# Supplementary material for: Riding toward Selectivity: Optimization of Covalent 7‑Azaindole-Based BMX Kinase Inhibitors
Source: J Med Chem. 2026 Jul 13;69(14):17416–47. doi: 10.1021/acs.jmedchem.6c01366 (PMC13403314; doi:10.1021/acs.jmedchem.6c01366)
Supplement: Supplementary file 1 [file jm6c01366_si_001.pdb]

TITLE     1190_BTK_5PJ9_ GCL241 - prepared
REMARK   4      COMPLIES WITH FORMAT V. 3.0, 1-DEC-2006
REMARK 888
REMARK 888 WRITTEN BY MAESTRO (A PRODUCT OF SCHRODINGER, LLC)
CRYST1   80.887   80.887   80.887  90.00  90.00  90.00 P 1           0
ATOM      1  N   SER A  15     -19.545   3.168  11.229  1.00 46.76           N  
ANISOU    1  N   SER A  15     6992   5243   5532   -164     39     13
ATOM      2  CA  SER A  15     -18.263   3.816  11.594  1.00 44.51           C  
ANISOU    2  CA  SER A  15     6659   4981   5270   -183     37     16
ATOM      3  C   SER A  15     -17.461   4.381  10.359  1.00 38.98           C  
ANISOU    3  C   SER A  15     5915   4303   4592   -147     24     16
ATOM      4  O   SER A  15     -16.343   4.812  10.547  1.00 34.29           O  
ANISOU    4  O   SER A  15     5300   3720   4009   -151     17     17
ATOM      5  CB  SER A  15     -17.404   2.852  12.418  1.00 48.84           C  
ANISOU    5  CB  SER A  15     7170   5551   5839   -222     51     18
ATOM      6  OG  SER A  15     -16.910   1.768  11.649  1.00 52.07           O  
ANISOU    6  OG  SER A  15     7543   5974   6267   -211     58     18
ATOM      7  H1  SER A  15     -19.954   2.723  12.039  1.00 46.76           H  
ATOM      8  H2  SER A  15     -20.219   3.863  10.940  1.00 46.76           H  
ATOM      9  HA  SER A  15     -18.484   4.674  12.231  1.00 44.51           H  
ATOM     10  HB3 SER A  15     -17.970   2.454  13.261  1.00 48.84           H  
ATOM     11  HB2 SER A  15     -16.550   3.375  12.851  1.00 48.84           H  
ATOM     12  HG  SER A  15     -17.647   1.203  11.405  1.00 52.07           H  
ATOM     13  N   TRP A  16     -18.063   4.234   9.180  1.00 35.11           N  
ANISOU   13  N   TRP A  16     5416   3817   4108   -114     20     14
ATOM     14  CA  TRP A  16     -17.761   4.918   7.918  1.00 35.68           C  
ANISOU   14  CA  TRP A  16     5447   3909   4199    -82      9     13
ATOM     15  C   TRP A  16     -18.026   6.373   7.893  1.00 31.37           C  
ANISOU   15  C   TRP A  16     4932   3352   3636    -47     -4     11
ATOM     16  O   TRP A  16     -17.363   7.126   7.237  1.00 27.87           O  
ANISOU   16  O   TRP A  16     4460   2924   3205    -19    -13      9
ATOM     17  CB  TRP A  16     -18.260   4.150   6.549  1.00 36.72           C  
ANISOU   17  CB  TRP A  16     5550   4055   4347    -66     11     12
ATOM     18  CG  TRP A  16     -19.693   4.300   6.248  1.00 36.63           C  
ANISOU   18  CG  TRP A  16     5577   4026   4315    -46      9      9
ATOM     19  CD1 TRP A  16     -20.218   5.394   5.650  1.00 37.40           C  
ANISOU   19  CD1 TRP A  16     5684   4123   4404     -7     -5      7
ATOM     20  CD2 TRP A  16     -20.848   3.512   6.647  1.00 39.31           C  
ANISOU   20  CD2 TRP A  16     5953   4346   4637    -64     20      9
ATOM     21  NE1 TRP A  16     -21.599   5.370   5.660  1.00 40.05           N  
ANISOU   21  NE1 TRP A  16     6060   4439   4719      2     -4      6
ATOM     22  CE2 TRP A  16     -22.031   4.208   6.192  1.00 41.27           C  
ANISOU   22  CE2 TRP A  16     6234   4580   4866    -33     11      7
ATOM     23  CE3 TRP A  16     -21.017   2.253   7.219  1.00 40.16           C  
ANISOU   23  CE3 TRP A  16     6067   4448   4743   -103     37     11
ATOM     24  CZ2 TRP A  16     -23.337   3.680   6.369  1.00 47.33           C  
ANISOU   24  CZ2 TRP A  16     7045   5325   5612    -41     19      6
ATOM     25  CZ3 TRP A  16     -22.335   1.672   7.284  1.00 46.19           C  
ANISOU   25  CZ3 TRP A  16     6874   5190   5486   -113     47     10
ATOM     26  CH2 TRP A  16     -23.474   2.369   6.862  1.00 47.33           C  
ANISOU   26  CH2 TRP A  16     7055   5319   5611    -82     37      8
ATOM     27  H   TRP A  16     -18.938   3.730   9.184  1.00 35.11           H  
ATOM     28  HA  TRP A  16     -16.673   4.845   7.863  1.00 35.68           H  
ATOM     29  HB3 TRP A  16     -18.004   3.091   6.599  1.00 36.72           H  
ATOM     30  HB2 TRP A  16     -17.707   4.548   5.697  1.00 36.72           H  
ATOM     31  HD1 TRP A  16     -19.621   6.215   5.280  1.00 37.40           H  
ATOM     32  HE1 TRP A  16     -22.176   6.118   5.298  1.00 40.05           H  
ATOM     33  HE3 TRP A  16     -20.157   1.684   7.542  1.00 40.16           H  
ATOM     34  HZ2 TRP A  16     -24.204   4.241   6.052  1.00 47.33           H  
ATOM     35  HZ3 TRP A  16     -22.449   0.676   7.685  1.00 46.19           H  
ATOM     36  HH2 TRP A  16     -24.451   1.919   6.947  1.00 47.33           H  
ATOM     37  N   GLU A  17     -19.064   6.823   8.563  1.00 28.79           N  
ANISOU   37  N   GLU A  17     4662   2997   3280    -49     -3     10
ATOM     38  CA  GLU A  17     -19.356   8.256   8.750  1.00 31.20           C  
ANISOU   38  CA  GLU A  17     5003   3288   3564    -11    -13      8
ATOM     39  C   GLU A  17     -18.562   8.789   9.969  1.00 27.72           C  
ANISOU   39  C   GLU A  17     4588   2835   3110    -17    -15      9
ATOM     40  O   GLU A  17     -18.245   7.990  10.871  1.00 29.22           O  
ANISOU   40  O   GLU A  17     4807   3008   3286    -51     -8     10
ATOM     41  CB  GLU A  17     -20.876   8.565   8.846  1.00 32.16           C  
ANISOU   41  CB  GLU A  17     5179   3382   3658     -3    -11      7
ATOM     42  CG  GLU A  17     -21.764   8.188   7.680  1.00 37.54           C  
ANISOU   42  CG  GLU A  17     5889   4054   4321     45    -23      5
ATOM     43  CD  GLU A  17     -23.259   8.113   7.896  1.00 39.53           C  
ANISOU   43  CD  GLU A  17     6094   4333   4594     76    -32      3
ATOM     44  OE1 GLU A  17     -23.681   8.110   9.072  1.00 47.08           O  
ANISOU   44  OE1 GLU A  17     7012   5305   5570     57    -27      4
ATOM     45  OE2 GLU A  17     -23.974   8.087   6.888  1.00 38.20           O1-
ANISOU   45  OE2 GLU A  17     5927   4169   4420    117    -44      2
ATOM     46  H   GLU A  17     -19.642   6.180   9.083  1.00 28.79           H  
ATOM     47  HA  GLU A  17     -19.013   8.806   7.875  1.00 31.20           H  
ATOM     48  HB3 GLU A  17     -21.014   9.629   9.046  1.00 32.16           H  
ATOM     49  HB2 GLU A  17     -21.223   8.060   9.749  1.00 32.16           H  
ATOM     50  HG3 GLU A  17     -21.463   7.196   7.367  1.00 37.54           H  
ATOM     51  HG2 GLU A  17     -21.548   8.850   6.839  1.00 37.54           H  
ATOM     52  N   ILE A  18     -18.390  10.094  10.030  1.00 23.16           N  
ANISOU   52  N   ILE A  18     3995   2267   2538     13    -23      7
ATOM     53  CA  ILE A  18     -17.845  10.762  11.224  1.00 22.20           C  
ANISOU   53  CA  ILE A  18     3901   2132   2401     16    -25      8
ATOM     54  C   ILE A  18     -18.451  12.113  11.201  1.00 19.66           C  
ANISOU   54  C   ILE A  18     3632   1786   2050     56    -30      6
ATOM     55  O   ILE A  18     -18.350  12.790  10.212  1.00 21.02           O  
ANISOU   55  O   ILE A  18     3793   1967   2224     94    -36      4
ATOM     56  CB  ILE A  18     -16.310  10.614  11.465  1.00 21.59           C  
ANISOU   56  CB  ILE A  18     3775   2080   2347     26    -30      7
ATOM     57  CG1 ILE A  18     -15.787  11.634  12.525  1.00 23.96           C  
ANISOU   57  CG1 ILE A  18     4040   2395   2669    -18    -26     10
ATOM     58  CG2 ILE A  18     -15.454  10.702  10.168  1.00 20.74           C  
ANISOU   58  CG2 ILE A  18     3696   1960   2224     43    -33      6
ATOM     59  CD1 ILE A  18     -14.626  11.124  13.402  1.00 23.71           C  
ANISOU   59  CD1 ILE A  18     3957   2389   2663    -12    -30     10
ATOM     60  H   ILE A  18     -18.689  10.693   9.274  1.00 23.16           H  
ATOM     61  HA  ILE A  18     -18.311  10.268  12.081  1.00 22.20           H  
ATOM     62  HB  ILE A  18     -16.157   9.615  11.877  1.00 21.59           H  
ATOM     63 HG13 ILE A  18     -16.580  11.870  13.233  1.00 23.96           H  
ATOM     64 HG12 ILE A  18     -15.521  12.581  12.053  1.00 23.96           H  
ATOM     65 HG21 ILE A  18     -15.770   9.958   9.442  1.00 20.74           H  
ATOM     66 HG22 ILE A  18     -15.541  11.672   9.692  1.00 20.74           H  
ATOM     67 HG23 ILE A  18     -14.402  10.517  10.382  1.00 20.74           H  
ATOM     68 HD11 ILE A  18     -14.230  11.928  14.019  1.00 23.71           H  
ATOM     69 HD12 ILE A  18     -14.957  10.326  14.067  1.00 23.71           H  
ATOM     70 HD13 ILE A  18     -13.809  10.737  12.793  1.00 23.71           H  
ATOM     71  N   ASP A  19     -18.959  12.592  12.352  1.00 20.31           N  
ANISOU   71  N   ASP A  19     3770   1841   2105     47    -27      6
ATOM     72  CA  ASP A  19     -19.327  13.942  12.708  1.00 20.15           C  
ANISOU   72  CA  ASP A  19     3805   1797   2055     88    -30      4
ATOM     73  C   ASP A  19     -18.160  14.909  12.605  1.00 16.36           C  
ANISOU   73  C   ASP A  19     3303   1330   1583    123    -35      3
ATOM     74  O   ASP A  19     -17.160  14.685  13.288  1.00 18.25           O  
ANISOU   74  O   ASP A  19     3543   1569   1824    104    -33      4
ATOM     75  CB  ASP A  19     -19.832  13.877  14.183  1.00 21.46           C  
ANISOU   75  CB  ASP A  19     4045   1924   2185     65    -24      5
ATOM     76  CG  ASP A  19     -20.221  15.136  14.837  1.00 22.85           C  
ANISOU   76  CG  ASP A  19     4284   2071   2327    111    -27      4
ATOM     77  OD1 ASP A  19     -20.317  16.193  14.237  1.00 19.82           O  
ANISOU   77  OD1 ASP A  19     3884   1698   1946    161    -34      3
ATOM     78  OD2 ASP A  19     -20.549  15.037  16.024  1.00 29.98           O1-
ANISOU   78  OD2 ASP A  19     5256   2938   3197     94    -21      5
ATOM     79  H   ASP A  19     -18.975  11.958  13.138  1.00 20.31           H  
ATOM     80  HA  ASP A  19     -20.188  14.208  12.097  1.00 20.15           H  
ATOM     81  HB3 ASP A  19     -19.081  13.382  14.803  1.00 21.46           H  
ATOM     82  HB2 ASP A  19     -20.698  13.213  14.213  1.00 21.46           H  
ATOM     83  N   PRO A  20     -18.318  15.952  11.826  1.00 17.20           N  
ANISOU   83  N   PRO A  20     3392   1450   1693    172    -42      1
ATOM     84  CA  PRO A  20     -17.310  17.021  11.647  1.00 17.78           C  
ANISOU   84  CA  PRO A  20     3441   1540   1774    205    -45     -1
ATOM     85  C   PRO A  20     -17.002  17.856  12.901  1.00 16.64           C  
ANISOU   85  C   PRO A  20     3354   1368   1601    219    -41     -1
ATOM     86  O   PRO A  20     -15.992  18.612  12.827  1.00 17.72           O  
ANISOU   86  O   PRO A  20     3473   1515   1745    233    -39     -3
ATOM     87  CB  PRO A  20     -17.840  17.903  10.542  1.00 20.37           C  
ANISOU   87  CB  PRO A  20     3744   1887   2109    251    -54     -3
ATOM     88  CG  PRO A  20     -18.724  17.052   9.766  1.00 20.57           C  
ANISOU   88  CG  PRO A  20     3812   1890   2113    254    -56     -2
ATOM     89  CD  PRO A  20     -19.338  16.028  10.700  1.00 20.26           C  
ANISOU   89  CD  PRO A  20     3780   1841   2078    198    -49      0
ATOM     90  HA  PRO A  20     -16.386  16.545  11.312  1.00 17.78           H  
ATOM     91  HB3 PRO A  20     -17.046  18.338   9.933  1.00 20.37           H  
ATOM     92  HB2 PRO A  20     -18.424  18.730  10.952  1.00 20.37           H  
ATOM     93  HG3 PRO A  20     -18.121  16.520   9.038  1.00 20.57           H  
ATOM     94  HG2 PRO A  20     -19.473  17.615   9.210  1.00 20.57           H  
ATOM     95  HD2 PRO A  20     -20.283  16.393  11.104  1.00 20.26           H  
ATOM     96  HD3 PRO A  20     -19.514  15.089  10.176  1.00 20.26           H  
ATOM     97  N   LYS A  21     -17.906  17.845  13.885  0.50 16.97           N  
ANISOU   97  N   LYS A  21     3466   1373   1610    214    -38      0
ATOM     98  CA  LYS A  21     -17.586  18.532  15.133  0.50 17.13           C  
ANISOU   98  CA  LYS A  21     3547   1361   1599    218    -32      0
ATOM     99  C   LYS A  21     -16.608  17.677  15.948  0.50 17.39           C  
ANISOU   99  C   LYS A  21     3579   1392   1637    172    -27      1
ATOM    100  O   LYS A  21     -16.037  18.216  16.877  0.50 17.55           O  
ANISOU  100  O   LYS A  21     3641   1391   1637    177    -23      1
ATOM    101  CB  LYS A  21     -18.910  18.797  15.850  0.50 17.65           C  
ANISOU  101  CB  LYS A  21     3692   1386   1627    215    -30      1
ATOM    102  CG  LYS A  21     -19.987  19.550  15.144  0.50 18.01           C  
ANISOU  102  CG  LYS A  21     3753   1429   1661    265    -36      0
ATOM    103  CD  LYS A  21     -21.283  19.835  15.980  0.50 18.54           C  
ANISOU  103  CD  LYS A  21     3904   1451   1687    262    -34      1
ATOM    104  CE  LYS A  21     -21.713  18.779  16.996  0.50 20.04           C  
ANISOU  104  CE  LYS A  21     4122   1632   1859    316    -42      1
ATOM    105  NZ  LYS A  21     -22.269  17.607  16.393  0.50 21.59           N1+
ANISOU  105  NZ  LYS A  21     4252   1868   2084    348    -53      0
ATOM    106  H   LYS A  21     -18.741  17.270  13.854  0.50 16.97           H  
ATOM    107  HA  LYS A  21     -17.115  19.496  14.931  0.50 17.13           H  
ATOM    108  HB3 LYS A  21     -18.684  19.330  16.774  0.50 17.65           H  
ATOM    109  HB2 LYS A  21     -19.305  17.832  16.165  0.50 17.65           H  
ATOM    110  HG3 LYS A  21     -20.281  19.001  14.249  0.50 18.01           H  
ATOM    111  HG2 LYS A  21     -19.585  20.496  14.781  0.50 18.01           H  
ATOM    112  HD3 LYS A  21     -22.105  20.037  15.292  0.50 18.54           H  
ATOM    113  HD2 LYS A  21     -21.132  20.773  16.515  0.50 18.54           H  
ATOM    114  HE3 LYS A  21     -22.492  19.204  17.630  0.50 20.04           H  
ATOM    115  HE2 LYS A  21     -20.900  18.504  17.667  0.50 20.04           H  
ATOM    116  HZ1 LYS A  21     -21.565  17.152  15.821  0.50 21.59           H  
ATOM    117  HZ2 LYS A  21     -22.561  16.960  17.110  0.50 21.59           H  
ATOM    118  HZ3 LYS A  21     -23.058  17.855  15.815  0.50 21.59           H  
ATOM    119  N   ASP A  22     -16.312  16.379  15.624  1.00 16.24           N  
ANISOU  119  N   ASP A  22     3383   1269   1520    129    -28      3
ATOM    120  CA  ASP A  22     -15.332  15.552  16.334  1.00 16.56           C  
ANISOU  120  CA  ASP A  22     3412   1311   1567     86    -25      4
ATOM    121  C   ASP A  22     -13.856  16.013  16.121  1.00 14.56           C  
ANISOU  121  C   ASP A  22     3102   1088   1342    100    -28      3
ATOM    122  O   ASP A  22     -12.943  15.658  16.931  1.00 16.04           O  
ANISOU  122  O   ASP A  22     3280   1280   1536     70    -28      5
ATOM    123  CB  ASP A  22     -15.392  14.070  15.986  1.00 18.80           C  
ANISOU  123  CB  ASP A  22     3669   1607   1869     34    -25      7
ATOM    124  CG  ASP A  22     -16.480  13.290  16.740  1.00 21.16           C  
ANISOU  124  CG  ASP A  22     4025   1875   2139      4    -20      8
ATOM    125  OD1 ASP A  22     -16.768  13.649  17.912  1.00 20.87           O  
ANISOU  125  OD1 ASP A  22     4059   1804   2067     15    -17      7
ATOM    126  OD2 ASP A  22     -16.844  12.163  16.292  1.00 25.34           O1-
ANISOU  126  OD2 ASP A  22     4531   2415   2682    -38    -18     10
ATOM    127  H   ASP A  22     -16.779  15.939  14.841  1.00 16.24           H  
ATOM    128  HA  ASP A  22     -15.493  15.710  17.401  1.00 16.56           H  
ATOM    129  HB3 ASP A  22     -14.457  13.583  16.243  1.00 18.80           H  
ATOM    130  HB2 ASP A  22     -15.509  13.925  14.915  1.00 18.80           H  
ATOM    131  N   LEU A  23     -13.634  16.645  14.989  1.00 13.97           N  
ANISOU  131  N   LEU A  23     2999   1031   1277    148    -30      1
ATOM    132  CA  LEU A  23     -12.367  17.199  14.510  1.00 14.66           C  
ANISOU  132  CA  LEU A  23     3033   1148   1389    162    -31     -1
ATOM    133  C   LEU A  23     -12.036  18.613  15.046  1.00 15.15           C  
ANISOU  133  C   LEU A  23     3123   1200   1434    201    -26     -4
ATOM    134  O   LEU A  23     -12.836  19.499  14.776  1.00 16.39           O  
ANISOU  134  O   LEU A  23     3325   1337   1565    239    -25     -5
ATOM    135  CB  LEU A  23     -12.210  17.066  12.962  1.00 14.71           C  
ANISOU  135  CB  LEU A  23     2981   1187   1422    187    -36     -3
ATOM    136  CG  LEU A  23     -11.741  15.636  12.533  1.00 16.64           C  
ANISOU  136  CG  LEU A  23     3193   1444   1685    156    -39     -1
ATOM    137  CD1 LEU A  23     -10.387  15.286  13.065  1.00 17.10           C  
ANISOU  137  CD1 LEU A  23     3206   1528   1761    184    -44     -3
ATOM    138  CD2 LEU A  23     -12.857  14.506  12.692  1.00 16.99           C  
ANISOU  138  CD2 LEU A  23     3202   1502   1751    110    -38      1
ATOM    139  H   LEU A  23     -14.429  16.836  14.396  1.00 13.97           H  
ATOM    140  HA  LEU A  23     -11.599  16.563  14.949  1.00 14.66           H  
ATOM    141  HB3 LEU A  23     -11.465  17.782  12.609  1.00 14.71           H  
ATOM    142  HB2 LEU A  23     -13.140  17.336  12.459  1.00 14.71           H  
ATOM    143  HG  LEU A  23     -11.602  15.727  11.454  1.00 16.64           H  
ATOM    144 HD11 LEU A  23      -9.831  16.164  13.399  1.00 17.10           H  
ATOM    145 HD12 LEU A  23     -10.454  14.604  13.913  1.00 17.10           H  
ATOM    146 HD13 LEU A  23      -9.782  14.797  12.301  1.00 17.10           H  
ATOM    147 HD21 LEU A  23     -12.964  13.932  11.772  1.00 16.99           H  
ATOM    148 HD22 LEU A  23     -12.612  13.806  13.490  1.00 16.99           H  
ATOM    149 HD23 LEU A  23     -13.837  14.928  12.914  1.00 16.99           H  
ATOM    150  N   THR A  24     -10.898  18.732  15.723  1.00 15.41           N  
ANISOU  150  N   THR A  24     3137   1242   1476    193    -24     -4
ATOM    151  CA  THR A  24     -10.094  20.016  15.870  1.00 17.61           C  
ANISOU  151  CA  THR A  24     3428   1518   1744    230    -17     -7
ATOM    152  C   THR A  24      -9.073  19.908  14.791  1.00 16.66           C  
ANISOU  152  C   THR A  24     3237   1437   1656    241    -17    -10
ATOM    153  O   THR A  24      -8.437  18.863  14.620  1.00 18.30           O  
ANISOU  153  O   THR A  24     3407   1660   1886    205    -20     -8
ATOM    154  CB  THR A  24      -9.459  20.136  17.242  1.00 17.21           C  
ANISOU  154  CB  THR A  24     3422   1443   1676    203    -12     -6
ATOM    155  OG1 THR A  24     -10.470  20.193  18.273  1.00 17.45           O  
ANISOU  155  OG1 THR A  24     3520   1435   1674    184    -12     -3
ATOM    156  CG2 THR A  24      -8.420  21.298  17.367  1.00 18.60           C  
ANISOU  156  CG2 THR A  24     3616   1612   1838    238     -3     -9
ATOM    157  H   THR A  24     -10.371  17.889  15.914  1.00 15.41           H  
ATOM    158  HA  THR A  24     -10.736  20.880  15.685  1.00 17.61           H  
ATOM    159  HB  THR A  24      -8.916  19.213  17.437  1.00 17.21           H  
ATOM    160  HG1 THR A  24     -11.031  19.418  18.191  1.00 17.45           H  
ATOM    161 HG21 THR A  24      -8.846  22.249  17.046  1.00 18.60           H  
ATOM    162 HG22 THR A  24      -8.097  21.414  18.402  1.00 18.60           H  
ATOM    163 HG23 THR A  24      -7.523  21.107  16.779  1.00 18.60           H  
ATOM    164  N   PHE A  25      -8.749  21.006  14.115  1.00 17.96           N  
ANISOU  164  N   PHE A  25     3384   1616   1822    289    -14    -13
ATOM    165  CA  PHE A  25      -7.653  21.029  13.147  1.00 19.38           C  
ANISOU  165  CA  PHE A  25     3498   1836   2031    302    -13    -17
ATOM    166  C   PHE A  25      -6.354  21.646  13.710  1.00 21.28           C  
ANISOU  166  C   PHE A  25     3740   2077   2269    309     -3    -19
ATOM    167  O   PHE A  25      -6.433  22.321  14.665  1.00 23.16           O  
ANISOU  167  O   PHE A  25     4020   2297   2483    341      5    -20
ATOM    168  CB  PHE A  25      -8.027  21.769  11.829  1.00 20.98           C  
ANISOU  168  CB  PHE A  25     3675   2058   2237    348    -16    -20
ATOM    169  CG  PHE A  25      -8.931  20.970  10.938  1.00 23.19           C  
ANISOU  169  CG  PHE A  25     3951   2339   2521    338    -27    -18
ATOM    170  CD1 PHE A  25     -10.329  20.839  11.303  1.00 26.66           C  
ANISOU  170  CD1 PHE A  25     4337   2803   2988    313    -32    -17
ATOM    171  CD2 PHE A  25      -8.377  20.067  10.053  1.00 25.62           C  
ANISOU  171  CD2 PHE A  25     4312   2618   2803    351    -30    -16
ATOM    172  CE1 PHE A  25     -11.132  20.015  10.536  1.00 28.85           C  
ANISOU  172  CE1 PHE A  25     4613   3080   3268    301    -40    -15
ATOM    173  CE2 PHE A  25      -9.212  19.101   9.436  1.00 29.28           C  
ANISOU  173  CE2 PHE A  25     4774   3081   3270    339    -38    -14
ATOM    174  CZ  PHE A  25     -10.574  19.078   9.715  1.00 27.40           C  
ANISOU  174  CZ  PHE A  25     4482   2868   3059    313    -43    -13
ATOM    175  H   PHE A  25      -9.218  21.881  14.295  1.00 17.96           H  
ATOM    176  HA  PHE A  25      -7.382  20.018  12.838  1.00 19.38           H  
ATOM    177  HB3 PHE A  25      -7.136  22.040  11.258  1.00 20.98           H  
ATOM    178  HB2 PHE A  25      -8.526  22.708  12.072  1.00 20.98           H  
ATOM    179  HD1 PHE A  25     -10.762  21.465  12.070  1.00 26.66           H  
ATOM    180  HD2 PHE A  25      -7.313  20.058   9.868  1.00 25.62           H  
ATOM    181  HE1 PHE A  25     -12.196  19.984  10.725  1.00 28.85           H  
ATOM    182  HE2 PHE A  25      -8.781  18.382   8.759  1.00 29.28           H  
ATOM    183  HZ  PHE A  25     -11.201  18.348   9.227  1.00 27.40           H  
ATOM    184  N   LEU A  26      -5.187  21.189  13.187  1.00 21.12           N  
ANISOU  184  N   LEU A  26     3682   2074   2270    280     -3    -19
ATOM    185  CA  LEU A  26      -3.880  21.709  13.511  1.00 22.24           C  
ANISOU  185  CA  LEU A  26     3833   2212   2407    279      7    -20
ATOM    186  C   LEU A  26      -3.277  22.202  12.168  1.00 25.06           C  
ANISOU  186  C   LEU A  26     4134   2603   2784    298     14    -25
ATOM    187  O   LEU A  26      -4.030  22.505  11.243  1.00 26.96           O  
ANISOU  187  O   LEU A  26     4383   2844   3016    324     26    -29
ATOM    188  CB  LEU A  26      -3.047  20.550  14.245  1.00 24.75           C  
ANISOU  188  CB  LEU A  26     4163   2515   2725    228      3    -16
ATOM    189  CG  LEU A  26      -3.669  20.041  15.576  1.00 28.39           C  
ANISOU  189  CG  LEU A  26     4686   2940   3161    205     -1    -12
ATOM    190  CD1 LEU A  26      -2.874  18.934  16.173  1.00 30.39           C  
ANISOU  190  CD1 LEU A  26     4938   3188   3420    152     -9     -8
ATOM    191  CD2 LEU A  26      -3.842  21.257  16.548  1.00 32.69           C  
ANISOU  191  CD2 LEU A  26     5291   3456   3673    232      9    -14
ATOM    192  H   LEU A  26      -5.209  20.518  12.430  1.00 21.12           H  
ATOM    193  HA  LEU A  26      -3.954  22.591  14.147  1.00 22.24           H  
ATOM    194  HB3 LEU A  26      -2.036  20.907  14.443  1.00 24.75           H  
ATOM    195  HB2 LEU A  26      -2.938  19.710  13.566  1.00 24.75           H  
ATOM    196  HG  LEU A  26      -4.663  19.646  15.377  1.00 28.39           H  
ATOM    197 HD11 LEU A  26      -1.866  19.260  16.429  1.00 30.39           H  
ATOM    198 HD12 LEU A  26      -3.344  18.568  17.083  1.00 30.39           H  
ATOM    199 HD13 LEU A  26      -2.804  18.086  15.492  1.00 30.39           H  
ATOM    200 HD21 LEU A  26      -3.464  21.022  17.543  1.00 32.69           H  
ATOM    201 HD22 LEU A  26      -3.307  22.149  16.222  1.00 32.69           H  
ATOM    202 HD23 LEU A  26      -4.893  21.518  16.666  1.00 32.69           H  
ATOM    203  N   LYS A  27      -1.917  22.408  12.079  1.00 23.21           N  
ANISOU  203  N   LYS A  27     3844   2398   2576    285      7    -26
ATOM    204  CA  LYS A  27      -1.088  22.733  10.914  1.00 24.66           C  
ANISOU  204  CA  LYS A  27     3977   2614   2780    295     14    -30
ATOM    205  C   LYS A  27      -1.420  21.839   9.652  1.00 22.47           C  
ANISOU  205  C   LYS A  27     3648   2366   2522    298      6    -32
ATOM    206  O   LYS A  27      -1.770  20.604   9.739  1.00 23.40           O  
ANISOU  206  O   LYS A  27     3762   2481   2648    274     -4    -28
ATOM    207  CB  LYS A  27       0.393  22.714  11.247  1.00 28.53           C  
ANISOU  207  CB  LYS A  27     4459   3103   3279    256     16    -29
ATOM    208  CG  LYS A  27       1.228  21.427  11.290  1.00 36.24           C  
ANISOU  208  CG  LYS A  27     5392   4107   4272    258     24    -33
ATOM    209  CD  LYS A  27       2.751  21.531  11.446  1.00 43.85           C  
ANISOU  209  CD  LYS A  27     6330   5077   5253    216     19    -30
ATOM    210  CE  LYS A  27       3.404  20.148  11.734  1.00 52.05           C  
ANISOU  210  CE  LYS A  27     7406   6089   6281    186     16    -26
ATOM    211  NZ  LYS A  27       4.840  20.196  12.142  1.00 56.99           N1+
ANISOU  211  NZ  LYS A  27     8018   6716   6922    147      3    -20
ATOM    212  H   LYS A  27      -1.377  22.213  12.910  1.00 23.21           H  
ATOM    213  HA  LYS A  27      -1.353  23.756  10.642  1.00 24.66           H  
ATOM    214  HB3 LYS A  27       0.554  23.272  12.170  1.00 28.53           H  
ATOM    215  HB2 LYS A  27       0.871  23.325  10.479  1.00 28.53           H  
ATOM    216  HG3 LYS A  27       1.021  20.813  10.418  1.00 36.24           H  
ATOM    217  HG2 LYS A  27       0.844  20.840  12.124  1.00 36.24           H  
ATOM    218  HD3 LYS A  27       2.979  22.228  12.253  1.00 43.85           H  
ATOM    219  HD2 LYS A  27       3.178  21.959  10.539  1.00 43.85           H  
ATOM    220  HE3 LYS A  27       3.311  19.508  10.856  1.00 52.05           H  
ATOM    221  HE2 LYS A  27       2.863  19.649  12.539  1.00 52.05           H  
ATOM    222  HZ1 LYS A  27       5.386  20.618  11.404  1.00 56.99           H  
ATOM    223  HZ2 LYS A  27       4.935  20.745  12.985  1.00 56.99           H  
ATOM    224  HZ3 LYS A  27       5.175  19.259  12.313  1.00 56.99           H  
ATOM    225  N   GLU A  28      -1.080  22.257   8.450  1.00 23.50           N  
ANISOU  225  N   GLU A  28     3740   2526   2662    324     12    -37
ATOM    226  CA  GLU A  28      -0.942  21.457   7.199  1.00 24.52           C  
ANISOU  226  CA  GLU A  28     3817   2688   2812    322      5    -39
ATOM    227  C   GLU A  28       0.323  20.594   7.267  1.00 23.50           C  
ANISOU  227  C   GLU A  28     3654   2571   2703    283      6    -39
ATOM    228  O   GLU A  28       1.272  20.910   7.960  1.00 25.69           O  
ANISOU  228  O   GLU A  28     3933   2847   2981    273     15    -40
ATOM    229  CB  GLU A  28      -0.931  22.461   6.040  1.00  0.00           C  
ATOM    230  CG  GLU A  28      -2.250  23.308   5.954  1.00  0.00           C  
ATOM    231  CD  GLU A  28      -2.241  24.213   4.653  1.00  0.00           C  
ATOM    232  OE1 GLU A  28      -1.394  24.046   3.774  1.00  0.00           O  
ATOM    233  OE2 GLU A  28      -3.212  25.024   4.457  1.00  0.00           O1-
ATOM    234  H   GLU A  28      -0.743  23.205   8.364  1.00 23.50           H  
ATOM    235  HA  GLU A  28      -1.810  20.807   7.092  1.00 24.52           H  
ATOM    236  HB3 GLU A  28      -0.789  21.895   5.117  1.00  0.00           H  
ATOM    237  HB2 GLU A  28      -0.068  23.125   6.129  1.00  0.00           H  
ATOM    238  HG3 GLU A  28      -2.377  23.944   6.830  1.00  0.00           H  
ATOM    239  HG2 GLU A  28      -3.104  22.635   5.906  1.00  0.00           H  
ATOM    240  N   LEU A  29       0.305  19.423   6.630  1.00 21.64           N  
ANISOU  240  N   LEU A  29     3397   2343   2483    260     -4    -36
ATOM    241  CA  LEU A  29       1.421  18.501   6.633  1.00 22.45           C  
ANISOU  241  CA  LEU A  29     3473   2454   2603    226     -4    -35
ATOM    242  C   LEU A  29       2.087  18.387   5.231  1.00 25.78           C  
ANISOU  242  C   LEU A  29     3848   2909   3040    229     -4    -40
ATOM    243  O   LEU A  29       3.105  17.740   5.243  1.00 31.01           O  
ANISOU  243  O   LEU A  29     4487   3581   3714    206     -1    -41
ATOM    244  CB  LEU A  29       0.858  17.134   7.185  1.00 21.03           C  
ANISOU  244  CB  LEU A  29     3303   2258   2428    196    -14    -29
ATOM    245  CG  LEU A  29       0.481  17.060   8.642  1.00 20.37           C  
ANISOU  245  CG  LEU A  29     3263   2144   2331    182    -15    -24
ATOM    246  CD1 LEU A  29      -0.174  15.657   8.889  1.00 20.58           C  
ANISOU  246  CD1 LEU A  29     3295   2161   2364    152    -24    -18
ATOM    247  CD2 LEU A  29       1.710  16.984   9.570  1.00 22.28           C  
ANISOU  247  CD2 LEU A  29     3515   2380   2569    174     -8    -24
ATOM    248  H   LEU A  29      -0.515  19.140   6.108  1.00 21.64           H  
ATOM    249  HA  LEU A  29       2.220  18.821   7.303  1.00 22.45           H  
ATOM    250  HB3 LEU A  29       1.620  16.376   7.022  1.00 21.03           H  
ATOM    251  HB2 LEU A  29       0.003  16.839   6.573  1.00 21.03           H  
ATOM    252  HG  LEU A  29      -0.188  17.874   8.920  1.00 20.37           H  
ATOM    253 HD11 LEU A  29      -0.038  15.297   9.909  1.00 20.58           H  
ATOM    254 HD12 LEU A  29      -1.250  15.711   8.729  1.00 20.58           H  
ATOM    255 HD13 LEU A  29       0.209  14.888   8.216  1.00 20.58           H  
ATOM    256 HD21 LEU A  29       2.435  17.759   9.326  1.00 22.28           H  
ATOM    257 HD22 LEU A  29       1.432  17.131  10.614  1.00 22.28           H  
ATOM    258 HD23 LEU A  29       2.230  16.028   9.496  1.00 22.28           H  
ATOM    259  N   GLY A  30       1.530  18.957   4.206  1.00 26.28           N  
ANISOU  259  N   GLY A  30     3895   2988   3101    255     -7    -43
ATOM    260  CA  GLY A  30       1.896  18.576   2.802  1.00 29.82           C  
ANISOU  260  CA  GLY A  30     4297   3469   3563    253     -8    -47
ATOM    261  C   GLY A  30       0.580  18.396   2.060  1.00 30.14           C  
ANISOU  261  C   GLY A  30     4331   3515   3605    259    -21    -46
ATOM    262  O   GLY A  30      -0.505  18.306   2.694  1.00 30.80           O  
ANISOU  262  O   GLY A  30     4445   3577   3681    262    -28    -42
ATOM    263  H   GLY A  30       0.684  19.496   4.327  1.00 26.28           H  
ATOM    264  HA3 GLY A  30       2.471  17.649   2.749  1.00 29.82           H  
ATOM    265  HA2 GLY A  30       2.486  19.372   2.346  1.00 29.82           H  
ATOM    266  N   THR A  31       0.669  18.273   0.766  1.00 34.63           N  
ANISOU  266  N   THR A  31     4861   4113   4184    257    -24    -50
ATOM    267  CA  THR A  31      -0.453  18.086  -0.148  1.00 40.23           C  
ANISOU  267  CA  THR A  31     5560   4832   4893    267    -37    -50
ATOM    268  C   THR A  31      -0.073  17.194  -1.332  1.00 46.15           C  
ANISOU  268  C   THR A  31     6281   5598   5657    238    -40    -51
ATOM    269  O   THR A  31       1.090  17.271  -1.757  1.00 49.57           O  
ANISOU  269  O   THR A  31     6683   6053   6098    226    -34    -56
ATOM    270  CB  THR A  31      -0.826  19.494  -0.691  1.00  0.00           C  
ATOM    271  OG1 THR A  31      -1.896  19.540  -1.659  1.00  0.00           O  
ATOM    272  CG2 THR A  31       0.337  20.275  -1.228  1.00  0.00           C  
ATOM    273  H   THR A  31       1.574  18.317   0.321  1.00 34.63           H  
ATOM    274  HA  THR A  31      -1.299  17.630   0.368  1.00 40.23           H  
ATOM    275  HB  THR A  31      -1.203  20.057   0.162  1.00  0.00           H  
ATOM    276  HG1 THR A  31      -1.948  20.430  -2.016  1.00  0.00           H  
ATOM    277 HG21 THR A  31       0.787  19.807  -2.103  1.00  0.00           H  
ATOM    278 HG22 THR A  31       0.013  21.268  -1.541  1.00  0.00           H  
ATOM    279 HG23 THR A  31       1.122  20.436  -0.489  1.00  0.00           H  
ATOM    280  N   GLY A  32      -1.049  16.515  -1.861  1.00 51.04           N  
ANISOU  280  N   GLY A  32     6912   6202   6277    225    -49    -47
ATOM    281  CA  GLY A  32      -0.831  15.747  -3.106  1.00 50.29           C  
ANISOU  281  CA  GLY A  32     6797   6118   6194    200    -53    -47
ATOM    282  C   GLY A  32      -2.042  16.047  -4.081  1.00 50.39           C  
ANISOU  282  C   GLY A  32     6801   6143   6201    213    -66    -48
ATOM    283  O   GLY A  32      -2.730  17.036  -4.023  1.00 49.05           O  
ANISOU  283  O   GLY A  32     6629   5987   6023    243    -72    -51
ATOM    284  H   GLY A  32      -1.986  16.566  -1.483  1.00 51.04           H  
ATOM    285  HA3 GLY A  32      -0.802  14.684  -2.867  1.00 50.29           H  
ATOM    286  HA2 GLY A  32       0.098  15.994  -3.624  1.00 50.29           H  
ATOM    287  N   GLN A  33      -2.327  15.130  -4.964  1.00 49.78           N  
ANISOU  287  N   GLN A  33     6721   6063   6129    191    -70    -47
ATOM    288  CA  GLN A  33      -3.350  15.401  -6.067  1.00 46.72           C  
ANISOU  288  CA  GLN A  33     6326   5690   5738    199    -83    -48
ATOM    289  C   GLN A  33      -4.788  15.361  -5.635  1.00 46.85           C  
ANISOU  289  C   GLN A  33     6374   5688   5741    221    -93    -45
ATOM    290  O   GLN A  33      -5.637  15.569  -6.489  1.00 44.12           O  
ANISOU  290  O   GLN A  33     6021   5355   5387    239   -105    -47
ATOM    291  CB  GLN A  33      -2.985  14.406  -7.249  1.00 48.72           C  
ANISOU  291  CB  GLN A  33     6570   5943   5998    169    -83    -48
ATOM    292  CG  GLN A  33      -3.688  14.650  -8.614  1.00 50.39           C  
ANISOU  292  CG  GLN A  33     6811   6124   6211    154    -80    -42
ATOM    293  CD  GLN A  33      -3.590  16.083  -9.276  1.00 52.89           C  
ANISOU  293  CD  GLN A  33     7120   6442   6533    129    -80    -41
ATOM    294  OE1 GLN A  33      -2.654  16.799  -8.929  1.00 52.43           O  
ANISOU  294  OE1 GLN A  33     7053   6397   6470    130    -90    -44
ATOM    295  NE2 GLN A  33      -4.531  16.535 -10.061  1.00 53.05           N  
ANISOU  295  NE2 GLN A  33     7145   6448   6563    107    -70    -38
ATOM    296  H   GLN A  33      -1.795  14.273  -5.019  1.00 49.78           H  
ATOM    297  HA  GLN A  33      -3.177  16.415  -6.430  1.00 46.72           H  
ATOM    298  HB3 GLN A  33      -3.170  13.380  -6.929  1.00 48.72           H  
ATOM    299  HB2 GLN A  33      -1.911  14.468  -7.426  1.00 48.72           H  
ATOM    300  HG3 GLN A  33      -4.742  14.382  -8.536  1.00 50.39           H  
ATOM    301  HG2 GLN A  33      -3.276  13.945  -9.336  1.00 50.39           H  
ATOM    302 HE22 GLN A  33      -4.459  17.463 -10.452  1.00 53.05           H  
ATOM    303 HE21 GLN A  33      -5.319  15.952 -10.304  1.00 53.05           H  
ATOM    304  N   PHE A  34      -5.075  14.920  -4.457  1.00 43.47           N  
ANISOU  304  N   PHE A  34     5978   5229   5310    217    -87    -40
ATOM    305  CA  PHE A  34      -6.471  14.809  -3.956  1.00 38.02           C  
ANISOU  305  CA  PHE A  34     5324   4517   4605    235    -93    -36
ATOM    306  C   PHE A  34      -6.848  15.969  -3.056  1.00 40.83           C  
ANISOU  306  C   PHE A  34     5691   4871   4950    266    -92    -38
ATOM    307  O   PHE A  34      -8.012  16.338  -3.050  1.00 44.11           O  
ANISOU  307  O   PHE A  34     6129   5279   5350    294   -100    -37
ATOM    308  CB  PHE A  34      -6.562  13.494  -3.161  1.00 36.36           C  
ANISOU  308  CB  PHE A  34     5144   4276   4395    213    -87    -31
ATOM    309  CG  PHE A  34      -6.533  12.257  -4.103  1.00 37.75           C  
ANISOU  309  CG  PHE A  34     5313   4450   4581    186    -85    -29
ATOM    310  CD1 PHE A  34      -5.302  11.640  -4.341  1.00 38.85           C  
ANISOU  310  CD1 PHE A  34     5456   4593   4714    189    -95    -30
ATOM    311  CD2 PHE A  34      -7.720  11.834  -4.711  1.00 38.33           C  
ANISOU  311  CD2 PHE A  34     5380   4516   4667    158    -75    -27
ATOM    312  CE1 PHE A  34      -5.379  10.538  -5.260  1.00 38.07           C  
ANISOU  312  CE1 PHE A  34     5354   4488   4621    165    -92    -28
ATOM    313  CE2 PHE A  34      -7.690  10.770  -5.621  1.00 42.23           C  
ANISOU  313  CE2 PHE A  34     5870   5006   5168    136    -72    -25
ATOM    314  CZ  PHE A  34      -6.526  10.114  -5.839  1.00 42.74           C  
ANISOU  314  CZ  PHE A  34     5939   5073   5227    140    -79    -26
ATOM    315  H   PHE A  34      -4.335  14.673  -3.818  1.00 43.47           H  
ATOM    316  HA  PHE A  34      -7.199  14.771  -4.770  1.00 38.02           H  
ATOM    317  HB3 PHE A  34      -7.492  13.459  -2.589  1.00 36.36           H  
ATOM    318  HB2 PHE A  34      -5.755  13.421  -2.429  1.00 36.36           H  
ATOM    319  HD1 PHE A  34      -4.376  11.965  -3.889  1.00 38.85           H  
ATOM    320  HD2 PHE A  34      -8.650  12.347  -4.513  1.00 38.33           H  
ATOM    321  HE1 PHE A  34      -4.467  10.007  -5.492  1.00 38.07           H  
ATOM    322  HE2 PHE A  34      -8.598  10.447  -6.109  1.00 42.23           H  
ATOM    323  HZ  PHE A  34      -6.507   9.273  -6.517  1.00 42.74           H  
ATOM    324  N   GLY A  35      -5.845  16.509  -2.349  1.00 42.06           N  
ANISOU  324  N   GLY A  35     5835   5034   5112    263    -82    -39
ATOM    325  CA  GLY A  35      -6.055  17.713  -1.549  1.00 38.59           C  
ANISOU  325  CA  GLY A  35     5401   4600   4663    296    -79    -42
ATOM    326  C   GLY A  35      -4.929  17.767  -0.594  1.00 33.23           C  
ANISOU  326  C   GLY A  35     4741   3901   3983    288    -66    -40
ATOM    327  O   GLY A  35      -3.945  16.950  -0.665  1.00 35.68           O  
ANISOU  327  O   GLY A  35     5045   4206   4305    257    -60    -38
ATOM    328  H   GLY A  35      -4.906  16.141  -2.398  1.00 42.06           H  
ATOM    329  HA3 GLY A  35      -7.004  17.675  -1.010  1.00 38.59           H  
ATOM    330  HA2 GLY A  35      -6.053  18.596  -2.190  1.00 38.59           H  
ATOM    331  N   VAL A  36      -5.038  18.690   0.309  1.00 28.39           N  
ANISOU  331  N   VAL A  36     4157   3275   3354    317    -65    -40
ATOM    332  CA  VAL A  36      -4.131  18.766   1.479  1.00 26.37           C  
ANISOU  332  CA  VAL A  36     3925   3002   3093    317    -54    -39
ATOM    333  C   VAL A  36      -4.352  17.595   2.389  1.00 22.25           C  
ANISOU  333  C   VAL A  36     3435   2450   2571    285    -51    -33
ATOM    334  O   VAL A  36      -5.479  17.126   2.540  1.00 20.58           O  
ANISOU  334  O   VAL A  36     3245   2221   2355    277    -57    -30
ATOM    335  CB  VAL A  36      -4.287  20.134   2.202  1.00  0.00           C  
ATOM    336  CG1 VAL A  36      -3.900  21.326   1.378  1.00  0.00           C  
ATOM    337  CG2 VAL A  36      -5.702  20.319   2.830  1.00  0.00           C  
ATOM    338  H   VAL A  36      -5.828  19.319   0.308  1.00 28.39           H  
ATOM    339  HA  VAL A  36      -3.108  18.720   1.106  1.00 26.37           H  
ATOM    340  HB  VAL A  36      -3.586  20.128   3.039  1.00  0.00           H  
ATOM    341 HG11 VAL A  36      -2.866  21.259   1.046  1.00  0.00           H  
ATOM    342 HG12 VAL A  36      -4.530  21.426   0.494  1.00  0.00           H  
ATOM    343 HG13 VAL A  36      -3.990  22.248   1.954  1.00  0.00           H  
ATOM    344 HG21 VAL A  36      -6.497  20.215   2.092  1.00  0.00           H  
ATOM    345 HG22 VAL A  36      -5.871  19.593   3.622  1.00  0.00           H  
ATOM    346 HG23 VAL A  36      -5.803  21.304   3.287  1.00  0.00           H  
ATOM    347  N   VAL A  37      -3.267  17.166   3.036  1.00 18.39           N  
ANISOU  347  N   VAL A  37     2945   1955   2088    265    -42    -33
ATOM    348  CA  VAL A  37      -3.252  16.414   4.326  1.00 17.33           C  
ANISOU  348  CA  VAL A  37     2839   1794   1951    237    -40    -27
ATOM    349  C   VAL A  37      -3.053  17.551   5.379  1.00 17.03           C  
ANISOU  349  C   VAL A  37     2832   1740   1900    247    -33    -27
ATOM    350  O   VAL A  37      -2.189  18.409   5.318  1.00 16.95           O  
ANISOU  350  O   VAL A  37     2806   1743   1890    259    -26    -31
ATOM    351  CB  VAL A  37      -2.002  15.587   4.327  1.00 17.23           C  
ANISOU  351  CB  VAL A  37     2800   1788   1957    201    -38    -25
ATOM    352  CG1 VAL A  37      -2.106  14.635   5.520  1.00 17.73           C  
ANISOU  352  CG1 VAL A  37     2892   1827   2019    173    -38    -20
ATOM    353  CG2 VAL A  37      -1.797  14.781   3.038  1.00 18.48           C  
ANISOU  353  CG2 VAL A  37     2929   1962   2129    191    -44    -26
ATOM    354  H   VAL A  37      -2.377  17.587   2.804  1.00 18.39           H  
ATOM    355  HA  VAL A  37      -4.152  15.822   4.424  1.00 17.33           H  
ATOM    356  HB  VAL A  37      -1.109  16.201   4.456  1.00 17.23           H  
ATOM    357 HG11 VAL A  37      -1.240  13.975   5.568  1.00 17.73           H  
ATOM    358 HG12 VAL A  37      -2.151  15.163   6.472  1.00 17.73           H  
ATOM    359 HG13 VAL A  37      -2.990  13.999   5.453  1.00 17.73           H  
ATOM    360 HG21 VAL A  37      -2.679  14.187   2.794  1.00 18.48           H  
ATOM    361 HG22 VAL A  37      -1.571  15.416   2.181  1.00 18.48           H  
ATOM    362 HG23 VAL A  37      -0.957  14.093   3.139  1.00 18.48           H  
ATOM    363  N   LYS A  38      -3.941  17.548   6.327  1.00 17.02           N  
ANISOU  363  N   LYS A  38     2876   1709   1882    242    -34    -23
ATOM    364  CA  LYS A  38      -3.957  18.314   7.561  1.00 17.29           C  
ANISOU  364  CA  LYS A  38     2948   1722   1899    248    -27    -23
ATOM    365  C   LYS A  38      -3.703  17.353   8.757  1.00 15.43           C  
ANISOU  365  C   LYS A  38     2734   1466   1663    209    -28    -18
ATOM    366  O   LYS A  38      -4.073  16.201   8.742  1.00 16.29           O  
ANISOU  366  O   LYS A  38     2838   1571   1780    181    -34    -14
ATOM    367  CB  LYS A  38      -5.298  19.018   7.652  1.00  0.00           C  
ATOM    368  CG  LYS A  38      -5.522  20.235   6.631  1.00  0.00           C  
ATOM    369  CD  LYS A  38      -5.586  21.575   7.387  1.00  0.00           C  
ATOM    370  CE  LYS A  38      -6.081  22.718   6.468  1.00  0.00           C  
ATOM    371  NZ  LYS A  38      -6.623  23.901   7.176  1.00  0.00           N1+
ATOM    372  H   LYS A  38      -4.650  16.825   6.288  1.00 17.02           H  
ATOM    373  HA  LYS A  38      -3.167  19.064   7.558  1.00 17.29           H  
ATOM    374  HB3 LYS A  38      -5.423  19.387   8.671  1.00  0.00           H  
ATOM    375  HB2 LYS A  38      -6.101  18.294   7.516  1.00  0.00           H  
ATOM    376  HG3 LYS A  38      -6.444  20.070   6.080  1.00  0.00           H  
ATOM    377  HG2 LYS A  38      -4.725  20.267   5.887  1.00  0.00           H  
ATOM    378  HD3 LYS A  38      -4.601  21.819   7.789  1.00  0.00           H  
ATOM    379  HD2 LYS A  38      -6.252  21.478   8.244  1.00  0.00           H  
ATOM    380  HE3 LYS A  38      -6.895  22.350   5.842  1.00  0.00           H  
ATOM    381  HE2 LYS A  38      -5.296  23.035   5.783  1.00  0.00           H  
ATOM    382  HZ1 LYS A  38      -7.402  23.624   7.756  1.00  0.00           H  
ATOM    383  HZ2 LYS A  38      -5.899  24.306   7.753  1.00  0.00           H  
ATOM    384  HZ3 LYS A  38      -6.931  24.585   6.500  1.00  0.00           H  
ATOM    385  N   TYR A  39      -3.006  17.827   9.764  1.00 15.56           N  
ANISOU  385  N   TYR A  39     2769   1472   1672    205    -22    -18
ATOM    386  CA  TYR A  39      -2.905  17.379  11.145  1.00 16.04           C  
ANISOU  386  CA  TYR A  39     2860   1510   1725    171    -23    -13
ATOM    387  C   TYR A  39      -4.158  17.781  11.920  1.00 16.12           C  
ANISOU  387  C   TYR A  39     2930   1489   1706    182    -22    -12
ATOM    388  O   TYR A  39      -4.748  18.775  11.524  1.00 17.32           O  
ANISOU  388  O   TYR A  39     3102   1636   1842    218    -16    -16
ATOM    389  CB  TYR A  39      -1.593  17.899  11.769  1.00 17.48           C  
ANISOU  389  CB  TYR A  39     3038   1694   1909    161    -18    -14
ATOM    390  CG  TYR A  39      -1.146  17.301  13.091  1.00 17.55           C  
ANISOU  390  CG  TYR A  39     3088   1677   1903    133    -20    -10
ATOM    391  CD1 TYR A  39      -0.457  18.158  13.961  1.00 18.33           C  
ANISOU  391  CD1 TYR A  39     3186   1771   2009     96    -29     -5
ATOM    392  CD2 TYR A  39      -1.198  15.916  13.465  1.00 22.96           C  
ANISOU  392  CD2 TYR A  39     3815   2342   2566    145    -13    -11
ATOM    393  CE1 TYR A  39       0.071  17.688  15.160  1.00 20.36           C  
ANISOU  393  CE1 TYR A  39     3478   2006   2251     67    -33     -1
ATOM    394  CE2 TYR A  39      -0.660  15.402  14.725  1.00 24.95           C  
ANISOU  394  CE2 TYR A  39     4106   2570   2802    116    -17     -7
ATOM    395  CZ  TYR A  39      -0.051  16.301  15.560  1.00 22.32           C  
ANISOU  395  CZ  TYR A  39     3769   2235   2478     76    -27     -2
ATOM    396  OH  TYR A  39       0.579  15.854  16.686  1.00 26.72           O  
ANISOU  396  OH  TYR A  39     4362   2770   3018     44    -33      2
ATOM    397  H   TYR A  39      -2.644  18.765   9.645  1.00 15.56           H  
ATOM    398  HA  TYR A  39      -2.869  16.289  11.128  1.00 16.04           H  
ATOM    399  HB3 TYR A  39      -1.630  18.986  11.841  1.00 17.48           H  
ATOM    400  HB2 TYR A  39      -0.779  17.686  11.083  1.00 17.48           H  
ATOM    401  HD1 TYR A  39      -0.326  19.199  13.708  1.00 18.33           H  
ATOM    402  HD2 TYR A  39      -1.655  15.210  12.788  1.00 22.96           H  
ATOM    403  HE1 TYR A  39       0.600  18.374  15.804  1.00 20.36           H  
ATOM    404  HE2 TYR A  39      -0.714  14.350  14.960  1.00 24.95           H  
ATOM    405  HH  TYR A  39       0.414  14.924  16.894  1.00 26.72           H  
ATOM    406  N   GLY A  40      -4.417  17.163  13.067  1.00 14.48           N  
ANISOU  406  N   GLY A  40     2748   1263   1492    151    -27     -8
ATOM    407  CA  GLY A  40      -5.700  17.391  13.785  1.00 13.61           C  
ANISOU  407  CA  GLY A  40     2700   1119   1350    155    -25     -7
ATOM    408  C   GLY A  40      -5.598  16.631  15.097  1.00 14.27           C  
ANISOU  408  C   GLY A  40     2804   1187   1430    108    -30     -2
ATOM    409  O   GLY A  40      -4.828  15.737  15.272  1.00 15.93           O  
ANISOU  409  O   GLY A  40     2985   1409   1658     74    -35      1
ATOM    410  H   GLY A  40      -3.834  16.405  13.394  1.00 14.48           H  
ATOM    411  HA3 GLY A  40      -6.542  17.008  13.214  1.00 13.61           H  
ATOM    412  HA2 GLY A  40      -5.867  18.451  13.968  1.00 13.61           H  
ATOM    413  N   LYS A  41      -6.658  16.812  15.954  1.00 15.86           N  
ANISOU  413  N   LYS A  41     3064   1359   1604    105    -29     -1
ATOM    414  CA  LYS A  41      -7.000  15.953  17.112  1.00 17.15           C  
ANISOU  414  CA  LYS A  41     3254   1505   1758     59    -33      4
ATOM    415  C   LYS A  41      -8.440  15.455  16.932  1.00 16.75           C  
ANISOU  415  C   LYS A  41     3226   1441   1696     54    -34      5
ATOM    416  O   LYS A  41      -9.356  16.212  16.514  1.00 18.62           O  
ANISOU  416  O   LYS A  41     3487   1669   1919     91    -30      2
ATOM    417  CB  LYS A  41      -7.033  16.793  18.427  1.00 20.44           C  
ANISOU  417  CB  LYS A  41     3730   1890   2144     51    -30      4
ATOM    418  CG  LYS A  41      -5.705  17.530  18.871  1.00 23.78           C  
ANISOU  418  CG  LYS A  41     4148   2319   2570     56    -28      3
ATOM    419  CD  LYS A  41      -4.515  16.575  19.098  1.00 25.85           C  
ANISOU  419  CD  LYS A  41     4377   2595   2850     11    -36      7
ATOM    420  CE  LYS A  41      -3.368  17.151  19.836  1.00 27.91           C  
ANISOU  420  CE  LYS A  41     4652   2849   3103      1    -37      7
ATOM    421  NZ  LYS A  41      -2.613  16.157  20.630  1.00 28.24           N1+
ANISOU  421  NZ  LYS A  41     4662   2905   3162    -45    -48     12
ATOM    422  H   LYS A  41      -7.353  17.509  15.719  1.00 15.86           H  
ATOM    423  HA  LYS A  41      -6.267  15.164  17.170  1.00 17.15           H  
ATOM    424  HB3 LYS A  41      -7.329  16.136  19.247  1.00 20.44           H  
ATOM    425  HB2 LYS A  41      -7.817  17.547  18.369  1.00 20.44           H  
ATOM    426  HG3 LYS A  41      -5.917  18.073  19.793  1.00 23.78           H  
ATOM    427  HG2 LYS A  41      -5.440  18.286  18.132  1.00 23.78           H  
ATOM    428  HD3 LYS A  41      -4.160  16.224  18.127  1.00 25.85           H  
ATOM    429  HD2 LYS A  41      -4.893  15.683  19.596  1.00 25.85           H  
ATOM    430  HE3 LYS A  41      -3.726  17.893  20.550  1.00 27.91           H  
ATOM    431  HE2 LYS A  41      -2.691  17.671  19.159  1.00 27.91           H  
ATOM    432  HZ1 LYS A  41      -1.875  16.613  21.146  1.00 28.24           H  
ATOM    433  HZ2 LYS A  41      -3.237  15.682  21.269  1.00 28.24           H  
ATOM    434  HZ3 LYS A  41      -2.206  15.475  19.996  1.00 28.24           H  
ATOM    435  N   TRP A  42      -8.696  14.142  17.184  1.00 15.80           N  
ANISOU  435  N   TRP A  42     3100   1321   1581     10    -37      8
ATOM    436  CA  TRP A  42     -10.025  13.676  17.483  1.00 18.29           C  
ANISOU  436  CA  TRP A  42     3443   1622   1885     -5    -36     10
ATOM    437  C   TRP A  42     -10.382  14.044  18.948  1.00 20.44           C  
ANISOU  437  C   TRP A  42     3772   1865   2128    -41    -35     12
ATOM    438  O   TRP A  42      -9.610  13.840  19.894  1.00 21.38           O  
ANISOU  438  O   TRP A  42     3886   1987   2251    -76    -39     14
ATOM    439  CB  TRP A  42     -10.110  12.142  17.098  1.00 18.86           C  
ANISOU  439  CB  TRP A  42     3465   1717   1983    -30    -38     12
ATOM    440  CG  TRP A  42     -11.452  11.498  17.190  1.00 18.45           C  
ANISOU  440  CG  TRP A  42     3436   1654   1922    -48    -35     13
ATOM    441  CD1 TRP A  42     -12.555  11.768  16.515  1.00 20.14           C  
ANISOU  441  CD1 TRP A  42     3656   1863   2131    -26    -32     11
ATOM    442  CD2 TRP A  42     -11.769  10.460  18.152  1.00 22.00           C  
ANISOU  442  CD2 TRP A  42     3900   2095   2364    -98    -34     16
ATOM    443  NE1 TRP A  42     -13.586  10.911  16.985  1.00 22.31           N  
ANISOU  443  NE1 TRP A  42     3954   2126   2396    -57    -28     13
ATOM    444  CE2 TRP A  42     -13.109  10.050  17.938  1.00 22.07           C  
ANISOU  444  CE2 TRP A  42     3930   2093   2363   -102    -28     15
ATOM    445  CE3 TRP A  42     -11.094   9.885  19.250  1.00 26.08           C  
ANISOU  445  CE3 TRP A  42     4417   2612   2880   -141    -37     19
ATOM    446  CZ2 TRP A  42     -13.695   8.977  18.695  1.00 26.90           C  
ANISOU  446  CZ2 TRP A  42     4557   2697   2966   -150    -24     18
ATOM    447  CZ3 TRP A  42     -11.659   8.878  20.009  1.00 29.08           C  
ANISOU  447  CZ3 TRP A  42     4814   2985   3250   -188    -35     21
ATOM    448  CH2 TRP A  42     -12.938   8.317  19.622  1.00 27.59           C  
ANISOU  448  CH2 TRP A  42     4643   2787   3054   -192    -27     20
ATOM    449  H   TRP A  42      -7.930  13.542  17.471  1.00 15.80           H  
ATOM    450  HA  TRP A  42     -10.733  14.182  16.825  1.00 18.29           H  
ATOM    451  HB3 TRP A  42      -9.391  11.570  17.684  1.00 18.86           H  
ATOM    452  HB2 TRP A  42      -9.792  12.029  16.061  1.00 18.86           H  
ATOM    453  HD1 TRP A  42     -12.626  12.515  15.739  1.00 20.14           H  
ATOM    454  HE1 TRP A  42     -14.528  10.931  16.614  1.00 22.31           H  
ATOM    455  HE3 TRP A  42     -10.101  10.228  19.494  1.00 26.08           H  
ATOM    456  HZ2 TRP A  42     -14.707   8.658  18.492  1.00 26.90           H  
ATOM    457  HZ3 TRP A  42     -11.100   8.441  20.824  1.00 29.08           H  
ATOM    458  HH2 TRP A  42     -13.354   7.485  20.171  1.00 27.59           H  
ATOM    459  N   ARG A  43     -11.518  14.687  19.154  1.00 18.71           N  
ANISOU  459  N   ARG A  43     3613   1617   1880    -29    -31     10
ATOM    460  CA  ARG A  43     -12.195  15.074  20.427  1.00 20.42           C  
ANISOU  460  CA  ARG A  43     3898   1800   2062    -59    -28     12
ATOM    461  C   ARG A  43     -11.301  15.778  21.420  1.00 21.02           C  
ANISOU  461  C   ARG A  43     3989   1868   2129    -66    -30     12
ATOM    462  O   ARG A  43     -11.381  15.728  22.624  1.00 24.02           O  
ANISOU  462  O   ARG A  43     4395   2236   2496   -111    -33     14
ATOM    463  CB  ARG A  43     -12.899  13.816  20.967  1.00 21.83           C  
ANISOU  463  CB  ARG A  43     4081   1976   2239   -115    -29     14
ATOM    464  CG  ARG A  43     -13.992  13.351  20.022  1.00 24.65           C  
ANISOU  464  CG  ARG A  43     4434   2334   2599   -107    -25     14
ATOM    465  CD  ARG A  43     -14.659  11.945  20.487  1.00 28.05           C  
ANISOU  465  CD  ARG A  43     4882   2755   3019   -161    -21     16
ATOM    466  NE  ARG A  43     -15.756  11.494  19.568  1.00 33.41           N  
ANISOU  466  NE  ARG A  43     5572   3429   3695   -147    -16     14
ATOM    467  CZ  ARG A  43     -16.530  10.404  19.719  1.00 38.33           C  
ANISOU  467  CZ  ARG A  43     6193   4053   4318   -183    -10     15
ATOM    468  NH1 ARG A  43     -17.329  10.113  18.705  1.00 41.50           N  
ANISOU  468  NH1 ARG A  43     6609   4447   4714   -164     -5     14
ATOM    469  NH2 ARG A  43     -16.590   9.779  20.873  1.00 44.26           N1+
ANISOU  469  NH2 ARG A  43     6930   4813   5074   -238     -9     18
ATOM    470  H   ARG A  43     -12.066  14.909  18.330  1.00 18.71           H  
ATOM    471  HA  ARG A  43     -12.961  15.804  20.163  1.00 20.42           H  
ATOM    472  HB3 ARG A  43     -13.355  14.030  21.934  1.00 21.83           H  
ATOM    473  HB2 ARG A  43     -12.175  13.018  21.139  1.00 21.83           H  
ATOM    474  HG3 ARG A  43     -13.632  13.240  18.999  1.00 24.65           H  
ATOM    475  HG2 ARG A  43     -14.766  14.119  19.983  1.00 24.65           H  
ATOM    476  HD3 ARG A  43     -15.086  12.081  21.481  1.00 28.05           H  
ATOM    477  HD2 ARG A  43     -13.896  11.173  20.579  1.00 28.05           H  
ATOM    478  HE  ARG A  43     -15.938  12.101  18.773  1.00 33.41           H  
ATOM    479 HH12 ARG A  43     -17.982   9.345  18.762  1.00 41.50           H  
ATOM    480 HH11 ARG A  43     -17.308  10.686  17.868  1.00 41.50           H  
ATOM    481 HH22 ARG A  43     -17.242   9.021  21.016  1.00 44.26           H  
ATOM    482 HH21 ARG A  43     -15.977  10.057  21.625  1.00 44.26           H  
ATOM    483  N   GLY A  44     -10.435  16.668  20.933  1.00 19.51           N  
ANISOU  483  N   GLY A  44     3790   1682   1941    -21    -28      9
ATOM    484  CA  GLY A  44      -9.633  17.608  21.674  1.00 21.15           C  
ANISOU  484  CA  GLY A  44     4026   1876   2133    -17    -26      9
ATOM    485  C   GLY A  44      -8.343  17.023  22.281  1.00 26.07           C  
ANISOU  485  C   GLY A  44     4613   2518   2775    -50    -33     11
ATOM    486  O   GLY A  44      -7.511  17.837  22.730  1.00 25.57           O  
ANISOU  486  O   GLY A  44     4578   2440   2696    -48    -31     10
ATOM    487  H   GLY A  44     -10.370  16.743  19.928  1.00 19.51           H  
ATOM    488  HA3 GLY A  44     -10.223  18.070  22.468  1.00 21.15           H  
ATOM    489  HA2 GLY A  44      -9.354  18.413  20.993  1.00 21.15           H  
ATOM    490  N   GLN A  45      -8.092  15.717  22.204  1.00 23.52           N  
ANISOU  490  N   GLN A  45     4235   2220   2479    -80    -40     14
ATOM    491  CA  GLN A  45      -6.938  15.069  22.837  1.00 25.77           C  
ANISOU  491  CA  GLN A  45     4491   2521   2779   -119    -49     17
ATOM    492  C   GLN A  45      -6.008  14.267  21.881  1.00 26.05           C  
ANISOU  492  C   GLN A  45     4450   2595   2854   -115    -54     18
ATOM    493  O   GLN A  45      -4.777  14.370  21.949  1.00 29.28           O  
ANISOU  493  O   GLN A  45     4838   3014   3272   -118    -58     19
ATOM    494  CB  GLN A  45      -7.443  14.239  24.014  1.00 26.56           C  
ANISOU  494  CB  GLN A  45     4611   2614   2869   -173    -54     21
ATOM    495  CG  GLN A  45      -7.851  15.040  25.266  1.00 31.83           C  
ANISOU  495  CG  GLN A  45     5259   3291   3542   -216    -66     25
ATOM    496  CD  GLN A  45      -8.397  14.178  26.355  1.00 32.32           C  
ANISOU  496  CD  GLN A  45     5358   3338   3583   -269    -70     27
ATOM    497  OE1 GLN A  45      -8.079  12.976  26.517  1.00 30.83           O  
ANISOU  497  OE1 GLN A  45     5206   3131   3376   -274    -62     26
ATOM    498  NE2 GLN A  45      -9.259  14.688  27.184  1.00 34.41           N  
ANISOU  498  NE2 GLN A  45     5608   3614   3852   -311    -81     31
ATOM    499  H   GLN A  45      -8.771  15.109  21.768  1.00 23.52           H  
ATOM    500  HA  GLN A  45      -6.275  15.824  23.262  1.00 25.77           H  
ATOM    501  HB3 GLN A  45      -6.663  13.532  24.306  1.00 26.56           H  
ATOM    502  HB2 GLN A  45      -8.282  13.623  23.684  1.00 26.56           H  
ATOM    503  HG3 GLN A  45      -8.602  15.784  24.996  1.00 31.83           H  
ATOM    504  HG2 GLN A  45      -6.992  15.589  25.655  1.00 31.83           H  
ATOM    505 HE22 GLN A  45      -9.640  14.118  27.925  1.00 34.41           H  
ATOM    506 HE21 GLN A  45      -9.553  15.649  27.093  1.00 34.41           H  
ATOM    507  N   TYR A  46      -6.648  13.435  20.989  1.00 21.41           N  
ANISOU  507  N   TYR A  46     3825   2024   2286   -112    -53     18
ATOM    508  CA  TYR A  46      -6.050  12.259  20.306  1.00 23.19           C  
ANISOU  508  CA  TYR A  46     3980   2283   2547   -114    -57     20
ATOM    509  C   TYR A  46      -5.592  12.728  18.939  1.00 21.98           C  
ANISOU  509  C   TYR A  46     3793   2148   2412    -69    -53     16
ATOM    510  O   TYR A  46      -6.455  13.168  18.193  1.00 20.17           O  
ANISOU  510  O   TYR A  46     3572   1913   2177    -39    -47     13
ATOM    511  CB  TYR A  46      -7.137  11.127  20.146  1.00 25.74           C  
ANISOU  511  CB  TYR A  46     4284   2615   2880   -141    -58     23
ATOM    512  CG  TYR A  46      -7.718  10.677  21.573  1.00 34.29           C  
ANISOU  512  CG  TYR A  46     5396   3686   3947   -191    -63     26
ATOM    513  CD1 TYR A  46      -9.021  11.080  21.925  1.00 38.86           C  
ANISOU  513  CD1 TYR A  46     6017   4245   4503   -211    -58     26
ATOM    514  CD2 TYR A  46      -7.016   9.797  22.358  1.00 38.98           C  
ANISOU  514  CD2 TYR A  46     5976   4289   4545   -221    -73     30
ATOM    515  CE1 TYR A  46      -9.661  10.556  23.077  1.00 38.85           C  
ANISOU  515  CE1 TYR A  46     6040   4235   4488   -261    -62     29
ATOM    516  CE2 TYR A  46      -7.609   9.280  23.519  1.00 40.71           C  
ANISOU  516  CE2 TYR A  46     6218   4500   4749   -269    -79     33
ATOM    517  CZ  TYR A  46      -8.953   9.664  23.871  1.00 39.12           C  
ANISOU  517  CZ  TYR A  46     6056   4281   4527   -290    -73     33
ATOM    518  OH  TYR A  46      -9.488   9.034  24.977  1.00 42.71           O  
ANISOU  518  OH  TYR A  46     6531   4730   4967   -343    -80     36
ATOM    519  H   TYR A  46      -7.656  13.475  20.935  1.00 21.41           H  
ATOM    520  HA  TYR A  46      -5.201  11.881  20.878  1.00 23.19           H  
ATOM    521  HB3 TYR A  46      -6.708  10.256  19.647  1.00 25.74           H  
ATOM    522  HB2 TYR A  46      -7.964  11.467  19.524  1.00 25.74           H  
ATOM    523  HD1 TYR A  46      -9.573  11.751  21.286  1.00 38.86           H  
ATOM    524  HD2 TYR A  46      -6.026   9.477  22.068  1.00 38.98           H  
ATOM    525  HE1 TYR A  46     -10.674  10.836  23.322  1.00 38.85           H  
ATOM    526  HE2 TYR A  46      -7.064   8.572  24.126  1.00 40.71           H  
ATOM    527  HH  TYR A  46      -8.862   8.458  25.424  1.00 42.71           H  
ATOM    528  N   ASP A  47      -4.290  12.562  18.578  1.00 20.86           N  
ANISOU  528  N   ASP A  47     3606   2027   2291    -69    -57     17
ATOM    529  CA  ASP A  47      -3.725  12.815  17.175  1.00 18.82           C  
ANISOU  529  CA  ASP A  47     3313   1788   2051    -33    -53     13
ATOM    530  C   ASP A  47      -4.479  11.900  16.111  1.00 15.75           C  
ANISOU  530  C   ASP A  47     2888   1415   1680    -26    -51     13
ATOM    531  O   ASP A  47      -4.690  10.728  16.350  1.00 18.34           O  
ANISOU  531  O   ASP A  47     3192   1753   2022    -52    -55     17
ATOM    532  CB  ASP A  47      -2.196  12.450  17.088  1.00 19.47           C  
ANISOU  532  CB  ASP A  47     3360   1887   2151    -41    -57     15
ATOM    533  CG  ASP A  47      -1.179  13.406  17.772  1.00 21.94           C  
ANISOU  533  CG  ASP A  47     3703   2186   2447    -40    -56     14
ATOM    534  OD1 ASP A  47      -1.573  14.328  18.547  1.00 23.87           O  
ANISOU  534  OD1 ASP A  47     3993   2409   2668    -22    -50     11
ATOM    535  OD2 ASP A  47       0.098  13.253  17.498  1.00 25.88           O1-
ANISOU  535  OD2 ASP A  47     4181   2695   2957    -57    -62     16
ATOM    536  H   ASP A  47      -3.635  12.183  19.247  1.00 20.86           H  
ATOM    537  HA  ASP A  47      -3.874  13.867  16.928  1.00 18.82           H  
ATOM    538  HB3 ASP A  47      -1.900  12.354  16.042  1.00 19.47           H  
ATOM    539  HB2 ASP A  47      -2.042  11.466  17.534  1.00 19.47           H  
ATOM    540  N   VAL A  48      -4.729  12.516  14.973  1.00 14.44           N  
ANISOU  540  N   VAL A  48     2720   1253   1514     12    -46      9
ATOM    541  CA  VAL A  48      -5.242  11.893  13.747  1.00 14.06           C  
ANISOU  541  CA  VAL A  48     2636   1223   1484     25    -46      7
ATOM    542  C   VAL A  48      -4.680  12.838  12.626  1.00 13.90           C  
ANISOU  542  C   VAL A  48     2590   1220   1472     61    -43      3
ATOM    543  O   VAL A  48      -4.206  13.953  12.902  1.00 14.44           O  
ANISOU  543  O   VAL A  48     2673   1285   1530     83    -39     -1
ATOM    544  CB  VAL A  48      -6.835  11.792  13.622  1.00 15.47           C  
ANISOU  544  CB  VAL A  48     2844   1387   1648     31    -44      7
ATOM    545  CG1 VAL A  48      -7.370  10.790  14.631  1.00 17.41           C  
ANISOU  545  CG1 VAL A  48     3111   1618   1885     -9    -45     11
ATOM    546  CG2 VAL A  48      -7.624  13.079  13.887  1.00 14.97           C  
ANISOU  546  CG2 VAL A  48     2824   1306   1560     65    -41      4
ATOM    547  H   VAL A  48      -4.493  13.495  14.880  1.00 14.44           H  
ATOM    548  HA  VAL A  48      -4.787  10.911  13.616  1.00 14.06           H  
ATOM    549  HB  VAL A  48      -7.048  11.420  12.627  1.00 15.47           H  
ATOM    550 HG11 VAL A  48      -7.272  11.141  15.658  1.00 17.41           H  
ATOM    551 HG12 VAL A  48      -8.427  10.592  14.454  1.00 17.41           H  
ATOM    552 HG13 VAL A  48      -6.846   9.837  14.549  1.00 17.41           H  
ATOM    553 HG21 VAL A  48      -8.699  12.906  13.879  1.00 14.97           H  
ATOM    554 HG22 VAL A  48      -7.363  13.509  14.853  1.00 14.97           H  
ATOM    555 HG23 VAL A  48      -7.410  13.832  13.130  1.00 14.97           H  
ATOM    556  N   ALA A  49      -4.743  12.467  11.322  1.00 13.44           N  
ANISOU  556  N   ALA A  49     2489   1183   1435     63    -44      2
ATOM    557  CA  ALA A  49      -4.504  13.293  10.287  1.00 12.67           C  
ANISOU  557  CA  ALA A  49     2370   1102   1343     96    -42     -3
ATOM    558  C   ALA A  49      -5.658  13.138   9.281  1.00 13.31           C  
ANISOU  558  C   ALA A  49     2461   1180   1418    113    -43     -4
ATOM    559  O   ALA A  49      -6.220  12.038   9.115  1.00 14.45           O  
ANISOU  559  O   ALA A  49     2610   1318   1564     94    -45     -1
ATOM    560  CB  ALA A  49      -3.094  13.010   9.671  1.00 13.47           C  
ANISOU  560  CB  ALA A  49     2421   1229   1469     89    -42     -3
ATOM    561  H   ALA A  49      -5.103  11.550  11.082  1.00 13.44           H  
ATOM    562  HA  ALA A  49      -4.526  14.343  10.585  1.00 12.67           H  
ATOM    563  HB1 ALA A  49      -2.924  13.610   8.777  1.00 13.47           H  
ATOM    564  HB2 ALA A  49      -2.304  13.251  10.382  1.00 13.47           H  
ATOM    565  HB3 ALA A  49      -2.986  11.961   9.393  1.00 13.47           H  
ATOM    566  N   ILE A  50      -5.958  14.194   8.557  1.00 13.84           N  
ANISOU  566  N   ILE A  50     2529   1254   1478    150    -43     -9
ATOM    567  CA  ILE A  50      -7.134  14.391   7.792  1.00 14.63           C  
ANISOU  567  CA  ILE A  50     2644   1349   1567    170    -46    -10
ATOM    568  C   ILE A  50      -6.692  14.603   6.302  1.00 15.75           C  
ANISOU  568  C   ILE A  50     2743   1519   1723    192    -49    -14
ATOM    569  O   ILE A  50      -5.672  15.292   6.099  1.00 16.66           O  
ANISOU  569  O   ILE A  50     2846   1647   1837    217    -47    -17
ATOM    570  CB  ILE A  50      -7.952  15.640   8.262  1.00 16.61           C  
ANISOU  570  CB  ILE A  50     2946   1576   1789    197    -45    -10
ATOM    571  CG1 ILE A  50      -8.361  15.514   9.771  1.00 18.01           C  
ANISOU  571  CG1 ILE A  50     3165   1726   1952    170    -42     -7
ATOM    572  CG2 ILE A  50      -9.225  15.805   7.396  1.00 17.62           C  
ANISOU  572  CG2 ILE A  50     3092   1699   1906    219    -50    -11
ATOM    573  CD1 ILE A  50      -7.355  16.179  10.738  1.00 24.65           C  
ANISOU  573  CD1 ILE A  50     4027   2558   2781    183    -37     -8
ATOM    574  H   ILE A  50      -5.371  15.016   8.649  1.00 13.84           H  
ATOM    575  HA  ILE A  50      -7.778  13.516   7.855  1.00 14.63           H  
ATOM    576  HB  ILE A  50      -7.351  16.539   8.127  1.00 16.61           H  
ATOM    577 HG13 ILE A  50      -8.511  14.468  10.039  1.00 18.01           H  
ATOM    578 HG12 ILE A  50      -9.329  15.990   9.933  1.00 18.01           H  
ATOM    579 HG21 ILE A  50      -9.000  16.040   6.356  1.00 17.62           H  
ATOM    580 HG22 ILE A  50      -9.841  14.908   7.412  1.00 17.62           H  
ATOM    581 HG23 ILE A  50      -9.849  16.622   7.757  1.00 17.62           H  
ATOM    582 HD11 ILE A  50      -6.536  16.675  10.217  1.00 24.65           H  
ATOM    583 HD12 ILE A  50      -7.855  16.931  11.349  1.00 24.65           H  
ATOM    584 HD13 ILE A  50      -6.913  15.440  11.407  1.00 24.65           H  
ATOM    585  N   LYS A  51      -7.404  13.986   5.415  1.00 16.86           N  
ANISOU  585  N   LYS A  51     2861   1670   1876    181    -52    -13
ATOM    586  CA  LYS A  51      -7.040  14.043   4.008  1.00 18.69           C  
ANISOU  586  CA  LYS A  51     3053   1928   2119    196    -56    -17
ATOM    587  C   LYS A  51      -8.225  14.566   3.300  1.00 18.39           C  
ANISOU  587  C   LYS A  51     3035   1886   2066    223    -63    -18
ATOM    588  O   LYS A  51      -9.346  13.975   3.259  1.00 20.39           O  
ANISOU  588  O   LYS A  51     3312   2122   2312    211    -65    -15
ATOM    589  CB  LYS A  51      -6.581  12.689   3.561  1.00 20.50           C  
ANISOU  589  CB  LYS A  51     3251   2169   2369    167    -55    -15
ATOM    590  CG  LYS A  51      -6.010  12.638   2.104  1.00 24.96           C  
ANISOU  590  CG  LYS A  51     3779   2760   2945    176    -59    -19
ATOM    591  CD  LYS A  51      -5.760  11.162   1.735  1.00 31.03           C  
ANISOU  591  CD  LYS A  51     4522   3535   3732    146    -56    -17
ATOM    592  CE  LYS A  51      -5.149  10.899   0.380  1.00 34.35           C  
ANISOU  592  CE  LYS A  51     4904   3982   4164    147    -57    -21
ATOM    593  NZ  LYS A  51      -3.922  10.132   0.292  1.00 33.38           N1+
ANISOU  593  NZ  LYS A  51     4761   3864   4058    121    -51    -19
ATOM    594  H   LYS A  51      -8.217  13.438   5.675  1.00 16.86           H  
ATOM    595  HA  LYS A  51      -6.209  14.727   3.821  1.00 18.69           H  
ATOM    596  HB3 LYS A  51      -7.402  11.977   3.664  1.00 20.50           H  
ATOM    597  HB2 LYS A  51      -5.794  12.352   4.237  1.00 20.50           H  
ATOM    598  HG3 LYS A  51      -5.084  13.212   2.043  1.00 24.96           H  
ATOM    599  HG2 LYS A  51      -6.710  13.081   1.394  1.00 24.96           H  
ATOM    600  HD3 LYS A  51      -6.709  10.627   1.793  1.00 31.03           H  
ATOM    601  HD2 LYS A  51      -5.137  10.714   2.509  1.00 31.03           H  
ATOM    602  HE3 LYS A  51      -4.947  11.853  -0.109  1.00 34.35           H  
ATOM    603  HE2 LYS A  51      -5.888  10.405  -0.252  1.00 34.35           H  
ATOM    604  HZ1 LYS A  51      -3.192  10.588   0.822  1.00 33.38           H  
ATOM    605  HZ2 LYS A  51      -4.055   9.195   0.652  1.00 33.38           H  
ATOM    606  HZ3 LYS A  51      -3.628  10.066  -0.672  1.00 33.38           H  
ATOM    607  N   MET A  52      -8.046  15.749   2.681  1.00 18.74           N  
ANISOU  607  N   MET A  52     3069   1946   2106    257    -67    -22
ATOM    608  CA  MET A  52      -9.070  16.360   1.808  1.00 20.89           C  
ANISOU  608  CA  MET A  52     3356   2218   2362    289    -77    -23
ATOM    609  C   MET A  52      -9.271  15.594   0.534  1.00 21.15           C  
ANISOU  609  C   MET A  52     3352   2278   2408    292    -85    -25
ATOM    610  O   MET A  52      -8.224  15.293  -0.107  1.00 26.26           O  
ANISOU  610  O   MET A  52     3958   2953   3067    296    -85    -29
ATOM    611  CB  MET A  52      -8.819  17.884   1.563  1.00 25.64           C  
ANISOU  611  CB  MET A  52     3973   2821   2950    328    -77    -25
ATOM    612  CG  MET A  52      -9.250  18.804   2.782  1.00 28.54           C  
ANISOU  612  CG  MET A  52     4383   3158   3305    319    -67    -23
ATOM    613  SD  MET A  52      -8.353  18.538   4.405  1.00 38.40           S  
ANISOU  613  SD  MET A  52     5664   4395   4530    362    -63    -24
ATOM    614  CE  MET A  52      -9.141  19.748   5.441  1.00 42.84           C  
ANISOU  614  CE  MET A  52     6226   4970   5080    408    -76    -26
ATOM    615  H   MET A  52      -7.151  16.221   2.727  1.00 18.74           H  
ATOM    616  HA  MET A  52     -10.021  16.295   2.334  1.00 20.89           H  
ATOM    617  HB3 MET A  52      -9.377  18.215   0.685  1.00 25.64           H  
ATOM    618  HB2 MET A  52      -7.769  18.055   1.327  1.00 25.64           H  
ATOM    619  HG3 MET A  52     -10.317  18.678   2.967  1.00 28.54           H  
ATOM    620  HG2 MET A  52      -9.113  19.848   2.501  1.00 28.54           H  
ATOM    621  HE1 MET A  52     -10.217  19.578   5.468  1.00 42.84           H  
ATOM    622  HE2 MET A  52      -8.759  19.681   6.459  1.00 42.84           H  
ATOM    623  HE3 MET A  52      -8.955  20.752   5.062  1.00 42.84           H  
ATOM    624  N   ILE A  53     -10.519  15.335   0.064  1.00 21.47           N  
ANISOU  624  N   ILE A  53     3407   2307   2442    286    -91    -23
ATOM    625  CA  ILE A  53     -10.839  14.860  -1.257  1.00 22.12           C  
ANISOU  625  CA  ILE A  53     3460   2411   2534    281   -100    -25
ATOM    626  C   ILE A  53     -11.583  15.996  -1.985  1.00 23.48           C  
ANISOU  626  C   ILE A  53     3626   2600   2695    320   -113    -28
ATOM    627  O   ILE A  53     -12.807  16.161  -1.926  1.00 24.64           O  
ANISOU  627  O   ILE A  53     3809   2731   2823    341   -121    -26
ATOM    628  CB  ILE A  53     -11.858  13.665  -1.043  1.00 21.73           C  
ANISOU  628  CB  ILE A  53     3431   2342   2484    256    -99    -22
ATOM    629  CG1 ILE A  53     -11.223  12.566  -0.191  1.00 22.62           C  
ANISOU  629  CG1 ILE A  53     3546   2441   2607    220    -86    -18
ATOM    630  CG2 ILE A  53     -12.477  13.091  -2.270  1.00 21.04           C  
ANISOU  630  CG2 ILE A  53     3316   2273   2404    249   -106    -23
ATOM    631  CD1 ILE A  53      -9.969  11.855  -0.743  1.00 22.15           C  
ANISOU  631  CD1 ILE A  53     3445   2402   2569    203    -80    -20
ATOM    632  H   ILE A  53     -11.321  15.599   0.622  1.00 21.47           H  
ATOM    633  HA  ILE A  53      -9.964  14.558  -1.834  1.00 22.12           H  
ATOM    634  HB  ILE A  53     -12.675  14.069  -0.458  1.00 21.73           H  
ATOM    635 HG13 ILE A  53     -11.982  11.807   0.007  1.00 22.62           H  
ATOM    636 HG12 ILE A  53     -10.987  12.953   0.800  1.00 22.62           H  
ATOM    637 HG21 ILE A  53     -13.093  13.804  -2.816  1.00 21.04           H  
ATOM    638 HG22 ILE A  53     -11.715  12.726  -2.960  1.00 21.04           H  
ATOM    639 HG23 ILE A  53     -13.123  12.247  -2.033  1.00 21.04           H  
ATOM    640 HD11 ILE A  53      -9.561  12.352  -1.621  1.00 22.15           H  
ATOM    641 HD12 ILE A  53      -9.180  11.816   0.009  1.00 22.15           H  
ATOM    642 HD13 ILE A  53     -10.201  10.832  -1.038  1.00 22.15           H  
ATOM    643  N   LYS A  54     -10.880  16.863  -2.797  1.00 25.25           N  
ANISOU  643  N   LYS A  54     3807   2858   2930    330   -117    -32
ATOM    644  CA  LYS A  54     -11.447  17.914  -3.557  1.00 28.50           C  
ANISOU  644  CA  LYS A  54     4204   3292   3332    367   -131    -35
ATOM    645  C   LYS A  54     -12.438  17.388  -4.625  1.00 27.35           C  
ANISOU  645  C   LYS A  54     4069   3144   3177    370   -145    -34
ATOM    646  O   LYS A  54     -12.225  16.360  -5.337  1.00 25.40           O  
ANISOU  646  O   LYS A  54     3818   2893   2939    338   -145    -33
ATOM    647  CB  LYS A  54     -10.351  18.737  -4.303  1.00 34.01           C  
ANISOU  647  CB  LYS A  54     4846   4029   4046    363   -130    -40
ATOM    648  CG  LYS A  54      -9.575  18.089  -5.502  1.00 42.41           C  
ANISOU  648  CG  LYS A  54     5883   5126   5105    394   -146    -44
ATOM    649  CD  LYS A  54      -8.528  19.053  -6.027  1.00 48.50           C  
ANISOU  649  CD  LYS A  54     6604   5936   5889    395   -140    -50
ATOM    650  CE  LYS A  54      -7.464  18.459  -6.973  1.00 52.69           C  
ANISOU  650  CE  LYS A  54     7094   6492   6436    360   -142    -53
ATOM    651  NZ  LYS A  54      -6.488  19.439  -7.374  1.00 54.60           N1+
ANISOU  651  NZ  LYS A  54     7345   6711   6688    318   -129    -51
ATOM    652  H   LYS A  54      -9.879  16.742  -2.891  1.00 25.25           H  
ATOM    653  HA  LYS A  54     -11.973  18.580  -2.869  1.00 28.50           H  
ATOM    654  HB3 LYS A  54      -9.632  19.079  -3.558  1.00 34.01           H  
ATOM    655  HB2 LYS A  54     -10.823  19.647  -4.680  1.00 34.01           H  
ATOM    656  HG3 LYS A  54     -10.254  17.838  -6.317  1.00 42.41           H  
ATOM    657  HG2 LYS A  54      -9.110  17.155  -5.192  1.00 42.41           H  
ATOM    658  HD3 LYS A  54      -8.022  19.517  -5.178  1.00 48.50           H  
ATOM    659  HD2 LYS A  54      -9.045  19.867  -6.540  1.00 48.50           H  
ATOM    660  HE3 LYS A  54      -7.934  18.033  -7.860  1.00 52.69           H  
ATOM    661  HE2 LYS A  54      -6.946  17.654  -6.460  1.00 52.69           H  
ATOM    662  HZ1 LYS A  54      -6.021  19.805  -6.557  1.00 54.60           H  
ATOM    663  HZ2 LYS A  54      -5.808  19.005  -7.982  1.00 54.60           H  
ATOM    664  HZ3 LYS A  54      -6.947  20.193  -7.866  1.00 54.60           H  
ATOM    665  N   GLU A  55     -13.563  18.121  -4.759  1.00 28.09           N  
ANISOU  665  N   GLU A  55     4178   3241   3254    409   -159    -34
ATOM    666  CA  GLU A  55     -14.637  17.773  -5.583  1.00 27.70           C  
ANISOU  666  CA  GLU A  55     4145   3188   3193    416   -176    -33
ATOM    667  C   GLU A  55     -14.246  17.730  -7.021  1.00 28.00           C  
ANISOU  667  C   GLU A  55     4136   3259   3244    399   -185    -36
ATOM    668  O   GLU A  55     -13.311  18.442  -7.418  1.00 28.51           O  
ANISOU  668  O   GLU A  55     4155   3357   3319    403   -186    -40
ATOM    669  CB  GLU A  55     -15.795  18.777  -5.463  1.00  0.00           C  
ATOM    670  CG  GLU A  55     -16.547  18.725  -4.086  1.00  0.00           C  
ATOM    671  CD  GLU A  55     -17.266  19.987  -3.710  1.00  0.00           C  
ATOM    672  OE1 GLU A  55     -18.509  19.927  -3.819  1.00  0.00           O  
ATOM    673  OE2 GLU A  55     -16.603  20.981  -3.435  1.00  0.00           O1-
ATOM    674  H   GLU A  55     -13.696  18.945  -4.191  1.00 28.09           H  
ATOM    675  HA  GLU A  55     -14.992  16.785  -5.279  1.00 27.70           H  
ATOM    676  HB3 GLU A  55     -16.539  18.627  -6.247  1.00  0.00           H  
ATOM    677  HB2 GLU A  55     -15.403  19.783  -5.627  1.00  0.00           H  
ATOM    678  HG3 GLU A  55     -15.832  18.514  -3.292  1.00  0.00           H  
ATOM    679  HG2 GLU A  55     -17.226  17.869  -4.080  1.00  0.00           H  
ATOM    680  N   GLY A  56     -15.049  16.996  -7.758  1.00 26.14           N  
ANISOU  680  N   GLY A  56     3914   3010   3006    375   -189    -34
ATOM    681  CA  GLY A  56     -14.882  16.661  -9.223  1.00 27.92           C  
ANISOU  681  CA  GLY A  56     4107   3260   3242    352   -197    -36
ATOM    682  C   GLY A  56     -13.643  15.680  -9.538  1.00 26.50           C  
ANISOU  682  C   GLY A  56     3900   3085   3082    312   -182    -38
ATOM    683  O   GLY A  56     -13.285  15.656 -10.705  1.00 30.14           O  
ANISOU  683  O   GLY A  56     4339   3563   3549    291   -187    -40
ATOM    684  H   GLY A  56     -15.818  16.533  -7.294  1.00 26.14           H  
ATOM    685  HA3 GLY A  56     -14.762  17.585  -9.790  1.00 27.92           H  
ATOM    686  HA2 GLY A  56     -15.797  16.188  -9.577  1.00 27.92           H  
ATOM    687  N   SER A  57     -13.097  14.906  -8.561  1.00 24.17           N  
ANISOU  687  N   SER A  57     3611   2775   2796    299   -164    -36
ATOM    688  CA  SER A  57     -11.833  14.112  -8.810  1.00 24.17           C  
ANISOU  688  CA  SER A  57     3585   2783   2815    266   -150    -38
ATOM    689  C   SER A  57     -12.161  12.635  -8.807  1.00 22.10           C  
ANISOU  689  C   SER A  57     3343   2496   2559    233   -140    -34
ATOM    690  O   SER A  57     -11.639  11.938  -9.686  1.00 23.16           O  
ANISOU  690  O   SER A  57     3455   2638   2705    206   -133    -35
ATOM    691  CB  SER A  57     -10.790  14.473  -7.738  1.00 23.41           C  
ANISOU  691  CB  SER A  57     3481   2688   2728    271   -137    -38
ATOM    692  OG  SER A  57     -11.271  13.985  -6.445  1.00 24.57           O  
ANISOU  692  OG  SER A  57     3664   2801   2869    267   -127    -34
ATOM    693  H   SER A  57     -13.447  14.941  -7.615  1.00 24.17           H  
ATOM    694  HA  SER A  57     -11.402  14.363  -9.781  1.00 24.17           H  
ATOM    695  HB3 SER A  57     -10.630  15.551  -7.691  1.00 23.41           H  
ATOM    696  HB2 SER A  57      -9.828  14.008  -7.959  1.00 23.41           H  
ATOM    697  HG  SER A  57     -11.735  14.707  -6.004  1.00 24.57           H  
ATOM    698  N   MET A  58     -13.072  12.149  -7.965  1.00 20.58           N  
ANISOU  698  N   MET A  58     3190   2274   2354    236   -139    -30
ATOM    699  CA  MET A  58     -13.465  10.717  -7.978  1.00 20.22           C  
ANISOU  699  CA  MET A  58     3166   2204   2313    208   -126    -27
ATOM    700  C   MET A  58     -14.977  10.663  -7.932  1.00 21.27           C  
ANISOU  700  C   MET A  58     3331   2319   2432    208   -131    -25
ATOM    701  O   MET A  58     -15.703  11.691  -7.816  1.00 20.96           O  
ANISOU  701  O   MET A  58     3316   2274   2374    234   -144    -24
ATOM    702  CB  MET A  58     -12.793   9.940  -6.813  1.00 23.12           C  
ANISOU  702  CB  MET A  58     3552   2551   2682    203   -112    -24
ATOM    703  CG  MET A  58     -13.166  10.457  -5.419  1.00 24.82           C  
ANISOU  703  CG  MET A  58     3791   2740   2899    178    -99    -19
ATOM    704  SD  MET A  58     -12.983   9.214  -4.089  1.00 32.52           S  
ANISOU  704  SD  MET A  58     4788   3695   3872    173    -88    -16
ATOM    705  CE  MET A  58     -11.157   9.019  -3.970  0.50 27.55           C  
ANISOU  705  CE  MET A  58     4116   3085   3268    154    -79    -17
ATOM    706  H   MET A  58     -13.536  12.747  -7.297  1.00 20.58           H  
ATOM    707  HA  MET A  58     -13.215  10.257  -8.929  1.00 20.22           H  
ATOM    708  HB3 MET A  58     -11.710   9.990  -6.935  1.00 23.12           H  
ATOM    709  HB2 MET A  58     -13.041   8.883  -6.865  1.00 23.12           H  
ATOM    710  HG3 MET A  58     -14.204  10.785  -5.377  1.00 24.82           H  
ATOM    711  HG2 MET A  58     -12.564  11.332  -5.170  1.00 24.82           H  
ATOM    712  HE1 MET A  58     -10.685   9.976  -3.748  1.00 27.55           H  
ATOM    713  HE2 MET A  58     -10.907   8.316  -3.175  1.00 27.55           H  
ATOM    714  HE3 MET A  58     -10.751   8.637  -4.907  1.00 27.55           H  
ATOM    715  N   SER A  59     -15.455   9.437  -7.991  1.00 18.28           N  
ANISOU  715  N   SER A  59     2958   1929   2059    180   -121    -23
ATOM    716  CA  SER A  59     -16.861   8.962  -7.905  1.00 19.09           C  
ANISOU  716  CA  SER A  59     3096   2008   2148    174   -120    -21
ATOM    717  C   SER A  59     -17.211   8.748  -6.431  1.00 19.38           C  
ANISOU  717  C   SER A  59     3165   2017   2180    168   -107    -17
ATOM    718  O   SER A  59     -16.997   7.682  -5.930  1.00 19.04           O  
ANISOU  718  O   SER A  59     3122   1964   2148    144    -90    -15
ATOM    719  CB  SER A  59     -17.174   7.629  -8.773  1.00 21.03           C  
ANISOU  719  CB  SER A  59     3335   2253   2403    146   -111    -20
ATOM    720  OG  SER A  59     -18.504   7.310  -8.722  1.00 22.01           O  
ANISOU  720  OG  SER A  59     3491   2358   2512    142   -112    -19
ATOM    721  H   SER A  59     -14.785   8.687  -8.113  1.00 18.28           H  
ATOM    722  HA  SER A  59     -17.504   9.756  -8.289  1.00 19.09           H  
ATOM    723  HB3 SER A  59     -16.584   6.782  -8.421  1.00 21.03           H  
ATOM    724  HB2 SER A  59     -16.902   7.789  -9.816  1.00 21.03           H  
ATOM    725  HG  SER A  59     -18.627   6.485  -9.208  1.00 22.01           H  
ATOM    726  N   GLU A  60     -17.662   9.779  -5.698  1.00 20.19           N  
ANISOU  726  N   GLU A  60     3298   2108   2264    193   -116    -16
ATOM    727  CA  GLU A  60     -17.954   9.766  -4.236  1.00 19.47           C  
ANISOU  727  CA  GLU A  60     3232   1997   2169    191   -106    -14
ATOM    728  C   GLU A  60     -19.122   8.800  -3.905  1.00 17.71           C  
ANISOU  728  C   GLU A  60     3045   1746   1938    167    -92    -11
ATOM    729  O   GLU A  60     -19.135   8.093  -2.833  1.00 17.79           O  
ANISOU  729  O   GLU A  60     3060   1745   1954    146    -78     -9
ATOM    730  CB  GLU A  60     -18.339  11.225  -3.820  1.00 22.11           C  
ANISOU  730  CB  GLU A  60     3594   2324   2483    225   -117    -14
ATOM    731  CG  GLU A  60     -17.342  12.279  -4.199  1.00 23.09           C  
ANISOU  731  CG  GLU A  60     3684   2475   2614    249   -126    -17
ATOM    732  CD  GLU A  60     -17.626  13.761  -3.836  1.00 28.27           C  
ANISOU  732  CD  GLU A  60     4364   3129   3251    291   -139    -18
ATOM    733  OE1 GLU A  60     -16.669  14.483  -4.149  1.00 38.39           O  
ANISOU  733  OE1 GLU A  60     5690   4388   4510    305   -145    -16
ATOM    734  OE2 GLU A  60     -18.727  14.104  -3.327  1.00 28.04           O1-
ANISOU  734  OE2 GLU A  60     4308   3120   3227    310   -143    -20
ATOM    735  H   GLU A  60     -17.787  10.674  -6.151  1.00 20.19           H  
ATOM    736  HA  GLU A  60     -17.051   9.488  -3.695  1.00 19.47           H  
ATOM    737  HB3 GLU A  60     -18.484  11.253  -2.739  1.00 22.11           H  
ATOM    738  HB2 GLU A  60     -19.308  11.481  -4.253  1.00 22.11           H  
ATOM    739  HG3 GLU A  60     -17.193  12.262  -5.279  1.00 23.09           H  
ATOM    740  HG2 GLU A  60     -16.379  12.004  -3.766  1.00 23.09           H  
ATOM    741  N   ASP A  61     -20.075   8.616  -4.797  1.00 18.80           N  
ANISOU  741  N   ASP A  61     3207   1873   2062    168    -97    -11
ATOM    742  CA  ASP A  61     -21.242   7.810  -4.500  1.00 19.40           C  
ANISOU  742  CA  ASP A  61     3316   1923   2131    144    -81     -8
ATOM    743  C   ASP A  61     -20.826   6.362  -4.492  1.00 17.67           C  
ANISOU  743  C   ASP A  61     3070   1709   1933    111    -62     -7
ATOM    744  O   ASP A  61     -21.029   5.639  -3.515  1.00 17.81           O  
ANISOU  744  O   ASP A  61     3099   1714   1955     88    -45     -5
ATOM    745  CB  ASP A  61     -22.497   7.988  -5.349  1.00 23.34           C  
ANISOU  745  CB  ASP A  61     3850   2408   2610    150    -88     -9
ATOM    746  CG  ASP A  61     -23.082   9.379  -5.491  1.00 28.00           C  
ANISOU  746  CG  ASP A  61     4478   2986   3173    185   -106     -9
ATOM    747  OD1 ASP A  61     -23.125  10.081  -4.452  1.00 29.59           O  
ANISOU  747  OD1 ASP A  61     4697   3178   3368    194   -104     -8
ATOM    748  OD2 ASP A  61     -23.761   9.612  -6.427  1.00 37.14           O1-
ANISOU  748  OD2 ASP A  61     5651   4144   4316    202   -122    -10
ATOM    749  H   ASP A  61     -20.069   9.121  -5.671  1.00 18.80           H  
ATOM    750  HA  ASP A  61     -21.556   8.044  -3.479  1.00 19.40           H  
ATOM    751  HB3 ASP A  61     -23.291   7.348  -4.959  1.00 23.34           H  
ATOM    752  HB2 ASP A  61     -22.281   7.631  -6.358  1.00 23.34           H  
ATOM    753  N   GLU A  62     -20.203   5.940  -5.587  1.00 17.05           N  
ANISOU  753  N   GLU A  62     2956   1652   1870    109    -66     -9
ATOM    754  CA  GLU A  62     -19.602   4.634  -5.838  1.00 16.42           C  
ANISOU  754  CA  GLU A  62     2847   1579   1812     83    -49     -8
ATOM    755  C   GLU A  62     -18.603   4.328  -4.741  1.00 14.62           C  
ANISOU  755  C   GLU A  62     2598   1357   1599     75    -41     -6
ATOM    756  O   GLU A  62     -18.552   3.180  -4.242  1.00 15.36           O  
ANISOU  756  O   GLU A  62     2688   1445   1703     53    -25     -3
ATOM    757  CB  GLU A  62     -19.001   4.386  -7.247  1.00 16.73           C  
ANISOU  757  CB  GLU A  62     2856   1638   1862     83    -54    -10
ATOM    758  CG  GLU A  62     -20.059   4.688  -8.352  1.00 18.26           C  
ANISOU  758  CG  GLU A  62     3071   1826   2042     84    -60    -11
ATOM    759  CD  GLU A  62     -19.731   4.483  -9.768  1.00 24.18           C  
ANISOU  759  CD  GLU A  62     3792   2595   2799     82    -66    -14
ATOM    760  OE1 GLU A  62     -20.559   4.091 -10.592  1.00 23.70           O  
ANISOU  760  OE1 GLU A  62     3706   2541   2755     67    -54    -13
ATOM    761  OE2 GLU A  62     -18.524   4.753 -10.079  1.00 27.84           O1-
ANISOU  761  OE2 GLU A  62     4262   3065   3251     92    -82    -16
ATOM    762  H   GLU A  62     -20.082   6.603  -6.339  1.00 17.05           H  
ATOM    763  HA  GLU A  62     -20.415   3.915  -5.716  1.00 16.42           H  
ATOM    764  HB3 GLU A  62     -18.667   3.351  -7.332  1.00 16.73           H  
ATOM    765  HB2 GLU A  62     -18.115   5.007  -7.380  1.00 16.73           H  
ATOM    766  HG3 GLU A  62     -20.428   5.708  -8.250  1.00 18.26           H  
ATOM    767  HG2 GLU A  62     -20.929   4.066  -8.132  1.00 18.26           H  
ATOM    768  N   PHE A  63     -17.880   5.374  -4.362  1.00 15.54           N  
ANISOU  768  N   PHE A  63     2701   1486   1717     93    -53     -8
ATOM    769  CA  PHE A  63     -16.921   5.311  -3.255  1.00 16.33           C  
ANISOU  769  CA  PHE A  63     2785   1590   1828     86    -47     -6
ATOM    770  C   PHE A  63     -17.545   4.889  -1.935  1.00 15.49           C  
ANISOU  770  C   PHE A  63     2710   1462   1712     74    -39     -3
ATOM    771  O   PHE A  63     -17.168   3.847  -1.345  1.00 16.40           O  
ANISOU  771  O   PHE A  63     2815   1577   1840     53    -27      0
ATOM    772  CB  PHE A  63     -16.093   6.601  -3.248  1.00 18.59           C  
ANISOU  772  CB  PHE A  63     3058   1891   2115    109    -60     -9
ATOM    773  CG  PHE A  63     -15.170   6.755  -2.036  1.00 19.79           C  
ANISOU  773  CG  PHE A  63     3206   2041   2273    102    -54     -7
ATOM    774  CD1 PHE A  63     -14.213   5.778  -1.818  1.00 21.94           C  
ANISOU  774  CD1 PHE A  63     3449   2323   2566     82    -45     -5
ATOM    775  CD2 PHE A  63     -15.145   7.857  -1.179  1.00 23.53           C  
ANISOU  775  CD2 PHE A  63     3710   2501   2731    114    -57     -6
ATOM    776  CE1 PHE A  63     -13.293   5.875  -0.756  1.00 23.65           C  
ANISOU  776  CE1 PHE A  63     3663   2536   2786     75    -42     -3
ATOM    777  CE2 PHE A  63     -14.168   7.980  -0.207  1.00 24.31           C  
ANISOU  777  CE2 PHE A  63     3808   2596   2834    105    -53     -5
ATOM    778  CZ  PHE A  63     -13.232   7.039   0.018  1.00 21.13           C  
ANISOU  778  CZ  PHE A  63     3373   2204   2450     85    -45     -3
ATOM    779  H   PHE A  63     -17.982   6.263  -4.832  1.00 15.54           H  
ATOM    780  HA  PHE A  63     -16.226   4.509  -3.513  1.00 16.33           H  
ATOM    781  HB3 PHE A  63     -16.754   7.453  -3.266  1.00 18.59           H  
ATOM    782  HB2 PHE A  63     -15.470   6.657  -4.141  1.00 18.59           H  
ATOM    783  HD1 PHE A  63     -14.215   4.897  -2.434  1.00 21.94           H  
ATOM    784  HD2 PHE A  63     -15.861   8.655  -1.315  1.00 23.53           H  
ATOM    785  HE1 PHE A  63     -12.584   5.080  -0.586  1.00 23.65           H  
ATOM    786  HE2 PHE A  63     -14.161   8.871   0.405  1.00 24.31           H  
ATOM    787  HZ  PHE A  63     -12.494   7.156   0.798  1.00 21.13           H  
ATOM    788  N   ILE A  64     -18.543   5.604  -1.488  1.00 16.45           N  
ANISOU  788  N   ILE A  64     2873   1565   1812     86    -43     -3
ATOM    789  CA  ILE A  64     -19.262   5.385  -0.220  1.00 19.29           C  
ANISOU  789  CA  ILE A  64     3267   1903   2160     71    -35     -1
ATOM    790  C   ILE A  64     -19.967   4.051  -0.095  1.00 18.37           C  
ANISOU  790  C   ILE A  64     3150   1779   2050     39    -17      1
ATOM    791  O   ILE A  64     -19.863   3.308   0.858  1.00 19.93           O  
ANISOU  791  O   ILE A  64     3348   1971   2251     16     -6      4
ATOM    792  CB  ILE A  64     -20.288   6.588   0.195  1.00 21.02           C  
ANISOU  792  CB  ILE A  64     3534   2101   2350     92    -43     -2
ATOM    793  CG1 ILE A  64     -19.433   7.896   0.460  1.00 22.71           C  
ANISOU  793  CG1 ILE A  64     3746   2324   2558    126    -59     -4
ATOM    794  CG2 ILE A  64     -21.120   6.313   1.545  1.00 23.32           C  
ANISOU  794  CG2 ILE A  64     3869   2366   2625     71    -32      0
ATOM    795  CD1 ILE A  64     -20.144   9.272   0.460  1.00 25.80           C  
ANISOU  795  CD1 ILE A  64     4177   2701   2923    157    -72     -5
ATOM    796  H   ILE A  64     -18.842   6.411  -2.023  1.00 16.45           H  
ATOM    797  HA  ILE A  64     -18.487   5.379   0.546  1.00 19.29           H  
ATOM    798  HB  ILE A  64     -20.975   6.774  -0.632  1.00 21.02           H  
ATOM    799 HG13 ILE A  64     -18.640   7.963  -0.284  1.00 22.71           H  
ATOM    800 HG12 ILE A  64     -18.902   7.784   1.406  1.00 22.71           H  
ATOM    801 HG21 ILE A  64     -20.456   6.089   2.381  1.00 23.32           H  
ATOM    802 HG22 ILE A  64     -21.723   7.177   1.822  1.00 23.32           H  
ATOM    803 HG23 ILE A  64     -21.807   5.474   1.432  1.00 23.32           H  
ATOM    804 HD11 ILE A  64     -19.430  10.079   0.625  1.00 25.80           H  
ATOM    805 HD12 ILE A  64     -20.635   9.453  -0.496  1.00 25.80           H  
ATOM    806 HD13 ILE A  64     -20.901   9.332   1.242  1.00 25.80           H  
ATOM    807  N   GLU A  65     -20.503   3.589  -1.261  1.00 17.45           N  
ANISOU  807  N   GLU A  65     3030   1663   1935     35    -12      1
ATOM    808  CA  GLU A  65     -20.918   2.229  -1.473  1.00 18.19           C  
ANISOU  808  CA  GLU A  65     3123   1753   2037      7      7      3
ATOM    809  C   GLU A  65     -19.874   1.130  -1.185  1.00 17.90           C  
ANISOU  809  C   GLU A  65     3041   1734   2025     -8     15      5
ATOM    810  O   GLU A  65     -20.275   0.092  -0.595  1.00 18.38           O  
ANISOU  810  O   GLU A  65     3098   1793   2093    -32     29      8
ATOM    811  CB  GLU A  65     -21.604   1.980  -2.728  1.00 21.53           C  
ANISOU  811  CB  GLU A  65     3553   2172   2455     10     10      2
ATOM    812  CG  GLU A  65     -22.878   2.841  -3.020  1.00 23.73           C  
ANISOU  812  CG  GLU A  65     3835   2444   2739    -17     32      3
ATOM    813  CD  GLU A  65     -23.837   2.266  -4.094  1.00 27.33           C  
ANISOU  813  CD  GLU A  65     4329   2879   3178    -35     43      5
ATOM    814  OE1 GLU A  65     -23.974   1.060  -4.088  1.00 28.68           O  
ANISOU  814  OE1 GLU A  65     4537   3034   3327    -23     32      3
ATOM    815  OE2 GLU A  65     -24.424   3.007  -4.848  1.00 28.55           O1-
ANISOU  815  OE2 GLU A  65     4473   3032   3340    -62     63      7
ATOM    816  H   GLU A  65     -20.525   4.192  -2.074  1.00 17.45           H  
ATOM    817  HA  GLU A  65     -21.682   2.071  -0.709  1.00 18.19           H  
ATOM    818  HB3 GLU A  65     -21.843   0.916  -2.775  1.00 21.53           H  
ATOM    819  HB2 GLU A  65     -20.906   2.144  -3.550  1.00 21.53           H  
ATOM    820  HG3 GLU A  65     -22.600   3.849  -3.306  1.00 23.73           H  
ATOM    821  HG2 GLU A  65     -23.459   2.944  -2.104  1.00 23.73           H  
ATOM    822  N   GLU A  66     -18.567   1.424  -1.341  1.00 16.58           N  
ANISOU  822  N   GLU A  66     2842   1586   1872      6      6      4
ATOM    823  CA  GLU A  66     -17.434   0.609  -0.968  1.00 17.19           C  
ANISOU  823  CA  GLU A  66     2879   1679   1972     -5     12      6
ATOM    824  C   GLU A  66     -16.671   1.036   0.301  1.00 18.32           C  
ANISOU  824  C   GLU A  66     3019   1824   2119    -12     10      8
ATOM    825  O   GLU A  66     -15.749   0.338   0.752  1.00 17.33           O  
ANISOU  825  O   GLU A  66     2871   1705   2008    -30     19     11
ATOM    826  CB  GLU A  66     -16.519   0.556  -2.168  1.00 17.63           C  
ANISOU  826  CB  GLU A  66     2907   1753   2038     11      2      4
ATOM    827  CG  GLU A  66     -17.206  -0.103  -3.393  1.00 17.49           C  
ANISOU  827  CG  GLU A  66     2853   1750   2043      0      9      6
ATOM    828  CD  GLU A  66     -16.264  -0.793  -4.441  1.00 21.12           C  
ANISOU  828  CD  GLU A  66     3303   2209   2513    -16     27      9
ATOM    829  OE1 GLU A  66     -16.797  -1.210  -5.507  1.00 21.58           O  
ANISOU  829  OE1 GLU A  66     3380   2256   2563    -21     36      8
ATOM    830  OE2 GLU A  66     -15.021  -0.839  -4.240  1.00 21.91           O1-
ANISOU  830  OE2 GLU A  66     3375   2320   2630    -21     32     11
ATOM    831  H   GLU A  66     -18.324   2.322  -1.738  1.00 16.58           H  
ATOM    832  HA  GLU A  66     -17.774  -0.408  -0.765  1.00 17.19           H  
ATOM    833  HB3 GLU A  66     -15.622   0.002  -1.889  1.00 17.63           H  
ATOM    834  HB2 GLU A  66     -16.182   1.557  -2.441  1.00 17.63           H  
ATOM    835  HG3 GLU A  66     -17.818   0.636  -3.912  1.00 17.49           H  
ATOM    836  HG2 GLU A  66     -17.896  -0.875  -3.052  1.00 17.49           H  
ATOM    837  N   ALA A  67     -17.060   2.142   0.968  1.00 17.68           N  
ANISOU  837  N   ALA A  67     2960   1734   2022      1     -1      7
ATOM    838  CA  ALA A  67     -16.435   2.614   2.250  1.00 18.89           C  
ANISOU  838  CA  ALA A  67     3117   1886   2176     -8     -2      8
ATOM    839  C   ALA A  67     -16.964   1.805   3.470  1.00 19.88           C  
ANISOU  839  C   ALA A  67     3251   2003   2301    -37     10     12
ATOM    840  O   ALA A  67     -16.204   1.394   4.368  1.00 20.70           O  
ANISOU  840  O   ALA A  67     3340   2112   2412    -52     11     14
ATOM    841  CB  ALA A  67     -16.809   4.132   2.468  1.00 20.06           C  
ANISOU  841  CB  ALA A  67     3293   2023   2304     13    -14      6
ATOM    842  H   ALA A  67     -17.817   2.702   0.599  1.00 17.68           H  
ATOM    843  HA  ALA A  67     -15.351   2.521   2.203  1.00 18.89           H  
ATOM    844  HB1 ALA A  67     -16.439   4.743   1.644  1.00 20.06           H  
ATOM    845  HB2 ALA A  67     -17.887   4.282   2.542  1.00 20.06           H  
ATOM    846  HB3 ALA A  67     -16.363   4.519   3.384  1.00 20.06           H  
ATOM    847  N   LYS A  68     -18.237   1.611   3.436  1.00 20.89           N  
ANISOU  847  N   LYS A  68     3402   2117   2417    -48     20     12
ATOM    848  CA  LYS A  68     -19.085   0.819   4.306  1.00 23.71           C  
ANISOU  848  CA  LYS A  68     3767   2468   2773    -79     35     15
ATOM    849  C   LYS A  68     -18.369  -0.471   4.854  1.00 26.05           C  
ANISOU  849  C   LYS A  68     4019   2784   3095    -96     44     18
ATOM    850  O   LYS A  68     -18.424  -0.734   6.036  1.00 29.53           O  
ANISOU  850  O   LYS A  68     4449   3229   3540   -118     49     21
ATOM    851  CB  LYS A  68     -20.449   0.494   3.630  1.00 24.90           C  
ANISOU  851  CB  LYS A  68     3951   2602   2909    -87     46     13
ATOM    852  CG  LYS A  68     -21.431   1.633   3.455  1.00 25.86           C  
ANISOU  852  CG  LYS A  68     4120   2701   3002    -69     36     11
ATOM    853  CD  LYS A  68     -22.552   1.242   2.453  1.00 28.80           C  
ANISOU  853  CD  LYS A  68     4528   3057   3360    -77     47     10
ATOM    854  CE  LYS A  68     -23.292   2.522   2.101  1.00 31.99           C  
ANISOU  854  CE  LYS A  68     4980   3439   3735    -55     35      7
ATOM    855  NZ  LYS A  68     -24.666   2.354   1.737  1.00 34.58           N1+
ANISOU  855  NZ  LYS A  68     5348   3746   4043    -63     44      6
ATOM    856  H   LYS A  68     -18.730   2.017   2.652  1.00 20.89           H  
ATOM    857  HA  LYS A  68     -19.286   1.450   5.171  1.00 23.71           H  
ATOM    858  HB3 LYS A  68     -20.956  -0.282   4.206  1.00 24.90           H  
ATOM    859  HB2 LYS A  68     -20.236   0.042   2.660  1.00 24.90           H  
ATOM    860  HG3 LYS A  68     -20.901   2.521   3.108  1.00 25.86           H  
ATOM    861  HG2 LYS A  68     -21.866   1.893   4.417  1.00 25.86           H  
ATOM    862  HD3 LYS A  68     -23.214   0.508   2.917  1.00 28.80           H  
ATOM    863  HD2 LYS A  68     -22.140   0.785   1.553  1.00 28.80           H  
ATOM    864  HE3 LYS A  68     -22.767   3.054   1.308  1.00 31.99           H  
ATOM    865  HE2 LYS A  68     -23.305   3.194   2.961  1.00 31.99           H  
ATOM    866  HZ1 LYS A  68     -25.165   1.905   2.492  1.00 34.58           H  
ATOM    867  HZ2 LYS A  68     -25.078   3.257   1.550  1.00 34.58           H  
ATOM    868  HZ3 LYS A  68     -24.726   1.781   0.907  1.00 34.58           H  
ATOM    869  N   VAL A  69     -17.826  -1.285   3.963  1.00 22.54           N  
ANISOU  869  N   VAL A  69     3548   2352   2665    -82     45     17
ATOM    870  CA  VAL A  69     -17.107  -2.555   4.198  1.00 24.69           C  
ANISOU  870  CA  VAL A  69     3779   2643   2961    -91     53     21
ATOM    871  C   VAL A  69     -15.637  -2.361   4.599  1.00 24.86           C  
ANISOU  871  C   VAL A  69     3775   2676   2993    -88     42     22
ATOM    872  O   VAL A  69     -15.134  -2.777   5.630  1.00 25.27           O  
ANISOU  872  O   VAL A  69     3802   2740   3058   -103     46     26
ATOM    873  CB  VAL A  69     -17.153  -3.539   2.965  1.00 24.83           C  
ANISOU  873  CB  VAL A  69     3783   2665   2986    -75     57     19
ATOM    874  CG1 VAL A  69     -16.956  -2.826   1.615  1.00 27.48           C  
ANISOU  874  CG1 VAL A  69     4078   3018   3344    -77     64     22
ATOM    875  CG2 VAL A  69     -16.362  -4.837   3.232  1.00 27.75           C  
ANISOU  875  CG2 VAL A  69     4178   3021   3344    -81     70     17
ATOM    876  H   VAL A  69     -17.867  -1.004   2.994  1.00 22.54           H  
ATOM    877  HA  VAL A  69     -17.597  -3.056   5.035  1.00 24.69           H  
ATOM    878  HB  VAL A  69     -18.191  -3.875   2.931  1.00 24.83           H  
ATOM    879 HG11 VAL A  69     -17.082  -3.533   0.794  1.00 27.48           H  
ATOM    880 HG12 VAL A  69     -17.681  -2.028   1.453  1.00 27.48           H  
ATOM    881 HG13 VAL A  69     -15.958  -2.403   1.511  1.00 27.48           H  
ATOM    882 HG21 VAL A  69     -15.284  -4.679   3.207  1.00 27.75           H  
ATOM    883 HG22 VAL A  69     -16.621  -5.271   4.199  1.00 27.75           H  
ATOM    884 HG23 VAL A  69     -16.588  -5.583   2.470  1.00 27.75           H  
ATOM    885  N   MET A  70     -14.863  -1.604   3.763  1.00 18.92           N  
ANISOU  885  N   MET A  70     3030   1923   2235    -68     28     19
ATOM    886  CA  MET A  70     -13.498  -1.194   3.902  1.00 18.82           C  
ANISOU  886  CA  MET A  70     2997   1922   2231    -62     17     20
ATOM    887  C   MET A  70     -13.142  -0.646   5.337  1.00 21.15           C  
ANISOU  887  C   MET A  70     3302   2212   2521    -81     14     23
ATOM    888  O   MET A  70     -12.029  -0.963   5.869  1.00 21.16           O  
ANISOU  888  O   MET A  70     3282   2224   2533    -88     10     26
ATOM    889  CB  MET A  70     -13.257  -0.052   2.872  1.00 17.64           C  
ANISOU  889  CB  MET A  70     2852   1774   2077    -37      4     16
ATOM    890  CG  MET A  70     -11.795   0.418   2.651  1.00 18.23           C  
ANISOU  890  CG  MET A  70     2914   1855   2157    -23      5     13
ATOM    891  SD  MET A  70     -11.544   2.139   1.893  1.00 19.39           S  
ANISOU  891  SD  MET A  70     3072   2004   2293      4     -9      8
ATOM    892  CE  MET A  70     -12.665   1.988   0.473  1.00 22.04           C  
ANISOU  892  CE  MET A  70     3383   2354   2638      9    -16      8
ATOM    893  H   MET A  70     -15.309  -1.245   2.931  1.00 18.92           H  
ATOM    894  HA  MET A  70     -12.856  -2.037   3.663  1.00 18.82           H  
ATOM    895  HB3 MET A  70     -13.875   0.812   3.115  1.00 17.64           H  
ATOM    896  HB2 MET A  70     -13.611  -0.403   1.904  1.00 17.64           H  
ATOM    897  HG3 MET A  70     -11.261  -0.300   2.036  1.00 18.23           H  
ATOM    898  HG2 MET A  70     -11.260   0.433   3.600  1.00 18.23           H  
ATOM    899  HE1 MET A  70     -12.533   2.831  -0.202  1.00 22.04           H  
ATOM    900  HE2 MET A  70     -12.459   1.073  -0.083  1.00 22.04           H  
ATOM    901  HE3 MET A  70     -13.702   1.973   0.796  1.00 22.04           H  
ATOM    902  N   MET A  71     -14.091   0.143   5.909  1.00 22.95           N  
ANISOU  902  N   MET A  71     3566   2424   2731    -89     16     22
ATOM    903  CA  MET A  71     -13.784   0.930   7.163  1.00 26.77           C  
ANISOU  903  CA  MET A  71     4063   2901   3206   -111     14     24
ATOM    904  C   MET A  71     -14.141   0.210   8.443  1.00 24.03           C  
ANISOU  904  C   MET A  71     3693   2566   2871   -140     22     29
ATOM    905  O   MET A  71     -13.938   0.775   9.560  1.00 26.26           O  
ANISOU  905  O   MET A  71     3972   2851   3153   -157     16     32
ATOM    906  CB  MET A  71     -14.294   2.345   6.979  1.00 29.63           C  
ANISOU  906  CB  MET A  71     4474   3240   3542   -113     15     22
ATOM    907  CG  MET A  71     -13.643   3.185   5.818  1.00 33.87           C  
ANISOU  907  CG  MET A  71     5031   3770   4068    -85      2     19
ATOM    908  SD  MET A  71     -14.082   4.905   5.464  1.00 51.10           S  
ANISOU  908  SD  MET A  71     7275   5923   6217    -88      3     17
ATOM    909  CE  MET A  71     -13.322   5.135   3.807  1.00 40.90           C  
ANISOU  909  CE  MET A  71     5994   4625   4919   -131      8     21
ATOM    910  H   MET A  71     -14.957   0.353   5.426  1.00 22.95           H  
ATOM    911  HA  MET A  71     -12.701   1.037   7.242  1.00 26.77           H  
ATOM    912  HB3 MET A  71     -14.146   2.901   7.905  1.00 29.63           H  
ATOM    913  HB2 MET A  71     -15.375   2.321   6.834  1.00 29.63           H  
ATOM    914  HG3 MET A  71     -13.806   2.644   4.886  1.00 33.87           H  
ATOM    915  HG2 MET A  71     -12.567   3.183   5.956  1.00 33.87           H  
ATOM    916  HE1 MET A  71     -12.244   4.982   3.866  1.00 40.90           H  
ATOM    917  HE2 MET A  71     -13.731   4.413   3.101  1.00 40.90           H  
ATOM    918  HE3 MET A  71     -13.505   6.131   3.415  1.00 40.90           H  
ATOM    919  N   ASN A  72     -14.648  -1.057   8.212  1.00 23.66           N  
ANISOU  919  N   ASN A  72     3625   2528   2836   -145     35     30
ATOM    920  CA  ASN A  72     -15.018  -1.948   9.317  1.00 26.81           C  
ANISOU  920  CA  ASN A  72     3993   2942   3250   -168     44     35
ATOM    921  C   ASN A  72     -14.002  -3.079   9.368  1.00 24.03           C  
ANISOU  921  C   ASN A  72     3599   2612   2921   -159     38     38
ATOM    922  O   ASN A  72     -14.089  -3.965  10.204  1.00 28.48           O  
ANISOU  922  O   ASN A  72     4133   3190   3497   -175     43     43
ATOM    923  CB  ASN A  72     -16.422  -2.543   9.178  1.00 32.44           C  
ANISOU  923  CB  ASN A  72     4705   3655   3964   -177     63     35
ATOM    924  CG  ASN A  72     -17.487  -1.597   9.751  1.00 40.04           C  
ANISOU  924  CG  ASN A  72     5712   4596   4904   -190     70     32
ATOM    925  OD1 ASN A  72     -17.524  -1.350  10.949  1.00 43.72           O  
ANISOU  925  OD1 ASN A  72     6205   5053   5355   -207     64     32
ATOM    926  ND2 ASN A  72     -18.582  -1.299   9.056  1.00 46.85           N  
ANISOU  926  ND2 ASN A  72     6589   5450   5761   -183     82     29
ATOM    927  H   ASN A  72     -14.770  -1.404   7.270  1.00 23.66           H  
ATOM    928  HA  ASN A  72     -14.954  -1.388  10.252  1.00 26.81           H  
ATOM    929  HB3 ASN A  72     -16.530  -3.459   9.761  1.00 32.44           H  
ATOM    930  HB2 ASN A  72     -16.640  -2.813   8.143  1.00 32.44           H  
ATOM    931 HD22 ASN A  72     -19.333  -0.789   9.495  1.00 46.85           H  
ATOM    932 HD21 ASN A  72     -18.653  -1.546   8.078  1.00 46.85           H  
ATOM    933  N   LEU A  73     -13.022  -3.084   8.402  1.00 21.03           N  
ANISOU  933  N   LEU A  73     3214   2233   2545   -133     30     36
ATOM    934  CA  LEU A  73     -11.807  -3.853   8.498  1.00 18.63           C  
ANISOU  934  CA  LEU A  73     2875   1944   2258   -125     24     39
ATOM    935  C   LEU A  73     -10.929  -3.282   9.608  1.00 20.84           C  
ANISOU  935  C   LEU A  73     3156   2226   2535   -136     10     41
ATOM    936  O   LEU A  73     -10.917  -2.070   9.822  1.00 22.22           O  
ANISOU  936  O   LEU A  73     3359   2388   2694   -136      3     39
ATOM    937  CB  LEU A  73     -11.006  -3.857   7.149  1.00 18.95           C  
ANISOU  937  CB  LEU A  73     2915   1984   2301    -99     19     36
ATOM    938  CG  LEU A  73     -11.755  -4.565   5.961  1.00 20.18           C  
ANISOU  938  CG  LEU A  73     3070   2137   2459    -87     30     33
ATOM    939  CD1 LEU A  73     -11.147  -4.221   4.622  1.00 19.68           C  
ANISOU  939  CD1 LEU A  73     3010   2073   2394    -65     23     29
ATOM    940  CD2 LEU A  73     -11.888  -6.119   5.990  1.00 21.19           C  
ANISOU  940  CD2 LEU A  73     3170   2276   2603    -92     43     37
ATOM    941  H   LEU A  73     -13.021  -2.356   7.702  1.00 21.03           H  
ATOM    942  HA  LEU A  73     -12.065  -4.880   8.756  1.00 18.63           H  
ATOM    943  HB3 LEU A  73     -10.048  -4.355   7.291  1.00 18.95           H  
ATOM    944  HB2 LEU A  73     -10.758  -2.830   6.887  1.00 18.95           H  
ATOM    945  HG  LEU A  73     -12.767  -4.160   5.952  1.00 20.18           H  
ATOM    946 HD11 LEU A  73     -10.572  -5.031   4.181  1.00 19.68           H  
ATOM    947 HD12 LEU A  73     -11.934  -3.982   3.912  1.00 19.68           H  
ATOM    948 HD13 LEU A  73     -10.484  -3.357   4.675  1.00 19.68           H  
ATOM    949 HD21 LEU A  73     -11.026  -6.637   5.568  1.00 21.19           H  
ATOM    950 HD22 LEU A  73     -12.002  -6.476   7.012  1.00 21.19           H  
ATOM    951 HD23 LEU A  73     -12.773  -6.443   5.441  1.00 21.19           H  
ATOM    952  N   SER A  74     -10.228  -4.149  10.420  1.00 17.14           N  
ANISOU  952  N   SER A  74     2658   1774   2080   -146      7     47
ATOM    953  CA  SER A  74      -9.370  -3.778  11.513  1.00 18.55           C  
ANISOU  953  CA  SER A  74     2838   1955   2255   -159     -7     49
ATOM    954  C   SER A  74      -8.422  -4.998  11.781  1.00 17.09           C  
ANISOU  954  C   SER A  74     2618   1787   2088   -154    -14     54
ATOM    955  O   SER A  74      -8.737  -6.172  11.825  1.00 19.69           O  
ANISOU  955  O   SER A  74     2919   2131   2430   -162     -8     59
ATOM    956  CB  SER A  74     -10.178  -3.280  12.737  1.00 20.70           C  
ANISOU  956  CB  SER A  74     3119   2226   2518   -191     -5     52
ATOM    957  OG  SER A  74     -11.152  -4.235  13.187  1.00 25.25           O  
ANISOU  957  OG  SER A  74     3700   2804   3089   -207    -20     54
ATOM    958  H   SER A  74     -10.289  -5.143  10.245  1.00 17.14           H  
ATOM    959  HA  SER A  74      -8.759  -2.940  11.165  1.00 18.55           H  
ATOM    960  HB3 SER A  74     -10.694  -2.348  12.503  1.00 20.70           H  
ATOM    961  HB2 SER A  74      -9.503  -3.057  13.564  1.00 20.70           H  
ATOM    962  HG  SER A  74     -11.850  -4.287  12.529  1.00 25.25           H  
ATOM    963  N   HIS A  75      -7.173  -4.560  11.923  1.00 15.42           N  
ANISOU  963  N   HIS A  75     2410   1574   1876   -142    -26     54
ATOM    964  CA  HIS A  75      -5.968  -5.345  12.115  1.00 14.70           C  
ANISOU  964  CA  HIS A  75     2292   1497   1798   -137    -35     58
ATOM    965  C   HIS A  75      -4.882  -4.368  12.544  1.00 13.82           C  
ANISOU  965  C   HIS A  75     2196   1377   1676   -135    -49     57
ATOM    966  O   HIS A  75      -4.929  -3.134  12.284  1.00 14.94           O  
ANISOU  966  O   HIS A  75     2362   1507   1808   -124    -48     52
ATOM    967  CB  HIS A  75      -5.732  -6.161  10.879  1.00 14.20           C  
ANISOU  967  CB  HIS A  75     2210   1439   1748   -114    -26     58
ATOM    968  CG  HIS A  75      -4.450  -6.906  10.813  1.00 14.95           C  
ANISOU  968  CG  HIS A  75     2279   1547   1856   -108    -33     64
ATOM    969  ND1 HIS A  75      -3.195  -6.305  10.506  1.00 16.03           N  
ANISOU  969  ND1 HIS A  75     2419   1681   1991    -99    -45     64
ATOM    970  CD2 HIS A  75      -4.260  -8.201  11.075  1.00 15.64           C  
ANISOU  970  CD2 HIS A  75     2337   1649   1956   -109    -31     70
ATOM    971  CE1 HIS A  75      -2.320  -7.313  10.623  1.00 16.53           C  
ANISOU  971  CE1 HIS A  75     2460   1757   2066    -95    -50     70
ATOM    972  NE2 HIS A  75      -2.852  -8.487  10.942  1.00 17.70           N  
ANISOU  972  NE2 HIS A  75     2586   1916   2223    -99    -42     74
ATOM    973  H   HIS A  75      -7.003  -3.564  11.875  1.00 15.42           H  
ATOM    974  HA  HIS A  75      -6.140  -6.027  12.951  1.00 14.70           H  
ATOM    975  HB3 HIS A  75      -5.781  -5.517  10.002  1.00 14.20           H  
ATOM    976  HB2 HIS A  75      -6.528  -6.892  10.750  1.00 14.20           H  
ATOM    977  HD2 HIS A  75      -4.964  -8.969  11.358  1.00 15.64           H  
ATOM    978  HE1 HIS A  75      -1.268  -7.206  10.459  1.00 16.53           H  
ATOM    979  HE2 HIS A  75      -2.378  -9.370  11.075  1.00 17.70           H  
ATOM    980  N   GLU A  76      -3.898  -4.922  13.226  1.00 14.81           N  
ANISOU  980  N   GLU A  76     2308   1513   1807   -144    -61     63
ATOM    981  CA  GLU A  76      -2.752  -4.154  13.761  1.00 16.04           C  
ANISOU  981  CA  GLU A  76     2481   1662   1953   -146    -74     62
ATOM    982  C   GLU A  76      -1.869  -3.422  12.648  1.00 14.98           C  
ANISOU  982  C   GLU A  76     2352   1520   1818   -121    -72     57
ATOM    983  O   GLU A  76      -1.257  -2.402  12.859  1.00 15.84           O  
ANISOU  983  O   GLU A  76     2482   1620   1917   -119    -78     54
ATOM    984  CB  GLU A  76      -2.000  -5.218  14.544  1.00  0.00           C  
ATOM    985  CG  GLU A  76      -2.856  -5.847  15.639  1.00  0.00           C  
ATOM    986  CD  GLU A  76      -2.329  -7.102  16.273  1.00  0.00           C  
ATOM    987  OE1 GLU A  76      -1.137  -7.443  16.131  1.00  0.00           O  
ATOM    988  OE2 GLU A  76      -3.109  -7.781  16.967  1.00  0.00           O1-
ATOM    989  H   GLU A  76      -3.902  -5.915  13.413  1.00 14.81           H  
ATOM    990  HA  GLU A  76      -3.125  -3.392  14.448  1.00 16.04           H  
ATOM    991  HB3 GLU A  76      -1.106  -4.777  14.988  1.00  0.00           H  
ATOM    992  HB2 GLU A  76      -1.643  -5.988  13.856  1.00  0.00           H  
ATOM    993  HG3 GLU A  76      -3.863  -6.098  15.307  1.00  0.00           H  
ATOM    994  HG2 GLU A  76      -2.995  -5.111  16.432  1.00  0.00           H  
ATOM    995  N   LYS A  77      -1.787  -4.099  11.515  1.00 13.27           N  
ANISOU  995  N   LYS A  77     2118   1310   1614   -104    -64     57
ATOM    996  CA  LYS A  77      -1.038  -3.703  10.402  1.00 12.64           C  
ANISOU  996  CA  LYS A  77     2042   1227   1534    -85    -62     52
ATOM    997  C   LYS A  77      -1.861  -3.160   9.241  1.00 12.05           C  
ANISOU  997  C   LYS A  77     1976   1146   1455    -72    -50     45
ATOM    998  O   LYS A  77      -1.261  -2.726   8.264  1.00 11.91           O  
ANISOU  998  O   LYS A  77     1960   1128   1438    -58    -47     41
ATOM    999  CB  LYS A  77      -0.045  -4.850   9.962  1.00 12.99           C  
ANISOU  999  CB  LYS A  77     2065   1280   1591    -75    -63     56
ATOM   1000  CG  LYS A  77       0.762  -5.572  11.060  1.00 14.36           C  
ANISOU 1000  CG  LYS A  77     2226   1461   1769    -84    -76     63
ATOM   1001  CD  LYS A  77       1.827  -4.702  11.721  1.00 14.15           C  
ANISOU 1001  CD  LYS A  77     2218   1427   1730    -91    -88     63
ATOM   1002  CE  LYS A  77       2.335  -5.246  13.075  1.00 17.23           C  
ANISOU 1002  CE  LYS A  77     2600   1825   2123   -103   -104     70
ATOM   1003  NZ  LYS A  77       3.207  -6.453  13.041  1.00 19.45           N1+
ANISOU 1003  NZ  LYS A  77     2864   2113   2414    -91   -108     75
ATOM   1004  H   LYS A  77      -2.314  -4.957  11.406  1.00 13.27           H  
ATOM   1005  HA  LYS A  77      -0.391  -2.869  10.664  1.00 12.64           H  
ATOM   1006  HB3 LYS A  77       0.663  -4.439   9.240  1.00 12.99           H  
ATOM   1007  HB2 LYS A  77      -0.601  -5.582   9.386  1.00 12.99           H  
ATOM   1008  HG3 LYS A  77       1.241  -6.452  10.627  1.00 14.36           H  
ATOM   1009  HG2 LYS A  77       0.084  -5.955  11.823  1.00 14.36           H  
ATOM   1010  HD3 LYS A  77       1.411  -3.711  11.902  1.00 14.15           H  
ATOM   1011  HD2 LYS A  77       2.632  -4.531  11.022  1.00 14.15           H  
ATOM   1012  HE3 LYS A  77       1.488  -5.448  13.733  1.00 17.23           H  
ATOM   1013  HE2 LYS A  77       2.915  -4.467  13.567  1.00 17.23           H  
ATOM   1014  HZ1 LYS A  77       3.514  -6.679  13.975  1.00 19.45           H  
ATOM   1015  HZ2 LYS A  77       2.695  -7.236  12.655  1.00 19.45           H  
ATOM   1016  HZ3 LYS A  77       4.013  -6.264  12.453  1.00 19.45           H  
ATOM   1017  N   LEU A  78      -3.147  -3.043   9.392  1.00 13.16           N  
ANISOU 1017  N   LEU A  78     2130   1281   1589    -79    -46     44
ATOM   1018  CA  LEU A  78      -3.974  -2.133   8.591  1.00 13.64           C  
ANISOU 1018  CA  LEU A  78     2204   1336   1644    -68    -38     38
ATOM   1019  C   LEU A  78      -4.003  -0.745   9.314  1.00 13.43           C  
ANISOU 1019  C   LEU A  78     2206   1296   1600    -69    -42     35
ATOM   1020  O   LEU A  78      -4.115  -0.792  10.538  1.00 15.29           O  
ANISOU 1020  O   LEU A  78     2454   1528   1829    -87    -45     37
ATOM   1021  CB  LEU A  78      -5.406  -2.635   8.477  1.00 16.77           C  
ANISOU 1021  CB  LEU A  78     2593   1733   2045    -74    -28     40
ATOM   1022  CG  LEU A  78      -5.747  -3.600   7.298  1.00 16.90           C  
ANISOU 1022  CG  LEU A  78     2616   1746   2059    -62    -19     35
ATOM   1023  CD1 LEU A  78      -5.049  -4.986   7.355  1.00 14.77           C  
ANISOU 1023  CD1 LEU A  78     2334   1481   1797    -47    -16     33
ATOM   1024  CD2 LEU A  78      -7.267  -3.702   7.128  1.00 18.16           C  
ANISOU 1024  CD2 LEU A  78     2773   1906   2223    -72     -8     38
ATOM   1025  H   LEU A  78      -3.575  -3.388  10.240  1.00 13.16           H  
ATOM   1026  HA  LEU A  78      -3.565  -1.994   7.588  1.00 13.64           H  
ATOM   1027  HB3 LEU A  78      -6.051  -1.764   8.336  1.00 16.77           H  
ATOM   1028  HB2 LEU A  78      -5.729  -3.073   9.423  1.00 16.77           H  
ATOM   1029  HG  LEU A  78      -5.375  -3.111   6.396  1.00 16.90           H  
ATOM   1030 HD11 LEU A  78      -5.747  -5.816   7.446  1.00 14.77           H  
ATOM   1031 HD12 LEU A  78      -4.469  -5.152   6.448  1.00 14.77           H  
ATOM   1032 HD13 LEU A  78      -4.356  -5.065   8.190  1.00 14.77           H  
ATOM   1033 HD21 LEU A  78      -7.632  -4.723   7.238  1.00 18.16           H  
ATOM   1034 HD22 LEU A  78      -7.812  -3.104   7.860  1.00 18.16           H  
ATOM   1035 HD23 LEU A  78      -7.572  -3.353   6.141  1.00 18.16           H  
ATOM   1036  N   VAL A  79      -3.803   0.381   8.620  1.00 12.11           N  
ANISOU 1036  N   VAL A  79     2051   1126   1425    -53    -41     29
ATOM   1037  CA  VAL A  79      -3.924   1.651   9.268  1.00 14.20           C  
ANISOU 1037  CA  VAL A  79     2346   1377   1672    -49    -44     25
ATOM   1038  C   VAL A  79      -5.389   1.981   9.615  1.00 14.57           C  
ANISOU 1038  C   VAL A  79     2410   1415   1711    -56    -39     26
ATOM   1039  O   VAL A  79      -6.269   1.530   8.959  1.00 16.84           O  
ANISOU 1039  O   VAL A  79     2693   1704   2002    -51    -33     25
ATOM   1040  CB  VAL A  79      -3.281   2.777   8.405  1.00 15.09           C  
ANISOU 1040  CB  VAL A  79     2462   1491   1779    -25    -43     19
ATOM   1041  CG1 VAL A  79      -4.073   3.412   7.284  1.00 18.00           C  
ANISOU 1041  CG1 VAL A  79     2863   1848   2130    -15    -44     15
ATOM   1042  CG2 VAL A  79      -2.889   3.959   9.310  1.00 16.72           C  
ANISOU 1042  CG2 VAL A  79     2654   1706   1991    -21    -45     18
ATOM   1043  H   VAL A  79      -3.658   0.370   7.618  1.00 12.11           H  
ATOM   1044  HA  VAL A  79      -3.366   1.599  10.203  1.00 14.20           H  
ATOM   1045  HB  VAL A  79      -2.363   2.380   7.968  1.00 15.09           H  
ATOM   1046 HG11 VAL A  79      -3.478   4.149   6.750  1.00 18.00           H  
ATOM   1047 HG12 VAL A  79      -4.389   2.652   6.576  1.00 18.00           H  
ATOM   1048 HG13 VAL A  79      -4.970   3.919   7.642  1.00 18.00           H  
ATOM   1049 HG21 VAL A  79      -3.762   4.422   9.769  1.00 16.72           H  
ATOM   1050 HG22 VAL A  79      -2.208   3.645  10.100  1.00 16.72           H  
ATOM   1051 HG23 VAL A  79      -2.371   4.737   8.749  1.00 16.72           H  
ATOM   1052  N   GLN A  80      -5.700   2.637  10.764  1.00 17.24           N  
ANISOU 1052  N   GLN A  80     2772   1743   2037    -71    -42     28
ATOM   1053  CA  GLN A  80      -7.017   2.663  11.264  1.00 18.86           C  
ANISOU 1053  CA  GLN A  80     2999   1936   2231    -84    -37     28
ATOM   1054  C   GLN A  80      -7.787   3.784  10.514  1.00 16.32           C  
ANISOU 1054  C   GLN A  80     2708   1601   1893    -64    -35     23
ATOM   1055  O   GLN A  80      -7.385   4.941  10.644  1.00 19.22           O  
ANISOU 1055  O   GLN A  80     3093   1961   2249    -50    -40     20
ATOM   1056  CB  GLN A  80      -6.944   3.076  12.776  1.00 22.96           C  
ANISOU 1056  CB  GLN A  80     3536   2447   2739   -110    -42     32
ATOM   1057  CG  GLN A  80      -8.256   2.926  13.526  1.00 28.27           C  
ANISOU 1057  CG  GLN A  80     4230   3110   3402   -128    -35     32
ATOM   1058  CD  GLN A  80      -7.989   3.165  14.970  1.00 35.18           C  
ANISOU 1058  CD  GLN A  80     5120   3979   4266   -161    -39     36
ATOM   1059  OE1 GLN A  80      -6.966   2.831  15.574  1.00 42.10           O  
ANISOU 1059  OE1 GLN A  80     6019   4846   5131   -180    -33     36
ATOM   1060  NE2 GLN A  80      -9.067   3.616  15.690  1.00 35.87           N  
ANISOU 1060  NE2 GLN A  80     5199   4073   4357   -171    -49     39
ATOM   1061  H   GLN A  80      -4.964   2.967  11.376  1.00 17.24           H  
ATOM   1062  HA  GLN A  80      -7.512   1.694  11.165  1.00 18.86           H  
ATOM   1063  HB3 GLN A  80      -6.555   4.090  12.894  1.00 22.96           H  
ATOM   1064  HB2 GLN A  80      -6.193   2.427  13.231  1.00 22.96           H  
ATOM   1065  HG3 GLN A  80      -8.661   1.921  13.400  1.00 28.27           H  
ATOM   1066  HG2 GLN A  80      -8.999   3.632  13.151  1.00 28.27           H  
ATOM   1067 HE22 GLN A  80      -8.986   3.743  16.689  1.00 35.87           H  
ATOM   1068 HE21 GLN A  80      -9.939   3.833  15.230  1.00 35.87           H  
ATOM   1069  N   LEU A  81      -8.887   3.400   9.814  1.00 19.52           N  
ANISOU 1069  N   LEU A  81     3118   2004   2297    -61    -29     22
ATOM   1070  CA  LEU A  81      -9.858   4.362   9.153  1.00 19.51           C  
ANISOU 1070  CA  LEU A  81     3148   1988   2277    -43    -28     18
ATOM   1071  C   LEU A  81     -10.927   4.854  10.202  1.00 21.73           C  
ANISOU 1071  C   LEU A  81     3466   2250   2540    -64    -25     19
ATOM   1072  O   LEU A  81     -11.795   4.127  10.726  1.00 27.34           O  
ANISOU 1072  O   LEU A  81     4173   2961   3254    -88    -19     22
ATOM   1073  CB  LEU A  81     -10.399   3.697   7.898  1.00 22.98           C  
ANISOU 1073  CB  LEU A  81     3577   2432   2722    -34    -22     16
ATOM   1074  CG  LEU A  81      -9.372   3.512   6.739  1.00 26.55           C  
ANISOU 1074  CG  LEU A  81     4065   2868   3154    -19    -22     13
ATOM   1075  CD1 LEU A  81      -9.897   2.350   5.777  1.00 27.48           C  
ANISOU 1075  CD1 LEU A  81     4190   2986   3263     12    -31      9
ATOM   1076  CD2 LEU A  81      -9.051   4.859   5.975  1.00 32.75           C  
ANISOU 1076  CD2 LEU A  81     4842   3657   3946    -17    -16     12
ATOM   1077  H   LEU A  81      -9.133   2.421   9.771  1.00 19.52           H  
ATOM   1078  HA  LEU A  81      -9.303   5.243   8.828  1.00 19.51           H  
ATOM   1079  HB3 LEU A  81     -11.247   4.272   7.523  1.00 22.98           H  
ATOM   1080  HB2 LEU A  81     -10.811   2.731   8.194  1.00 22.98           H  
ATOM   1081  HG  LEU A  81      -8.438   3.153   7.174  1.00 26.55           H  
ATOM   1082 HD11 LEU A  81     -10.785   1.847   6.153  1.00 27.48           H  
ATOM   1083 HD12 LEU A  81     -10.132   2.716   4.778  1.00 27.48           H  
ATOM   1084 HD13 LEU A  81      -9.139   1.575   5.666  1.00 27.48           H  
ATOM   1085 HD21 LEU A  81      -7.975   5.017   5.911  1.00 32.75           H  
ATOM   1086 HD22 LEU A  81      -9.434   4.852   4.955  1.00 32.75           H  
ATOM   1087 HD23 LEU A  81      -9.485   5.726   6.474  1.00 32.75           H  
ATOM   1088  N   TYR A  82     -10.661   6.099  10.658  1.00 19.29           N  
ANISOU 1088  N   TYR A  82     3192   1925   2211    -56    -30     18
ATOM   1089  CA  TYR A  82     -11.591   6.858  11.495  1.00 21.15           C  
ANISOU 1089  CA  TYR A  82     3472   2139   2424    -76    -28     19
ATOM   1090  C   TYR A  82     -12.963   7.169  10.950  1.00 20.45           C  
ANISOU 1090  C   TYR A  82     3416   2036   2320    -66    -23     17
ATOM   1091  O   TYR A  82     -13.905   7.123  11.661  1.00 26.86           O  
ANISOU 1091  O   TYR A  82     4253   2833   3119    -92    -17     18
ATOM   1092  CB  TYR A  82     -10.735   8.114  11.949  1.00 20.42           C  
ANISOU 1092  CB  TYR A  82     3409   2034   2316    -69    -34     18
ATOM   1093  CG  TYR A  82      -9.900   7.888  13.153  1.00 21.95           C  
ANISOU 1093  CG  TYR A  82     3582   2239   2520    -84    -39     21
ATOM   1094  CD1 TYR A  82     -10.358   8.411  14.439  1.00 24.35           C  
ANISOU 1094  CD1 TYR A  82     3863   2553   2836   -117    -39     25
ATOM   1095  CD2 TYR A  82      -8.767   7.068  13.181  1.00 21.82           C  
ANISOU 1095  CD2 TYR A  82     3569   2221   2499    -64    -44     19
ATOM   1096  CE1 TYR A  82      -9.512   8.150  15.589  1.00 28.23           C  
ANISOU 1096  CE1 TYR A  82     4339   3053   3335   -130    -47     28
ATOM   1097  CE2 TYR A  82      -7.913   6.897  14.292  1.00 24.04           C  
ANISOU 1097  CE2 TYR A  82     3838   2509   2787    -77    -49     21
ATOM   1098  CZ  TYR A  82      -8.333   7.445  15.504  1.00 26.45           C  
ANISOU 1098  CZ  TYR A  82     4122   2824   3104   -111    -52     26
ATOM   1099  OH  TYR A  82      -7.731   7.059  16.637  1.00 30.71           O  
ANISOU 1099  OH  TYR A  82     4650   3370   3649   -123    -59     28
ATOM   1100  H   TYR A  82      -9.876   6.612  10.283  1.00 19.29           H  
ATOM   1101  HA  TYR A  82     -11.760   6.249  12.386  1.00 21.15           H  
ATOM   1102  HB3 TYR A  82     -11.412   8.938  12.181  1.00 20.42           H  
ATOM   1103  HB2 TYR A  82     -10.105   8.483  11.148  1.00 20.42           H  
ATOM   1104  HD1 TYR A  82     -11.270   8.981  14.534  1.00 24.35           H  
ATOM   1105  HD2 TYR A  82      -8.466   6.597  12.259  1.00 21.82           H  
ATOM   1106  HE1 TYR A  82      -9.843   8.509  16.553  1.00 28.23           H  
ATOM   1107  HE2 TYR A  82      -7.036   6.270  14.230  1.00 24.04           H  
ATOM   1108  HH  TYR A  82      -8.143   7.419  17.426  1.00 30.71           H  
ATOM   1109  N   GLY A  83     -12.990   7.434   9.673  1.00 19.44           N  
ANISOU 1109  N   GLY A  83     3286   1910   2192    -33    -25     13
ATOM   1110  CA  GLY A  83     -14.109   7.512   8.780  1.00 18.40           C  
ANISOU 1110  CA  GLY A  83     3185   1763   2043    -21    -23     11
ATOM   1111  C   GLY A  83     -13.878   8.473   7.665  1.00 17.05           C  
ANISOU 1111  C   GLY A  83     3014   1597   1869     20    -30      8
ATOM   1112  O   GLY A  83     -12.764   8.998   7.494  1.00 18.41           O  
ANISOU 1112  O   GLY A  83     3158   1785   2054     37    -35      6
ATOM   1113  H   GLY A  83     -12.095   7.492   9.208  1.00 19.44           H  
ATOM   1114  HA3 GLY A  83     -15.014   7.789   9.322  1.00 18.40           H  
ATOM   1115  HA2 GLY A  83     -14.288   6.523   8.358  1.00 18.40           H  
ATOM   1116  N   VAL A  84     -14.944   8.832   6.877  1.00 16.87           N  
ANISOU 1116  N   VAL A  84     3022   1560   1829     36    -31      6
ATOM   1117  CA  VAL A  84     -15.075  10.027   6.058  1.00 16.28           C  
ANISOU 1117  CA  VAL A  84     2948   1489   1748     76    -40      3
ATOM   1118  C   VAL A  84     -16.198  10.891   6.635  1.00 16.72           C  
ANISOU 1118  C   VAL A  84     3062   1518   1773     95    -43      2
ATOM   1119  O   VAL A  84     -17.342  10.433   6.882  1.00 21.10           O  
ANISOU 1119  O   VAL A  84     3657   2050   2311     73    -37      4
ATOM   1120  CB  VAL A  84     -15.543   9.638   4.522  1.00 18.80           C  
ANISOU 1120  CB  VAL A  84     3244   1821   2079     78    -40      2
ATOM   1121  CG1 VAL A  84     -15.118  10.685   3.467  1.00 24.17           C  
ANISOU 1121  CG1 VAL A  84     3924   2508   2752    116    -51     -1
ATOM   1122  CG2 VAL A  84     -15.154   8.274   4.027  1.00 19.36           C  
ANISOU 1122  CG2 VAL A  84     3260   1917   2178     65    -38      2
ATOM   1123  H   VAL A  84     -15.819   8.341   7.020  1.00 16.87           H  
ATOM   1124  HA  VAL A  84     -14.135  10.572   6.047  1.00 16.28           H  
ATOM   1125  HB  VAL A  84     -16.632   9.624   4.495  1.00 18.80           H  
ATOM   1126 HG11 VAL A  84     -14.033  10.758   3.398  1.00 24.17           H  
ATOM   1127 HG12 VAL A  84     -15.495  10.430   2.477  1.00 24.17           H  
ATOM   1128 HG13 VAL A  84     -15.510  11.671   3.716  1.00 24.17           H  
ATOM   1129 HG21 VAL A  84     -15.596   7.486   4.636  1.00 19.36           H  
ATOM   1130 HG22 VAL A  84     -15.477   8.105   2.999  1.00 19.36           H  
ATOM   1131 HG23 VAL A  84     -14.071   8.165   4.062  1.00 19.36           H  
ATOM   1132  N   CYS A  85     -15.865  12.193   6.722  1.00 16.47           N  
ANISOU 1132  N   CYS A  85     3034   1491   1734    134    -52     -1
ATOM   1133  CA  CYS A  85     -16.902  13.235   6.972  1.00 17.97           C  
ANISOU 1133  CA  CYS A  85     3277   1657   1894    162    -56     -1
ATOM   1134  C   CYS A  85     -17.617  13.434   5.648  1.00 19.90           C  
ANISOU 1134  C   CYS A  85     3511   1914   2138    193    -66     -3
ATOM   1135  O   CYS A  85     -17.164  14.178   4.777  1.00 21.93           O  
ANISOU 1135  O   CYS A  85     3734   2195   2405    223    -74     -6
ATOM   1136  CB  CYS A  85     -16.381  14.564   7.526  1.00 18.27           C  
ANISOU 1136  CB  CYS A  85     3330   1691   1920    187    -58     -3
ATOM   1137  SG  CYS A  85     -15.671  14.334   9.183  1.00 19.63           S  
ANISOU 1137  SG  CYS A  85     3505   1857   2097    155    -50     -1
ATOM   1138  H   CYS A  85     -14.941  12.510   6.457  1.00 16.47           H  
ATOM   1139  HA  CYS A  85     -17.625  12.853   7.695  1.00 17.97           H  
ATOM   1140  HB3 CYS A  85     -17.183  15.296   7.568  1.00 18.27           H  
ATOM   1141  HB2 CYS A  85     -15.612  14.978   6.873  1.00 18.27           H  
ATOM   1142  HG  CYS A  85     -16.812  13.954   9.772  1.00 19.63           H  
ATOM   1143  N   THR A  86     -18.700  12.677   5.451  1.00 23.35           N  
ANISOU 1143  N   THR A  86     3980   2332   2558    188    -66     -2
ATOM   1144  CA  THR A  86     -19.536  12.816   4.287  1.00 27.17           C  
ANISOU 1144  CA  THR A  86     4455   2826   3042    211    -76     -4
ATOM   1145  C   THR A  86     -20.472  14.018   4.384  1.00 30.72           C  
ANISOU 1145  C   THR A  86     4960   3252   3459    243    -85     -4
ATOM   1146  O   THR A  86     -20.915  14.447   3.340  1.00 31.68           O  
ANISOU 1146  O   THR A  86     5081   3378   3576    258    -94     -4
ATOM   1147  CB  THR A  86     -20.343  11.523   3.880  1.00 28.53           C  
ANISOU 1147  CB  THR A  86     4610   3002   3228    178    -69     -3
ATOM   1148  OG1 THR A  86     -21.489  11.148   4.712  1.00 33.22           O  
ANISOU 1148  OG1 THR A  86     5252   3567   3804    152    -59     -1
ATOM   1149  CG2 THR A  86     -19.395  10.320   3.930  1.00 27.93           C  
ANISOU 1149  CG2 THR A  86     4482   2948   3182    148    -60     -2
ATOM   1150  H   THR A  86     -18.995  12.007   6.149  1.00 23.35           H  
ATOM   1151  HA  THR A  86     -18.885  13.013   3.433  1.00 27.17           H  
ATOM   1152  HB  THR A  86     -20.705  11.640   2.857  1.00 28.53           H  
ATOM   1153  HG1 THR A  86     -21.814  10.292   4.422  1.00 33.22           H  
ATOM   1154 HG21 THR A  86     -19.877   9.426   3.533  1.00 27.93           H  
ATOM   1155 HG22 THR A  86     -18.504  10.499   3.327  1.00 27.93           H  
ATOM   1156 HG23 THR A  86     -19.080  10.084   4.946  1.00 27.93           H  
ATOM   1157  N   LYS A  87     -20.620  14.615   5.565  1.00 33.42           N  
ANISOU 1157  N   LYS A  87     5352   3568   3777    253    -82     -3
ATOM   1158  CA  LYS A  87     -21.324  15.905   5.687  1.00 36.05           C  
ANISOU 1158  CA  LYS A  87     5745   3874   4077    280    -89     -2
ATOM   1159  C   LYS A  87     -20.239  17.074   5.779  1.00 44.32           C  
ANISOU 1159  C   LYS A  87     6791   4932   5116    336   -103     -4
ATOM   1160  O   LYS A  87     -20.360  17.863   6.743  1.00 52.92           O  
ANISOU 1160  O   LYS A  87     7934   5998   6176    369   -108     -3
ATOM   1161  CB  LYS A  87     -22.345  15.848   6.904  1.00  0.00           C  
ATOM   1162  CG  LYS A  87     -23.634  15.021   6.490  1.00  0.00           C  
ATOM   1163  CD  LYS A  87     -24.596  14.914   7.806  1.00  0.00           C  
ATOM   1164  CE  LYS A  87     -25.832  14.111   7.402  1.00  0.00           C  
ATOM   1165  NZ  LYS A  87     -26.855  13.936   8.500  1.00  0.00           N1+
ATOM   1166  H   LYS A  87     -20.187  14.237   6.394  1.00 33.42           H  
ATOM   1167  HA  LYS A  87     -21.914  16.124   4.796  1.00 36.05           H  
ATOM   1168  HB3 LYS A  87     -22.673  16.854   7.169  1.00  0.00           H  
ATOM   1169  HB2 LYS A  87     -21.864  15.430   7.789  1.00  0.00           H  
ATOM   1170  HG3 LYS A  87     -23.352  14.025   6.144  1.00  0.00           H  
ATOM   1171  HG2 LYS A  87     -24.156  15.514   5.669  1.00  0.00           H  
ATOM   1172  HD3 LYS A  87     -24.876  15.910   8.151  1.00  0.00           H  
ATOM   1173  HD2 LYS A  87     -24.065  14.422   8.623  1.00  0.00           H  
ATOM   1174  HE3 LYS A  87     -25.532  13.119   7.061  1.00  0.00           H  
ATOM   1175  HE2 LYS A  87     -26.328  14.595   6.560  1.00  0.00           H  
ATOM   1176  HZ1 LYS A  87     -26.432  13.451   9.279  1.00  0.00           H  
ATOM   1177  HZ2 LYS A  87     -27.183  14.841   8.806  1.00  0.00           H  
ATOM   1178  HZ3 LYS A  87     -27.634  13.395   8.153  1.00  0.00           H  
ATOM   1179  N   GLN A  88     -19.310  17.058   4.811  1.00 42.24           N  
ANISOU 1179  N   GLN A  88     6467   4704   4879    347   -106     -6
ATOM   1180  CA  GLN A  88     -18.726  18.323   4.410  1.00 42.80           C  
ANISOU 1180  CA  GLN A  88     6521   4795   4948    398   -118     -8
ATOM   1181  C   GLN A  88     -18.557  18.175   2.889  1.00 39.98           C  
ANISOU 1181  C   GLN A  88     6089   4479   4621    395   -124    -10
ATOM   1182  O   GLN A  88     -18.498  17.061   2.345  1.00 44.06           O  
ANISOU 1182  O   GLN A  88     6576   5006   5159    357   -118    -10
ATOM   1183  CB  GLN A  88     -17.299  18.397   4.997  1.00  0.00           C  
ATOM   1184  CG  GLN A  88     -17.100  18.548   6.551  1.00  0.00           C  
ATOM   1185  CD  GLN A  88     -17.535  19.911   7.061  1.00  0.00           C  
ATOM   1186  OE1 GLN A  88     -16.782  20.899   7.092  1.00  0.00           O  
ATOM   1187  NE2 GLN A  88     -18.847  20.059   7.326  1.00  0.00           N  
ATOM   1188  H   GLN A  88     -19.289  16.320   4.120  1.00 42.24           H  
ATOM   1189  HA  GLN A  88     -19.335  19.197   4.654  1.00 42.80           H  
ATOM   1190  HB3 GLN A  88     -16.773  19.230   4.526  1.00  0.00           H  
ATOM   1191  HB2 GLN A  88     -16.741  17.510   4.686  1.00  0.00           H  
ATOM   1192  HG3 GLN A  88     -16.046  18.423   6.791  1.00  0.00           H  
ATOM   1193  HG2 GLN A  88     -17.625  17.757   7.085  1.00  0.00           H  
ATOM   1194 HE22 GLN A  88     -19.208  20.956   7.615  1.00  0.00           H  
ATOM   1195 HE21 GLN A  88     -19.479  19.270   7.228  1.00  0.00           H  
ATOM   1196  N   ARG A  89     -18.683  19.302   2.165  1.00 37.29           N  
ANISOU 1196  N   ARG A  89     5720   4165   4284    436   -135    -13
ATOM   1197  CA  ARG A  89     -18.326  19.529   0.766  1.00 38.83           C  
ANISOU 1197  CA  ARG A  89     5848   4400   4506    430   -138    -15
ATOM   1198  C   ARG A  89     -17.180  20.423   0.854  1.00 38.27           C  
ANISOU 1198  C   ARG A  89     5758   4345   4436    464   -138    -18
ATOM   1199  O   ARG A  89     -17.361  21.454   1.473  1.00 48.92           O  
ANISOU 1199  O   ARG A  89     7143   5683   5764    504   -142    -17
ATOM   1200  CB  ARG A  89     -19.573  20.170   0.085  1.00  0.00           C  
ATOM   1201  CG  ARG A  89     -20.700  19.261  -0.229  1.00  0.00           C  
ATOM   1202  CD  ARG A  89     -22.021  20.103  -0.650  1.00  0.00           C  
ATOM   1203  NE  ARG A  89     -22.674  20.883   0.434  1.00  0.00           N  
ATOM   1204  CZ  ARG A  89     -23.809  21.552   0.264  1.00  0.00           C  
ATOM   1205  NH1 ARG A  89     -24.462  21.594  -0.943  1.00  0.00           N  
ATOM   1206  NH2 ARG A  89     -24.341  22.299   1.256  1.00  0.00           N1+
ATOM   1207  H   ARG A  89     -18.839  20.160   2.675  1.00 37.29           H  
ATOM   1208  HA  ARG A  89     -18.103  18.591   0.260  1.00 38.83           H  
ATOM   1209  HB3 ARG A  89     -19.252  20.612  -0.861  1.00  0.00           H  
ATOM   1210  HB2 ARG A  89     -19.917  21.010   0.690  1.00  0.00           H  
ATOM   1211  HG3 ARG A  89     -20.933  18.711   0.684  1.00  0.00           H  
ATOM   1212  HG2 ARG A  89     -20.446  18.509  -0.977  1.00  0.00           H  
ATOM   1213  HD3 ARG A  89     -22.719  19.461  -1.189  1.00  0.00           H  
ATOM   1214  HD2 ARG A  89     -21.700  20.862  -1.366  1.00  0.00           H  
ATOM   1215  HE  ARG A  89     -22.207  20.903   1.330  1.00  0.00           H  
ATOM   1216 HH12 ARG A  89     -24.095  21.079  -1.729  1.00  0.00           H  
ATOM   1217 HH11 ARG A  89     -25.304  22.138  -1.059  1.00  0.00           H  
ATOM   1218 HH22 ARG A  89     -25.190  22.824   1.105  1.00  0.00           H  
ATOM   1219 HH21 ARG A  89     -23.889  22.343   2.157  1.00  0.00           H  
ATOM   1220  N   PRO A  90     -16.020  20.031   0.268  1.00 32.61           N  
ANISOU 1220  N   PRO A  90     4994   3653   3744    447   -129    -20
ATOM   1221  CA  PRO A  90     -15.582  18.694  -0.158  1.00 30.82           C  
ANISOU 1221  CA  PRO A  90     4729   3439   3542    402   -124    -20
ATOM   1222  C   PRO A  90     -15.515  17.705   0.999  1.00 24.76           C  
ANISOU 1222  C   PRO A  90     3990   2642   2774    361   -111    -17
ATOM   1223  O   PRO A  90     -15.320  18.147   2.125  1.00 30.21           O  
ANISOU 1223  O   PRO A  90     4716   3311   3453    362   -102    -16
ATOM   1224  CB  PRO A  90     -14.179  18.852  -0.677  1.00 32.58           C  
ANISOU 1224  CB  PRO A  90     4902   3692   3784    405   -119    -24
ATOM   1225  CG  PRO A  90     -13.588  20.037   0.098  1.00 34.26           C  
ANISOU 1225  CG  PRO A  90     5144   3892   3982    432   -112    -24
ATOM   1226  CD  PRO A  90     -14.865  20.954   0.240  1.00 32.50           C  
ANISOU 1226  CD  PRO A  90     4963   3652   3732    471   -123    -23
ATOM   1227  HA  PRO A  90     -16.229  18.299  -0.942  1.00 30.82           H  
ATOM   1228  HB3 PRO A  90     -14.204  19.089  -1.741  1.00 32.58           H  
ATOM   1229  HB2 PRO A  90     -13.551  17.974  -0.551  1.00 32.58           H  
ATOM   1230  HG3 PRO A  90     -12.754  20.521  -0.408  1.00 34.26           H  
ATOM   1231  HG2 PRO A  90     -13.251  19.710   1.083  1.00 34.26           H  
ATOM   1232  HD2 PRO A  90     -14.791  21.589   1.124  1.00 32.50           H  
ATOM   1233  HD3 PRO A  90     -14.968  21.599  -0.634  1.00 32.50           H  
ATOM   1234  N   ILE A  91     -15.740  16.442   0.789  1.00 22.14           N  
ANISOU 1234  N   ILE A  91     3644   2312   2457    324   -108    -16
ATOM   1235  CA  ILE A  91     -15.655  15.336   1.751  1.00 22.13           C  
ANISOU 1235  CA  ILE A  91     3659   2289   2459    282    -95    -13
ATOM   1236  C   ILE A  91     -14.135  15.200   2.093  1.00 19.82           C  
ANISOU 1236  C   ILE A  91     3338   2008   2185    264    -86    -13
ATOM   1237  O   ILE A  91     -13.231  15.689   1.415  1.00 20.08           O  
ANISOU 1237  O   ILE A  91     3331   2068   2232    276    -88    -16
ATOM   1238  CB  ILE A  91     -16.199  13.986   1.148  1.00 28.76           C  
ANISOU 1238  CB  ILE A  91     4492   3127   3308    251    -92    -11
ATOM   1239  CG1 ILE A  91     -15.347  13.274  -0.015  1.00 31.08           C  
ANISOU 1239  CG1 ILE A  91     4731   3451   3627    239    -93    -13
ATOM   1240  CG2 ILE A  91     -17.674  13.998   0.758  1.00 30.92           C  
ANISOU 1240  CG2 ILE A  91     4792   3391   3565    267   -102    -11
ATOM   1241  CD1 ILE A  91     -15.724  11.895  -0.454  1.00 35.60           C  
ANISOU 1241  CD1 ILE A  91     5300   4018   4209    206    -87    -11
ATOM   1242  H   ILE A  91     -15.936  16.150  -0.158  1.00 22.14           H  
ATOM   1243  HA  ILE A  91     -16.212  15.596   2.652  1.00 22.13           H  
ATOM   1244  HB  ILE A  91     -16.157  13.291   1.987  1.00 28.76           H  
ATOM   1245 HG13 ILE A  91     -14.334  13.169   0.356  1.00 31.08           H  
ATOM   1246 HG12 ILE A  91     -15.300  13.930  -0.885  1.00 31.08           H  
ATOM   1247 HG21 ILE A  91     -18.283  14.418   1.558  1.00 30.92           H  
ATOM   1248 HG22 ILE A  91     -17.840  14.604  -0.134  1.00 30.92           H  
ATOM   1249 HG23 ILE A  91     -18.052  12.997   0.556  1.00 30.92           H  
ATOM   1250 HD11 ILE A  91     -16.209  11.341   0.349  1.00 35.60           H  
ATOM   1251 HD12 ILE A  91     -16.418  11.931  -1.293  1.00 35.60           H  
ATOM   1252 HD13 ILE A  91     -14.854  11.320  -0.768  1.00 35.60           H  
ATOM   1253  N   PHE A  92     -13.848  14.717   3.270  1.00 17.96           N  
ANISOU 1253  N   PHE A  92     3130   1749   1944    236    -76    -10
ATOM   1254  CA  PHE A  92     -12.486  14.470   3.725  1.00 17.81           C  
ANISOU 1254  CA  PHE A  92     3093   1736   1940    216    -68    -10
ATOM   1255  C   PHE A  92     -12.561  13.150   4.508  1.00 17.71           C  
ANISOU 1255  C   PHE A  92     3063   1723   1943    174    -61     -7
ATOM   1256  O   PHE A  92     -13.545  12.793   5.147  1.00 17.54           O  
ANISOU 1256  O   PHE A  92     3064   1685   1915    153    -58     -5
ATOM   1257  CB  PHE A  92     -11.916  15.747   4.419  1.00 17.83           C  
ANISOU 1257  CB  PHE A  92     3141   1713   1923    217    -63     -8
ATOM   1258  CG  PHE A  92     -12.586  16.397   5.651  1.00 20.06           C  
ANISOU 1258  CG  PHE A  92     3448   1990   2186    260    -67    -11
ATOM   1259  CD1 PHE A  92     -12.833  17.824   5.613  1.00 23.19           C  
ANISOU 1259  CD1 PHE A  92     3817   2409   2585    298    -74    -14
ATOM   1260  CD2 PHE A  92     -12.728  15.750   6.853  1.00 20.96           C  
ANISOU 1260  CD2 PHE A  92     3615   2074   2275    263    -62     -9
ATOM   1261  CE1 PHE A  92     -13.226  18.489   6.751  1.00 23.28           C  
ANISOU 1261  CE1 PHE A  92     3853   2416   2577    341    -77    -16
ATOM   1262  CE2 PHE A  92     -13.245  16.362   7.988  1.00 21.01           C  
ANISOU 1262  CE2 PHE A  92     3648   2073   2262    305    -63    -11
ATOM   1263  CZ  PHE A  92     -13.512  17.731   7.910  1.00 22.87           C  
ANISOU 1263  CZ  PHE A  92     3855   2333   2502    346    -70    -14
ATOM   1264  H   PHE A  92     -14.585  14.398   3.882  1.00 17.96           H  
ATOM   1265  HA  PHE A  92     -11.858  14.263   2.856  1.00 17.81           H  
ATOM   1266  HB3 PHE A  92     -11.873  16.517   3.649  1.00 17.83           H  
ATOM   1267  HB2 PHE A  92     -10.876  15.573   4.693  1.00 17.83           H  
ATOM   1268  HD1 PHE A  92     -12.656  18.385   4.707  1.00 23.19           H  
ATOM   1269  HD2 PHE A  92     -12.455  14.709   6.919  1.00 20.96           H  
ATOM   1270  HE1 PHE A  92     -13.395  19.556   6.736  1.00 23.28           H  
ATOM   1271  HE2 PHE A  92     -13.369  15.821   8.913  1.00 21.01           H  
ATOM   1272  HZ  PHE A  92     -13.880  18.240   8.788  1.00 22.87           H  
ATOM   1273  N   ILE A  93     -11.447  12.416   4.386  1.00 16.53           N  
ANISOU 1273  N   ILE A  93     2873   1593   1815    159    -59     -7
ATOM   1274  CA  ILE A  93     -11.077  11.139   5.137  1.00 17.48           C  
ANISOU 1274  CA  ILE A  93     2976   1714   1951    121    -52     -4
ATOM   1275  C   ILE A  93     -10.216  11.495   6.369  1.00 15.07           C  
ANISOU 1275  C   ILE A  93     2679   1402   1645    107    -49     -2
ATOM   1276  O   ILE A  93      -9.492  12.542   6.317  1.00 17.34           O  
ANISOU 1276  O   ILE A  93     2953   1701   1937    122    -50     -4
ATOM   1277  CB  ILE A  93     -10.298  10.117   4.199  1.00 17.19           C  
ANISOU 1277  CB  ILE A  93     2890   1703   1939    113    -52     -5
ATOM   1278  CG1 ILE A  93     -10.758  10.161   2.708  1.00 18.64           C  
ANISOU 1278  CG1 ILE A  93     3066   1895   2122    128    -57     -7
ATOM   1279  CG2 ILE A  93     -10.592   8.637   4.804  1.00 17.45           C  
ANISOU 1279  CG2 ILE A  93     2912   1733   1985     78    -45      0
ATOM   1280  CD1 ILE A  93     -10.037   9.273   1.700  1.00 19.00           C  
ANISOU 1280  CD1 ILE A  93     3068   1963   2188    121    -56     -8
ATOM   1281  H   ILE A  93     -10.692  12.802   3.831  1.00 16.53           H  
ATOM   1282  HA  ILE A  93     -11.996  10.675   5.489  1.00 17.48           H  
ATOM   1283  HB  ILE A  93      -9.234  10.344   4.240  1.00 17.19           H  
ATOM   1284 HG13 ILE A  93     -10.642  11.177   2.335  1.00 18.64           H  
ATOM   1285 HG12 ILE A  93     -11.827   9.950   2.658  1.00 18.64           H  
ATOM   1286 HG21 ILE A  93     -11.659   8.411   4.801  1.00 17.45           H  
ATOM   1287 HG22 ILE A  93     -10.096   7.859   4.226  1.00 17.45           H  
ATOM   1288 HG23 ILE A  93     -10.233   8.529   5.826  1.00 17.45           H  
ATOM   1289 HD11 ILE A  93      -9.004   9.594   1.562  1.00 19.00           H  
ATOM   1290 HD12 ILE A  93     -10.024   8.228   2.009  1.00 19.00           H  
ATOM   1291 HD13 ILE A  93     -10.532   9.310   0.730  1.00 19.00           H  
ATOM   1292  N   ILE A  94     -10.197  10.622   7.392  1.00 14.31           N  
ANISOU 1292  N   ILE A  94     2605   1289   1544     78    -45      2
ATOM   1293  CA  ILE A  94      -9.384  10.756   8.578  1.00 14.39           C  
ANISOU 1293  CA  ILE A  94     2629   1290   1549     64    -43      3
ATOM   1294  C   ILE A  94      -8.740   9.369   8.939  1.00 14.90           C  
ANISOU 1294  C   ILE A  94     2660   1367   1633     32    -42      7
ATOM   1295  O   ILE A  94      -9.485   8.382   8.681  1.00 14.52           O  
ANISOU 1295  O   ILE A  94     2606   1319   1592     10    -38     10
ATOM   1296  CB  ILE A  94     -10.135  11.256   9.869  1.00 14.66           C  
ANISOU 1296  CB  ILE A  94     2719   1295   1557     52    -41      5
ATOM   1297  CG1 ILE A  94     -10.941  12.509   9.580  1.00 16.48           C  
ANISOU 1297  CG1 ILE A  94     2989   1510   1764     86    -43      2
ATOM   1298  CG2 ILE A  94      -9.139  11.489  11.131  1.00 15.27           C  
ANISOU 1298  CG2 ILE A  94     2814   1363   1626     41    -41      6
ATOM   1299  CD1 ILE A  94     -12.361  12.225   9.141  1.00 16.52           C  
ANISOU 1299  CD1 ILE A  94     2991   1522   1765    126    -47     -1
ATOM   1300  H   ILE A  94     -10.782   9.797   7.357  1.00 14.31           H  
ATOM   1301  HA  ILE A  94      -8.563  11.439   8.372  1.00 14.39           H  
ATOM   1302  HB  ILE A  94     -10.835  10.480  10.182  1.00 14.66           H  
ATOM   1303 HG13 ILE A  94     -10.429  13.143   8.857  1.00 16.48           H  
ATOM   1304 HG12 ILE A  94     -10.999  13.113  10.485  1.00 16.48           H  
ATOM   1305 HG21 ILE A  94      -8.671  10.556  11.442  1.00 15.27           H  
ATOM   1306 HG22 ILE A  94      -8.359  12.209  10.888  1.00 15.27           H  
ATOM   1307 HG23 ILE A  94      -9.690  11.865  11.992  1.00 15.27           H  
ATOM   1308 HD11 ILE A  94     -13.075  12.525   9.907  1.00 16.52           H  
ATOM   1309 HD12 ILE A  94     -12.607  12.780   8.236  1.00 16.52           H  
ATOM   1310 HD13 ILE A  94     -12.539  11.173   8.925  1.00 16.52           H  
ATOM   1311  N   THR A  95      -7.439   9.325   9.289  1.00 14.70           N  
ANISOU 1311  N   THR A  95     2616   1351   1617     32    -43      7
ATOM   1312  CA  THR A  95      -6.722   8.203   9.910  1.00 14.37           C  
ANISOU 1312  CA  THR A  95     2539   1325   1596      7    -44     10
ATOM   1313  C   THR A  95      -5.696   8.628  11.008  1.00 14.68           C  
ANISOU 1313  C   THR A  95     2587   1359   1632     -6    -46     12
ATOM   1314  O   THR A  95      -5.375   9.816  11.133  1.00 13.91           O  
ANISOU 1314  O   THR A  95     2518   1249   1517      5    -47     10
ATOM   1315  CB  THR A  95      -5.890   7.440   8.838  1.00 15.10           C  
ANISOU 1315  CB  THR A  95     2589   1440   1710     18    -43      8
ATOM   1316  OG1 THR A  95      -4.735   8.185   8.314  1.00 16.67           O  
ANISOU 1316  OG1 THR A  95     2781   1645   1908     35    -45      5
ATOM   1317  CG2 THR A  95      -6.634   6.661   7.758  1.00 15.99           C  
ANISOU 1317  CG2 THR A  95     2697   1557   1822     34    -42      6
ATOM   1318  H   THR A  95      -6.928  10.200   9.314  1.00 14.70           H  
ATOM   1319  HA  THR A  95      -7.449   7.532  10.365  1.00 14.37           H  
ATOM   1320  HB  THR A  95      -5.394   6.635   9.386  1.00 15.10           H  
ATOM   1321  HG1 THR A  95      -4.122   8.333   9.042  1.00 16.67           H  
ATOM   1322 HG21 THR A  95      -7.236   5.866   8.191  1.00 15.99           H  
ATOM   1323 HG22 THR A  95      -7.302   7.310   7.195  1.00 15.99           H  
ATOM   1324 HG23 THR A  95      -5.942   6.196   7.055  1.00 15.99           H  
ATOM   1325  N   GLU A  96      -5.293   7.719  11.922  1.00 17.35           N  
ANISOU 1325  N   GLU A  96     2898   1708   1986    -30    -48     16
ATOM   1326  CA  GLU A  96      -4.119   7.920  12.769  1.00 18.28           C  
ANISOU 1326  CA  GLU A  96     3013   1828   2106    -42    -53     19
ATOM   1327  C   GLU A  96      -2.867   8.553  12.062  1.00 14.76           C  
ANISOU 1327  C   GLU A  96     2562   1386   1658    -16    -52     14
ATOM   1328  O   GLU A  96      -2.664   8.307  10.856  1.00 16.33           O  
ANISOU 1328  O   GLU A  96     2738   1599   1867      3    -49     11
ATOM   1329  CB  GLU A  96      -3.828   6.528  13.389  1.00 19.84           C  
ANISOU 1329  CB  GLU A  96     3170   2043   2326    -60    -55     23
ATOM   1330  CG  GLU A  96      -3.630   5.349  12.424  1.00 18.76           C  
ANISOU 1330  CG  GLU A  96     3021   1911   2194    -73    -62     26
ATOM   1331  CD  GLU A  96      -3.194   4.025  13.155  1.00 19.38           C  
ANISOU 1331  CD  GLU A  96     3066   2005   2292    -90    -65     32
ATOM   1332  OE1 GLU A  96      -2.652   4.056  14.262  1.00 18.77           O  
ANISOU 1332  OE1 GLU A  96     2970   1935   2225    -91    -59     32
ATOM   1333  OE2 GLU A  96      -3.273   2.941  12.521  1.00 23.90           O1-
ANISOU 1333  OE2 GLU A  96     3636   2580   2867   -103    -72     35
ATOM   1334  H   GLU A  96      -5.648   6.775  11.880  1.00 17.35           H  
ATOM   1335  HA  GLU A  96      -4.421   8.590  13.577  1.00 18.28           H  
ATOM   1336  HB3 GLU A  96      -4.622   6.283  14.095  1.00 19.84           H  
ATOM   1337  HB2 GLU A  96      -2.932   6.640  14.001  1.00 19.84           H  
ATOM   1338  HG3 GLU A  96      -2.860   5.597  11.694  1.00 18.76           H  
ATOM   1339  HG2 GLU A  96      -4.549   5.155  11.870  1.00 18.76           H  
ATOM   1340  N   TYR A  97      -2.098   9.269  12.854  1.00 14.18           N  
ANISOU 1340  N   TYR A  97     2513   1303   1574    -19    -54     14
ATOM   1341  CA  TYR A  97      -0.952   9.965  12.314  1.00 14.92           C  
ANISOU 1341  CA  TYR A  97     2605   1400   1664      3    -52     10
ATOM   1342  C   TYR A  97       0.246   9.086  12.301  1.00 14.69           C  
ANISOU 1342  C   TYR A  97     2548   1384   1651    -11    -55     12
ATOM   1343  O   TYR A  97       0.667   8.549  13.340  1.00 15.92           O  
ANISOU 1343  O   TYR A  97     2707   1536   1807    -36    -62     17
ATOM   1344  CB  TYR A  97      -0.744  11.328  13.036  1.00 16.38           C  
ANISOU 1344  CB  TYR A  97     2834   1564   1825      7    -51      9
ATOM   1345  CG  TYR A  97       0.535  12.122  12.637  1.00 16.21           C  
ANISOU 1345  CG  TYR A  97     2814   1545   1799     27    -46      5
ATOM   1346  CD1 TYR A  97       0.697  12.516  11.275  1.00 16.90           C  
ANISOU 1346  CD1 TYR A  97     2880   1647   1893     57    -39     -1
ATOM   1347  CD2 TYR A  97       1.598  12.399  13.510  1.00 18.11           C  
ANISOU 1347  CD2 TYR A  97     3075   1775   2031     15    -47      6
ATOM   1348  CE1 TYR A  97       1.827  13.230  10.875  1.00 17.99           C  
ANISOU 1348  CE1 TYR A  97     3018   1789   2027     74    -33     -5
ATOM   1349  CE2 TYR A  97       2.758  13.090  13.073  1.00 17.41           C  
ANISOU 1349  CE2 TYR A  97     2989   1688   1937     32    -41      2
ATOM   1350  CZ  TYR A  97       2.805  13.597  11.767  1.00 20.06           C  
ANISOU 1350  CZ  TYR A  97     3304   2039   2279     62    -32     -4
ATOM   1351  OH  TYR A  97       3.884  14.299  11.258  1.00 25.05           O  
ANISOU 1351  OH  TYR A  97     3935   2676   2907     79    -23     -8
ATOM   1352  H   TYR A  97      -2.304   9.383  13.836  1.00 14.18           H  
ATOM   1353  HA  TYR A  97      -1.172  10.245  11.281  1.00 14.92           H  
ATOM   1354  HB3 TYR A  97      -0.705  11.161  14.113  1.00 16.38           H  
ATOM   1355  HB2 TYR A  97      -1.609  11.970  12.865  1.00 16.38           H  
ATOM   1356  HD1 TYR A  97      -0.065  12.282  10.546  1.00 16.90           H  
ATOM   1357  HD2 TYR A  97       1.541  12.066  14.536  1.00 18.11           H  
ATOM   1358  HE1 TYR A  97       1.908  13.535   9.842  1.00 17.99           H  
ATOM   1359  HE2 TYR A  97       3.562  13.285  13.767  1.00 17.41           H  
ATOM   1360  HH  TYR A  97       4.550  14.486  11.924  1.00 25.05           H  
ATOM   1361  N   MET A  98       0.850   8.916  11.081  1.00 13.16           N  
ANISOU 1361  N   MET A  98     2329   1205   1467      7    -51      8
ATOM   1362  CA  MET A  98       1.950   7.970  10.797  1.00 12.23           C  
ANISOU 1362  CA  MET A  98     2185   1100   1363     -3    -52     10
ATOM   1363  C   MET A  98       3.278   8.715  10.610  1.00 11.51           C  
ANISOU 1363  C   MET A  98     2100   1008   1264     11    -47      5
ATOM   1364  O   MET A  98       3.561   9.216   9.520  1.00 12.23           O  
ANISOU 1364  O   MET A  98     2179   1111   1357     31    -40     -1
ATOM   1365  CB  MET A  98       1.562   7.053   9.602  1.00 12.35           C  
ANISOU 1365  CB  MET A  98     2166   1131   1395      1    -50      9
ATOM   1366  CG  MET A  98       0.327   6.106   9.861  1.00 13.07           C  
ANISOU 1366  CG  MET A  98     2250   1222   1494    -13    -53     13
ATOM   1367  SD  MET A  98       0.609   4.843  11.138  1.00 14.62           S  
ANISOU 1367  SD  MET A  98     2440   1417   1698    -42    -62     22
ATOM   1368  CE  MET A  98       1.596   3.697  10.208  1.00 13.32           C  
ANISOU 1368  CE  MET A  98     2241   1268   1551    -41    -62     23
ATOM   1369  H   MET A  98       0.464   9.386  10.273  1.00 13.16           H  
ATOM   1370  HA  MET A  98       2.095   7.314  11.657  1.00 12.23           H  
ATOM   1371  HB3 MET A  98       2.418   6.445   9.320  1.00 12.35           H  
ATOM   1372  HB2 MET A  98       1.349   7.670   8.729  1.00 12.35           H  
ATOM   1373  HG3 MET A  98       0.016   5.604   8.948  1.00 13.07           H  
ATOM   1374  HG2 MET A  98      -0.531   6.703  10.170  1.00 13.07           H  
ATOM   1375  HE1 MET A  98       1.042   3.356   9.335  1.00 13.32           H  
ATOM   1376  HE2 MET A  98       2.507   4.172   9.868  1.00 13.32           H  
ATOM   1377  HE3 MET A  98       1.850   2.824  10.805  1.00 13.32           H  
ATOM   1378  N   ALA A  99       3.974   9.014  11.723  1.00 12.65           N  
ANISOU 1378  N   ALA A  99     2269   1139   1397      0    -50      7
ATOM   1379  CA  ALA A  99       4.924  10.058  11.815  1.00 14.97           C  
ANISOU 1379  CA  ALA A  99     2582   1428   1678     14    -43      3
ATOM   1380  C   ALA A  99       6.003  10.078  10.720  1.00 15.92           C  
ANISOU 1380  C   ALA A  99     2678   1563   1807     22    -36     -1
ATOM   1381  O   ALA A  99       6.581  11.140  10.432  1.00 17.66           O  
ANISOU 1381  O   ALA A  99     2902   1786   2020     42    -25     -7
ATOM   1382  CB  ALA A  99       5.619  10.074  13.252  1.00 16.00           C  
ANISOU 1382  CB  ALA A  99     2745   1539   1793     -5    -49      7
ATOM   1383  H   ALA A  99       3.668   8.629  12.605  1.00 12.65           H  
ATOM   1384  HA  ALA A  99       4.365  10.989  11.713  1.00 14.97           H  
ATOM   1385  HB1 ALA A  99       6.182   9.158  13.425  1.00 16.00           H  
ATOM   1386  HB2 ALA A  99       6.311  10.912  13.350  1.00 16.00           H  
ATOM   1387  HB3 ALA A  99       4.876  10.170  14.045  1.00 16.00           H  
ATOM   1388  N   ASN A 100       6.386   8.887  10.221  1.00 13.30           N  
ANISOU 1388  N   ASN A 100     2319   1243   1492      8    -41      2
ATOM   1389  CA  ASN A 100       7.548   8.767   9.280  1.00 14.37           C  
ANISOU 1389  CA  ASN A 100     2433   1391   1634     12    -34     -2
ATOM   1390  C   ASN A 100       7.082   8.872   7.775  1.00 13.23           C  
ANISOU 1390  C   ASN A 100     2260   1265   1500     25    -27     -7
ATOM   1391  O   ASN A 100       8.001   8.850   6.932  1.00 15.71           O  
ANISOU 1391  O   ASN A 100     2556   1591   1820     25    -21    -11
ATOM   1392  CB  ASN A 100       8.449   7.519   9.584  1.00 15.68           C  
ANISOU 1392  CB  ASN A 100     2594   1556   1807     -9    -41      3
ATOM   1393  CG  ASN A 100       9.137   7.724  10.976  1.00 18.22           C  
ANISOU 1393  CG  ASN A 100     2947   1863   2114    -18    -44      5
ATOM   1394  OD1 ASN A 100       9.437   8.858  11.347  1.00 26.94           O  
ANISOU 1394  OD1 ASN A 100     4067   2964   3207     -6    -33     -1
ATOM   1395  ND2 ASN A 100       9.391   6.667  11.665  1.00 18.26           N  
ANISOU 1395  ND2 ASN A 100     2959   1859   2118    -38    -57     12
ATOM   1396  H   ASN A 100       5.920   8.034  10.497  1.00 13.30           H  
ATOM   1397  HA  ASN A 100       8.185   9.646   9.395  1.00 14.37           H  
ATOM   1398  HB3 ASN A 100       9.236   7.436   8.837  1.00 15.68           H  
ATOM   1399  HB2 ASN A 100       7.868   6.597   9.558  1.00 15.68           H  
ATOM   1400 HD22 ASN A 100       9.837   6.748  12.568  1.00 18.26           H  
ATOM   1401 HD21 ASN A 100       9.104   5.756  11.338  1.00 18.26           H  
ATOM   1402  N   GLY A 101       5.757   8.905   7.542  1.00 13.30           N  
ANISOU 1402  N   GLY A 101     2266   1276   1510     35    -29     -8
ATOM   1403  CA  GLY A 101       5.183   8.957   6.239  1.00 12.48           C  
ANISOU 1403  CA  GLY A 101     2139   1190   1413     50    -23    -13
ATOM   1404  C   GLY A 101       5.137   7.610   5.482  1.00 11.69           C  
ANISOU 1404  C   GLY A 101     2012   1102   1329     38    -25    -12
ATOM   1405  O   GLY A 101       5.154   6.552   6.128  1.00 12.40           O  
ANISOU 1405  O   GLY A 101     2100   1185   1426     22    -31     -6
ATOM   1406  H   GLY A 101       5.115   8.892   8.324  1.00 13.30           H  
ATOM   1407  HA3 GLY A 101       5.714   9.701   5.647  1.00 12.48           H  
ATOM   1408  HA2 GLY A 101       4.160   9.318   6.337  1.00 12.48           H  
ATOM   1409  N   CYS A 102       5.218   7.595   4.160  1.00 12.93           N  
ANISOU 1409  N   CYS A 102     2148   1274   1489     48    -19    -17
ATOM   1410  CA  CYS A 102       5.200   6.417   3.344  1.00 13.38           C  
ANISOU 1410  CA  CYS A 102     2183   1342   1558     39    -20    -17
ATOM   1411  C   CYS A 102       6.514   5.584   3.366  1.00 12.24           C  
ANISOU 1411  C   CYS A 102     2034   1198   1419     22    -18    -15
ATOM   1412  O   CYS A 102       7.594   6.139   3.349  1.00 12.28           O  
ANISOU 1412  O   CYS A 102     2043   1204   1419     21    -13    -18
ATOM   1413  CB  CYS A 102       4.675   6.636   1.918  1.00  0.00           C  
ATOM   1414  SG  CYS A 102       5.542   7.777   0.805  1.00  0.00           S  
ATOM   1415  H   CYS A 102       5.304   8.474   3.666  1.00 12.93           H  
ATOM   1416  HB2 CYS A 102       4.593   5.679   1.399  1.00  0.00           H  
ATOM   1417  HB3 CYS A 102       3.651   6.997   2.000  1.00  0.00           H  
ATOM   1418  HA  CYS A 102       4.447   5.773   3.796  1.00 13.38           H  
ATOM   1419  N   LEU A 103       6.375   4.253   3.307  1.00 11.56           N  
ANISOU 1419  N   LEU A 103     1940   1109   1343     10    -22    -11
ATOM   1420  CA  LEU A 103       7.472   3.292   3.284  1.00 11.36           C  
ANISOU 1420  CA  LEU A 103     1913   1082   1321     -3    -22     -8
ATOM   1421  C   LEU A 103       8.573   3.598   2.169  1.00 11.62           C  
ANISOU 1421  C   LEU A 103     1937   1126   1352     -5    -12    -15
ATOM   1422  O   LEU A 103       9.797   3.203   2.263  1.00 11.77           O  
ANISOU 1422  O   LEU A 103     1963   1142   1367    -14     -9    -15
ATOM   1423  CB  LEU A 103       6.828   1.895   3.046  1.00 10.62           C  
ANISOU 1423  CB  LEU A 103     1812    985   1237    -10    -25     -2
ATOM   1424  CG  LEU A 103       7.940   0.721   3.149  1.00 11.52           C  
ANISOU 1424  CG  LEU A 103     1925   1096   1354    -21    -25      1
ATOM   1425  CD1 LEU A 103       8.636   0.732   4.592  1.00 11.89           C  
ANISOU 1425  CD1 LEU A 103     1986   1133   1397    -26    -32      6
ATOM   1426  CD2 LEU A 103       7.417  -0.673   2.830  1.00 12.37           C  
ANISOU 1426  CD2 LEU A 103     2025   1202   1472    -23    -27      6
ATOM   1427  H   LEU A 103       5.442   3.854   3.322  1.00 11.56           H  
ATOM   1428  HA  LEU A 103       7.974   3.331   4.246  1.00 11.36           H  
ATOM   1429  HB3 LEU A 103       6.340   1.851   2.077  1.00 10.62           H  
ATOM   1430  HB2 LEU A 103       6.062   1.707   3.798  1.00 10.62           H  
ATOM   1431  HG  LEU A 103       8.714   0.904   2.406  1.00 11.52           H  
ATOM   1432 HD11 LEU A 103       8.057   1.287   5.322  1.00 11.89           H  
ATOM   1433 HD12 LEU A 103       8.768  -0.268   5.003  1.00 11.89           H  
ATOM   1434 HD13 LEU A 103       9.629   1.168   4.526  1.00 11.89           H  
ATOM   1435 HD21 LEU A 103       6.370  -0.640   2.529  1.00 12.37           H  
ATOM   1436 HD22 LEU A 103       7.969  -1.113   1.999  1.00 12.37           H  
ATOM   1437 HD23 LEU A 103       7.479  -1.368   3.667  1.00 12.37           H  
ATOM   1438  N   LEU A 104       7.994   4.138   1.084  1.00 12.66           N  
ANISOU 1438  N   LEU A 104     2054   1273   1484      0     -7    -21
ATOM   1439  CA  LEU A 104       8.715   4.599  -0.075  1.00 14.37           C  
ANISOU 1439  CA  LEU A 104     2260   1503   1698     -7      2    -28
ATOM   1440  C   LEU A 104       9.730   5.722   0.251  1.00 13.53           C  
ANISOU 1440  C   LEU A 104     2159   1399   1583     -4      9    -32
ATOM   1441  O   LEU A 104      10.942   5.529   0.113  1.00 15.04           O  
ANISOU 1441  O   LEU A 104     2353   1591   1771    -16     16    -35
ATOM   1442  CB  LEU A 104       7.700   4.914  -1.258  1.00 16.49           C  
ANISOU 1442  CB  LEU A 104     2510   1789   1967     -1      4    -34
ATOM   1443  CG  LEU A 104       8.274   5.464  -2.565  1.00 17.88           C  
ANISOU 1443  CG  LEU A 104     2673   1982   2141    -12     13    -41
ATOM   1444  CD1 LEU A 104       9.160   4.409  -3.240  1.00 18.74           C  
ANISOU 1444  CD1 LEU A 104     2788   2080   2251    -31     14    -38
ATOM   1445  CD2 LEU A 104       7.142   5.920  -3.455  1.00 20.26           C  
ANISOU 1445  CD2 LEU A 104     2955   2302   2442     -6     11    -46
ATOM   1446  H   LEU A 104       7.001   4.318   1.097  1.00 12.66           H  
ATOM   1447  HA  LEU A 104       9.314   3.750  -0.411  1.00 14.37           H  
ATOM   1448  HB3 LEU A 104       6.977   5.632  -0.868  1.00 16.49           H  
ATOM   1449  HB2 LEU A 104       7.125   4.015  -1.478  1.00 16.49           H  
ATOM   1450  HG  LEU A 104       8.876   6.345  -2.338  1.00 17.88           H  
ATOM   1451 HD11 LEU A 104       8.954   3.405  -2.869  1.00 18.74           H  
ATOM   1452 HD12 LEU A 104       9.020   4.383  -4.321  1.00 18.74           H  
ATOM   1453 HD13 LEU A 104      10.215   4.601  -3.045  1.00 18.74           H  
ATOM   1454 HD21 LEU A 104       7.489   6.664  -4.171  1.00 20.26           H  
ATOM   1455 HD22 LEU A 104       6.731   5.089  -4.029  1.00 20.26           H  
ATOM   1456 HD23 LEU A 104       6.317   6.360  -2.895  1.00 20.26           H  
ATOM   1457  N   ASN A 105       9.248   6.827   0.747  1.00 15.23           N  
ANISOU 1457  N   ASN A 105     2379   1615   1794     12      9    -34
ATOM   1458  CA  ASN A 105      10.085   7.906   1.149  1.00 15.38           C  
ANISOU 1458  CA  ASN A 105     2404   1636   1804     17     18    -38
ATOM   1459  C   ASN A 105      10.970   7.503   2.277  1.00 13.99           C  
ANISOU 1459  C   ASN A 105     2252   1441   1623      7     16    -33
ATOM   1460  O   ASN A 105      12.161   7.857   2.200  1.00 16.38           O  
ANISOU 1460  O   ASN A 105     2561   1744   1920      1     26    -37
ATOM   1461  CB  ASN A 105       9.206   9.216   1.495  1.00 18.37           C  
ANISOU 1461  CB  ASN A 105     2786   2018   2176     40     19    -41
ATOM   1462  CG  ASN A 105       8.499   9.852   0.335  1.00 21.05           C  
ANISOU 1462  CG  ASN A 105     3100   2381   2516     53     24    -48
ATOM   1463  OD1 ASN A 105       8.193   9.133  -0.631  1.00 24.73           O  
ANISOU 1463  OD1 ASN A 105     3547   2862   2988     43     24    -51
ATOM   1464  ND2 ASN A 105       8.132  11.159   0.404  1.00 27.56           N  
ANISOU 1464  ND2 ASN A 105     3927   3209   3333     77     25    -50
ATOM   1465  H   ASN A 105       8.253   6.944   0.876  1.00 15.23           H  
ATOM   1466  HA  ASN A 105      10.702   8.154   0.282  1.00 15.38           H  
ATOM   1467  HB3 ASN A 105       9.862   9.973   1.929  1.00 18.37           H  
ATOM   1468  HB2 ASN A 105       8.468   8.978   2.262  1.00 18.37           H  
ATOM   1469 HD22 ASN A 105       7.622  11.587  -0.355  1.00 27.56           H  
ATOM   1470 HD21 ASN A 105       8.358  11.710   1.220  1.00 27.56           H  
ATOM   1471  N   TYR A 106      10.486   6.833   3.287  1.00 12.43           N  
ANISOU 1471  N   TYR A 106     2067   1227   1429      3      4    -25
ATOM   1472  CA  TYR A 106      11.176   6.383   4.509  1.00 13.34           C  
ANISOU 1472  CA  TYR A 106     2203   1326   1541     -8     -1    -19
ATOM   1473  C   TYR A 106      12.468   5.446   4.304  1.00 12.65           C  
ANISOU 1473  C   TYR A 106     2115   1237   1455    -23      1    -18
ATOM   1474  O   TYR A 106      13.544   5.684   4.815  1.00 13.31           O  
ANISOU 1474  O   TYR A 106     2213   1314   1530    -30      5    -19
ATOM   1475  CB  TYR A 106      10.180   5.656   5.373  1.00 13.68           C  
ANISOU 1475  CB  TYR A 106     2252   1357   1589    -11    -16    -10
ATOM   1476  CG  TYR A 106      10.629   4.768   6.545  1.00 13.95           C  
ANISOU 1476  CG  TYR A 106     2305   1375   1619    -21    -26     -3
ATOM   1477  CD1 TYR A 106      10.965   5.283   7.850  1.00 16.44           C  
ANISOU 1477  CD1 TYR A 106     2644   1680   1923    -20    -27     -3
ATOM   1478  CD2 TYR A 106      10.729   3.360   6.391  1.00 14.98           C  
ANISOU 1478  CD2 TYR A 106     2431   1503   1759    -32    -35      4
ATOM   1479  CE1 TYR A 106      11.339   4.456   8.904  1.00 17.20           C  
ANISOU 1479  CE1 TYR A 106     2757   1763   2016    -33    -40      4
ATOM   1480  CE2 TYR A 106      11.098   2.578   7.459  1.00 17.35           C  
ANISOU 1480  CE2 TYR A 106     2745   1792   2056    -42    -48     11
ATOM   1481  CZ  TYR A 106      11.301   3.070   8.756  1.00 17.31           C  
ANISOU 1481  CZ  TYR A 106     2761   1776   2038    -44    -50     11
ATOM   1482  OH  TYR A 106      11.374   2.193   9.807  1.00 21.05           O  
ANISOU 1482  OH  TYR A 106     3250   2239   2508    -57    -65     19
ATOM   1483  H   TYR A 106       9.501   6.600   3.258  1.00 12.43           H  
ATOM   1484  HA  TYR A 106      11.507   7.276   5.042  1.00 13.34           H  
ATOM   1485  HB3 TYR A 106       9.598   4.995   4.731  1.00 13.68           H  
ATOM   1486  HB2 TYR A 106       9.455   6.374   5.761  1.00 13.68           H  
ATOM   1487  HD1 TYR A 106      10.948   6.350   8.008  1.00 16.44           H  
ATOM   1488  HD2 TYR A 106      10.526   2.911   5.433  1.00 14.98           H  
ATOM   1489  HE1 TYR A 106      11.538   4.887   9.874  1.00 17.20           H  
ATOM   1490  HE2 TYR A 106      11.110   1.510   7.306  1.00 17.35           H  
ATOM   1491  HH  TYR A 106      11.241   1.279   9.547  1.00 21.05           H  
ATOM   1492  N   LEU A 107      12.374   4.502   3.352  1.00 12.00           N  
ANISOU 1492  N   LEU A 107     2016   1161   1380    -28      1    -18
ATOM   1493  CA  LEU A 107      13.522   3.694   2.965  1.00 12.16           C  
ANISOU 1493  CA  LEU A 107     2039   1180   1401    -42      4    -18
ATOM   1494  C   LEU A 107      14.660   4.512   2.370  1.00 12.25           C  
ANISOU 1494  C   LEU A 107     2051   1200   1403    -48     19    -26
ATOM   1495  O   LEU A 107      15.784   4.022   2.311  1.00 13.29           O  
ANISOU 1495  O   LEU A 107     2197   1324   1530    -60     22    -26
ATOM   1496  CB  LEU A 107      13.215   2.605   1.917  1.00 11.45           C  
ANISOU 1496  CB  LEU A 107     1935   1097   1320    -44      3    -17
ATOM   1497  CG  LEU A 107      12.393   1.495   2.443  1.00 11.76           C  
ANISOU 1497  CG  LEU A 107     1973   1127   1368    -41     -8     -9
ATOM   1498  CD1 LEU A 107      11.596   0.808   1.303  1.00 11.13           C  
ANISOU 1498  CD1 LEU A 107     1880   1055   1295    -41     -6    -10
ATOM   1499  CD2 LEU A 107      13.309   0.399   3.084  1.00 11.77           C  
ANISOU 1499  CD2 LEU A 107     1989   1115   1369    -48    -16     -1
ATOM   1500  H   LEU A 107      11.503   4.333   2.866  1.00 12.00           H  
ATOM   1501  HA  LEU A 107      13.893   3.206   3.863  1.00 12.16           H  
ATOM   1502  HB3 LEU A 107      14.130   2.183   1.512  1.00 11.45           H  
ATOM   1503  HB2 LEU A 107      12.707   3.086   1.079  1.00 11.45           H  
ATOM   1504  HG  LEU A 107      11.696   1.855   3.198  1.00 11.76           H  
ATOM   1505 HD11 LEU A 107      10.840   0.134   1.703  1.00 11.13           H  
ATOM   1506 HD12 LEU A 107      11.088   1.527   0.660  1.00 11.13           H  
ATOM   1507 HD13 LEU A 107      12.263   0.228   0.672  1.00 11.13           H  
ATOM   1508 HD21 LEU A 107      12.711  -0.384   3.551  1.00 11.77           H  
ATOM   1509 HD22 LEU A 107      13.952  -0.076   2.347  1.00 11.77           H  
ATOM   1510 HD23 LEU A 107      13.953   0.818   3.857  1.00 11.77           H  
ATOM   1511  N   ARG A 108      14.393   5.740   1.892  1.00 14.17           N  
ANISOU 1511  N   ARG A 108     2279   1460   1645    -40     28    -34
ATOM   1512  CA  ARG A 108      15.387   6.510   1.188  1.00 16.28           C  
ANISOU 1512  CA  ARG A 108     2539   1741   1905    -46     45    -44
ATOM   1513  C   ARG A 108      16.287   7.405   2.158  1.00 17.03           C  
ANISOU 1513  C   ARG A 108     2651   1828   1989    -43     51    -45
ATOM   1514  O   ARG A 108      17.414   7.712   1.824  1.00 19.89           O  
ANISOU 1514  O   ARG A 108     3014   2200   2345    -51     66    -52
ATOM   1515  CB  ARG A 108      14.697   7.343   0.111  1.00 16.68           C  
ANISOU 1515  CB  ARG A 108     2563   1816   1958    -37     50    -51
ATOM   1516  CG  ARG A 108      13.974   6.550  -0.974  1.00 15.33           C  
ANISOU 1516  CG  ARG A 108     2378   1653   1795    -44     46    -51
ATOM   1517  CD  ARG A 108      13.565   7.506  -2.137  1.00 17.30           C  
ANISOU 1517  CD  ARG A 108     2601   1925   2046    -33     47    -57
ATOM   1518  NE  ARG A 108      12.505   6.946  -3.006  1.00 18.24           N  
ANISOU 1518  NE  ARG A 108     2708   2052   2169    -45     44    -58
ATOM   1519  CZ  ARG A 108      11.382   7.540  -3.477  1.00 22.22           C  
ANISOU 1519  CZ  ARG A 108     3191   2577   2675    -41     43    -62
ATOM   1520  NH1 ARG A 108      11.009   8.789  -3.141  1.00 24.27           N  
ANISOU 1520  NH1 ARG A 108     3436   2852   2934    -21     42    -66
ATOM   1521  NH2 ARG A 108      10.747   6.948  -4.512  1.00 25.72           N1+
ANISOU 1521  NH2 ARG A 108     3630   3024   3121    -56     40    -63
ATOM   1522  H   ARG A 108      13.464   6.133   1.960  1.00 14.17           H  
ATOM   1523  HA  ARG A 108      16.075   5.843   0.664  1.00 16.28           H  
ATOM   1524  HB3 ARG A 108      15.462   7.948  -0.378  1.00 16.68           H  
ATOM   1525  HB2 ARG A 108      14.016   8.061   0.563  1.00 16.68           H  
ATOM   1526  HG3 ARG A 108      13.153   5.956  -0.594  1.00 15.33           H  
ATOM   1527  HG2 ARG A 108      14.695   5.832  -1.369  1.00 15.33           H  
ATOM   1528  HD3 ARG A 108      14.421   7.594  -2.807  1.00 17.30           H  
ATOM   1529  HD2 ARG A 108      13.358   8.516  -1.784  1.00 17.30           H  
ATOM   1530  HE  ARG A 108      12.704   6.008  -3.335  1.00 18.24           H  
ATOM   1531 HH12 ARG A 108      11.521   9.291  -2.430  1.00 24.27           H  
ATOM   1532 HH11 ARG A 108      10.209   9.225  -3.575  1.00 24.27           H  
ATOM   1533 HH22 ARG A 108       9.953   7.392  -4.950  1.00 25.72           H  
ATOM   1534 HH21 ARG A 108      11.056   6.048  -4.848  1.00 25.72           H  
ATOM   1535  N   GLU A 109      15.740   7.692   3.370  1.00 15.53           N  
ANISOU 1535  N   GLU A 109     2480   1624   1798    -34     42    -39
ATOM   1536  CA  GLU A 109      16.460   8.565   4.314  1.00 16.57           C  
ANISOU 1536  CA  GLU A 109     2634   1744   1917    -32     49    -41
ATOM   1537  C   GLU A 109      17.625   7.724   4.963  1.00 16.04           C  
ANISOU 1537  C   GLU A 109     2588   1661   1844    -51     46    -36
ATOM   1538  O   GLU A 109      17.638   6.484   4.803  1.00 15.32           O  
ANISOU 1538  O   GLU A 109     2512   1553   1755    -55     30    -27
ATOM   1539  CB  GLU A 109      15.470   9.023   5.337  1.00 19.50           C  
ANISOU 1539  CB  GLU A 109     3021   2102   2285    -19     39    -36
ATOM   1540  CG  GLU A 109      14.112   9.500   4.771  1.00 24.08           C  
ANISOU 1540  CG  GLU A 109     3585   2695   2867      2     42    -39
ATOM   1541  CD  GLU A 109      13.120  10.031   5.742  1.00 30.77           C  
ANISOU 1541  CD  GLU A 109     4450   3528   3711     14     31    -34
ATOM   1542  OE1 GLU A 109      13.017   9.555   6.960  1.00 27.30           O  
ANISOU 1542  OE1 GLU A 109     4021   3075   3277      7     14    -26
ATOM   1543  OE2 GLU A 109      12.449  10.973   5.365  1.00 44.34           O1-
ANISOU 1543  OE2 GLU A 109     6175   5251   5423     32     41    -39
ATOM   1544  H   GLU A 109      14.825   7.353   3.634  1.00 15.53           H  
ATOM   1545  HA  GLU A 109      16.871   9.429   3.786  1.00 16.57           H  
ATOM   1546  HB3 GLU A 109      15.912   9.846   5.899  1.00 19.50           H  
ATOM   1547  HB2 GLU A 109      15.295   8.229   6.062  1.00 19.50           H  
ATOM   1548  HG3 GLU A 109      13.601   8.672   4.280  1.00 24.08           H  
ATOM   1549  HG2 GLU A 109      14.305  10.238   3.989  1.00 24.08           H  
ATOM   1550  N   MET A 110      18.583   8.383   5.557  1.00 17.33           N  
ANISOU 1550  N   MET A 110     2756   1829   2000    -62     62    -43
ATOM   1551  CA  MET A 110      19.901   7.934   6.157  1.00 18.13           C  
ANISOU 1551  CA  MET A 110     2881   1915   2094    -79     60    -39
ATOM   1552  C   MET A 110      19.802   7.807   7.677  1.00 17.18           C  
ANISOU 1552  C   MET A 110     2792   1772   1963    -79     52    -34
ATOM   1553  O   MET A 110      20.719   7.295   8.326  1.00 16.81           O  
ANISOU 1553  O   MET A 110     2765   1709   1913    -90     41    -27
ATOM   1554  CB  MET A 110      20.843   9.027   5.715  1.00 22.89           C  
ANISOU 1554  CB  MET A 110     3482   2526   2689    -93     79    -48
ATOM   1555  CG  MET A 110      20.861   9.323   4.214  1.00 25.75           C  
ANISOU 1555  CG  MET A 110     3817   2906   3060    -99     83    -52
ATOM   1556  SD  MET A 110      21.895   8.060   3.357  1.00 28.37           S  
ANISOU 1556  SD  MET A 110     4149   3228   3402   -105     64    -42
ATOM   1557  CE  MET A 110      21.570   8.383   1.603  1.00 31.57           C  
ANISOU 1557  CE  MET A 110     4587   3615   3792   -126     71    -42
ATOM   1558  H   MET A 110      18.471   9.386   5.580  1.00 17.33           H  
ATOM   1559  HA  MET A 110      20.197   6.973   5.732  1.00 18.13           H  
ATOM   1560  HB3 MET A 110      21.854   8.776   6.042  1.00 22.89           H  
ATOM   1561  HB2 MET A 110      20.600   9.953   6.239  1.00 22.89           H  
ATOM   1562  HG3 MET A 110      21.332  10.292   4.046  1.00 25.75           H  
ATOM   1563  HG2 MET A 110      19.884   9.384   3.739  1.00 25.75           H  
ATOM   1564  HE1 MET A 110      20.510   8.255   1.385  1.00 31.57           H  
ATOM   1565  HE2 MET A 110      21.858   9.402   1.345  1.00 31.57           H  
ATOM   1566  HE3 MET A 110      22.139   7.692   0.980  1.00 31.57           H  
ATOM   1567  N   ARG A 111      18.771   8.482   8.232  1.00 15.21           N  
ANISOU 1567  N   ARG A 111     2548   1522   1709    -66     55    -36
ATOM   1568  CA  ARG A 111      18.657   8.573   9.726  1.00 13.97           C  
ANISOU 1568  CA  ARG A 111     2425   1343   1541    -68     46    -30
ATOM   1569  C   ARG A 111      18.164   7.277  10.429  1.00 13.36           C  
ANISOU 1569  C   ARG A 111     2356   1252   1469    -74     21    -19
ATOM   1570  O   ARG A 111      18.063   7.251  11.629  1.00 14.47           O  
ANISOU 1570  O   ARG A 111     2524   1376   1599    -83     11    -13
ATOM   1571  CB  ARG A 111      17.684   9.813   9.959  1.00 15.15           C  
ANISOU 1571  CB  ARG A 111     2581   1491   1683    -52     53    -33
ATOM   1572  CG  ARG A 111      16.346   9.706   9.270  1.00 15.65           C  
ANISOU 1572  CG  ARG A 111     2627   1563   1758    -37     44    -31
ATOM   1573  CD  ARG A 111      15.413  10.860   9.610  1.00 16.01           C  
ANISOU 1573  CD  ARG A 111     2683   1606   1793    -19     53    -35
ATOM   1574  NE  ARG A 111      13.968  10.597   9.522  1.00 16.33           N  
ANISOU 1574  NE  ARG A 111     2708   1656   1843     -3     48    -35
ATOM   1575  CZ  ARG A 111      13.019  10.689  10.443  1.00 15.58           C  
ANISOU 1575  CZ  ARG A 111     2621   1549   1749     -3     31    -27
ATOM   1576  NH1 ARG A 111      13.325  11.041  11.725  1.00 16.29           N  
ANISOU 1576  NH1 ARG A 111     2736   1620   1833    -18     16    -20
ATOM   1577  NH2 ARG A 111      11.791  10.421  10.164  1.00 17.02           N1+
ANISOU 1577  NH2 ARG A 111     2789   1739   1938     11     27    -28
ATOM   1578  H   ARG A 111      18.071   8.941   7.667  1.00 15.21           H  
ATOM   1579  HA  ARG A 111      19.629   8.822  10.154  1.00 13.97           H  
ATOM   1580  HB3 ARG A 111      18.181  10.721   9.614  1.00 15.15           H  
ATOM   1581  HB2 ARG A 111      17.538   9.946  11.032  1.00 15.15           H  
ATOM   1582  HG3 ARG A 111      15.875   8.753   9.506  1.00 15.65           H  
ATOM   1583  HG2 ARG A 111      16.503   9.710   8.192  1.00 15.65           H  
ATOM   1584  HD3 ARG A 111      15.558  11.612   8.833  1.00 16.01           H  
ATOM   1585  HD2 ARG A 111      15.703  11.362  10.532  1.00 16.01           H  
ATOM   1586  HE  ARG A 111      13.661  10.304   8.596  1.00 16.33           H  
ATOM   1587 HH12 ARG A 111      14.283  11.230  11.979  1.00 16.29           H  
ATOM   1588 HH11 ARG A 111      12.603  11.107  12.427  1.00 16.29           H  
ATOM   1589 HH22 ARG A 111      11.074  10.427  10.877  1.00 17.02           H  
ATOM   1590 HH21 ARG A 111      11.537  10.172   9.217  1.00 17.02           H  
ATOM   1591  N   HIS A 112      17.904   6.187   9.708  1.00 12.24           N  
ANISOU 1591  N   HIS A 112     2190   1119   1341    -69     10    -15
ATOM   1592  CA  HIS A 112      17.407   4.939  10.332  1.00 12.32           C  
ANISOU 1592  CA  HIS A 112     2204   1120   1358    -73    -13     -4
ATOM   1593  C   HIS A 112      18.506   3.913  10.425  1.00 12.23           C  
ANISOU 1593  C   HIS A 112     2205   1098   1344    -85    -22      2
ATOM   1594  O   HIS A 112      18.829   3.452  11.499  1.00 12.36           O  
ANISOU 1594  O   HIS A 112     2231   1106   1360    -89    -42     10
ATOM   1595  CB  HIS A 112      16.241   4.467   9.538  1.00 14.10           C  
ANISOU 1595  CB  HIS A 112     2402   1357   1600    -65    -20     -2
ATOM   1596  CG  HIS A 112      15.212   5.633   9.314  1.00 13.96           C  
ANISOU 1596  CG  HIS A 112     2376   1345   1582    -53    -15     -5
ATOM   1597  ND1 HIS A 112      14.491   6.236  10.347  1.00 16.03           N  
ANISOU 1597  ND1 HIS A 112     2657   1596   1837    -51    -22     -3
ATOM   1598  CD2 HIS A 112      14.912   6.244   8.095  1.00 14.49           C  
ANISOU 1598  CD2 HIS A 112     2422   1428   1656    -41     -4    -12
ATOM   1599  CE1 HIS A 112      13.604   7.045   9.758  1.00 16.26           C  
ANISOU 1599  CE1 HIS A 112     2677   1633   1868    -36    -15     -7
ATOM   1600  NE2 HIS A 112      13.942   7.153   8.451  1.00 16.24           N  
ANISOU 1600  NE2 HIS A 112     2650   1647   1874    -29     -5    -13
ATOM   1601  H   HIS A 112      18.002   6.201   8.703  1.00 12.24           H  
ATOM   1602  HA  HIS A 112      17.035   5.115  11.344  1.00 12.32           H  
ATOM   1603  HB3 HIS A 112      15.743   3.639  10.045  1.00 14.10           H  
ATOM   1604  HB2 HIS A 112      16.570   4.110   8.563  1.00 14.10           H  
ATOM   1605  HD2 HIS A 112      15.276   6.104   7.088  1.00 14.49           H  
ATOM   1606  HE1 HIS A 112      12.868   7.648  10.268  1.00 16.26           H  
ATOM   1607  HE2 HIS A 112      13.491   7.788   7.802  1.00 16.24           H  
ATOM   1608  N   ARG A 113      19.259   3.751   9.305  0.50 11.88           N  
ANISOU 1608  N   ARG A 113     2158   1058   1298    -90    -10     -3
ATOM   1609  CA  ARG A 113      20.423   2.841   9.196  0.50 12.20           C  
ANISOU 1609  CA  ARG A 113     2216   1087   1333    -99    -18      2
ATOM   1610  C   ARG A 113      20.005   1.348   9.419  0.50 12.28           C  
ANISOU 1610  C   ARG A 113     2217   1095   1354    -96    -40     13
ATOM   1611  O   ARG A 113      20.394   0.687  10.388  0.50 12.27           O  
ANISOU 1611  O   ARG A 113     2231   1081   1348    -99    -58     21
ATOM   1612  CB  ARG A 113      21.550   3.355  10.147  0.50 13.09           C  
ANISOU 1612  CB  ARG A 113     2362   1182   1428   -107    -21      4
ATOM   1613  CG  ARG A 113      22.075   4.856  10.116  0.50 13.68           C  
ANISOU 1613  CG  ARG A 113     2447   1259   1491   -112      4     -7
ATOM   1614  CD  ARG A 113      23.453   5.140  10.917  0.50 14.71           C  
ANISOU 1614  CD  ARG A 113     2613   1371   1603   -118      2     -6
ATOM   1615  NE  ARG A 113      23.916   6.538  10.889  0.50 15.53           N  
ANISOU 1615  NE  ARG A 113     2735   1473   1693   -125     26    -15
ATOM   1616  CZ  ARG A 113      24.989   7.129  11.299  0.50 15.52           C  
ANISOU 1616  CZ  ARG A 113     2727   1482   1689   -117     47    -24
ATOM   1617  NH1 ARG A 113      25.997   6.438  11.920  0.50 15.35           N  
ANISOU 1617  NH1 ARG A 113     2684   1471   1677   -102     46    -25
ATOM   1618  NH2 ARG A 113      25.165   8.411  11.040  0.50 17.59           N1+
ANISOU 1618  NH2 ARG A 113     3006   1741   1936   -125     69    -32
ATOM   1619  H   ARG A 113      19.006   4.246   8.463  0.50 11.88           H  
ATOM   1620  HA  ARG A 113      20.786   2.924   8.171  0.50 12.20           H  
ATOM   1621  HB3 ARG A 113      22.419   2.723   9.957  0.50 13.09           H  
ATOM   1622  HB2 ARG A 113      21.289   3.132  11.181  0.50 13.09           H  
ATOM   1623  HG3 ARG A 113      21.297   5.557  10.422  0.50 13.68           H  
ATOM   1624  HG2 ARG A 113      22.266   5.074   9.064  0.50 13.68           H  
ATOM   1625  HD3 ARG A 113      24.240   4.574  10.417  0.50 14.71           H  
ATOM   1626  HD2 ARG A 113      23.404   4.751  11.934  0.50 14.71           H  
ATOM   1627  HE  ARG A 113      23.251   7.140  10.424  0.50 15.53           H  
ATOM   1628 HH12 ARG A 113      26.845   6.904  12.206  0.50 15.35           H  
ATOM   1629 HH11 ARG A 113      25.888   5.451  12.103  0.50 15.35           H  
ATOM   1630 HH22 ARG A 113      26.025   8.872  11.301  0.50 17.59           H  
ATOM   1631 HH21 ARG A 113      24.441   8.947  10.581  0.50 17.59           H  
ATOM   1632  N   PHE A 114      19.035   0.930   8.590  1.00 12.12           N  
ANISOU 1632  N   PHE A 114     2169   1087   1348    -89    -38     12
ATOM   1633  CA  PHE A 114      18.342  -0.377   8.616  1.00 12.87           C  
ANISOU 1633  CA  PHE A 114     2253   1183   1455    -83    -55     21
ATOM   1634  C   PHE A 114      19.209  -1.620   8.689  1.00 12.58           C  
ANISOU 1634  C   PHE A 114     2228   1137   1416    -85    -66     29
ATOM   1635  O   PHE A 114      20.170  -1.741   7.875  1.00 14.59           O  
ANISOU 1635  O   PHE A 114     2492   1387   1664    -89    -55     25
ATOM   1636  CB  PHE A 114      17.395  -0.496   7.448  1.00 12.74           C  
ANISOU 1636  CB  PHE A 114     2207   1181   1453    -75    -49     19
ATOM   1637  CG  PHE A 114      16.447   0.638   7.128  1.00 12.28           C  
ANISOU 1637  CG  PHE A 114     2135   1131   1399    -70    -44     15
ATOM   1638  CD1 PHE A 114      15.477   1.081   8.046  1.00 13.97           C  
ANISOU 1638  CD1 PHE A 114     2349   1344   1616    -68    -56     20
ATOM   1639  CD2 PHE A 114      16.560   1.328   5.910  1.00 12.22           C  
ANISOU 1639  CD2 PHE A 114     2118   1134   1391    -68    -27      5
ATOM   1640  CE1 PHE A 114      14.738   2.255   7.819  1.00 13.33           C  
ANISOU 1640  CE1 PHE A 114     2261   1269   1536    -62    -50     15
ATOM   1641  CE2 PHE A 114      15.797   2.414   5.648  1.00 14.46           C  
ANISOU 1641  CE2 PHE A 114     2390   1427   1678    -59    -23      1
ATOM   1642  CZ  PHE A 114      14.932   2.957   6.616  1.00 13.59           C  
ANISOU 1642  CZ  PHE A 114     2284   1312   1569    -56    -34      6
ATOM   1643  H   PHE A 114      18.717   1.560   7.868  1.00 12.12           H  
ATOM   1644  HA  PHE A 114      17.732  -0.339   9.515  1.00 12.87           H  
ATOM   1645  HB3 PHE A 114      16.781  -1.380   7.611  1.00 12.74           H  
ATOM   1646  HB2 PHE A 114      17.966  -0.709   6.542  1.00 12.74           H  
ATOM   1647  HD1 PHE A 114      15.353   0.557   8.982  1.00 13.97           H  
ATOM   1648  HD2 PHE A 114      17.276   1.003   5.169  1.00 12.22           H  
ATOM   1649  HE1 PHE A 114      14.043   2.618   8.560  1.00 13.33           H  
ATOM   1650  HE2 PHE A 114      15.934   2.929   4.710  1.00 14.46           H  
ATOM   1651  HZ  PHE A 114      14.375   3.858   6.416  1.00 13.59           H  
ATOM   1652  N   GLN A 115      18.903  -2.568   9.616  1.00 12.32           N  
ANISOU 1652  N   GLN A 115     2192   1102   1388    -81    -87     39
ATOM   1653  CA  GLN A 115      19.540  -3.855   9.807  1.00 13.69           C  
ANISOU 1653  CA  GLN A 115     2369   1271   1564    -76    -98     47
ATOM   1654  C   GLN A 115      18.821  -4.994   8.995  1.00 12.75           C  
ANISOU 1654  C   GLN A 115     2225   1162   1460    -65    -94     48
ATOM   1655  O   GLN A 115      17.669  -4.789   8.588  1.00 12.22           O  
ANISOU 1655  O   GLN A 115     2135   1104   1402    -63    -91     47
ATOM   1656  CB  GLN A 115      19.394  -4.307  11.247  1.00 14.94           C  
ANISOU 1656  CB  GLN A 115     2531   1425   1721    -75   -124     58
ATOM   1657  CG  GLN A 115      19.925  -3.313  12.267  1.00 17.40           C  
ANISOU 1657  CG  GLN A 115     2867   1727   2018    -87   -131     58
ATOM   1658  CD  GLN A 115      21.384  -2.886  11.970  1.00 20.28           C  
ANISOU 1658  CD  GLN A 115     3231   2092   2383    -87   -159     69
ATOM   1659  OE1 GLN A 115      22.180  -3.567  11.330  1.00 23.46           O  
ANISOU 1659  OE1 GLN A 115     3629   2498   2785    -95   -170     72
ATOM   1660  NE2 GLN A 115      21.846  -1.758  12.468  1.00 22.39           N  
ANISOU 1660  NE2 GLN A 115     3499   2357   2652    -78   -171     77
ATOM   1661  H   GLN A 115      18.138  -2.377  10.251  1.00 12.32           H  
ATOM   1662  HA  GLN A 115      20.577  -3.821   9.474  1.00 13.69           H  
ATOM   1663  HB3 GLN A 115      19.929  -5.248  11.393  1.00 14.94           H  
ATOM   1664  HB2 GLN A 115      18.357  -4.525  11.494  1.00 14.94           H  
ATOM   1665  HG3 GLN A 115      19.887  -3.752  13.264  1.00 17.40           H  
ATOM   1666  HG2 GLN A 115      19.310  -2.417  12.306  1.00 17.40           H  
ATOM   1667 HE22 GLN A 115      22.799  -1.483  12.284  1.00 22.39           H  
ATOM   1668 HE21 GLN A 115      21.249  -1.155  13.011  1.00 22.39           H  
ATOM   1669  N   THR A 116      19.396  -6.158   8.888  1.00 12.09           N  
ANISOU 1669  N   THR A 116     2147   1071   1374    -59    -95     52
ATOM   1670  CA  THR A 116      18.737  -7.115   7.927  1.00 12.94           C  
ANISOU 1670  CA  THR A 116     2234   1187   1495    -48    -91     54
ATOM   1671  C   THR A 116      17.485  -7.727   8.417  1.00 12.35           C  
ANISOU 1671  C   THR A 116     2135   1123   1436    -39   -106     62
ATOM   1672  O   THR A 116      16.552  -7.814   7.700  1.00 12.63           O  
ANISOU 1672  O   THR A 116     2148   1167   1482    -34    -99     61
ATOM   1673  CB  THR A 116      19.658  -8.313   7.574  1.00 13.81           C  
ANISOU 1673  CB  THR A 116     2360   1287   1600    -40    -87     56
ATOM   1674  OG1 THR A 116      21.003  -7.948   7.823  1.00 15.41           O  
ANISOU 1674  OG1 THR A 116     2577   1482   1798    -33   -105     66
ATOM   1675  CG2 THR A 116      19.709  -8.630   6.039  1.00 14.56           C  
ANISOU 1675  CG2 THR A 116     2476   1375   1682    -53    -69     46
ATOM   1676  H   THR A 116      20.324  -6.367   9.228  1.00 12.09           H  
ATOM   1677  HA  THR A 116      18.518  -6.582   6.997  1.00 12.94           H  
ATOM   1678  HB  THR A 116      19.450  -9.215   8.147  1.00 13.81           H  
ATOM   1679  HG1 THR A 116      21.570  -8.667   7.533  1.00 15.41           H  
ATOM   1680 HG21 THR A 116      20.026  -7.766   5.454  1.00 14.56           H  
ATOM   1681 HG22 THR A 116      20.393  -9.452   5.823  1.00 14.56           H  
ATOM   1682 HG23 THR A 116      18.724  -8.928   5.677  1.00 14.56           H  
ATOM   1683  N   GLN A 117      17.356  -8.109   9.723  1.00 12.85           N  
ANISOU 1683  N   GLN A 117     2199   1186   1497    -40   -125     70
ATOM   1684  CA  GLN A 117      16.139  -8.613  10.295  1.00 13.97           C  
ANISOU 1684  CA  GLN A 117     2315   1340   1652    -36   -139     77
ATOM   1685  C   GLN A 117      15.166  -7.431  10.443  1.00 13.13           C  
ANISOU 1685  C   GLN A 117     2195   1243   1552    -45   -130     71
ATOM   1686  O   GLN A 117      13.938  -7.584  10.149  1.00 13.74           O  
ANISOU 1686  O   GLN A 117     2249   1331   1642    -41   -130     74
ATOM   1687  CB  GLN A 117      16.515  -9.203  11.628  1.00  0.00           C  
ATOM   1688  CG  GLN A 117      15.351  -9.970  12.261  1.00  0.00           C  
ATOM   1689  CD  GLN A 117      15.491 -10.407  13.683  1.00  0.00           C  
ATOM   1690  OE1 GLN A 117      16.491 -11.052  14.026  1.00  0.00           O  
ATOM   1691  NE2 GLN A 117      14.556 -10.208  14.539  1.00  0.00           N  
ATOM   1692  H   GLN A 117      18.147  -8.029  10.345  1.00 12.85           H  
ATOM   1693  HA  GLN A 117      15.711  -9.382   9.649  1.00 13.97           H  
ATOM   1694  HB3 GLN A 117      16.829  -8.409  12.309  1.00  0.00           H  
ATOM   1695  HB2 GLN A 117      17.383  -9.849  11.530  1.00  0.00           H  
ATOM   1696  HG3 GLN A 117      15.147 -10.859  11.663  1.00  0.00           H  
ATOM   1697  HG2 GLN A 117      14.441  -9.373  12.206  1.00  0.00           H  
ATOM   1698 HE22 GLN A 117      14.657 -10.546  15.484  1.00  0.00           H  
ATOM   1699 HE21 GLN A 117      13.727  -9.685  14.287  1.00  0.00           H  
ATOM   1700  N   GLN A 118      15.610  -6.257  10.892  1.00 11.01           N  
ANISOU 1700  N   GLN A 118     1943    969   1273    -55   -121     63
ATOM   1701  CA  GLN A 118      14.801  -4.988  10.760  1.00 11.21           C  
ANISOU 1701  CA  GLN A 118     1959   1000   1302    -59   -114     57
ATOM   1702  C   GLN A 118      14.012  -4.775   9.419  1.00 10.38           C  
ANISOU 1702  C   GLN A 118     1838    901   1205    -52    -97     52
ATOM   1703  O   GLN A 118      12.831  -4.665   9.556  1.00 10.45           O  
ANISOU 1703  O   GLN A 118     1831    917   1222    -50    -94     51
ATOM   1704  CB  GLN A 118      15.733  -3.730  11.027  1.00 11.50           C  
ANISOU 1704  CB  GLN A 118     2016   1029   1324    -68   -107     50
ATOM   1705  CG  GLN A 118      15.001  -2.354  11.076  1.00 12.70           C  
ANISOU 1705  CG  GLN A 118     2187   1173   1465    -78   -123     54
ATOM   1706  CD  GLN A 118      15.929  -1.259  11.658  1.00 13.83           C  
ANISOU 1706  CD  GLN A 118     2354   1307   1594    -83   -111     46
ATOM   1707  OE1 GLN A 118      17.129  -1.518  11.623  1.00 15.45           O  
ANISOU 1707  OE1 GLN A 118     2577   1504   1789    -85   -106     44
ATOM   1708  NE2 GLN A 118      15.377  -0.044  11.833  1.00 14.18           N  
ANISOU 1708  NE2 GLN A 118     2401   1352   1635    -85   -105     42
ATOM   1709  H   GLN A 118      16.577  -6.153  11.161  1.00 11.01           H  
ATOM   1710  HA  GLN A 118      14.068  -5.026  11.568  1.00 11.21           H  
ATOM   1711  HB3 GLN A 118      16.519  -3.670  10.290  1.00 11.50           H  
ATOM   1712  HB2 GLN A 118      16.215  -3.900  11.991  1.00 11.50           H  
ATOM   1713  HG3 GLN A 118      14.113  -2.427  11.705  1.00 12.70           H  
ATOM   1714  HG2 GLN A 118      14.671  -2.054  10.081  1.00 12.70           H  
ATOM   1715 HE22 GLN A 118      15.958   0.742  12.086  1.00 14.18           H  
ATOM   1716 HE21 GLN A 118      14.382   0.087  11.728  1.00 14.18           H  
ATOM   1717  N   LEU A 119      14.605  -5.003   8.231  1.00 10.72           N  
ANISOU 1717  N   LEU A 119     1888    940   1244    -49    -85     47
ATOM   1718  CA  LEU A 119      13.948  -5.040   6.959  1.00 10.38           C  
ANISOU 1718  CA  LEU A 119     1832    903   1207    -44    -70     42
ATOM   1719  C   LEU A 119      12.959  -6.209   6.761  1.00  9.98           C  
ANISOU 1719  C   LEU A 119     1764    857   1169    -34    -74     49
ATOM   1720  O   LEU A 119      11.886  -5.919   6.162  1.00 10.54           O  
ANISOU 1720  O   LEU A 119     1820    935   1248    -32    -67     46
ATOM   1721  CB  LEU A 119      14.966  -4.867   5.792  1.00 10.64           C  
ANISOU 1721  CB  LEU A 119     1881    930   1231    -47    -59     37
ATOM   1722  CG  LEU A 119      15.870  -3.674   5.852  1.00 11.69           C  
ANISOU 1722  CG  LEU A 119     2030   1060   1352    -57    -51     29
ATOM   1723  CD1 LEU A 119      17.017  -3.969   4.882  1.00 13.32           C  
ANISOU 1723  CD1 LEU A 119     2252   1261   1549    -63    -39     24
ATOM   1724  CD2 LEU A 119      15.067  -2.449   5.532  1.00 12.12           C  
ANISOU 1724  CD2 LEU A 119     2072   1124   1407    -58    -42     21
ATOM   1725  H   LEU A 119      15.600  -5.184   8.214  1.00 10.72           H  
ATOM   1726  HA  LEU A 119      13.333  -4.140   6.931  1.00 10.38           H  
ATOM   1727  HB3 LEU A 119      14.447  -4.905   4.834  1.00 10.64           H  
ATOM   1728  HB2 LEU A 119      15.583  -5.769   5.810  1.00 10.64           H  
ATOM   1729  HG  LEU A 119      16.298  -3.557   6.845  1.00 11.69           H  
ATOM   1730 HD11 LEU A 119      17.894  -4.323   5.426  1.00 13.32           H  
ATOM   1731 HD12 LEU A 119      16.773  -4.723   4.132  1.00 13.32           H  
ATOM   1732 HD13 LEU A 119      17.328  -3.079   4.336  1.00 13.32           H  
ATOM   1733 HD21 LEU A 119      14.100  -2.668   5.081  1.00 12.12           H  
ATOM   1734 HD22 LEU A 119      14.862  -1.875   6.435  1.00 12.12           H  
ATOM   1735 HD23 LEU A 119      15.586  -1.781   4.844  1.00 12.12           H  
ATOM   1736  N   LEU A 120      13.276  -7.368   7.316  1.00 10.81           N  
ANISOU 1736  N   LEU A 120     1870    959   1277    -28    -86     58
ATOM   1737  CA  LEU A 120      12.446  -8.557   7.199  1.00 11.22           C  
ANISOU 1737  CA  LEU A 120     1904   1018   1342    -17    -88     64
ATOM   1738  C   LEU A 120      11.141  -8.445   7.932  1.00 12.02           C  
ANISOU 1738  C   LEU A 120     1985   1130   1452    -20    -94     67
ATOM   1739  O   LEU A 120      10.140  -8.991   7.451  1.00 11.65           O  
ANISOU 1739  O   LEU A 120     1921   1089   1415    -15    -86     67
ATOM   1740  CB  LEU A 120      13.230  -9.745   7.645  1.00 12.55           C  
ANISOU 1740  CB  LEU A 120     2076   1182   1509     -6   -100     74
ATOM   1741  CG  LEU A 120      12.679 -11.165   7.374  1.00 15.30           C  
ANISOU 1741  CG  LEU A 120     2408   1536   1869     11    -98     80
ATOM   1742  CD1 LEU A 120      12.539 -11.520   5.827  1.00 14.99           C  
ANISOU 1742  CD1 LEU A 120     2370   1494   1831     16    -79     75
ATOM   1743  CD2 LEU A 120      13.546 -12.234   8.071  1.00 17.33           C  
ANISOU 1743  CD2 LEU A 120     2672   1789   2123     24   -111     89
ATOM   1744  H   LEU A 120      14.144  -7.465   7.826  1.00 10.81           H  
ATOM   1745  HA  LEU A 120      12.213  -8.667   6.139  1.00 11.22           H  
ATOM   1746  HB3 LEU A 120      13.411  -9.658   8.717  1.00 12.55           H  
ATOM   1747  HB2 LEU A 120      14.221  -9.698   7.191  1.00 12.55           H  
ATOM   1748  HG  LEU A 120      11.686 -11.228   7.819  1.00 15.30           H  
ATOM   1749 HD11 LEU A 120      11.767 -12.275   5.679  1.00 14.99           H  
ATOM   1750 HD12 LEU A 120      12.256 -10.661   5.223  1.00 14.99           H  
ATOM   1751 HD13 LEU A 120      13.468 -11.921   5.420  1.00 14.99           H  
ATOM   1752 HD21 LEU A 120      13.040 -13.198   8.096  1.00 17.33           H  
ATOM   1753 HD22 LEU A 120      14.488 -12.369   7.542  1.00 17.33           H  
ATOM   1754 HD23 LEU A 120      13.785 -11.948   9.095  1.00 17.33           H  
ATOM   1755  N   GLU A 121      11.241  -7.781   9.100  1.00 11.87           N  
ANISOU 1755  N   GLU A 121     1970   1111   1428    -31   -105     68
ATOM   1756  CA  GLU A 121      10.036  -7.404   9.925  1.00 12.08           C  
ANISOU 1756  CA  GLU A 121     1983   1146   1460    -39   -110     70
ATOM   1757  C   GLU A 121       9.019  -6.619   9.076  1.00 10.42           C  
ANISOU 1757  C   GLU A 121     1772    937   1251    -41    -96     62
ATOM   1758  O   GLU A 121       7.841  -6.990   9.121  1.00 11.81           O  
ANISOU 1758  O   GLU A 121     1934   1120   1434    -42    -94     63
ATOM   1759  CB  GLU A 121      10.489  -6.734  11.259  1.00 13.90           C  
ANISOU 1759  CB  GLU A 121     2226   1373   1681    -52   -125     72
ATOM   1760  CG  GLU A 121      11.192  -7.660  12.256  1.00 17.94           C  
ANISOU 1760  CG  GLU A 121     2729   1892   2196    -64   -133     75
ATOM   1761  CD  GLU A 121      11.464  -7.021  13.613  1.00 24.03           C  
ANISOU 1761  CD  GLU A 121     3477   2676   2977    -65   -146     85
ATOM   1762  OE1 GLU A 121      10.914  -5.952  13.943  1.00 28.75           O  
ANISOU 1762  OE1 GLU A 121     4065   3277   3580    -54   -153     91
ATOM   1763  OE2 GLU A 121      12.142  -7.645  14.360  1.00 29.73           O1-
ANISOU 1763  OE2 GLU A 121     4192   3404   3701    -79   -149     85
ATOM   1764  H   GLU A 121      12.140  -7.435   9.414  1.00 11.87           H  
ATOM   1765  HA  GLU A 121       9.544  -8.340  10.193  1.00 12.08           H  
ATOM   1766  HB3 GLU A 121       9.599  -6.300  11.718  1.00 13.90           H  
ATOM   1767  HB2 GLU A 121      11.142  -5.892  11.036  1.00 13.90           H  
ATOM   1768  HG3 GLU A 121      12.124  -8.033  11.835  1.00 17.94           H  
ATOM   1769  HG2 GLU A 121      10.564  -8.535  12.428  1.00 17.94           H  
ATOM   1770  N   MET A 122       9.471  -5.702   8.198  1.00 10.25           N  
ANISOU 1770  N   MET A 122     1763    910   1221    -40    -85     53
ATOM   1771  CA  MET A 122       8.615  -4.949   7.256  1.00  9.93           C  
ANISOU 1771  CA  MET A 122     1721    872   1181    -39    -73     46
ATOM   1772  C   MET A 122       7.889  -5.772   6.262  1.00  9.59           C  
ANISOU 1772  C   MET A 122     1663    833   1148    -31    -64     46
ATOM   1773  O   MET A 122       6.735  -5.490   5.966  1.00 10.42           O  
ANISOU 1773  O   MET A 122     1760    942   1257    -31    -59     45
ATOM   1774  CB  MET A 122       9.405  -3.938   6.471  1.00 10.49           C  
ANISOU 1774  CB  MET A 122     1803    940   1242    -39    -63     37
ATOM   1775  CG  MET A 122      10.321  -3.143   7.386  1.00 11.49           C  
ANISOU 1775  CG  MET A 122     1946   1061   1358    -46    -68     35
ATOM   1776  SD  MET A 122      10.863  -1.468   6.869  1.00 14.32           S  
ANISOU 1776  SD  MET A 122     2315   1420   1706    -45    -53     24
ATOM   1777  CE  MET A 122      12.227  -1.107   8.085  1.00 15.59           C  
ANISOU 1777  CE  MET A 122     2498   1571   1854    -52    -59     24
ATOM   1778  H   MET A 122      10.461  -5.502   8.159  1.00 10.25           H  
ATOM   1779  HA  MET A 122       7.877  -4.416   7.860  1.00  9.93           H  
ATOM   1780  HB3 MET A 122       8.732  -3.255   5.950  1.00 10.49           H  
ATOM   1781  HB2 MET A 122      10.009  -4.402   5.695  1.00 10.49           H  
ATOM   1782  HG3 MET A 122      11.215  -3.724   7.596  1.00 11.49           H  
ATOM   1783  HG2 MET A 122       9.834  -2.994   8.351  1.00 11.49           H  
ATOM   1784  HE1 MET A 122      12.699  -0.151   7.857  1.00 15.59           H  
ATOM   1785  HE2 MET A 122      11.832  -1.070   9.100  1.00 15.59           H  
ATOM   1786  HE3 MET A 122      12.990  -1.884   8.041  1.00 15.59           H  
ATOM   1787  N   CYS A 123       8.503  -6.860   5.756  1.00 10.19           N  
ANISOU 1787  N   CYS A 123     1740    907   1226    -25    -61     48
ATOM   1788  CA  CYS A 123       8.011  -7.837   4.750  1.00  9.86           C  
ANISOU 1788  CA  CYS A 123     1687    866   1191    -16    -52     49
ATOM   1789  C   CYS A 123       6.961  -8.819   5.383  1.00 10.87           C  
ANISOU 1789  C   CYS A 123     1799   1002   1330    -13    -56     57
ATOM   1790  O   CYS A 123       5.972  -9.172   4.766  1.00 11.07           O  
ANISOU 1790  O   CYS A 123     1816   1029   1360    -10    -47     56
ATOM   1791  CB  CYS A 123       9.088  -8.691   4.023  1.00 11.74           C  
ANISOU 1791  CB  CYS A 123     1936   1099   1427    -10    -49     51
ATOM   1792  SG  CYS A 123      10.386  -7.721   3.419  1.00 11.90           S  
ANISOU 1792  SG  CYS A 123     1975   1112   1433    -17    -40     42
ATOM   1793  H   CYS A 123       9.442  -7.045   6.082  1.00 10.19           H  
ATOM   1794  HA  CYS A 123       7.503  -7.260   3.978  1.00  9.86           H  
ATOM   1795  HB3 CYS A 123       8.646  -9.249   3.196  1.00 11.74           H  
ATOM   1796  HB2 CYS A 123       9.520  -9.424   4.707  1.00 11.74           H  
ATOM   1797  HG  CYS A 123      10.884  -7.374   4.611  1.00 11.90           H  
ATOM   1798  N   LYS A 124       7.133  -8.980   6.675  1.00 11.37           N  
ANISOU 1798  N   LYS A 124     1856   1068   1396    -15    -69     64
ATOM   1799  CA  LYS A 124       6.225  -9.714   7.584  1.00 12.26           C  
ANISOU 1799  CA  LYS A 124     1949   1190   1518    -15    -75     71
ATOM   1800  C   LYS A 124       5.032  -8.807   7.958  1.00 11.90           C  
ANISOU 1800  C   LYS A 124     1900   1148   1473    -26    -72     68
ATOM   1801  O   LYS A 124       3.949  -9.296   7.832  1.00 12.67           O  
ANISOU 1801  O   LYS A 124     1984   1252   1578    -26    -65     70
ATOM   1802  CB  LYS A 124       7.033 -10.168   8.881  1.00 13.86           C  
ANISOU 1802  CB  LYS A 124     2146   1397   1722    -17    -92     80
ATOM   1803  CG  LYS A 124       6.547 -11.511   9.444  1.00 17.74           C  
ANISOU 1803  CG  LYS A 124     2612   1903   2224    -18    -97     87
ATOM   1804  CD  LYS A 124       5.442 -11.389  10.504  1.00 25.26           C  
ANISOU 1804  CD  LYS A 124     3554   2863   3180    -13   -114     96
ATOM   1805  CE  LYS A 124       5.911 -10.740  11.856  1.00 24.41           C  
ANISOU 1805  CE  LYS A 124     3450   2758   3065    -33   -131     98
ATOM   1806  NZ  LYS A 124       4.824 -10.822  12.797  1.00 27.22           N1+
ANISOU 1806  NZ  LYS A 124     3796   3122   3424    -51   -131     97
ATOM   1807  H   LYS A 124       7.947  -8.568   7.111  1.00 11.37           H  
ATOM   1808  HA  LYS A 124       5.855 -10.596   7.059  1.00 12.26           H  
ATOM   1809  HB3 LYS A 124       7.095  -9.388   9.638  1.00 13.86           H  
ATOM   1810  HB2 LYS A 124       8.064 -10.343   8.572  1.00 13.86           H  
ATOM   1811  HG3 LYS A 124       7.394 -12.030   9.894  1.00 17.74           H  
ATOM   1812  HG2 LYS A 124       6.211 -12.163   8.639  1.00 17.74           H  
ATOM   1813  HD3 LYS A 124       5.051 -12.390  10.695  1.00 25.26           H  
ATOM   1814  HD2 LYS A 124       4.612 -10.813  10.094  1.00 25.26           H  
ATOM   1815  HE3 LYS A 124       6.192  -9.695  11.721  1.00 24.41           H  
ATOM   1816  HE2 LYS A 124       6.775 -11.269  12.261  1.00 24.41           H  
ATOM   1817  HZ1 LYS A 124       4.017 -10.327  12.432  1.00 27.22           H  
ATOM   1818  HZ2 LYS A 124       4.575 -11.788  12.947  1.00 27.22           H  
ATOM   1819  HZ3 LYS A 124       5.100 -10.406  13.674  1.00 27.22           H  
ATOM   1820  N   ASP A 125       5.248  -7.519   8.298  1.00 10.81           N  
ANISOU 1820  N   ASP A 125     1776   1005   1325    -36    -77     63
ATOM   1821  CA  ASP A 125       4.106  -6.597   8.589  1.00 11.72           C  
ANISOU 1821  CA  ASP A 125     1894   1120   1437    -46    -74     60
ATOM   1822  C   ASP A 125       3.109  -6.464   7.416  1.00 11.26           C  
ANISOU 1822  C   ASP A 125     1834   1062   1382    -38    -59     55
ATOM   1823  O   ASP A 125       1.930  -6.695   7.560  1.00 11.25           O  
ANISOU 1823  O   ASP A 125     1826   1063   1384    -43    -54     56
ATOM   1824  CB  ASP A 125       4.543  -5.083   8.933  1.00 12.89           C  
ANISOU 1824  CB  ASP A 125     2064   1260   1572    -51    -77     54
ATOM   1825  CG  ASP A 125       5.074  -4.925  10.330  1.00 14.61           C  
ANISOU 1825  CG  ASP A 125     2292   1476   1784    -62    -92     58
ATOM   1826  OD1 ASP A 125       5.297  -5.926  11.019  1.00 17.01           O  
ANISOU 1826  OD1 ASP A 125     2584   1787   2093    -69   -102     66
ATOM   1827  OD2 ASP A 125       5.295  -3.746  10.775  1.00 16.45           O1-
ANISOU 1827  OD2 ASP A 125     2544   1700   2005    -63    -92     53
ATOM   1828  H   ASP A 125       6.188  -7.156   8.407  1.00 10.81           H  
ATOM   1829  HA  ASP A 125       3.541  -7.018   9.423  1.00 11.72           H  
ATOM   1830  HB3 ASP A 125       3.707  -4.402   8.791  1.00 12.89           H  
ATOM   1831  HB2 ASP A 125       5.326  -4.765   8.244  1.00 12.89           H  
ATOM   1832  N   VAL A 126       3.624  -6.314   6.226  1.00 11.14           N  
ANISOU 1832  N   VAL A 126     1827   1043   1364    -31    -51     49
ATOM   1833  CA  VAL A 126       2.798  -6.180   5.042  1.00 10.54           C  
ANISOU 1833  CA  VAL A 126     1750    966   1288    -25    -39     44
ATOM   1834  C   VAL A 126       2.226  -7.583   4.605  1.00 10.66           C  
ANISOU 1834  C   VAL A 126     1753    985   1314    -20    -32     49
ATOM   1835  O   VAL A 126       1.194  -7.614   3.907  1.00 11.14           O  
ANISOU 1835  O   VAL A 126     1811   1045   1375    -20    -23     47
ATOM   1836  CB  VAL A 126       3.503  -5.454   3.893  1.00 11.39           C  
ANISOU 1836  CB  VAL A 126     1867   1071   1389    -21    -34     37
ATOM   1837  CG1 VAL A 126       3.800  -3.985   4.158  1.00 11.51           C  
ANISOU 1837  CG1 VAL A 126     1881   1087   1405    -16    -23     33
ATOM   1838  CG2 VAL A 126       4.726  -6.159   3.268  1.00 11.89           C  
ANISOU 1838  CG2 VAL A 126     1942   1134   1443    -24    -38     31
ATOM   1839  H   VAL A 126       4.623  -6.203   6.109  1.00 11.14           H  
ATOM   1840  HA  VAL A 126       1.938  -5.559   5.296  1.00 10.54           H  
ATOM   1841  HB  VAL A 126       2.769  -5.427   3.086  1.00 11.39           H  
ATOM   1842 HG11 VAL A 126       2.902  -3.456   4.476  1.00 11.51           H  
ATOM   1843 HG12 VAL A 126       4.543  -3.873   4.948  1.00 11.51           H  
ATOM   1844 HG13 VAL A 126       4.187  -3.488   3.271  1.00 11.51           H  
ATOM   1845 HG21 VAL A 126       5.520  -6.286   3.993  1.00 11.89           H  
ATOM   1846 HG22 VAL A 126       4.448  -7.148   2.914  1.00 11.89           H  
ATOM   1847 HG23 VAL A 126       5.124  -5.604   2.420  1.00 11.89           H  
ATOM   1848  N   CYS A 127       2.954  -8.652   4.927  1.00 10.99           N  
ANISOU 1848  N   CYS A 127     1788   1028   1361    -14    -34     54
ATOM   1849  CA  CYS A 127       2.428  -9.977   4.773  1.00 10.81           C  
ANISOU 1849  CA  CYS A 127     1753   1007   1346     -5    -25     59
ATOM   1850  C   CYS A 127       1.305 -10.352   5.737  1.00 12.13           C  
ANISOU 1850  C   CYS A 127     1905   1183   1521    -11    -25     64
ATOM   1851  O   CYS A 127       0.417 -11.139   5.376  1.00 12.80           O  
ANISOU 1851  O   CYS A 127     1983   1269   1611     -7    -13     64
ATOM   1852  CB  CYS A 127       3.558 -10.974   4.550  1.00 11.09           C  
ANISOU 1852  CB  CYS A 127     1786   1042   1385      6    -29     65
ATOM   1853  SG  CYS A 127       2.972 -12.639   4.284  1.00 13.63           S  
ANISOU 1853  SG  CYS A 127     2101   1364   1714     23    -14     69
ATOM   1854  H   CYS A 127       3.827  -8.554   5.426  1.00 10.99           H  
ATOM   1855  HA  CYS A 127       1.924  -9.986   3.803  1.00 10.81           H  
ATOM   1856  HB3 CYS A 127       4.227 -10.990   5.409  1.00 11.09           H  
ATOM   1857  HB2 CYS A 127       4.146 -10.690   3.679  1.00 11.09           H  
ATOM   1858  HG  CYS A 127       2.396 -12.781   5.483  1.00 13.63           H  
ATOM   1859  N   GLU A 128       1.433  -9.902   6.947  1.00 12.25           N  
ANISOU 1859  N   GLU A 128     1915   1203   1536    -22    -38     67
ATOM   1860  CA  GLU A 128       0.502 -10.206   8.030  1.00 12.89           C  
ANISOU 1860  CA  GLU A 128     1983   1294   1623    -33    -39     71
ATOM   1861  C   GLU A 128      -0.780  -9.346   7.957  1.00 12.29           C  
ANISOU 1861  C   GLU A 128     1916   1211   1540    -40    -28     65
ATOM   1862  O   GLU A 128      -1.844  -9.929   8.001  1.00 13.30           O  
ANISOU 1862  O   GLU A 128     2035   1344   1674    -43    -18     66
ATOM   1863  CB  GLU A 128       1.175 -10.058   9.412  1.00 13.73           C  
ANISOU 1863  CB  GLU A 128     2087   1404   1725    -47    -56     74
ATOM   1864  CG  GLU A 128       0.275  -9.970  10.690  1.00 15.45           C  
ANISOU 1864  CG  GLU A 128     2290   1632   1950    -41    -67     82
ATOM   1865  CD  GLU A 128       1.127  -9.948  11.927  1.00 20.66           C  
ANISOU 1865  CD  GLU A 128     2953   2293   2604    -56    -86     85
ATOM   1866  OE1 GLU A 128       2.239  -9.457  11.872  1.00 25.47           O  
ANISOU 1866  OE1 GLU A 128     3580   2895   3203    -69    -89     81
ATOM   1867  OE2 GLU A 128       0.608 -10.400  12.959  1.00 22.82           O1-
ANISOU 1867  OE2 GLU A 128     3214   2575   2880    -53    -99     92
ATOM   1868  H   GLU A 128       2.237  -9.337   7.191  1.00 12.25           H  
ATOM   1869  HA  GLU A 128       0.195 -11.251   7.946  1.00 12.89           H  
ATOM   1870  HB3 GLU A 128       1.801  -9.165   9.361  1.00 13.73           H  
ATOM   1871  HB2 GLU A 128       1.863 -10.896   9.529  1.00 13.73           H  
ATOM   1872  HG3 GLU A 128      -0.429 -10.804  10.715  1.00 15.45           H  
ATOM   1873  HG2 GLU A 128      -0.293  -9.052  10.682  1.00 15.45           H  
ATOM   1874  N   ALA A 129      -0.589  -8.045   7.632  1.00 11.59           N  
ANISOU 1874  N   ALA A 129     1848   1114   1441    -42    -30     58
ATOM   1875  CA  ALA A 129      -1.535  -7.099   6.955  1.00 11.60           C  
ANISOU 1875  CA  ALA A 129     1863   1110   1437    -45    -23     53
ATOM   1876  C   ALA A 129      -2.609  -7.798   6.008  1.00 11.92           C  
ANISOU 1876  C   ALA A 129     1901   1147   1480    -36     -8     50
ATOM   1877  O   ALA A 129      -3.820  -7.790   6.266  1.00 12.64           O  
ANISOU 1877  O   ALA A 129     1995   1238   1571    -40      1     50
ATOM   1878  CB  ALA A 129      -0.859  -5.824   6.256  1.00 11.52           C  
ANISOU 1878  CB  ALA A 129     1871   1091   1414    -44    -28     46
ATOM   1879  H   ALA A 129       0.366  -7.707   7.648  1.00 11.59           H  
ATOM   1880  HA  ALA A 129      -2.126  -6.692   7.776  1.00 11.60           H  
ATOM   1881  HB1 ALA A 129      -0.217  -5.279   6.946  1.00 11.52           H  
ATOM   1882  HB2 ALA A 129      -0.268  -6.109   5.390  1.00 11.52           H  
ATOM   1883  HB3 ALA A 129      -1.625  -5.129   5.911  1.00 11.52           H  
ATOM   1884  N   MET A 130      -2.046  -8.282   4.883  1.00 11.41           N  
ANISOU 1884  N   MET A 130     1836   1082   1418    -24     -5     49
ATOM   1885  CA  MET A 130      -2.808  -8.821   3.788  1.00 11.03           C  
ANISOU 1885  CA  MET A 130     1791   1031   1371    -16      8     47
ATOM   1886  C   MET A 130      -3.315 -10.206   4.120  1.00 12.51           C  
ANISOU 1886  C   MET A 130     1963   1223   1568    -12     18     53
ATOM   1887  O   MET A 130      -4.403 -10.514   3.627  1.00 13.00           O  
ANISOU 1887  O   MET A 130     2029   1281   1629    -10     32     51
ATOM   1888  CB  MET A 130      -1.866  -8.739   2.525  1.00 11.56           C  
ANISOU 1888  CB  MET A 130     1864   1093   1433     -7      8     44
ATOM   1889  CG  MET A 130      -1.371  -7.357   2.080  1.00 11.55           C  
ANISOU 1889  CG  MET A 130     1875   1091   1423    -10      2     37
ATOM   1890  SD  MET A 130      -2.531  -6.115   1.522  1.00 12.94           S  
ANISOU 1890  SD  MET A 130     2063   1264   1591    -12      5     30
ATOM   1891  CE  MET A 130      -3.081  -6.883  -0.086  1.00 15.69           C  
ANISOU 1891  CE  MET A 130     2414   1608   1939     -7     19     29
ATOM   1892  H   MET A 130      -1.046  -8.219   4.750  1.00 11.41           H  
ATOM   1893  HA  MET A 130      -3.671  -8.177   3.607  1.00 11.03           H  
ATOM   1894  HB3 MET A 130      -2.397  -9.187   1.687  1.00 11.56           H  
ATOM   1895  HB2 MET A 130      -0.997  -9.377   2.692  1.00 11.56           H  
ATOM   1896  HG3 MET A 130      -0.618  -7.486   1.302  1.00 11.55           H  
ATOM   1897  HG2 MET A 130      -0.861  -6.877   2.910  1.00 11.55           H  
ATOM   1898  HE1 MET A 130      -3.643  -7.800   0.093  1.00 15.69           H  
ATOM   1899  HE2 MET A 130      -3.713  -6.187  -0.635  1.00 15.69           H  
ATOM   1900  HE3 MET A 130      -2.208  -7.119  -0.688  1.00 15.69           H  
ATOM   1901  N   GLU A 131      -2.633 -11.012   4.978  1.00 12.18           N  
ANISOU 1901  N   GLU A 131     1905   1190   1535    -10     14     60
ATOM   1902  CA  GLU A 131      -3.232 -12.245   5.476  1.00 14.22           C  
ANISOU 1902  CA  GLU A 131     2144   1456   1804     -6     23     66
ATOM   1903  C   GLU A 131      -4.621 -12.169   6.180  1.00 13.72           C  
ANISOU 1903  C   GLU A 131     2078   1396   1740    -21     29     65
ATOM   1904  O   GLU A 131      -5.509 -13.014   6.049  1.00 14.95           O  
ANISOU 1904  O   GLU A 131     2229   1553   1899    -19     45     66
ATOM   1905  CB  GLU A 131      -2.222 -13.071   6.378  1.00 15.68           C  
ANISOU 1905  CB  GLU A 131     2309   1653   1997     -3     12     74
ATOM   1906  CG  GLU A 131      -2.597 -14.489   6.759  1.00 18.52           C  
ANISOU 1906  CG  GLU A 131     2644   2026   2369      4     23     81
ATOM   1907  CD  GLU A 131      -3.188 -14.663   8.172  1.00 22.13           C  
ANISOU 1907  CD  GLU A 131     3076   2499   2834      4      9     89
ATOM   1908  OE1 GLU A 131      -3.463 -13.725   8.910  1.00 24.58           O  
ANISOU 1908  OE1 GLU A 131     3387   2813   3141    -10     -8     90
ATOM   1909  OE2 GLU A 131      -3.604 -15.771   8.463  1.00 30.30           O1-
ANISOU 1909  OE2 GLU A 131     4091   3545   3879     20     17     95
ATOM   1910  H   GLU A 131      -1.742 -10.734   5.366  1.00 12.18           H  
ATOM   1911  HA  GLU A 131      -3.403 -12.854   4.588  1.00 14.22           H  
ATOM   1912  HB3 GLU A 131      -1.938 -12.478   7.247  1.00 15.68           H  
ATOM   1913  HB2 GLU A 131      -1.290 -13.149   5.819  1.00 15.68           H  
ATOM   1914  HG3 GLU A 131      -1.689 -15.088   6.738  1.00 18.52           H  
ATOM   1915  HG2 GLU A 131      -3.265 -14.924   6.014  1.00 18.52           H  
ATOM   1916  N   TYR A 132      -4.930 -10.958   6.676  1.00 12.96           N  
ANISOU 1916  N   TYR A 132     1988   1300   1637    -37     18     64
ATOM   1917  CA  TYR A 132      -6.205 -10.576   7.258  1.00 13.68           C  
ANISOU 1917  CA  TYR A 132     2083   1390   1724    -53     23     63
ATOM   1918  C   TYR A 132      -7.146 -10.211   6.093  1.00 13.28           C  
ANISOU 1918  C   TYR A 132     2054   1327   1665    -50     35     56
ATOM   1919  O   TYR A 132      -8.243 -10.777   6.128  1.00 13.75           O  
ANISOU 1919  O   TYR A 132     2112   1386   1725    -55     50     56
ATOM   1920  CB  TYR A 132      -6.067  -9.495   8.389  1.00 14.14           C  
ANISOU 1920  CB  TYR A 132     2151   1447   1774    -70      8     62
ATOM   1921  CG  TYR A 132      -7.394  -8.834   8.778  1.00 15.51           C  
ANISOU 1921  CG  TYR A 132     2338   1617   1940    -87     14     60
ATOM   1922  CD1 TYR A 132      -8.053  -9.216   9.984  1.00 16.05           C  
ANISOU 1922  CD1 TYR A 132     2392   1695   2013   -103     19     64
ATOM   1923  CD2 TYR A 132      -7.953  -7.787   8.048  1.00 14.79           C  
ANISOU 1923  CD2 TYR A 132     2274   1510   1834    -86     14     53
ATOM   1924  CE1 TYR A 132      -9.354  -8.733  10.254  1.00 16.91           C  
ANISOU 1924  CE1 TYR A 132     2517   1798   2111   -122     26     61
ATOM   1925  CE2 TYR A 132      -9.277  -7.365   8.297  1.00 15.86           C  
ANISOU 1925  CE2 TYR A 132     2429   1639   1960   -101     19     51
ATOM   1926  CZ  TYR A 132     -10.034  -7.868   9.339  1.00 15.59           C  
ANISOU 1926  CZ  TYR A 132     2382   1613   1929   -120     25     55
ATOM   1927  OH  TYR A 132     -11.223  -7.294   9.580  1.00 18.44           O  
ANISOU 1927  OH  TYR A 132     2763   1966   2278   -139     32     53
ATOM   1928  H   TYR A 132      -4.215 -10.243   6.681  1.00 12.96           H  
ATOM   1929  HA  TYR A 132      -6.621 -11.459   7.749  1.00 13.68           H  
ATOM   1930  HB3 TYR A 132      -5.399  -8.699   8.064  1.00 14.14           H  
ATOM   1931  HB2 TYR A 132      -5.596  -9.944   9.264  1.00 14.14           H  
ATOM   1932  HD1 TYR A 132      -7.599  -9.935  10.651  1.00 16.05           H  
ATOM   1933  HD2 TYR A 132      -7.432  -7.390   7.190  1.00 14.79           H  
ATOM   1934  HE1 TYR A 132      -9.855  -9.052  11.156  1.00 16.91           H  
ATOM   1935  HE2 TYR A 132      -9.698  -6.610   7.654  1.00 15.86           H  
ATOM   1936  HH  TYR A 132     -11.610  -7.567  10.415  1.00 18.44           H  
ATOM   1937  N   LEU A 133      -6.733  -9.423   5.115  1.00 12.76           N  
ANISOU 1937  N   LEU A 133     2007   1252   1591    -42     30     50
ATOM   1938  CA  LEU A 133      -7.599  -9.035   3.968  1.00 12.78           C  
ANISOU 1938  CA  LEU A 133     2028   1244   1585    -38     39     45
ATOM   1939  C   LEU A 133      -7.986 -10.232   3.114  1.00 14.50           C  
ANISOU 1939  C   LEU A 133     2239   1461   1809    -29     56     46
ATOM   1940  O   LEU A 133      -9.075 -10.149   2.491  1.00 15.44           O  
ANISOU 1940  O   LEU A 133     2368   1574   1923    -33     68     44
ATOM   1941  CB  LEU A 133      -6.920  -8.014   3.074  1.00 11.97           C  
ANISOU 1941  CB  LEU A 133     1939   1136   1474    -31     30     39
ATOM   1942  CG  LEU A 133      -6.641  -6.652   3.779  1.00 12.18           C  
ANISOU 1942  CG  LEU A 133     1977   1160   1491    -36     17     36
ATOM   1943  CD1 LEU A 133      -5.631  -5.779   3.013  1.00 13.18           C  
ANISOU 1943  CD1 LEU A 133     2113   1284   1610    -26     11     30
ATOM   1944  CD2 LEU A 133      -7.908  -5.823   3.973  1.00 12.90           C  
ANISOU 1944  CD2 LEU A 133     2085   1244   1573    -45     20     35
ATOM   1945  H   LEU A 133      -5.798  -9.039   5.132  1.00 12.76           H  
ATOM   1946  HA  LEU A 133      -8.519  -8.610   4.374  1.00 12.78           H  
ATOM   1947  HB3 LEU A 133      -7.488  -7.835   2.161  1.00 11.97           H  
ATOM   1948  HB2 LEU A 133      -5.970  -8.431   2.738  1.00 11.97           H  
ATOM   1949  HG  LEU A 133      -6.212  -6.846   4.763  1.00 12.18           H  
ATOM   1950 HD11 LEU A 133      -4.666  -5.802   3.519  1.00 13.18           H  
ATOM   1951 HD12 LEU A 133      -5.479  -6.146   1.997  1.00 13.18           H  
ATOM   1952 HD13 LEU A 133      -5.905  -4.726   2.935  1.00 13.18           H  
ATOM   1953 HD21 LEU A 133      -7.972  -5.480   5.004  1.00 12.90           H  
ATOM   1954 HD22 LEU A 133      -7.978  -4.938   3.343  1.00 12.90           H  
ATOM   1955 HD23 LEU A 133      -8.806  -6.410   3.808  1.00 12.90           H  
ATOM   1956  N   GLU A 134      -7.096 -11.263   3.055  0.50 15.23           N  
ANISOU 1956  N   GLU A 134     2319   1559   1910    -18     58     50
ATOM   1957  CA  GLU A 134      -7.317 -12.543   2.365  0.50 16.49           C  
ANISOU 1957  CA  GLU A 134     2473   1716   2075     -6     75     52
ATOM   1958  C   GLU A 134      -8.405 -13.296   3.124  0.50 17.26           C  
ANISOU 1958  C   GLU A 134     2557   1820   2179    -11     89     56
ATOM   1959  O   GLU A 134      -9.340 -13.769   2.483  0.50 15.87           O  
ANISOU 1959  O   GLU A 134     2388   1638   2001     -7    107     55
ATOM   1960  CB  GLU A 134      -6.009 -13.394   2.188  0.50 18.13           C  
ANISOU 1960  CB  GLU A 134     2670   1929   2290      8     71     57
ATOM   1961  CG  GLU A 134      -5.951 -13.930   0.796  0.50 19.69           C  
ANISOU 1961  CG  GLU A 134     2853   2130   2497     23     86     63
ATOM   1962  CD  GLU A 134      -4.925 -14.981   0.565  0.50 19.34           C  
ANISOU 1962  CD  GLU A 134     2805   2088   2457     40     81     67
ATOM   1963  OE1 GLU A 134      -5.444 -16.113   0.563  0.50 13.59           O  
ANISOU 1963  OE1 GLU A 134     2053   1371   1739     50     77     75
ATOM   1964  OE2 GLU A 134      -3.756 -14.719   0.270  0.50 21.74           O1-
ANISOU 1964  OE2 GLU A 134     3130   2379   2752     43     80     62
ATOM   1965  H   GLU A 134      -6.213 -11.172   3.544  0.50 15.23           H  
ATOM   1966  HA  GLU A 134      -7.714 -12.280   1.381  0.50 16.49           H  
ATOM   1967  HB3 GLU A 134      -5.979 -14.214   2.909  0.50 18.13           H  
ATOM   1968  HB2 GLU A 134      -5.124 -12.789   2.388  0.50 18.13           H  
ATOM   1969  HG3 GLU A 134      -5.747 -13.104   0.113  0.50 19.69           H  
ATOM   1970  HG2 GLU A 134      -6.940 -14.293   0.502  0.50 19.69           H  
ATOM   1971  N   SER A 135      -8.342 -13.329   4.451  1.00 16.93           N  
ANISOU 1971  N   SER A 135     2499   1791   2143    -22     81     60
ATOM   1972  CA  SER A 135      -9.403 -13.876   5.256  1.00 17.80           C  
ANISOU 1972  CA  SER A 135     2592   1911   2260    -32     94     64
ATOM   1973  C   SER A 135     -10.818 -13.354   4.996  1.00 20.08           C  
ANISOU 1973  C   SER A 135     2899   2191   2538    -47    104     59
ATOM   1974  O   SER A 135     -11.809 -14.079   4.975  1.00 22.14           O  
ANISOU 1974  O   SER A 135     3153   2457   2803    -53    121     61
ATOM   1975  CB  SER A 135      -9.004 -14.072   6.741  1.00 20.64           C  
ANISOU 1975  CB  SER A 135     2928   2288   2628    -43     81     69
ATOM   1976  OG  SER A 135      -9.481 -12.982   7.507  1.00 18.14           O  
ANISOU 1976  OG  SER A 135     2623   1968   2301    -63     70     67
ATOM   1977  H   SER A 135      -7.560 -12.913   4.939  1.00 16.93           H  
ATOM   1978  HA  SER A 135      -9.456 -14.905   4.892  1.00 17.80           H  
ATOM   1979  HB3 SER A 135      -7.924 -14.174   6.863  1.00 20.64           H  
ATOM   1980  HB2 SER A 135      -9.458 -14.981   7.137  1.00 20.64           H  
ATOM   1981  HG  SER A 135      -9.016 -12.189   7.220  1.00 18.14           H  
ATOM   1982  N   LYS A 136     -10.887 -12.007   4.777  1.00 17.96           N  
ANISOU 1982  N   LYS A 136     2657   1910   2258    -52     94     54
ATOM   1983  CA  LYS A 136     -12.071 -11.282   4.464  1.00 19.87           C  
ANISOU 1983  CA  LYS A 136     2922   2140   2486    -63    100     49
ATOM   1984  C   LYS A 136     -12.497 -11.180   2.994  1.00 19.24           C  
ANISOU 1984  C   LYS A 136     2866   2046   2397    -51    107     44
ATOM   1985  O   LYS A 136     -13.487 -10.534   2.697  1.00 20.73           O  
ANISOU 1985  O   LYS A 136     3079   2224   2574    -58    109     40
ATOM   1986  CB  LYS A 136     -11.954  -9.853   5.139  1.00 22.19           C  
ANISOU 1986  CB  LYS A 136     3231   2429   2770    -75     83     47
ATOM   1987  CG  LYS A 136     -11.704  -9.917   6.661  1.00 24.79           C  
ANISOU 1987  CG  LYS A 136     3543   2771   3104    -90     74     51
ATOM   1988  CD  LYS A 136     -12.554 -10.984   7.481  1.00 28.93           C  
ANISOU 1988  CD  LYS A 136     4061   3301   3630   -110     88     54
ATOM   1989  CE  LYS A 136     -12.073 -11.140   8.911  1.00 34.73           C  
ANISOU 1989  CE  LYS A 136     4789   4044   4363   -131     75     56
ATOM   1990  NZ  LYS A 136     -12.873 -12.214   9.697  1.00 41.18           N1+
ANISOU 1990  NZ  LYS A 136     5585   4876   5186   -153     86     60
ATOM   1991  H   LYS A 136     -10.035 -11.464   4.819  1.00 17.96           H  
ATOM   1992  HA  LYS A 136     -12.923 -11.787   4.918  1.00 19.87           H  
ATOM   1993  HB3 LYS A 136     -12.877  -9.297   4.966  1.00 22.19           H  
ATOM   1994  HB2 LYS A 136     -11.159  -9.274   4.667  1.00 22.19           H  
ATOM   1995  HG3 LYS A 136     -11.879  -8.929   7.087  1.00 24.79           H  
ATOM   1996  HG2 LYS A 136     -10.646 -10.113   6.830  1.00 24.79           H  
ATOM   1997  HD3 LYS A 136     -12.504 -11.967   7.017  1.00 28.93           H  
ATOM   1998  HD2 LYS A 136     -13.604 -10.689   7.468  1.00 28.93           H  
ATOM   1999  HE3 LYS A 136     -12.167 -10.189   9.436  1.00 34.73           H  
ATOM   2000  HE2 LYS A 136     -11.017 -11.406   8.936  1.00 34.73           H  
ATOM   2001  HZ1 LYS A 136     -12.762 -13.110   9.244  1.00 41.18           H  
ATOM   2002  HZ2 LYS A 136     -12.522 -12.271  10.642  1.00 41.18           H  
ATOM   2003  HZ3 LYS A 136     -13.851 -11.963   9.714  1.00 41.18           H  
ATOM   2004  N   GLN A 137     -11.656 -11.727   2.127  1.00 19.13           N  
ANISOU 2004  N   GLN A 137     2847   2032   2389    -35    110     45
ATOM   2005  CA  GLN A 137     -11.660 -11.634   0.639  1.00 19.46           C  
ANISOU 2005  CA  GLN A 137     2910   2062   2423    -26    116     40
ATOM   2006  C   GLN A 137     -11.700 -10.212   0.074  1.00 19.69           C  
ANISOU 2006  C   GLN A 137     2960   2084   2439    -28     99     34
ATOM   2007  O   GLN A 137     -12.192  -9.972  -1.060  1.00 19.79           O  
ANISOU 2007  O   GLN A 137     2995   2086   2439    -27    102     30
ATOM   2008  CB  GLN A 137     -12.686 -12.574   0.076  1.00 22.84           C  
ANISOU 2008  CB  GLN A 137     3349   2482   2847    -28    138     40
ATOM   2009  CG  GLN A 137     -12.259 -13.987   0.367  1.00 28.67           C  
ANISOU 2009  CG  GLN A 137     4066   3229   3598    -21    157     45
ATOM   2010  CD  GLN A 137     -13.017 -15.010  -0.416  1.00 35.00           C  
ANISOU 2010  CD  GLN A 137     4842   4047   4411    -32    159     50
ATOM   2011  OE1 GLN A 137     -13.421 -14.688  -1.553  1.00 39.45           O  
ANISOU 2011  OE1 GLN A 137     5412   4610   4969    -50    159     49
ATOM   2012  NE2 GLN A 137     -13.226 -16.198   0.032  1.00 36.17           N  
ANISOU 2012  NE2 GLN A 137     4960   4209   4573    -22    159     56
ATOM   2013  H   GLN A 137     -10.862 -12.227   2.504  1.00 19.13           H  
ATOM   2014  HA  GLN A 137     -10.673 -11.986   0.334  1.00 19.46           H  
ATOM   2015  HB3 GLN A 137     -12.760 -12.410  -1.000  1.00 22.84           H  
ATOM   2016  HB2 GLN A 137     -13.677 -12.377   0.490  1.00 22.84           H  
ATOM   2017  HG3 GLN A 137     -12.359 -14.205   1.432  1.00 28.67           H  
ATOM   2018  HG2 GLN A 137     -11.207 -14.133   0.119  1.00 28.67           H  
ATOM   2019 HE22 GLN A 137     -13.732 -16.866  -0.531  1.00 36.17           H  
ATOM   2020 HE21 GLN A 137     -12.889 -16.469   0.944  1.00 36.17           H  
ATOM   2021  N   PHE A 138     -11.124  -9.299   0.850  1.00 16.19           N  
ANISOU 2021  N   PHE A 138     2510   1646   1996    -30     82     34
ATOM   2022  CA  PHE A 138     -10.836  -7.921   0.345  1.00 15.78           C  
ANISOU 2022  CA  PHE A 138     2474   1590   1932    -29     67     29
ATOM   2023  C   PHE A 138      -9.647  -7.833  -0.643  1.00 15.49           C  
ANISOU 2023  C   PHE A 138     2431   1558   1898    -20     58     27
ATOM   2024  O   PHE A 138      -8.691  -8.579  -0.426  1.00 16.76           O  
ANISOU 2024  O   PHE A 138     2577   1726   2067    -18     52     30
ATOM   2025  CB  PHE A 138     -10.599  -7.048   1.628  1.00 14.82           C  
ANISOU 2025  CB  PHE A 138     2351   1470   1808    -37     56     30
ATOM   2026  CG  PHE A 138     -10.704  -5.549   1.357  1.00 14.69           C  
ANISOU 2026  CG  PHE A 138     2355   1447   1778    -34     45     25
ATOM   2027  CD1 PHE A 138      -9.571  -4.789   1.122  1.00 14.82           C  
ANISOU 2027  CD1 PHE A 138     2371   1469   1793    -25     32     21
ATOM   2028  CD2 PHE A 138     -11.958  -4.990   1.341  1.00 16.46           C  
ANISOU 2028  CD2 PHE A 138     2601   1662   1990    -40     46     23
ATOM   2029  CE1 PHE A 138      -9.811  -3.440   0.734  1.00 15.37           C  
ANISOU 2029  CE1 PHE A 138     2455   1535   1850    -19     21     17
ATOM   2030  CE2 PHE A 138     -12.131  -3.661   1.085  1.00 17.02           C  
ANISOU 2030  CE2 PHE A 138     2693   1728   2048    -33     33     19
ATOM   2031  CZ  PHE A 138     -11.074  -2.863   0.807  1.00 16.40           C  
ANISOU 2031  CZ  PHE A 138     2608   1655   1968    -21     21     16
ATOM   2032  H   PHE A 138     -10.689  -9.572   1.722  1.00 16.19           H  
ATOM   2033  HA  PHE A 138     -11.734  -7.554  -0.156  1.00 15.78           H  
ATOM   2034  HB3 PHE A 138      -9.628  -7.290   2.047  1.00 14.82           H  
ATOM   2035  HB2 PHE A 138     -11.330  -7.302   2.398  1.00 14.82           H  
ATOM   2036  HD1 PHE A 138      -8.580  -5.220   1.104  1.00 14.82           H  
ATOM   2037  HD2 PHE A 138     -12.826  -5.603   1.539  1.00 16.46           H  
ATOM   2038  HE1 PHE A 138      -8.970  -2.821   0.456  1.00 15.37           H  
ATOM   2039  HE2 PHE A 138     -13.126  -3.242   1.093  1.00 17.02           H  
ATOM   2040  HZ  PHE A 138     -11.221  -1.828   0.545  1.00 16.40           H  
ATOM   2041  N   LEU A 139      -9.729  -6.999  -1.628  1.00 13.50           N  
ANISOU 2041  N   LEU A 139     2192   1301   1636    -15     55     21
ATOM   2042  CA  LEU A 139      -8.638  -6.799  -2.570  1.00 13.80           C  
ANISOU 2042  CA  LEU A 139     2225   1344   1673    -10     47     18
ATOM   2043  C   LEU A 139      -8.225  -5.331  -2.457  1.00 13.03           C  
ANISOU 2043  C   LEU A 139     2127   1252   1570     -8     32     15
ATOM   2044  O   LEU A 139      -9.103  -4.478  -2.428  1.00 14.39           O  
ANISOU 2044  O   LEU A 139     2312   1422   1734     -7     26     12
ATOM   2045  CB  LEU A 139      -9.100  -7.052  -3.998  1.00 14.49           C  
ANISOU 2045  CB  LEU A 139     2327   1427   1752     -8     50     14
ATOM   2046  CG  LEU A 139      -9.678  -8.422  -4.257  1.00 16.15           C  
ANISOU 2046  CG  LEU A 139     2542   1630   1964     -7     67     16
ATOM   2047  CD1 LEU A 139      -9.992  -8.533  -5.736  1.00 15.95           C  
ANISOU 2047  CD1 LEU A 139     2532   1601   1928     -9     66     11
ATOM   2048  CD2 LEU A 139      -8.691  -9.478  -3.915  1.00 17.98           C  
ANISOU 2048  CD2 LEU A 139     2759   1865   2209     -3     74     22
ATOM   2049  H   LEU A 139     -10.536  -6.402  -1.735  1.00 13.50           H  
ATOM   2050  HA  LEU A 139      -7.764  -7.414  -2.351  1.00 13.80           H  
ATOM   2051  HB3 LEU A 139      -8.258  -6.881  -4.673  1.00 14.49           H  
ATOM   2052  HB2 LEU A 139      -9.856  -6.313  -4.268  1.00 14.49           H  
ATOM   2053  HG  LEU A 139     -10.595  -8.567  -3.684  1.00 16.15           H  
ATOM   2054 HD11 LEU A 139      -9.085  -8.614  -6.337  1.00 15.95           H  
ATOM   2055 HD12 LEU A 139     -10.601  -9.414  -5.940  1.00 15.95           H  
ATOM   2056 HD13 LEU A 139     -10.550  -7.672  -6.099  1.00 15.95           H  
ATOM   2057 HD21 LEU A 139      -7.664  -9.179  -4.123  1.00 17.98           H  
ATOM   2058 HD22 LEU A 139      -8.747  -9.730  -2.857  1.00 17.98           H  
ATOM   2059 HD23 LEU A 139      -8.921 -10.400  -4.442  1.00 17.98           H  
ATOM   2060  N   HIS A 140      -6.938  -4.957  -2.379  1.00 12.04           N  
ANISOU 2060  N   HIS A 140     1991   1134   1450     -7     25     15
ATOM   2061  CA  HIS A 140      -6.439  -3.546  -2.313  1.00 11.49           C  
ANISOU 2061  CA  HIS A 140     1921   1070   1374     -4     13     11
ATOM   2062  C   HIS A 140      -6.410  -2.932  -3.652  1.00 11.89           C  
ANISOU 2062  C   HIS A 140     1978   1124   1414     -1      8      4
ATOM   2063  O   HIS A 140      -7.000  -1.848  -3.850  1.00 12.47           O  
ANISOU 2063  O   HIS A 140     2058   1199   1479      5      0      1
ATOM   2064  CB  HIS A 140      -5.185  -3.496  -1.518  1.00 11.44           C  
ANISOU 2064  CB  HIS A 140     1902   1069   1373     -5      9     12
ATOM   2065  CG  HIS A 140      -4.584  -2.124  -1.279  1.00 11.03           C  
ANISOU 2065  CG  HIS A 140     1852   1024   1317     -2     -2      8
ATOM   2066  ND1 HIS A 140      -4.231  -1.248  -2.357  1.00 12.25           N  
ANISOU 2066  ND1 HIS A 140     2007   1184   1462      3     -7      2
ATOM   2067  CD2 HIS A 140      -4.234  -1.480  -0.075  1.00 12.47           C  
ANISOU 2067  CD2 HIS A 140     2032   1205   1500     -3     -7     11
ATOM   2068  CE1 HIS A 140      -3.685  -0.205  -1.818  1.00 12.84           C  
ANISOU 2068  CE1 HIS A 140     2082   1263   1534      8    -14      0
ATOM   2069  NE2 HIS A 140      -3.603  -0.304  -0.474  1.00 12.77           N  
ANISOU 2069  NE2 HIS A 140     2074   1248   1530      3    -14      5
ATOM   2070  H   HIS A 140      -6.222  -5.676  -2.414  1.00 12.04           H  
ATOM   2071  HA  HIS A 140      -7.168  -2.976  -1.733  1.00 11.49           H  
ATOM   2072  HB3 HIS A 140      -4.421  -4.110  -1.998  1.00 11.44           H  
ATOM   2073  HB2 HIS A 140      -5.358  -3.950  -0.541  1.00 11.44           H  
ATOM   2074  HD2 HIS A 140      -4.348  -1.777   0.954  1.00 12.47           H  
ATOM   2075  HE1 HIS A 140      -3.299   0.631  -2.380  1.00 12.84           H  
ATOM   2076  HE2 HIS A 140      -3.231   0.404   0.149  1.00 12.77           H  
ATOM   2077  N   ARG A 141      -5.908  -3.665  -4.720  1.00 11.65           N  
ANISOU 2077  N   ARG A 141     1947   1095   1384     -4     13      3
ATOM   2078  CA  ARG A 141      -5.995  -3.270  -6.153  1.00 11.60           C  
ANISOU 2078  CA  ARG A 141     1945   1095   1368     -5      8     -4
ATOM   2079  C   ARG A 141      -5.212  -2.007  -6.521  1.00 12.21           C  
ANISOU 2079  C   ARG A 141     2010   1185   1442     -4     -1     -9
ATOM   2080  O   ARG A 141      -5.521  -1.327  -7.480  1.00 14.23           O  
ANISOU 2080  O   ARG A 141     2267   1450   1691     -9     -4    -14
ATOM   2081  CB  ARG A 141      -7.460  -3.123  -6.685  1.00 11.79           C  
ANISOU 2081  CB  ARG A 141     1983   1115   1383     -1      5     -6
ATOM   2082  CG  ARG A 141      -8.485  -4.260  -6.356  1.00 12.50           C  
ANISOU 2082  CG  ARG A 141     2087   1192   1472     -5     17     -3
ATOM   2083  CD  ARG A 141      -9.825  -4.037  -7.062  1.00 13.47           C  
ANISOU 2083  CD  ARG A 141     2226   1308   1584     -2     14     -4
ATOM   2084  NE  ARG A 141     -10.936  -4.904  -6.587  1.00 14.05           N  
ANISOU 2084  NE  ARG A 141     2315   1370   1653     -7     26     -3
ATOM   2085  CZ  ARG A 141     -11.852  -4.671  -5.669  1.00 14.44           C  
ANISOU 2085  CZ  ARG A 141     2374   1408   1705     -8     39      1
ATOM   2086  NH1 ARG A 141     -12.780  -5.609  -5.467  1.00 15.11           N  
ANISOU 2086  NH1 ARG A 141     2475   1482   1784    -12     50      1
ATOM   2087  NH2 ARG A 141     -11.764  -3.711  -4.809  1.00 14.37           N1+
ANISOU 2087  NH2 ARG A 141     2360   1397   1703     -8     41      4
ATOM   2088  H   ARG A 141      -5.473  -4.562  -4.539  1.00 11.65           H  
ATOM   2089  HA  ARG A 141      -5.529  -4.090  -6.701  1.00 11.60           H  
ATOM   2090  HB3 ARG A 141      -7.433  -3.013  -7.770  1.00 11.79           H  
ATOM   2091  HB2 ARG A 141      -7.883  -2.188  -6.312  1.00 11.79           H  
ATOM   2092  HG3 ARG A 141      -8.615  -4.402  -5.284  1.00 12.50           H  
ATOM   2093  HG2 ARG A 141      -8.045  -5.182  -6.737  1.00 12.50           H  
ATOM   2094  HD3 ARG A 141      -9.697  -4.343  -8.100  1.00 13.47           H  
ATOM   2095  HD2 ARG A 141     -10.107  -2.986  -7.102  1.00 13.47           H  
ATOM   2096  HE  ARG A 141     -11.006  -5.782  -7.081  1.00 14.05           H  
ATOM   2097 HH12 ARG A 141     -12.852  -6.405  -6.084  1.00 15.11           H  
ATOM   2098 HH11 ARG A 141     -13.440  -5.518  -4.708  1.00 15.11           H  
ATOM   2099 HH22 ARG A 141     -12.461  -3.592  -4.089  1.00 14.37           H  
ATOM   2100 HH21 ARG A 141     -11.000  -3.055  -4.864  1.00 14.37           H  
ATOM   2101  N   ASP A 142      -4.107  -1.745  -5.743  1.00 12.28           N  
ANISOU 2101  N   ASP A 142     2011   1199   1455     -1     -5     -8
ATOM   2102  CA  ASP A 142      -3.351  -0.539  -5.752  1.00 12.65           C  
ANISOU 2102  CA  ASP A 142     2047   1259   1499     -1    -11    -13
ATOM   2103  C   ASP A 142      -2.042  -0.588  -4.896  1.00 11.70           C  
ANISOU 2103  C   ASP A 142     1921   1138   1385     -2    -10    -10
ATOM   2104  O   ASP A 142      -1.510   0.424  -4.391  1.00 12.98           O  
ANISOU 2104  O   ASP A 142     2080   1307   1546      3    -15    -12
ATOM   2105  CB  ASP A 142      -4.095   0.782  -5.548  1.00 13.54           C  
ANISOU 2105  CB  ASP A 142     2157   1384   1604      8    -21    -18
ATOM   2106  CG  ASP A 142      -3.424   2.055  -5.985  1.00 15.08           C  
ANISOU 2106  CG  ASP A 142     2338   1597   1796      7    -24    -24
ATOM   2107  OD1 ASP A 142      -2.445   2.057  -6.776  1.00 16.37           O  
ANISOU 2107  OD1 ASP A 142     2495   1763   1960     -6    -19    -26
ATOM   2108  OD2 ASP A 142      -3.853   3.109  -5.526  1.00 21.14           O1-
ANISOU 2108  OD2 ASP A 142     3099   2375   2558     18    -31    -28
ATOM   2109  H   ASP A 142      -3.910  -2.369  -4.973  1.00 12.28           H  
ATOM   2110  HA  ASP A 142      -2.967  -0.520  -6.774  1.00 12.65           H  
ATOM   2111  HB3 ASP A 142      -4.366   0.865  -4.495  1.00 13.54           H  
ATOM   2112  HB2 ASP A 142      -5.050   0.754  -6.070  1.00 13.54           H  
ATOM   2113  N   LEU A 143      -1.626  -1.821  -4.498  1.00 11.20           N  
ANISOU 2113  N   LEU A 143     1859   1067   1330     -8     -3     -5
ATOM   2114  CA  LEU A 143      -0.690  -2.031  -3.348  1.00 11.06           C  
ANISOU 2114  CA  LEU A 143     1838   1047   1318     -8     -5     -1
ATOM   2115  C   LEU A 143       0.742  -1.738  -3.900  1.00 11.25           C  
ANISOU 2115  C   LEU A 143     1857   1079   1337    -13     -5     -6
ATOM   2116  O   LEU A 143       1.047  -2.063  -5.024  1.00 12.09           O  
ANISOU 2116  O   LEU A 143     1965   1189   1441    -21      0     -9
ATOM   2117  CB  LEU A 143      -0.811  -3.495  -2.883  1.00 11.12           C  
ANISOU 2117  CB  LEU A 143     1847   1046   1334    -10      1      6
ATOM   2118  CG  LEU A 143       0.036  -3.881  -1.595  1.00 12.59           C  
ANISOU 2118  CG  LEU A 143     2029   1230   1524    -11     -2     11
ATOM   2119  CD1 LEU A 143      -0.529  -3.084  -0.360  1.00 12.54           C  
ANISOU 2119  CD1 LEU A 143     2023   1224   1519    -10     -9     13
ATOM   2120  CD2 LEU A 143       0.146  -5.436  -1.275  1.00 13.15           C  
ANISOU 2120  CD2 LEU A 143     2098   1294   1603    -10      3     18
ATOM   2121  H   LEU A 143      -2.054  -2.650  -4.883  1.00 11.20           H  
ATOM   2122  HA  LEU A 143      -0.936  -1.343  -2.538  1.00 11.06           H  
ATOM   2123  HB3 LEU A 143      -0.528  -4.153  -3.703  1.00 11.12           H  
ATOM   2124  HB2 LEU A 143      -1.860  -3.724  -2.686  1.00 11.12           H  
ATOM   2125  HG  LEU A 143       1.056  -3.540  -1.765  1.00 12.59           H  
ATOM   2126 HD11 LEU A 143       0.219  -2.388   0.022  1.00 12.54           H  
ATOM   2127 HD12 LEU A 143      -1.416  -2.501  -0.607  1.00 12.54           H  
ATOM   2128 HD13 LEU A 143      -0.811  -3.732   0.469  1.00 12.54           H  
ATOM   2129 HD21 LEU A 143       1.165  -5.790  -1.430  1.00 13.15           H  
ATOM   2130 HD22 LEU A 143      -0.124  -5.682  -0.250  1.00 13.15           H  
ATOM   2131 HD23 LEU A 143      -0.497  -6.016  -1.937  1.00 13.15           H  
ATOM   2132  N   ALA A 144       1.579  -1.091  -3.060  1.00 11.95           N  
ANISOU 2132  N   ALA A 144     1944   1172   1426    -11     -9     -7
ATOM   2133  CA  ALA A 144       2.990  -0.645  -3.289  1.00 11.16           C  
ANISOU 2133  CA  ALA A 144     1839   1081   1321    -16     -8    -12
ATOM   2134  C   ALA A 144       3.510   0.000  -1.959  1.00 11.47           C  
ANISOU 2134  C   ALA A 144     1880   1119   1360    -12    -11    -11
ATOM   2135  O   ALA A 144       2.697   0.208  -1.026  1.00 11.55           O  
ANISOU 2135  O   ALA A 144     1894   1124   1370     -4    -16     -8
ATOM   2136  CB  ALA A 144       3.001   0.404  -4.404  1.00 11.24           C  
ANISOU 2136  CB  ALA A 144     1841   1105   1324    -16     -8    -20
ATOM   2137  H   ALA A 144       1.232  -0.857  -2.141  1.00 11.95           H  
ATOM   2138  HA  ALA A 144       3.614  -1.501  -3.551  1.00 11.16           H  
ATOM   2139  HB1 ALA A 144       2.298   1.210  -4.194  1.00 11.24           H  
ATOM   2140  HB2 ALA A 144       3.991   0.843  -4.530  1.00 11.24           H  
ATOM   2141  HB3 ALA A 144       2.727  -0.033  -5.365  1.00 11.24           H  
ATOM   2142  N   ALA A 145       4.796   0.248  -1.856  1.00 11.75           N  
ANISOU 2142  N   ALA A 145     1915   1157   1392    -18     -9    -13
ATOM   2143  CA  ALA A 145       5.485   0.854  -0.722  1.00 12.78           C  
ANISOU 2143  CA  ALA A 145     2051   1285   1521    -14    -12    -12
ATOM   2144  C   ALA A 145       4.980   2.301  -0.645  1.00 12.57           C  
ANISOU 2144  C   ALA A 145     2023   1266   1489     -2    -14    -17
ATOM   2145  O   ALA A 145       4.891   2.931   0.384  1.00 13.23           O  
ANISOU 2145  O   ALA A 145     2115   1342   1570      4    -17    -14
ATOM   2146  CB  ALA A 145       6.989   0.723  -0.825  1.00 12.87           C  
ANISOU 2146  CB  ALA A 145     2065   1298   1528    -23     -7    -15
ATOM   2147  H   ALA A 145       5.395   0.008  -2.636  1.00 11.75           H  
ATOM   2148  HA  ALA A 145       5.163   0.337   0.184  1.00 12.78           H  
ATOM   2149  HB1 ALA A 145       7.385   1.330  -1.638  1.00 12.87           H  
ATOM   2150  HB2 ALA A 145       7.477   1.057   0.090  1.00 12.87           H  
ATOM   2151  HB3 ALA A 145       7.287  -0.313  -0.996  1.00 12.87           H  
ATOM   2152  N   ARG A 146       4.477   2.815  -1.774  1.00 14.00           N  
ANISOU 2152  N   ARG A 146     2193   1460   1667      2    -12    -23
ATOM   2153  CA  ARG A 146       3.900   4.180  -1.977  1.00 15.82           C  
ANISOU 2153  CA  ARG A 146     2421   1699   1891     18    -15    -27
ATOM   2154  C   ARG A 146       2.679   4.386  -0.928  1.00 15.14           C  
ANISOU 2154  C   ARG A 146     2347   1600   1805     28    -21    -22
ATOM   2155  O   ARG A 146       2.439   5.555  -0.543  1.00 20.16           O  
ANISOU 2155  O   ARG A 146     2989   2236   2433     42    -23    -24
ATOM   2156  CB  ARG A 146       3.395   4.174  -3.428  1.00 17.09           C  
ANISOU 2156  CB  ARG A 146     2565   1879   2048     21    -14    -34
ATOM   2157  CG  ARG A 146       2.758   5.560  -3.879  1.00 18.01           C  
ANISOU 2157  CG  ARG A 146     2681   1995   2168     16    -17    -33
ATOM   2158  CD  ARG A 146       2.325   5.634  -5.368  1.00 23.46           C  
ANISOU 2158  CD  ARG A 146     3357   2705   2854     17    -20    -39
ATOM   2159  NE  ARG A 146       1.465   4.570  -5.799  1.00 27.71           N  
ANISOU 2159  NE  ARG A 146     3900   3236   3393     10    -22    -37
ATOM   2160  CZ  ARG A 146       1.703   3.334  -6.285  1.00 23.93           C  
ANISOU 2160  CZ  ARG A 146     3421   2755   2915     -7    -17    -37
ATOM   2161  NH1 ARG A 146       2.937   3.062  -6.785  1.00 28.57           N  
ANISOU 2161  NH1 ARG A 146     4006   3347   3504    -19    -11    -39
ATOM   2162  NH2 ARG A 146       0.643   2.460  -6.339  1.00 19.81           N1+
ANISOU 2162  NH2 ARG A 146     2908   2227   2394    -15    -17    -35
ATOM   2163  H   ARG A 146       4.519   2.241  -2.603  1.00 14.00           H  
ATOM   2164  HA  ARG A 146       4.667   4.937  -1.821  1.00 15.82           H  
ATOM   2165  HB3 ARG A 146       2.654   3.383  -3.547  1.00 17.09           H  
ATOM   2166  HB2 ARG A 146       4.220   3.932  -4.100  1.00 17.09           H  
ATOM   2167  HG3 ARG A 146       3.549   6.298  -3.740  1.00 18.01           H  
ATOM   2168  HG2 ARG A 146       1.942   5.878  -3.236  1.00 18.01           H  
ATOM   2169  HD3 ARG A 146       3.169   5.812  -6.035  1.00 23.46           H  
ATOM   2170  HD2 ARG A 146       1.690   6.514  -5.468  1.00 23.46           H  
ATOM   2171  HE  ARG A 146       0.498   4.751  -5.571  1.00 27.71           H  
ATOM   2172 HH12 ARG A 146       3.140   2.159  -7.190  1.00 28.57           H  
ATOM   2173 HH11 ARG A 146       3.660   3.766  -6.754  1.00 28.57           H  
ATOM   2174 HH22 ARG A 146       0.772   1.530  -6.708  1.00 19.81           H  
ATOM   2175 HH21 ARG A 146      -0.293   2.734  -6.066  1.00 19.81           H  
ATOM   2176  N   ASN A 147       2.103   3.305  -0.572  0.50 14.33           N  
ANISOU 2176  N   ASN A 147     2249   1488   1708     20    -22    -17
ATOM   2177  CA  ASN A 147       0.800   3.069   0.070  0.50 15.18           C  
ANISOU 2177  CA  ASN A 147     2369   1584   1815     25    -26    -12
ATOM   2178  C   ASN A 147       0.933   2.241   1.350  0.50 13.83           C  
ANISOU 2178  C   ASN A 147     2209   1399   1646     19    -28     -6
ATOM   2179  O   ASN A 147      -0.117   1.765   1.817  0.50 13.36           O  
ANISOU 2179  O   ASN A 147     2163   1330   1582     22    -31     -3
ATOM   2180  CB  ASN A 147      -0.280   2.512  -0.887  0.50 16.18           C  
ANISOU 2180  CB  ASN A 147     2493   1710   1946     22    -25    -11
ATOM   2181  CG  ASN A 147      -0.563   3.416  -2.074  0.50 16.32           C  
ANISOU 2181  CG  ASN A 147     2505   1740   1957     31    -28    -17
ATOM   2182  OD1 ASN A 147      -0.385   4.633  -1.970  0.50 18.34           O  
ANISOU 2182  OD1 ASN A 147     2763   2001   2205     45    -32    -21
ATOM   2183  ND2 ASN A 147      -0.890   2.861  -3.224  0.50 17.42           N  
ANISOU 2183  ND2 ASN A 147     2637   1883   2097     24    -26    -19
ATOM   2184  H   ASN A 147       2.518   2.454  -0.925  0.50 14.33           H  
ATOM   2185  HA  ASN A 147       0.429   4.029   0.424  0.50 15.18           H  
ATOM   2186  HB3 ASN A 147      -1.227   2.350  -0.375  0.50 16.18           H  
ATOM   2187  HB2 ASN A 147       0.032   1.531  -1.250  0.50 16.18           H  
ATOM   2188 HD22 ASN A 147      -1.107   3.445  -4.017  0.50 17.42           H  
ATOM   2189 HD21 ASN A 147      -1.006   1.858  -3.317  0.50 17.42           H  
ATOM   2190  N   CYS A 148       2.181   2.037   1.816  1.00 11.29           N  
ANISOU 2190  N   CYS A 148     1885   1076   1329      9    -27     -3
ATOM   2191  CA  CYS A 148       2.310   1.575   3.158  1.00 10.86           C  
ANISOU 2191  CA  CYS A 148     1839   1011   1276      2    -31      3
ATOM   2192  C   CYS A 148       2.836   2.814   3.895  1.00 10.43           C  
ANISOU 2192  C   CYS A 148     1798    953   1212      6    -34      1
ATOM   2193  O   CYS A 148       3.965   3.244   3.732  1.00 11.27           O  
ANISOU 2193  O   CYS A 148     1903   1067   1313     14    -30     -5
ATOM   2194  CB  CYS A 148       3.333   0.428   3.276  1.00 10.60           C  
ANISOU 2194  CB  CYS A 148     1799    977   1250     -8    -31      7
ATOM   2195  SG  CYS A 148       2.587  -1.066   2.786  1.00 12.63           S  
ANISOU 2195  SG  CYS A 148     2044   1236   1517    -11    -27     10
ATOM   2196  H   CYS A 148       2.996   2.429   1.362  1.00 11.29           H  
ATOM   2197  HA  CYS A 148       1.367   1.252   3.587  1.00 10.86           H  
ATOM   2198  HB3 CYS A 148       3.657   0.307   4.310  1.00 10.60           H  
ATOM   2199  HB2 CYS A 148       4.219   0.611   2.669  1.00 10.60           H  
ATOM   2200  HG  CYS A 148       2.449  -0.734   1.498  1.00 12.63           H  
ATOM   2201  N   LEU A 149       2.063   3.261   4.884  1.00 10.46           N  
ANISOU 2201  N   LEU A 149     1816    946   1213      0    -39      6
ATOM   2202  CA  LEU A 149       2.554   4.202   5.907  1.00 10.47           C  
ANISOU 2202  CA  LEU A 149     1836    940   1203      3    -41      5
ATOM   2203  C   LEU A 149       3.341   3.523   7.068  1.00 10.12           C  
ANISOU 2203  C   LEU A 149     1798    889   1159    -11    -47     11
ATOM   2204  O   LEU A 149       2.871   2.466   7.458  1.00 11.32           O  
ANISOU 2204  O   LEU A 149     1941   1040   1320    -23    -51     17
ATOM   2205  CB  LEU A 149       1.338   4.989   6.473  1.00 11.24           C  
ANISOU 2205  CB  LEU A 149     1951   1028   1291     10    -42      5
ATOM   2206  CG  LEU A 149       0.685   6.103   5.720  1.00 12.59           C  
ANISOU 2206  CG  LEU A 149     2120   1205   1457     28    -39     -1
ATOM   2207  CD1 LEU A 149      -0.698   6.385   6.245  1.00 12.29           C  
ANISOU 2207  CD1 LEU A 149     2104   1156   1411     32    -41      1
ATOM   2208  CD2 LEU A 149       1.481   7.330   5.746  1.00 14.86           C  
ANISOU 2208  CD2 LEU A 149     2409   1500   1738     44    -35     -7
ATOM   2209  H   LEU A 149       1.175   2.814   5.071  1.00 10.46           H  
ATOM   2210  HA  LEU A 149       3.210   4.933   5.438  1.00 10.47           H  
ATOM   2211  HB3 LEU A 149       1.625   5.384   7.443  1.00 11.24           H  
ATOM   2212  HB2 LEU A 149       0.586   4.235   6.712  1.00 11.24           H  
ATOM   2213  HG  LEU A 149       0.571   5.778   4.684  1.00 12.59           H  
ATOM   2214 HD11 LEU A 149      -1.210   5.487   6.591  1.00 12.29           H  
ATOM   2215 HD12 LEU A 149      -0.690   7.084   7.082  1.00 12.29           H  
ATOM   2216 HD13 LEU A 149      -1.321   6.827   5.466  1.00 12.29           H  
ATOM   2217 HD21 LEU A 149       0.893   8.224   5.954  1.00 14.86           H  
ATOM   2218 HD22 LEU A 149       2.285   7.303   6.482  1.00 14.86           H  
ATOM   2219 HD23 LEU A 149       1.954   7.494   4.777  1.00 14.86           H  
ATOM   2220  N   VAL A 150       4.311   4.296   7.588  1.00  9.80           N  
ANISOU 2220  N   VAL A 150     1775    841   1108    -11    -48     10
ATOM   2221  CA  VAL A 150       5.298   3.876   8.621  1.00 11.26           C  
ANISOU 2221  CA  VAL A 150     1969   1019   1291    -25    -55     14
ATOM   2222  C   VAL A 150       5.117   4.744   9.918  1.00 10.20           C  
ANISOU 2222  C   VAL A 150     1865    871   1142    -29    -59     16
ATOM   2223  O   VAL A 150       4.838   5.898   9.801  1.00 10.79           O  
ANISOU 2223  O   VAL A 150     1954    941   1204    -15    -53     10
ATOM   2224  CB  VAL A 150       6.770   3.979   8.141  1.00 11.43           C  
ANISOU 2224  CB  VAL A 150     1990   1044   1310    -23    -51     11
ATOM   2225  CG1 VAL A 150       7.798   3.345   9.066  1.00 11.98           C  
ANISOU 2225  CG1 VAL A 150     2070   1106   1378    -38    -60     17
ATOM   2226  CG2 VAL A 150       6.869   3.195   6.787  1.00 11.58           C  
ANISOU 2226  CG2 VAL A 150     1986   1075   1340    -20    -45      9
ATOM   2227  H   VAL A 150       4.496   5.199   7.166  1.00  9.80           H  
ATOM   2228  HA  VAL A 150       5.095   2.840   8.899  1.00 11.26           H  
ATOM   2229  HB  VAL A 150       7.039   5.020   7.960  1.00 11.43           H  
ATOM   2230 HG11 VAL A 150       7.528   2.322   9.332  1.00 11.98           H  
ATOM   2231 HG12 VAL A 150       8.767   3.318   8.588  1.00 11.98           H  
ATOM   2232 HG13 VAL A 150       7.908   3.915   9.988  1.00 11.98           H  
ATOM   2233 HG21 VAL A 150       7.901   3.181   6.447  1.00 11.58           H  
ATOM   2234 HG22 VAL A 150       6.524   2.166   6.889  1.00 11.58           H  
ATOM   2235 HG23 VAL A 150       6.281   3.669   6.003  1.00 11.58           H  
ATOM   2236  N   ASN A 151       5.233   4.177  11.131  1.00 11.27           N  
ANISOU 2236  N   ASN A 151     2005   1001   1277    -47    -69     23
ATOM   2237  CA  ASN A 151       4.787   5.048  12.256  1.00 11.34           C  
ANISOU 2237  CA  ASN A 151     2044    994   1270    -55    -74     24
ATOM   2238  C   ASN A 151       6.057   5.483  13.065  1.00 13.08           C  
ANISOU 2238  C   ASN A 151     2284   1207   1480    -61    -78     24
ATOM   2239  O   ASN A 151       7.191   5.140  12.675  1.00 12.64           O  
ANISOU 2239  O   ASN A 151     2218   1155   1428    -60    -77     24
ATOM   2240  CB  ASN A 151       3.702   4.290  13.019  1.00 12.27           C  
ANISOU 2240  CB  ASN A 151     2161   1110   1389    -75    -82     30
ATOM   2241  CG  ASN A 151       4.045   3.396  14.168  1.00 12.97           C  
ANISOU 2241  CG  ASN A 151     2238   1204   1485    -95    -94     37
ATOM   2242  OD1 ASN A 151       5.186   3.093  14.422  1.00 12.30           O  
ANISOU 2242  OD1 ASN A 151     2148   1122   1404    -95    -98     39
ATOM   2243  ND2 ASN A 151       3.021   2.917  14.874  1.00 15.10           N  
ANISOU 2243  ND2 ASN A 151     2501   1477   1760   -112   -100     43
ATOM   2244  H   ASN A 151       5.436   3.199  11.287  1.00 11.27           H  
ATOM   2245  HA  ASN A 151       4.334   6.012  12.016  1.00 11.34           H  
ATOM   2246  HB3 ASN A 151       3.088   3.717  12.336  1.00 12.27           H  
ATOM   2247  HB2 ASN A 151       3.034   5.041  13.444  1.00 12.27           H  
ATOM   2248 HD22 ASN A 151       3.192   2.312  15.665  1.00 15.10           H  
ATOM   2249 HD21 ASN A 151       2.073   3.179  14.646  1.00 15.10           H  
ATOM   2250  N   ASP A 152       5.813   6.265  14.136  1.00 13.58           N  
ANISOU 2250  N   ASP A 152     2379   1255   1527    -71    -82     25
ATOM   2251  CA  ASP A 152       6.782   6.808  15.171  1.00 15.16           C  
ANISOU 2251  CA  ASP A 152     2603   1443   1712    -77    -85     26
ATOM   2252  C   ASP A 152       7.716   5.731  15.758  1.00 15.31           C  
ANISOU 2252  C   ASP A 152     2613   1467   1738    -97    -99     32
ATOM   2253  O   ASP A 152       8.872   5.972  15.993  1.00 17.69           O  
ANISOU 2253  O   ASP A 152     2932   1760   2029   -101   -101     32
ATOM   2254  CB  ASP A 152       6.029   7.683  16.256  1.00 17.72           C  
ANISOU 2254  CB  ASP A 152     2969   1748   2015    -86    -88     26
ATOM   2255  CG  ASP A 152       6.872   8.298  17.354  1.00 19.70           C  
ANISOU 2255  CG  ASP A 152     3220   1998   2267   -113   -100     33
ATOM   2256  OD1 ASP A 152       7.588   9.225  17.056  1.00 27.47           O  
ANISOU 2256  OD1 ASP A 152     4177   2995   3266   -118   -103     36
ATOM   2257  OD2 ASP A 152       6.768   7.894  18.511  1.00 32.38           O1-
ANISOU 2257  OD2 ASP A 152     4860   3589   3854   -130   -107     35
ATOM   2258  H   ASP A 152       4.849   6.498  14.325  1.00 13.58           H  
ATOM   2259  HA  ASP A 152       7.436   7.485  14.618  1.00 15.16           H  
ATOM   2260  HB3 ASP A 152       5.230   7.087  16.692  1.00 17.72           H  
ATOM   2261  HB2 ASP A 152       5.498   8.489  15.750  1.00 17.72           H  
ATOM   2262  N   GLN A 153       7.134   4.587  16.037  1.00 13.80           N  
ANISOU 2262  N   GLN A 153     2395   1287   1561   -108   -108     38
ATOM   2263  CA  GLN A 153       7.800   3.458  16.626  1.00 14.61           C  
ANISOU 2263  CA  GLN A 153     2484   1396   1671   -122   -122     45
ATOM   2264  C   GLN A 153       8.264   2.516  15.416  1.00 14.50           C  
ANISOU 2264  C   GLN A 153     2442   1395   1674   -109   -118     45
ATOM   2265  O   GLN A 153       8.753   1.396  15.682  1.00 15.58           O  
ANISOU 2265  O   GLN A 153     2564   1538   1817   -116   -130     51
ATOM   2266  CB  GLN A 153       6.882   2.635  17.536  1.00 16.68           C  
ANISOU 2266  CB  GLN A 153     2733   1665   1939   -142   -135     52
ATOM   2267  CG  GLN A 153       6.303   3.490  18.746  1.00 18.88           C  
ANISOU 2267  CG  GLN A 153     3041   1931   2200   -162   -141     53
ATOM   2268  CD  GLN A 153       4.842   4.008  18.662  1.00 20.87           C  
ANISOU 2268  CD  GLN A 153     3326   2170   2434   -173   -149     54
ATOM   2269  OE1 GLN A 153       3.969   3.220  18.474  1.00 22.53           O  
ANISOU 2269  OE1 GLN A 153     3530   2385   2647   -182   -162     59
ATOM   2270  NE2 GLN A 153       4.727   5.348  18.590  1.00 23.07           N  
ANISOU 2270  NE2 GLN A 153     3642   2431   2694   -168   -140     49
ATOM   2271  H   GLN A 153       6.157   4.457  15.815  1.00 13.80           H  
ATOM   2272  HA  GLN A 153       8.683   3.760  17.191  1.00 14.61           H  
ATOM   2273  HB3 GLN A 153       7.452   1.804  17.954  1.00 16.68           H  
ATOM   2274  HB2 GLN A 153       6.066   2.182  16.969  1.00 16.68           H  
ATOM   2275  HG3 GLN A 153       6.981   4.312  18.981  1.00 18.88           H  
ATOM   2276  HG2 GLN A 153       6.325   2.854  19.632  1.00 18.88           H  
ATOM   2277 HE22 GLN A 153       3.820   5.771  18.455  1.00 23.07           H  
ATOM   2278 HE21 GLN A 153       5.539   5.947  18.682  1.00 23.07           H  
ATOM   2279  N   GLY A 154       8.007   2.914  14.111  1.00 13.23           N  
ANISOU 2279  N   GLY A 154     2275   1237   1516    -90   -102     38
ATOM   2280  CA  GLY A 154       8.496   2.180  12.930  1.00 12.94           C  
ANISOU 2280  CA  GLY A 154     2216   1210   1491    -80    -97     37
ATOM   2281  C   GLY A 154       7.670   0.911  12.562  1.00 12.78           C  
ANISOU 2281  C   GLY A 154     2167   1202   1488    -79    -98     40
ATOM   2282  O   GLY A 154       8.098  -0.001  11.893  1.00 13.30           O  
ANISOU 2282  O   GLY A 154     2216   1274   1563    -72    -94     40
ATOM   2283  H   GLY A 154       7.552   3.801  13.939  1.00 13.23           H  
ATOM   2284  HA3 GLY A 154       9.538   1.895  13.079  1.00 12.94           H  
ATOM   2285  HA2 GLY A 154       8.484   2.853  12.074  1.00 12.94           H  
ATOM   2286  N   VAL A 155       6.388   0.831  13.010  1.00 12.78           N  
ANISOU 2286  N   VAL A 155     2162   1203   1491    -85   -101     43
ATOM   2287  CA  VAL A 155       5.521  -0.218  12.638  1.00 12.48           C  
ANISOU 2287  CA  VAL A 155     2099   1176   1468    -83    -99     46
ATOM   2288  C   VAL A 155       4.958   0.078  11.313  1.00 12.32           C  
ANISOU 2288  C   VAL A 155     2072   1158   1450    -67    -84     39
ATOM   2289  O   VAL A 155       4.427   1.152  11.175  1.00 12.82           O  
ANISOU 2289  O   VAL A 155     2150   1216   1505    -61    -78     33
ATOM   2290  CB  VAL A 155       4.322  -0.438  13.614  1.00 13.86           C  
ANISOU 2290  CB  VAL A 155     2271   1352   1643    -98   -105     50
ATOM   2291  CG1 VAL A 155       3.424  -1.614  13.143  1.00 14.15           C  
ANISOU 2291  CG1 VAL A 155     2281   1399   1695    -95   -100     53
ATOM   2292  CG2 VAL A 155       4.828  -0.550  15.095  1.00 15.54           C  
ANISOU 2292  CG2 VAL A 155     2488   1565   1853   -115   -121     57
ATOM   2293  H   VAL A 155       5.997   1.573  13.577  1.00 12.78           H  
ATOM   2294  HA  VAL A 155       6.067  -1.164  12.595  1.00 12.48           H  
ATOM   2295  HB  VAL A 155       3.685   0.447  13.598  1.00 13.86           H  
ATOM   2296 HG11 VAL A 155       2.664  -1.841  13.890  1.00 14.15           H  
ATOM   2297 HG12 VAL A 155       2.892  -1.401  12.215  1.00 14.15           H  
ATOM   2298 HG13 VAL A 155       4.017  -2.516  12.992  1.00 14.15           H  
ATOM   2299 HG21 VAL A 155       5.329   0.360  15.423  1.00 15.54           H  
ATOM   2300 HG22 VAL A 155       3.997  -0.725  15.778  1.00 15.54           H  
ATOM   2301 HG23 VAL A 155       5.530  -1.377  15.207  1.00 15.54           H  
ATOM   2302  N   VAL A 156       5.110  -0.806  10.302  1.00 11.52           N  
ANISOU 2302  N   VAL A 156     1952   1066   1362    -60    -79     39
ATOM   2303  CA  VAL A 156       4.642  -0.559   8.923  1.00 11.64           C  
ANISOU 2303  CA  VAL A 156     1960   1084   1379    -47    -67     33
ATOM   2304  C   VAL A 156       3.172  -1.021   8.729  1.00 11.52           C  
ANISOU 2304  C   VAL A 156     1935   1072   1371    -49    -64     35
ATOM   2305  O   VAL A 156       2.856  -2.121   9.212  1.00 12.39           O  
ANISOU 2305  O   VAL A 156     2032   1185   1489    -56    -68     41
ATOM   2306  CB  VAL A 156       5.547  -1.259   7.869  1.00 12.65           C  
ANISOU 2306  CB  VAL A 156     2076   1217   1514    -40    -61     31
ATOM   2307  CG1 VAL A 156       5.248  -1.191   6.358  1.00 12.57           C  
ANISOU 2307  CG1 VAL A 156     2058   1212   1505    -31    -50     25
ATOM   2308  CG2 VAL A 156       7.042  -0.966   7.965  1.00 12.73           C  
ANISOU 2308  CG2 VAL A 156     2097   1224   1516    -42    -62     29
ATOM   2309  H   VAL A 156       5.526  -1.713  10.479  1.00 11.52           H  
ATOM   2310  HA  VAL A 156       4.685   0.512   8.717  1.00 11.64           H  
ATOM   2311  HB  VAL A 156       5.466  -2.321   8.104  1.00 12.65           H  
ATOM   2312 HG11 VAL A 156       5.926  -1.814   5.773  1.00 12.57           H  
ATOM   2313 HG12 VAL A 156       4.238  -1.535   6.137  1.00 12.57           H  
ATOM   2314 HG13 VAL A 156       5.333  -0.168   5.991  1.00 12.57           H  
ATOM   2315 HG21 VAL A 156       7.251   0.089   7.787  1.00 12.73           H  
ATOM   2316 HG22 VAL A 156       7.429  -1.210   8.955  1.00 12.73           H  
ATOM   2317 HG23 VAL A 156       7.627  -1.545   7.251  1.00 12.73           H  
ATOM   2318  N   LYS A 157       2.296  -0.169   8.073  1.00 10.91           N  
ANISOU 2318  N   LYS A 157     1864    993   1289    -41    -57     30
ATOM   2319  CA  LYS A 157       0.878  -0.481   7.859  1.00 11.31           C  
ANISOU 2319  CA  LYS A 157     1910   1045   1344    -43    -53     31
ATOM   2320  C   LYS A 157       0.409  -0.167   6.401  1.00 10.39           C  
ANISOU 2320  C   LYS A 157     1789    931   1228    -30    -45     25
ATOM   2321  O   LYS A 157       0.827   0.859   5.816  1.00 12.07           O  
ANISOU 2321  O   LYS A 157     2007   1145   1434    -20    -42     19
ATOM   2322  CB  LYS A 157      -0.043   0.282   8.917  1.00 11.45           C  
ANISOU 2322  CB  LYS A 157     1946   1053   1350    -50    -56     31
ATOM   2323  CG  LYS A 157       0.317   0.190  10.430  1.00 12.15           C  
ANISOU 2323  CG  LYS A 157     2042   1139   1437    -67    -66     37
ATOM   2324  CD  LYS A 157      -0.716   0.744  11.429  1.00 13.41           C  
ANISOU 2324  CD  LYS A 157     2220   1289   1585    -80    -68     38
ATOM   2325  CE  LYS A 157      -0.202   0.703  12.919  1.00 15.04           C  
ANISOU 2325  CE  LYS A 157     2437   1493   1786    -99    -80     43
ATOM   2326  NZ  LYS A 157      -1.147   1.015  13.972  1.00 16.78           N1+
ANISOU 2326  NZ  LYS A 157     2670   1707   1997   -118    -81     45
ATOM   2327  H   LYS A 157       2.612   0.732   7.732  1.00 10.91           H  
ATOM   2328  HA  LYS A 157       0.772  -1.552   8.002  1.00 11.31           H  
ATOM   2329  HB3 LYS A 157      -1.066  -0.068   8.787  1.00 11.45           H  
ATOM   2330  HB2 LYS A 157      -0.067   1.340   8.655  1.00 11.45           H  
ATOM   2331  HG3 LYS A 157       1.271   0.689  10.591  1.00 12.15           H  
ATOM   2332  HG2 LYS A 157       0.510  -0.852  10.675  1.00 12.15           H  
ATOM   2333  HD3 LYS A 157      -1.636   0.165  11.345  1.00 13.41           H  
ATOM   2334  HD2 LYS A 157      -0.971   1.769  11.156  1.00 13.41           H  
ATOM   2335  HE3 LYS A 157       0.636   1.395  13.015  1.00 15.04           H  
ATOM   2336  HE2 LYS A 157       0.205  -0.284  13.134  1.00 15.04           H  
ATOM   2337  HZ1 LYS A 157      -1.536   1.938  13.821  1.00 16.78           H  
ATOM   2338  HZ2 LYS A 157      -1.900   0.342  13.950  1.00 16.78           H  
ATOM   2339  HZ3 LYS A 157      -0.691   0.982  14.872  1.00 16.78           H  
ATOM   2340  N   VAL A 158      -0.515  -1.063   5.952  1.00 11.04           N  
ANISOU 2340  N   VAL A 158     1862   1015   1317    -30    -39     27
ATOM   2341  CA  VAL A 158      -1.328  -0.947   4.734  1.00 10.57           C  
ANISOU 2341  CA  VAL A 158     1800    958   1257    -20    -32     22
ATOM   2342  C   VAL A 158      -2.329   0.187   4.864  1.00  9.93           C  
ANISOU 2342  C   VAL A 158     1736    872   1166    -16    -32     18
ATOM   2343  O   VAL A 158      -3.117   0.239   5.814  1.00 11.52           O  
ANISOU 2343  O   VAL A 158     1948   1066   1363    -24    -33     21
ATOM   2344  CB  VAL A 158      -2.067  -2.217   4.363  1.00 10.99           C  
ANISOU 2344  CB  VAL A 158     1841   1014   1321    -23    -26     26
ATOM   2345  CG1 VAL A 158      -3.120  -1.964   3.305  1.00 13.22           C  
ANISOU 2345  CG1 VAL A 158     2125   1296   1601    -17    -18     22
ATOM   2346  CG2 VAL A 158      -0.965  -3.116   3.787  1.00 12.34           C  
ANISOU 2346  CG2 VAL A 158     1999   1189   1499    -22    -25     28
ATOM   2347  H   VAL A 158      -0.768  -1.830   6.563  1.00 11.04           H  
ATOM   2348  HA  VAL A 158      -0.636  -0.680   3.930  1.00 10.57           H  
ATOM   2349  HB  VAL A 158      -2.515  -2.688   5.240  1.00 10.99           H  
ATOM   2350 HG11 VAL A 158      -3.474  -2.910   2.896  1.00 13.22           H  
ATOM   2351 HG12 VAL A 158      -4.004  -1.460   3.689  1.00 13.22           H  
ATOM   2352 HG13 VAL A 158      -2.719  -1.382   2.474  1.00 13.22           H  
ATOM   2353 HG21 VAL A 158      -0.513  -2.696   2.887  1.00 12.34           H  
ATOM   2354 HG22 VAL A 158      -0.165  -3.302   4.506  1.00 12.34           H  
ATOM   2355 HG23 VAL A 158      -1.371  -4.090   3.516  1.00 12.34           H  
ATOM   2356  N   SER A 159      -2.246   1.136   3.948  1.00 10.66           N  
ANISOU 2356  N   SER A 159     1830    968   1253     -3    -31     12
ATOM   2357  CA  SER A 159      -3.047   2.408   3.798  1.00 11.80           C  
ANISOU 2357  CA  SER A 159     1991   1108   1386      7    -32      8
ATOM   2358  C   SER A 159      -3.451   2.436   2.357  1.00 11.99           C  
ANISOU 2358  C   SER A 159     2009   1138   1408     16    -29      4
ATOM   2359  O   SER A 159      -3.140   1.510   1.561  1.00 12.63           O  
ANISOU 2359  O   SER A 159     2076   1226   1497     14    -26      3
ATOM   2360  CB  SER A 159      -2.095   3.627   4.170  1.00 13.84           C  
ANISOU 2360  CB  SER A 159     2257   1367   1635     16    -36      5
ATOM   2361  OG  SER A 159      -2.878   4.805   4.365  1.00 14.63           O  
ANISOU 2361  OG  SER A 159     2377   1460   1722     28    -37      2
ATOM   2362  H   SER A 159      -1.562   1.014   3.213  1.00 10.66           H  
ATOM   2363  HA  SER A 159      -3.925   2.378   4.436  1.00 11.80           H  
ATOM   2364  HB3 SER A 159      -1.339   3.803   3.403  1.00 13.84           H  
ATOM   2365  HB2 SER A 159      -1.562   3.419   5.099  1.00 13.84           H  
ATOM   2366  HG  SER A 159      -2.298   5.568   4.290  1.00 14.63           H  
ATOM   2367  N   ASP A 160      -4.027   3.587   2.063  1.00 13.24           N  
ANISOU 2367  N   ASP A 160     2184   1292   1557     26    -31      2
ATOM   2368  CA  ASP A 160      -4.252   4.144   0.726  1.00 14.42           C  
ANISOU 2368  CA  ASP A 160     2331   1446   1701     37    -32     -3
ATOM   2369  C   ASP A 160      -4.920   3.057  -0.181  1.00 13.00           C  
ANISOU 2369  C   ASP A 160     2145   1265   1528     27    -26      0
ATOM   2370  O   ASP A 160      -4.377   2.691  -1.194  1.00 14.40           O  
ANISOU 2370  O   ASP A 160     2318   1449   1705     31    -26     -4
ATOM   2371  CB  ASP A 160      -3.019   4.879   0.158  1.00 16.54           C  
ANISOU 2371  CB  ASP A 160     2585   1730   1968     48    -35     -9
ATOM   2372  CG  ASP A 160      -2.649   6.229   0.830  1.00 21.08           C  
ANISOU 2372  CG  ASP A 160     3170   2307   2533     66    -40    -12
ATOM   2373  OD1 ASP A 160      -3.121   7.287   0.408  1.00 23.13           O  
ANISOU 2373  OD1 ASP A 160     3452   2554   2782     72    -42    -10
ATOM   2374  OD2 ASP A 160      -1.736   6.236   1.749  1.00 29.71           O1-
ANISOU 2374  OD2 ASP A 160     4248   3415   3625     73    -41    -17
ATOM   2375  H   ASP A 160      -4.159   4.243   2.822  1.00 13.24           H  
ATOM   2376  HA  ASP A 160      -5.023   4.903   0.865  1.00 14.42           H  
ATOM   2377  HB3 ASP A 160      -3.132   5.043  -0.915  1.00 16.54           H  
ATOM   2378  HB2 ASP A 160      -2.153   4.232   0.270  1.00 16.54           H  
ATOM   2379  N   PHE A 161      -5.914   2.480   0.406  1.00 11.99           N  
ANISOU 2379  N   PHE A 161     2020   1130   1408     14    -21      5
ATOM   2380  CA  PHE A 161      -6.786   1.368  -0.009  1.00 12.90           C  
ANISOU 2380  CA  PHE A 161     2128   1244   1531      6    -13      8
ATOM   2381  C   PHE A 161      -7.552   1.657  -1.330  1.00 12.27           C  
ANISOU 2381  C   PHE A 161     2062   1157   1442     10    -11      6
ATOM   2382  O   PHE A 161      -8.760   1.817  -1.280  1.00 13.66           O  
ANISOU 2382  O   PHE A 161     2257   1324   1608     11    -12      6
ATOM   2383  CB  PHE A 161      -7.849   1.183   1.135  1.00 13.61           C  
ANISOU 2383  CB  PHE A 161     2212   1329   1629     -7     -7     14
ATOM   2384  CG  PHE A 161      -7.234   0.959   2.543  1.00 13.53           C  
ANISOU 2384  CG  PHE A 161     2216   1312   1613    -14    -10     16
ATOM   2385  CD1 PHE A 161      -6.848  -0.240   3.021  1.00 14.61           C  
ANISOU 2385  CD1 PHE A 161     2351   1449   1749    -16    -17     17
ATOM   2386  CD2 PHE A 161      -7.104   2.096   3.406  1.00 16.28           C  
ANISOU 2386  CD2 PHE A 161     2580   1651   1955    -21     -6     18
ATOM   2387  CE1 PHE A 161      -6.387  -0.382   4.349  1.00 15.80           C  
ANISOU 2387  CE1 PHE A 161     2519   1593   1893    -24    -20     19
ATOM   2388  CE2 PHE A 161      -6.523   1.927   4.697  1.00 16.43           C  
ANISOU 2388  CE2 PHE A 161     2614   1662   1967    -30     -8     20
ATOM   2389  CZ  PHE A 161      -6.252   0.659   5.182  1.00 16.86           C  
ANISOU 2389  CZ  PHE A 161     2668   1718   2020    -32    -16     21
ATOM   2390  H   PHE A 161      -6.155   2.843   1.317  1.00 11.99           H  
ATOM   2391  HA  PHE A 161      -6.201   0.458  -0.122  1.00 12.90           H  
ATOM   2392  HB3 PHE A 161      -8.498   0.335   0.913  1.00 13.61           H  
ATOM   2393  HB2 PHE A 161      -8.499   2.058   1.203  1.00 13.61           H  
ATOM   2394  HD1 PHE A 161      -6.936  -1.116   2.396  1.00 14.61           H  
ATOM   2395  HD2 PHE A 161      -7.393   3.081   3.071  1.00 16.28           H  
ATOM   2396  HE1 PHE A 161      -6.135  -1.369   4.709  1.00 15.80           H  
ATOM   2397  HE2 PHE A 161      -6.397   2.786   5.340  1.00 16.43           H  
ATOM   2398  HZ  PHE A 161      -5.886   0.518   6.189  1.00 16.86           H  
ATOM   2399  N   GLY A 162      -6.840   1.667  -2.472  1.00 11.91           N  
ANISOU 2399  N   GLY A 162     2012   1116   1398     11     -8      3
ATOM   2400  CA  GLY A 162      -7.467   1.468  -3.787  1.00 11.84           C  
ANISOU 2400  CA  GLY A 162     2017   1102   1380     14     -7      1
ATOM   2401  C   GLY A 162      -8.359   2.612  -4.263  1.00 12.42           C  
ANISOU 2401  C   GLY A 162     2100   1179   1440     28    -18     -4
ATOM   2402  O   GLY A 162      -9.209   2.490  -5.093  1.00 13.33           O  
ANISOU 2402  O   GLY A 162     2229   1291   1547     31    -20     -6
ATOM   2403  H   GLY A 162      -5.833   1.585  -2.426  1.00 11.91           H  
ATOM   2404  HA3 GLY A 162      -8.062   0.555  -3.769  1.00 11.84           H  
ATOM   2405  HA2 GLY A 162      -6.687   1.314  -4.529  1.00 11.84           H  
ATOM   2406  N   LEU A 163      -8.003   3.791  -3.782  1.00 13.12           N  
ANISOU 2406  N   LEU A 163     2185   1275   1527     37    -26     -6
ATOM   2407  CA  LEU A 163      -8.699   5.001  -4.104  1.00 14.40           C  
ANISOU 2407  CA  LEU A 163     2357   1440   1675     54    -37    -10
ATOM   2408  C   LEU A 163      -8.733   5.339  -5.619  1.00 14.20           C  
ANISOU 2408  C   LEU A 163     2321   1428   1646     61    -45    -15
ATOM   2409  O   LEU A 163      -9.626   5.984  -6.071  1.00 14.30           O  
ANISOU 2409  O   LEU A 163     2345   1442   1645     75    -54    -17
ATOM   2410  CB  LEU A 163      -8.149   6.134  -3.134  1.00 17.57           C  
ANISOU 2410  CB  LEU A 163     2757   1844   2074     65    -42    -11
ATOM   2411  CG  LEU A 163      -8.364   5.747  -1.623  1.00 23.54           C  
ANISOU 2411  CG  LEU A 163     3533   2596   2816     84    -50    -12
ATOM   2412  CD1 LEU A 163      -7.605   6.632  -0.637  1.00 23.50           C  
ANISOU 2412  CD1 LEU A 163     3557   2570   2803     77    -46     -8
ATOM   2413  CD2 LEU A 163      -9.854   5.592  -1.176  1.00 24.98           C  
ANISOU 2413  CD2 LEU A 163     3712   2781   3000     89    -50    -12
ATOM   2414  H   LEU A 163      -7.242   3.858  -3.121  1.00 13.12           H  
ATOM   2415  HA  LEU A 163      -9.719   4.813  -3.808  1.00 14.40           H  
ATOM   2416  HB3 LEU A 163      -8.644   7.083  -3.346  1.00 17.57           H  
ATOM   2417  HB2 LEU A 163      -7.088   6.289  -3.332  1.00 17.57           H  
ATOM   2418  HG  LEU A 163      -7.911   4.768  -1.474  1.00 23.54           H  
ATOM   2419 HD11 LEU A 163      -8.260   7.279  -0.052  1.00 23.50           H  
ATOM   2420 HD12 LEU A 163      -7.027   6.032   0.066  1.00 23.50           H  
ATOM   2421 HD13 LEU A 163      -6.902   7.288  -1.151  1.00 23.50           H  
ATOM   2422 HD21 LEU A 163     -10.062   6.038  -0.203  1.00 24.98           H  
ATOM   2423 HD22 LEU A 163     -10.531   6.055  -1.893  1.00 24.98           H  
ATOM   2424 HD23 LEU A 163     -10.124   4.538  -1.105  1.00 24.98           H  
ATOM   2425  N   SER A 164      -7.650   4.868  -6.297  1.00 14.10           N  
ANISOU 2425  N   SER A 164     2291   1426   1642     50    -41    -16
ATOM   2426  CA  SER A 164      -7.519   5.080  -7.734  1.00 15.73           C  
ANISOU 2426  CA  SER A 164     2487   1646   1843     51    -48    -21
ATOM   2427  C   SER A 164      -8.537   4.302  -8.617  1.00 14.50           C  
ANISOU 2427  C   SER A 164     2349   1482   1677     52    -51    -21
ATOM   2428  O   SER A 164      -8.801   4.721  -9.754  1.00 15.81           O  
ANISOU 2428  O   SER A 164     2511   1661   1835     57    -62    -25
ATOM   2429  CB  SER A 164      -6.101   4.654  -8.100  1.00 15.15           C  
ANISOU 2429  CB  SER A 164     2396   1582   1779     36    -42    -22
ATOM   2430  OG  SER A 164      -5.754   3.291  -7.852  1.00 16.32           O  
ANISOU 2430  OG  SER A 164     2552   1717   1932     24    -31    -18
ATOM   2431  H   SER A 164      -6.929   4.333  -5.832  1.00 14.10           H  
ATOM   2432  HA  SER A 164      -7.595   6.142  -7.941  1.00 15.73           H  
ATOM   2433  HB3 SER A 164      -5.384   5.277  -7.564  1.00 15.15           H  
ATOM   2434  HB2 SER A 164      -5.921   4.849  -9.158  1.00 15.15           H  
ATOM   2435  HG  SER A 164      -5.128   3.262  -7.119  1.00 16.32           H  
ATOM   2436  N   ARG A 165      -9.220   3.330  -8.008  1.00 12.93           N  
ANISOU 2436  N   ARG A 165     2169   1264   1478     46    -42    -17
ATOM   2437  CA  ARG A 165     -10.374   2.622  -8.567  1.00 12.28           C  
ANISOU 2437  CA  ARG A 165     2109   1172   1386     45    -42    -16
ATOM   2438  C   ARG A 165     -11.696   3.496  -8.622  1.00 13.87           C  
ANISOU 2438  C   ARG A 165     2325   1374   1572     64    -57    -19
ATOM   2439  O   ARG A 165     -12.640   3.021  -9.292  1.00 15.45           O  
ANISOU 2439  O   ARG A 165     2541   1569   1761     65    -62    -20
ATOM   2440  CB  ARG A 165     -10.655   1.250  -7.842  1.00 12.61           C  
ANISOU 2440  CB  ARG A 165     2167   1194   1431     35    -27    -11
ATOM   2441  CG  ARG A 165      -9.568   0.135  -7.784  1.00 12.50           C  
ANISOU 2441  CG  ARG A 165     2141   1178   1429     20    -12     -9
ATOM   2442  CD  ARG A 165      -8.866  -0.141  -9.149  1.00 13.00           C  
ANISOU 2442  CD  ARG A 165     2216   1227   1498     12      3     -4
ATOM   2443  NE  ARG A 165      -9.870  -0.856 -10.026  1.00 13.08           N  
ANISOU 2443  NE  ARG A 165     2223   1236   1513     14      2     -1
ATOM   2444  CZ  ARG A 165      -9.873  -0.854 -11.394  1.00 13.78           C  
ANISOU 2444  CZ  ARG A 165     2317   1314   1603      5     13      3
ATOM   2445  NH1 ARG A 165     -10.850  -1.383 -12.131  1.00 15.03           N  
ANISOU 2445  NH1 ARG A 165     2473   1472   1764      4     10      5
ATOM   2446  NH2 ARG A 165      -8.959  -0.080 -12.076  1.00 14.85           N1+
ANISOU 2446  NH2 ARG A 165     2462   1440   1739     -4     27      5
ATOM   2447  H   ARG A 165      -8.986   3.095  -7.053  1.00 12.93           H  
ATOM   2448  HA  ARG A 165     -10.143   2.396  -9.608  1.00 12.28           H  
ATOM   2449  HB3 ARG A 165     -11.532   0.804  -8.313  1.00 12.61           H  
ATOM   2450  HB2 ARG A 165     -10.975   1.460  -6.820  1.00 12.61           H  
ATOM   2451  HG3 ARG A 165     -10.047  -0.770  -7.412  1.00 12.50           H  
ATOM   2452  HG2 ARG A 165      -8.809   0.379  -7.040  1.00 12.50           H  
ATOM   2453  HD3 ARG A 165      -7.953  -0.723  -9.018  1.00 13.00           H  
ATOM   2454  HD2 ARG A 165      -8.575   0.803  -9.606  1.00 13.00           H  
ATOM   2455  HE  ARG A 165     -10.603  -1.355  -9.544  1.00 13.08           H  
ATOM   2456 HH12 ARG A 165     -11.603  -1.891 -11.689  1.00 15.03           H  
ATOM   2457 HH11 ARG A 165     -10.853  -1.271 -13.135  1.00 15.03           H  
ATOM   2458 HH22 ARG A 165      -8.966  -0.029 -13.086  1.00 14.85           H  
ATOM   2459 HH21 ARG A 165      -8.243   0.416 -11.564  1.00 14.85           H  
ATOM   2460  N   TYR A 166     -11.693   4.664  -7.982  1.00 13.88           N  
ANISOU 2460  N   TYR A 166     2323   1378   1571     78    -63    -19
ATOM   2461  CA  TYR A 166     -12.860   5.556  -7.802  1.00 14.67           C  
ANISOU 2461  CA  TYR A 166     2444   1475   1655     99    -76    -20
ATOM   2462  C   TYR A 166     -12.760   6.739  -8.651  1.00 16.41           C  
ANISOU 2462  C   TYR A 166     2644   1719   1872    118    -91    -24
ATOM   2463  O   TYR A 166     -13.724   7.447  -8.895  1.00 20.53           O  
ANISOU 2463  O   TYR A 166     3179   2242   2381    141   -103    -25
ATOM   2464  CB  TYR A 166     -12.911   5.867  -6.326  1.00 15.03           C  
ANISOU 2464  CB  TYR A 166     2514   1502   1697    102    -70    -16
ATOM   2465  CG  TYR A 166     -12.977   4.645  -5.431  1.00 14.60           C  
ANISOU 2465  CG  TYR A 166     2470   1430   1649     81    -54    -12
ATOM   2466  CD1 TYR A 166     -13.946   3.647  -5.869  1.00 16.44           C  
ANISOU 2466  CD1 TYR A 166     2723   1650   1873     74    -50    -11
ATOM   2467  CD2 TYR A 166     -12.252   4.546  -4.260  1.00 14.29           C  
ANISOU 2467  CD2 TYR A 166     2419   1389   1623     66    -42     -9
ATOM   2468  CE1 TYR A 166     -14.049   2.479  -5.130  1.00 17.54           C  
ANISOU 2468  CE1 TYR A 166     2869   1777   2020     54    -33     -8
ATOM   2469  CE2 TYR A 166     -12.437   3.382  -3.495  1.00 13.88           C  
ANISOU 2469  CE2 TYR A 166     2370   1325   1577     48    -28     -6
ATOM   2470  CZ  TYR A 166     -13.336   2.343  -3.932  1.00 16.23           C  
ANISOU 2470  CZ  TYR A 166     2686   1613   1869     41    -21     -5
ATOM   2471  OH  TYR A 166     -13.386   1.209  -3.087  1.00 17.02           O  
ANISOU 2471  OH  TYR A 166     2787   1704   1976     24     -5     -2
ATOM   2472  H   TYR A 166     -10.860   4.938  -7.478  1.00 13.88           H  
ATOM   2473  HA  TYR A 166     -13.771   5.063  -8.137  1.00 14.67           H  
ATOM   2474  HB3 TYR A 166     -13.796   6.471  -6.115  1.00 15.03           H  
ATOM   2475  HB2 TYR A 166     -12.065   6.486  -6.030  1.00 15.03           H  
ATOM   2476  HD1 TYR A 166     -14.560   3.753  -6.749  1.00 16.44           H  
ATOM   2477  HD2 TYR A 166     -11.647   5.369  -3.922  1.00 14.29           H  
ATOM   2478  HE1 TYR A 166     -14.725   1.701  -5.451  1.00 17.54           H  
ATOM   2479  HE2 TYR A 166     -11.897   3.269  -2.566  1.00 13.88           H  
ATOM   2480  HH  TYR A 166     -13.951   0.508  -3.439  1.00 17.02           H  
ATOM   2481  N   VAL A 167     -11.511   6.985  -9.167  1.00 17.19           N  
ANISOU 2481  N   VAL A 167     2713   1838   1981    110    -91    -27
ATOM   2482  CA  VAL A 167     -11.269   8.191  -9.942  1.00 18.33           C  
ANISOU 2482  CA  VAL A 167     2832   2009   2123    124   -103    -32
ATOM   2483  C   VAL A 167     -11.901   8.146 -11.334  1.00 20.43           C  
ANISOU 2483  C   VAL A 167     3095   2288   2378    129   -118    -35
ATOM   2484  O   VAL A 167     -11.899   7.122 -11.988  1.00 19.83           O  
ANISOU 2484  O   VAL A 167     3018   2212   2303    109   -116    -36
ATOM   2485  CB  VAL A 167      -9.751   8.364 -10.255  1.00 22.59           C  
ANISOU 2485  CB  VAL A 167     3341   2564   2677    109    -95    -34
ATOM   2486  CG1 VAL A 167      -9.333   9.550 -11.095  1.00 23.45           C  
ANISOU 2486  CG1 VAL A 167     3420   2705   2784    117   -106    -40
ATOM   2487  CG2 VAL A 167      -8.849   8.329  -8.974  1.00 23.64           C  
ANISOU 2487  CG2 VAL A 167     3477   2687   2818    109    -84    -32
ATOM   2488  H   VAL A 167     -10.735   6.362  -8.998  1.00 17.19           H  
ATOM   2489  HA  VAL A 167     -11.594   9.063  -9.387  1.00 18.33           H  
ATOM   2490  HB  VAL A 167      -9.438   7.478 -10.812  1.00 22.59           H  
ATOM   2491 HG11 VAL A 167      -9.464   9.353 -12.156  1.00 23.45           H  
ATOM   2492 HG12 VAL A 167      -9.896  10.445 -10.837  1.00 23.45           H  
ATOM   2493 HG13 VAL A 167      -8.282   9.792 -10.950  1.00 23.45           H  
ATOM   2494 HG21 VAL A 167      -9.149   7.535  -8.296  1.00 23.64           H  
ATOM   2495 HG22 VAL A 167      -7.797   8.186  -9.226  1.00 23.64           H  
ATOM   2496 HG23 VAL A 167      -8.934   9.262  -8.417  1.00 23.64           H  
ATOM   2497  N   LEU A 168     -12.441   9.274 -11.853  1.00 20.12           N  
ANISOU 2497  N   LEU A 168     3054   2263   2329    155   -134    -37
ATOM   2498  CA  LEU A 168     -13.122   9.381 -13.112  1.00 22.66           C  
ANISOU 2498  CA  LEU A 168     3374   2597   2637    162   -152    -40
ATOM   2499  C   LEU A 168     -12.200   9.250 -14.329  1.00 27.64           C  
ANISOU 2499  C   LEU A 168     3966   3264   3272    158   -161    -45
ATOM   2500  O   LEU A 168     -12.557   8.628 -15.344  1.00 33.62           O  
ANISOU 2500  O   LEU A 168     4719   4034   4022    150   -174    -47
ATOM   2501  CB  LEU A 168     -13.758  10.762 -13.189  1.00 21.91           C  
ANISOU 2501  CB  LEU A 168     3301   2497   2526    194   -167    -38
ATOM   2502  CG  LEU A 168     -14.601  11.074 -11.909  1.00 23.71           C  
ANISOU 2502  CG  LEU A 168     3574   2690   2747    195   -159    -33
ATOM   2503  CD1 LEU A 168     -15.201  12.480 -11.943  1.00 26.52           C  
ANISOU 2503  CD1 LEU A 168     3953   3040   3084    229   -173    -32
ATOM   2504  CD2 LEU A 168     -15.623   9.988 -11.546  1.00 25.31           C  
ANISOU 2504  CD2 LEU A 168     3797   2876   2945    172   -156    -32
ATOM   2505  H   LEU A 168     -12.407  10.123 -11.307  1.00 20.12           H  
ATOM   2506  HA  LEU A 168     -13.887   8.605 -13.174  1.00 22.66           H  
ATOM   2507  HB3 LEU A 168     -14.395  10.827 -14.073  1.00 21.91           H  
ATOM   2508  HB2 LEU A 168     -12.996  11.537 -13.299  1.00 21.91           H  
ATOM   2509  HG  LEU A 168     -13.915  11.123 -11.065  1.00 23.71           H  
ATOM   2510 HD11 LEU A 168     -14.852  13.075 -11.098  1.00 26.52           H  
ATOM   2511 HD12 LEU A 168     -14.923  13.018 -12.850  1.00 26.52           H  
ATOM   2512 HD13 LEU A 168     -16.290  12.469 -11.904  1.00 26.52           H  
ATOM   2513 HD21 LEU A 168     -15.974   9.453 -12.428  1.00 25.31           H  
ATOM   2514 HD22 LEU A 168     -15.183   9.254 -10.870  1.00 25.31           H  
ATOM   2515 HD23 LEU A 168     -16.500  10.395 -11.043  1.00 25.31           H  
ATOM   2516  N   ASP A 169     -10.980   9.830 -14.215  1.00 28.44           N  
ANISOU 2516  N   ASP A 169     4040   3382   3384    160   -154    -47
ATOM   2517  CA  ASP A 169     -10.003   9.864 -15.281  1.00 34.88           C  
ANISOU 2517  CA  ASP A 169     4817   4233   4204    150   -159    -53
ATOM   2518  C   ASP A 169      -9.432   8.426 -15.470  1.00 35.17           C  
ANISOU 2518  C   ASP A 169     4848   4268   4246    112   -151    -55
ATOM   2519  O   ASP A 169      -8.802   7.776 -14.653  1.00 33.09           O  
ANISOU 2519  O   ASP A 169     4585   3994   3994     94   -133    -54
ATOM   2520  CB  ASP A 169      -8.975  11.022 -15.251  1.00 36.37           C  
ANISOU 2520  CB  ASP A 169     4979   4437   4401    159   -151    -56
ATOM   2521  CG  ASP A 169      -9.479  12.398 -15.681  1.00 43.69           C  
ANISOU 2521  CG  ASP A 169     5864   5404   5332    147   -154    -63
ATOM   2522  OD1 ASP A 169      -8.767  13.355 -15.445  1.00 49.59           O  
ANISOU 2522  OD1 ASP A 169     6599   6170   6074    134   -167    -66
ATOM   2523  OD2 ASP A 169     -10.470  12.498 -16.429  1.00 53.91           O1-
ANISOU 2523  OD2 ASP A 169     7138   6712   6635    149   -144    -65
ATOM   2524  H   ASP A 169     -10.732  10.309 -13.363  1.00 28.44           H  
ATOM   2525  HA  ASP A 169     -10.586  10.019 -16.191  1.00 34.88           H  
ATOM   2526  HB3 ASP A 169      -8.124  10.765 -15.884  1.00 36.37           H  
ATOM   2527  HB2 ASP A 169      -8.577  11.107 -14.238  1.00 36.37           H  
ATOM   2528  N   ASP A 170      -9.680   7.873 -16.672  1.00 37.89           N  
ANISOU 2528  N   ASP A 170     5190   4625   4582    101   -164    -57
ATOM   2529  CA  ASP A 170      -9.363   6.531 -17.221  1.00 40.43           C  
ANISOU 2529  CA  ASP A 170     5516   4941   4904     65   -157    -58
ATOM   2530  C   ASP A 170      -7.864   6.215 -17.006  1.00 39.92           C  
ANISOU 2530  C   ASP A 170     5425   4893   4848     41   -146    -62
ATOM   2531  O   ASP A 170      -7.457   5.077 -16.880  1.00 37.51           O  
ANISOU 2531  O   ASP A 170     5131   4574   4546     14   -134    -62
ATOM   2532  CB  ASP A 170      -9.769   6.195 -18.685  1.00 46.54           C  
ANISOU 2532  CB  ASP A 170     6295   5725   5663     57   -176    -60
ATOM   2533  CG  ASP A 170     -11.031   6.764 -19.367  1.00 53.04           C  
ANISOU 2533  CG  ASP A 170     7156   6521   6474     70   -182    -55
ATOM   2534  OD1 ASP A 170     -11.440   6.298 -20.483  1.00 52.79           O  
ANISOU 2534  OD1 ASP A 170     7146   6465   6446     87   -173    -51
ATOM   2535  OD2 ASP A 170     -11.550   7.729 -18.828  1.00 55.11           O1-
ANISOU 2535  OD2 ASP A 170     7429   6787   6724     61   -196    -56
ATOM   2536  H   ASP A 170     -10.244   8.419 -17.313  1.00 37.89           H  
ATOM   2537  HA  ASP A 170      -9.926   5.847 -16.590  1.00 40.43           H  
ATOM   2538  HB3 ASP A 170      -9.857   5.109 -18.759  1.00 46.54           H  
ATOM   2539  HB2 ASP A 170      -8.947   6.471 -19.347  1.00 46.54           H  
ATOM   2540  N   GLU A 171      -7.083   7.349 -17.124  1.00 38.29           N  
ANISOU 2540  N   GLU A 171     5187   4716   4646     51   -149    -66
ATOM   2541  CA  GLU A 171      -5.626   7.322 -17.022  1.00 38.93           C  
ANISOU 2541  CA  GLU A 171     5246   4810   4737     31   -135    -70
ATOM   2542  C   GLU A 171      -5.071   6.633 -15.733  1.00 36.64           C  
ANISOU 2542  C   GLU A 171     4977   4488   4458     22   -114    -65
ATOM   2543  O   GLU A 171      -3.927   6.199 -15.728  1.00 32.60           O  
ANISOU 2543  O   GLU A 171     4461   3975   3950     -1   -102    -67
ATOM   2544  CB  GLU A 171      -5.010   8.681 -17.152  1.00  0.00           C  
ATOM   2545  CG  GLU A 171      -5.635   9.448 -18.324  1.00  0.00           C  
ATOM   2546  CD  GLU A 171      -4.954  10.792 -18.638  1.00  0.00           C  
ATOM   2547  OE1 GLU A 171      -4.305  11.412 -17.793  1.00  0.00           O  
ATOM   2548  OE2 GLU A 171      -5.008  11.188 -19.856  1.00  0.00           O1-
ATOM   2549  H   GLU A 171      -7.516   8.248 -17.282  1.00 38.29           H  
ATOM   2550  HA  GLU A 171      -5.284   6.727 -17.870  1.00 38.93           H  
ATOM   2551  HB3 GLU A 171      -3.933   8.584 -17.305  1.00  0.00           H  
ATOM   2552  HB2 GLU A 171      -5.146   9.246 -16.227  1.00  0.00           H  
ATOM   2553  HG3 GLU A 171      -6.682   9.678 -18.124  1.00  0.00           H  
ATOM   2554  HG2 GLU A 171      -5.616   8.824 -19.220  1.00  0.00           H  
ATOM   2555  N   TYR A 172      -5.954   6.523 -14.779  1.00 34.22           N  
ANISOU 2555  N   TYR A 172     4693   4155   4153     41   -111    -59
ATOM   2556  CA  TYR A 172      -5.850   5.835 -13.452  1.00 35.90           C  
ANISOU 2556  CA  TYR A 172     4924   4340   4375     35    -94    -54
ATOM   2557  C   TYR A 172      -6.283   4.330 -13.405  1.00 33.33           C  
ANISOU 2557  C   TYR A 172     4625   3988   4050     19    -87    -50
ATOM   2558  O   TYR A 172      -5.713   3.540 -12.599  1.00 31.88           O  
ANISOU 2558  O   TYR A 172     4452   3787   3875     10    -73    -46
ATOM   2559  CB  TYR A 172      -6.544   6.619 -12.340  1.00 32.62           C  
ANISOU 2559  CB  TYR A 172     4519   3912   3962     60    -93    -50
ATOM   2560  CG  TYR A 172      -5.982   7.943 -11.876  1.00 38.64           C  
ANISOU 2560  CG  TYR A 172     5261   4691   4728     75    -92    -53
ATOM   2561  CD1 TYR A 172      -5.101   8.005 -10.780  1.00 43.02           C  
ANISOU 2561  CD1 TYR A 172     5812   5240   5292     65    -78    -53
ATOM   2562  CD2 TYR A 172      -6.319   9.116 -12.622  1.00 41.33           C  
ANISOU 2562  CD2 TYR A 172     5589   5052   5061    100   -104    -56
ATOM   2563  CE1 TYR A 172      -4.534   9.240 -10.459  1.00 47.41           C  
ANISOU 2563  CE1 TYR A 172     6353   5810   5850     78    -75    -55
ATOM   2564  CE2 TYR A 172      -5.694  10.311 -12.293  1.00 47.20           C  
ANISOU 2564  CE2 TYR A 172     6315   5810   5808    116   -101    -59
ATOM   2565  CZ  TYR A 172      -4.749  10.386 -11.183  1.00 51.68           C  
ANISOU 2565  CZ  TYR A 172     6881   6371   6384    104    -86    -59
ATOM   2566  OH  TYR A 172      -4.104  11.500 -10.892  1.00 65.13           O  
ANISOU 2566  OH  TYR A 172     8570   8088   8089    119    -80    -61
ATOM   2567  H   TYR A 172      -6.860   6.939 -14.950  1.00 34.22           H  
ATOM   2568  HA  TYR A 172      -4.788   5.825 -13.199  1.00 35.90           H  
ATOM   2569  HB3 TYR A 172      -6.584   5.994 -11.445  1.00 32.62           H  
ATOM   2570  HB2 TYR A 172      -7.591   6.769 -12.602  1.00 32.62           H  
ATOM   2571  HD1 TYR A 172      -4.851   7.120 -10.213  1.00 43.02           H  
ATOM   2572  HD2 TYR A 172      -6.992   9.073 -13.464  1.00 41.33           H  
ATOM   2573  HE1 TYR A 172      -3.847   9.274  -9.626  1.00 47.41           H  
ATOM   2574  HE2 TYR A 172      -5.900  11.194 -12.880  1.00 47.20           H  
ATOM   2575  HH  TYR A 172      -3.516  11.407 -10.140  1.00 65.13           H  
ATOM   2576  N   THR A 173      -7.209   3.987 -14.294  1.00 35.66           N  
ANISOU 2576  N   THR A 173     4932   4282   4334     15    -96    -51
ATOM   2577  CA  THR A 173      -8.024   2.773 -14.042  1.00 38.45           C  
ANISOU 2577  CA  THR A 173     5316   4607   4686     11    -89    -46
ATOM   2578  C   THR A 173      -7.880   1.786 -15.304  1.00 42.42           C  
ANISOU 2578  C   THR A 173     5832   5101   5186    -14    -82    -46
ATOM   2579  O   THR A 173      -7.884   0.575 -15.076  1.00 41.17           O  
ANISOU 2579  O   THR A 173     5695   4919   5030    -18    -69    -42
ATOM   2580  CB  THR A 173      -9.513   3.103 -13.895  1.00 37.08           C  
ANISOU 2580  CB  THR A 173     5161   4426   4502     30   -101    -44
ATOM   2581  OG1 THR A 173      -9.934   3.950 -14.911  1.00 35.70           O  
ANISOU 2581  OG1 THR A 173     4981   4270   4315     28   -118    -48
ATOM   2582  CG2 THR A 173      -9.855   3.878 -12.550  1.00 39.12           C  
ANISOU 2582  CG2 THR A 173     5418   4685   4763     57   -105    -42
ATOM   2583  H   THR A 173      -7.544   4.642 -14.988  1.00 35.66           H  
ATOM   2584  HA  THR A 173      -7.696   2.228 -13.156  1.00 38.45           H  
ATOM   2585  HB  THR A 173     -10.113   2.193 -13.938  1.00 37.08           H  
ATOM   2586  HG1 THR A 173      -9.789   4.858 -14.633  1.00 35.70           H  
ATOM   2587 HG21 THR A 173     -10.919   4.109 -12.481  1.00 39.12           H  
ATOM   2588 HG22 THR A 173      -9.598   3.257 -11.694  1.00 39.12           H  
ATOM   2589 HG23 THR A 173      -9.304   4.815 -12.469  1.00 39.12           H  
ATOM   2590  N   SER A 174      -7.789   2.303 -16.515  1.00 31.02           N  
ATOM   2591  CA  SER A 174      -7.445   1.570 -17.678  1.00 32.28           C  
ATOM   2592  C   SER A 174      -5.998   1.182 -17.777  1.00 31.44           C  
ATOM   2593  O   SER A 174      -5.162   2.066 -17.453  1.00 32.07           O  
ATOM   2594  CB  SER A 174      -7.937   2.297 -18.902  1.00  0.00           C  
ATOM   2595  OG  SER A 174      -7.287   3.593 -19.047  1.00  0.00           O  
ATOM   2596  H   SER A 174      -7.809   3.309 -16.619  1.00 31.02           H  
ATOM   2597  HA  SER A 174      -8.015   0.639 -17.648  1.00 32.28           H  
ATOM   2598  HB3 SER A 174      -9.012   2.465 -18.830  1.00  0.00           H  
ATOM   2599  HB2 SER A 174      -7.790   1.700 -19.799  1.00  0.00           H  
ATOM   2600  HG  SER A 174      -7.480   4.135 -18.274  1.00  0.00           H  
ATOM   2601  N   SER A 175      -5.685  -0.059 -18.183  1.00 31.02           N  
ATOM   2602  CA  SER A 175      -4.322  -0.631 -18.159  1.00 30.54           C  
ATOM   2603  C   SER A 175      -3.331   0.072 -19.068  1.00 30.29           C  
ATOM   2604  O   SER A 175      -2.169   0.081 -18.674  1.00 30.82           O  
ATOM   2605  CB  SER A 175      -4.312  -2.185 -18.541  1.00  0.00           C  
ATOM   2606  OG  SER A 175      -4.989  -2.438 -19.714  1.00  0.00           O  
ATOM   2607  H   SER A 175      -6.418  -0.704 -18.443  1.00 31.02           H  
ATOM   2608  HA  SER A 175      -3.953  -0.542 -17.137  1.00 30.54           H  
ATOM   2609  HB3 SER A 175      -4.786  -2.760 -17.747  1.00  0.00           H  
ATOM   2610  HB2 SER A 175      -3.293  -2.567 -18.624  1.00  0.00           H  
ATOM   2611  HG  SER A 175      -5.082  -3.392 -19.812  1.00  0.00           H  
ATOM   2612  N   VAL A 176      -3.871   0.767 -20.095  1.00 27.98           N  
ATOM   2613  CA  VAL A 176      -3.208   1.569 -21.114  1.00 27.56           C  
ATOM   2614  C   VAL A 176      -2.823   2.952 -20.486  1.00 27.51           C  
ATOM   2615  O   VAL A 176      -1.967   3.645 -21.116  1.00 28.08           O  
ATOM   2616  CB  VAL A 176      -4.262   1.729 -22.268  1.00  0.00           C  
ATOM   2617  CG1 VAL A 176      -5.674   2.250 -21.868  1.00  0.00           C  
ATOM   2618  CG2 VAL A 176      -3.811   2.622 -23.403  1.00  0.00           C  
ATOM   2619  H   VAL A 176      -4.871   0.700 -20.213  1.00 27.98           H  
ATOM   2620  HA  VAL A 176      -2.311   1.058 -21.470  1.00 27.56           H  
ATOM   2621  HB  VAL A 176      -4.400   0.735 -22.698  1.00  0.00           H  
ATOM   2622 HG11 VAL A 176      -6.160   1.545 -21.199  1.00  0.00           H  
ATOM   2623 HG12 VAL A 176      -5.628   3.218 -21.369  1.00  0.00           H  
ATOM   2624 HG13 VAL A 176      -6.326   2.357 -22.736  1.00  0.00           H  
ATOM   2625 HG21 VAL A 176      -2.823   2.328 -23.759  1.00  0.00           H  
ATOM   2626 HG22 VAL A 176      -4.491   2.556 -24.254  1.00  0.00           H  
ATOM   2627 HG23 VAL A 176      -3.761   3.671 -23.109  1.00  0.00           H  
ATOM   2628  N   GLY A 177      -3.489   3.302 -19.395  1.00 38.96           N  
ANISOU 2628  N   GLY A 177     5299   4775   4729    -91   -104    -73
ATOM   2629  CA  GLY A 177      -3.237   4.634 -18.816  1.00 39.61           C  
ANISOU 2629  CA  GLY A 177     5356   4874   4819    -65   -108    -74
ATOM   2630  C   GLY A 177      -1.876   4.849 -18.147  1.00 40.68           C  
ANISOU 2630  C   GLY A 177     5466   5029   4961    -74    -98    -78
ATOM   2631  O   GLY A 177      -1.106   3.909 -17.852  1.00 39.58           O  
ANISOU 2631  O   GLY A 177     5338   4875   4827    -90    -82    -77
ATOM   2632  H   GLY A 177      -4.160   2.689 -18.950  1.00 38.96           H  
ATOM   2633  HA3 GLY A 177      -4.000   4.783 -18.053  1.00 39.61           H  
ATOM   2634  HA2 GLY A 177      -3.412   5.402 -19.573  1.00 39.61           H  
ATOM   2635  N   SER A 178      -1.459   6.067 -18.109  1.00 38.56           N  
ANISOU 2635  N   SER A 178     5164   4794   4692    -63   -108    -83
ATOM   2636  CA  SER A 178      -0.152   6.522 -17.634  1.00 36.52           C  
ANISOU 2636  CA  SER A 178     4879   4556   4440    -65    -98    -87
ATOM   2637  C   SER A 178       0.082   6.488 -16.128  1.00 35.23           C  
ANISOU 2637  C   SER A 178     4729   4370   4288    -49    -83    -83
ATOM   2638  O   SER A 178       1.222   6.280 -15.689  1.00 40.07           O  
ANISOU 2638  O   SER A 178     5331   4989   4905    -60    -70    -85
ATOM   2639  CB  SER A 178       0.144   7.877 -18.336  1.00  0.00           C  
ATOM   2640  OG  SER A 178      -0.936   8.816 -18.151  1.00  0.00           O  
ATOM   2641  H   SER A 178      -2.068   6.805 -18.433  1.00 38.56           H  
ATOM   2642  HA  SER A 178       0.590   5.829 -18.039  1.00 36.52           H  
ATOM   2643  HB3 SER A 178       0.284   7.723 -19.407  1.00  0.00           H  
ATOM   2644  HB2 SER A 178       1.068   8.315 -17.958  1.00  0.00           H  
ATOM   2645  HG  SER A 178      -0.829   9.532 -18.783  1.00  0.00           H  
ATOM   2646  N   LYS A 179      -0.928   6.796 -15.347  1.00 33.24           N  
ANISOU 2646  N   LYS A 179     4498   4091   4039    -26    -85    -76
ATOM   2647  CA  LYS A 179      -1.025   6.812 -13.905  1.00 33.87           C  
ANISOU 2647  CA  LYS A 179     4590   4151   4129     -9    -74    -71
ATOM   2648  C   LYS A 179      -1.268   5.360 -13.445  1.00 32.90           C  
ANISOU 2648  C   LYS A 179     4499   3991   4010    -16    -65    -64
ATOM   2649  O   LYS A 179      -0.840   5.085 -12.334  1.00 33.34           O  
ANISOU 2649  O   LYS A 179     4567   4029   4073     -2    -59    -59
ATOM   2650  CB  LYS A 179      -2.213   7.696 -13.371  1.00  0.00           C  
ATOM   2651  CG  LYS A 179      -1.853   9.225 -13.338  1.00  0.00           C  
ATOM   2652  CD  LYS A 179      -1.698   9.836 -14.699  1.00  0.00           C  
ATOM   2653  CE  LYS A 179      -1.958  11.367 -14.808  1.00  0.00           C  
ATOM   2654  NZ  LYS A 179      -1.863  11.914 -16.172  1.00  0.00           N1+
ATOM   2655  H   LYS A 179      -1.805   6.997 -15.807  1.00 33.24           H  
ATOM   2656  HA  LYS A 179      -0.083   7.166 -13.483  1.00 33.87           H  
ATOM   2657  HB3 LYS A 179      -2.420   7.417 -12.337  1.00  0.00           H  
ATOM   2658  HB2 LYS A 179      -3.144   7.536 -13.899  1.00  0.00           H  
ATOM   2659  HG3 LYS A 179      -0.948   9.387 -12.751  1.00  0.00           H  
ATOM   2660  HG2 LYS A 179      -2.647   9.746 -12.808  1.00  0.00           H  
ATOM   2661  HD3 LYS A 179      -2.363   9.322 -15.396  1.00  0.00           H  
ATOM   2662  HD2 LYS A 179      -0.687   9.630 -15.056  1.00  0.00           H  
ATOM   2663  HE3 LYS A 179      -1.247  11.900 -14.176  1.00  0.00           H  
ATOM   2664  HE2 LYS A 179      -2.953  11.599 -14.426  1.00  0.00           H  
ATOM   2665  HZ1 LYS A 179      -0.961  11.699 -16.571  1.00  0.00           H  
ATOM   2666  HZ2 LYS A 179      -2.595  11.515 -16.751  1.00  0.00           H  
ATOM   2667  HZ3 LYS A 179      -1.992  12.915 -16.145  1.00  0.00           H  
ATOM   2668  N   PHE A 180      -1.874   4.456 -14.264  1.00 28.76           N  
ANISOU 2668  N   PHE A 180     3988   3457   3481    -36    -64    -64
ATOM   2669  CA  PHE A 180      -1.956   2.997 -14.010  1.00 26.77           C  
ANISOU 2669  CA  PHE A 180     3763   3176   3233    -43    -54    -58
ATOM   2670  C   PHE A 180      -0.585   2.412 -13.561  1.00 22.51           C  
ANISOU 2670  C   PHE A 180     3226   2626   2701    -55    -40    -56
ATOM   2671  O   PHE A 180       0.311   2.609 -14.333  1.00 23.26           O  
ANISOU 2671  O   PHE A 180     3306   2737   2793    -70    -35    -62
ATOM   2672  CB  PHE A 180      -2.534   2.272 -15.238  1.00 26.66           C  
ANISOU 2672  CB  PHE A 180     3764   3155   3210    -61    -57    -58
ATOM   2673  CG  PHE A 180      -3.056   0.889 -14.857  1.00 26.55           C  
ANISOU 2673  CG  PHE A 180     3779   3111   3199    -64    -46    -52
ATOM   2674  CD1 PHE A 180      -4.337   0.756 -14.402  1.00 26.08           C  
ANISOU 2674  CD1 PHE A 180     3735   3035   3138    -50    -48    -48
ATOM   2675  CD2 PHE A 180      -2.178  -0.230 -14.842  1.00 25.13           C  
ANISOU 2675  CD2 PHE A 180     3609   2917   3021    -80    -32    -51
ATOM   2676  CE1 PHE A 180      -4.787  -0.449 -13.953  1.00 28.16           C  
ANISOU 2676  CE1 PHE A 180     4022   3273   3406    -52    -36    -42
ATOM   2677  CE2 PHE A 180      -2.666  -1.499 -14.431  1.00 25.11           C  
ANISOU 2677  CE2 PHE A 180     3631   2888   3021    -80    -21    -45
ATOM   2678  CZ  PHE A 180      -3.969  -1.527 -13.955  1.00 28.09           C  
ANISOU 2678  CZ  PHE A 180     4021   3253   3400    -66    -23    -41
ATOM   2679  H   PHE A 180      -2.217   4.766 -15.162  1.00 28.76           H  
ATOM   2680  HA  PHE A 180      -2.693   2.912 -13.214  1.00 26.77           H  
ATOM   2681  HB3 PHE A 180      -1.789   2.173 -16.028  1.00 26.66           H  
ATOM   2682  HB2 PHE A 180      -3.355   2.852 -15.660  1.00 26.66           H  
ATOM   2683  HD1 PHE A 180      -4.996   1.611 -14.384  1.00 26.08           H  
ATOM   2684  HD2 PHE A 180      -1.162  -0.134 -15.197  1.00 25.13           H  
ATOM   2685  HE1 PHE A 180      -5.800  -0.543 -13.591  1.00 28.16           H  
ATOM   2686  HE2 PHE A 180      -2.088  -2.401 -14.525  1.00 25.11           H  
ATOM   2687  HZ  PHE A 180      -4.374  -2.467 -13.618  1.00 28.09           H  
ATOM   2688  N   PRO A 181      -0.500   1.781 -12.346  1.00 21.02           N  
ANISOU 2688  N   PRO A 181     3057   2412   2520    -49    -31    -49
ATOM   2689  CA  PRO A 181       0.801   1.380 -11.774  1.00 18.30           C  
ANISOU 2689  CA  PRO A 181     2716   2057   2182    -56    -20    -47
ATOM   2690  C   PRO A 181       1.360   0.087 -12.442  1.00 15.70           C  
ANISOU 2690  C   PRO A 181     2401   1716   1847    -78    -11    -47
ATOM   2691  O   PRO A 181       1.320  -0.929 -11.779  1.00 14.57           O  
ANISOU 2691  O   PRO A 181     2276   1552   1709    -77     -2    -41
ATOM   2692  CB  PRO A 181       0.527   1.313 -10.224  1.00 20.46           C  
ANISOU 2692  CB  PRO A 181     2999   2311   2464    -40    -18    -40
ATOM   2693  CG  PRO A 181      -0.930   0.960 -10.146  1.00 22.05           C  
ANISOU 2693  CG  PRO A 181     3211   2504   2663    -32    -22    -37
ATOM   2694  CD  PRO A 181      -1.557   1.617 -11.351  1.00 22.88           C  
ANISOU 2694  CD  PRO A 181     3306   2629   2759    -32    -33    -43
ATOM   2695  HA  PRO A 181       1.540   2.165 -11.946  1.00 18.30           H  
ATOM   2696  HB3 PRO A 181       0.688   2.300  -9.788  1.00 20.46           H  
ATOM   2697  HB2 PRO A 181       1.159   0.610  -9.681  1.00 20.46           H  
ATOM   2698  HG3 PRO A 181      -1.396   1.249  -9.205  1.00 22.05           H  
ATOM   2699  HG2 PRO A 181      -1.033  -0.122 -10.241  1.00 22.05           H  
ATOM   2700  HD2 PRO A 181      -2.396   1.035 -11.734  1.00 22.88           H  
ATOM   2701  HD3 PRO A 181      -1.928   2.605 -11.071  1.00 22.88           H  
ATOM   2702  N   VAL A 182       1.968   0.190 -13.644  1.00 14.77           N  
ANISOU 2702  N   VAL A 182     2277   1616   1720    -97    -13    -54
ATOM   2703  CA  VAL A 182       2.589  -0.877 -14.466  1.00 14.27           C  
ANISOU 2703  CA  VAL A 182     2230   1543   1649   -120     -4    -55
ATOM   2704  C   VAL A 182       3.528  -1.786 -13.666  1.00 12.21           C  
ANISOU 2704  C   VAL A 182     1982   1266   1392   -123      8    -51
ATOM   2705  O   VAL A 182       3.384  -2.994 -13.657  1.00 12.15           O  
ANISOU 2705  O   VAL A 182     1997   1236   1382   -128     16    -47
ATOM   2706  CB  VAL A 182       3.348  -0.296 -15.579  1.00 15.22           C  
ANISOU 2706  CB  VAL A 182     2337   1687   1757   -144     -8    -64
ATOM   2707  CG1 VAL A 182       4.064  -1.347 -16.370  1.00 15.99           C  
ANISOU 2707  CG1 VAL A 182     2456   1774   1844   -171      3    -66
ATOM   2708  CG2 VAL A 182       2.407   0.389 -16.549  1.00 16.41           C  
ANISOU 2708  CG2 VAL A 182     2478   1855   1902   -142    -22    -67
ATOM   2709  H   VAL A 182       1.957   1.099 -14.087  1.00 14.77           H  
ATOM   2710  HA  VAL A 182       1.776  -1.486 -14.861  1.00 14.27           H  
ATOM   2711  HB  VAL A 182       4.077   0.431 -15.220  1.00 15.22           H  
ATOM   2712 HG11 VAL A 182       3.399  -2.160 -16.665  1.00 15.99           H  
ATOM   2713 HG12 VAL A 182       4.493  -0.953 -17.276  1.00 15.99           H  
ATOM   2714 HG13 VAL A 182       4.913  -1.782 -15.845  1.00 15.99           H  
ATOM   2715 HG21 VAL A 182       2.022   1.324 -16.141  1.00 16.41           H  
ATOM   2716 HG22 VAL A 182       2.878   0.623 -17.501  1.00 16.41           H  
ATOM   2717 HG23 VAL A 182       1.547  -0.239 -16.788  1.00 16.41           H  
ATOM   2718  N   ARG A 183       4.427  -1.182 -12.885  1.00 11.41           N  
ANISOU 2718  N   ARG A 183     1866   1172   1296   -117      9    -52
ATOM   2719  CA  ARG A 183       5.526  -1.845 -12.216  1.00 10.91           C  
ANISOU 2719  CA  ARG A 183     1815   1095   1234   -122     18    -49
ATOM   2720  C   ARG A 183       5.031  -2.836 -11.069  1.00 10.67           C  
ANISOU 2720  C   ARG A 183     1799   1042   1214   -105     21    -40
ATOM   2721  O   ARG A 183       5.869  -3.666 -10.662  1.00 11.07           O  
ANISOU 2721  O   ARG A 183     1861   1078   1265   -106     27    -36
ATOM   2722  CB  ARG A 183       6.635  -0.837 -11.747  1.00 11.36           C  
ANISOU 2722  CB  ARG A 183     1856   1167   1292   -124     19    -53
ATOM   2723  CG  ARG A 183       6.881   0.297 -12.680  1.00 12.00           C  
ANISOU 2723  CG  ARG A 183     1922   1274   1365   -144     20    -63
ATOM   2724  CD  ARG A 183       7.865   1.418 -12.169  1.00 11.94           C  
ANISOU 2724  CD  ARG A 183     1890   1287   1360   -137     20    -67
ATOM   2725  NE  ARG A 183       8.081   2.397 -13.249  1.00 13.67           N  
ANISOU 2725  NE  ARG A 183     2086   1536   1572   -151     18    -76
ATOM   2726  CZ  ARG A 183       9.125   2.479 -14.101  1.00 13.16           C  
ANISOU 2726  CZ  ARG A 183     2019   1485   1498   -180     26    -83
ATOM   2727  NH1 ARG A 183       8.972   3.422 -15.068  1.00 14.38           N  
ANISOU 2727  NH1 ARG A 183     2147   1671   1646   -192     23    -92
ATOM   2728  NH2 ARG A 183      10.190   1.774 -14.105  1.00 14.42           N1+
ANISOU 2728  NH2 ARG A 183     2200   1626   1652   -195     38    -82
ATOM   2729  H   ARG A 183       4.444  -0.173 -12.861  1.00 11.41           H  
ATOM   2730  HA  ARG A 183       5.995  -2.469 -12.978  1.00 10.91           H  
ATOM   2731  HB3 ARG A 183       7.560  -1.385 -11.614  1.00 11.36           H  
ATOM   2732  HB2 ARG A 183       6.392  -0.442 -10.765  1.00 11.36           H  
ATOM   2733  HG3 ARG A 183       5.927   0.814 -12.789  1.00 12.00           H  
ATOM   2734  HG2 ARG A 183       7.139  -0.042 -13.683  1.00 12.00           H  
ATOM   2735  HD3 ARG A 183       8.785   1.015 -11.753  1.00 11.94           H  
ATOM   2736  HD2 ARG A 183       7.378   1.983 -11.374  1.00 11.94           H  
ATOM   2737  HE  ARG A 183       7.287   2.993 -13.436  1.00 13.67           H  
ATOM   2738 HH12 ARG A 183       9.692   3.539 -15.769  1.00 14.38           H  
ATOM   2739 HH11 ARG A 183       8.143   3.995 -15.105  1.00 14.38           H  
ATOM   2740 HH22 ARG A 183      10.899   1.905 -14.815  1.00 14.42           H  
ATOM   2741 HH21 ARG A 183      10.308   1.026 -13.431  1.00 14.42           H  
ATOM   2742  N   TRP A 184       3.771  -2.757 -10.689  1.00 10.87           N  
ANISOU 2742  N   TRP A 184     1821   1063   1247    -88     15    -36
ATOM   2743  CA  TRP A 184       3.054  -3.461  -9.662  1.00 10.93           C  
ANISOU 2743  CA  TRP A 184     1837   1053   1263    -73     17    -27
ATOM   2744  C   TRP A 184       1.835  -4.242 -10.266  1.00 10.84           C  
ANISOU 2744  C   TRP A 184     1839   1029   1250    -71     21    -24
ATOM   2745  O   TRP A 184       1.079  -4.858  -9.549  1.00 11.80           O  
ANISOU 2745  O   TRP A 184     1965   1139   1381    -58     23    -17
ATOM   2746  CB  TRP A 184       2.764  -2.554  -8.518  1.00 11.27           C  
ANISOU 2746  CB  TRP A 184     1867   1100   1315    -56     10    -25
ATOM   2747  CG  TRP A 184       3.908  -1.818  -7.945  1.00 10.81           C  
ANISOU 2747  CG  TRP A 184     1799   1050   1258    -55      8    -26
ATOM   2748  CD1 TRP A 184       4.622  -2.185  -6.805  1.00 11.40           C  
ANISOU 2748  CD1 TRP A 184     1877   1116   1339    -49      9    -21
ATOM   2749  CD2 TRP A 184       4.472  -0.596  -8.433  1.00 12.31           C  
ANISOU 2749  CD2 TRP A 184     1975   1259   1443    -59      5    -34
ATOM   2750  NE1 TRP A 184       5.591  -1.248  -6.627  1.00 11.21           N  
ANISOU 2750  NE1 TRP A 184     1846   1102   1313    -51      7    -25
ATOM   2751  CE2 TRP A 184       5.545  -0.193  -7.510  1.00 11.53           C  
ANISOU 2751  CE2 TRP A 184     1874   1159   1347    -56      7    -33
ATOM   2752  CE3 TRP A 184       4.193   0.271  -9.484  1.00 14.25           C  
ANISOU 2752  CE3 TRP A 184     2209   1525   1683    -64      2    -41
ATOM   2753  CZ2 TRP A 184       6.227   1.014  -7.628  1.00 13.27           C  
ANISOU 2753  CZ2 TRP A 184     2083   1397   1564    -58      7    -39
ATOM   2754  CZ3 TRP A 184       4.893   1.493  -9.654  1.00 14.95           C  
ANISOU 2754  CZ3 TRP A 184     2281   1631   1768    -64      1    -47
ATOM   2755  CH2 TRP A 184       5.874   1.834  -8.715  1.00 14.54           C  
ANISOU 2755  CH2 TRP A 184     2229   1577   1719    -62      6    -46
ATOM   2756  H   TRP A 184       3.209  -2.059 -11.156  1.00 10.87           H  
ATOM   2757  HA  TRP A 184       3.714  -4.241  -9.277  1.00 10.93           H  
ATOM   2758  HB3 TRP A 184       2.285  -3.117  -7.715  1.00 11.27           H  
ATOM   2759  HB2 TRP A 184       2.029  -1.811  -8.830  1.00 11.27           H  
ATOM   2760  HD1 TRP A 184       4.437  -3.059  -6.197  1.00 11.40           H  
ATOM   2761  HE1 TRP A 184       6.214  -1.277  -5.822  1.00 11.21           H  
ATOM   2762  HE3 TRP A 184       3.413   0.015 -10.184  1.00 14.25           H  
ATOM   2763  HZ2 TRP A 184       6.998   1.297  -6.926  1.00 13.27           H  
ATOM   2764  HZ3 TRP A 184       4.659   2.152 -10.477  1.00 14.95           H  
ATOM   2765  HH2 TRP A 184       6.396   2.771  -8.838  1.00 14.54           H  
ATOM   2766  N   SER A 185       1.753  -4.228 -11.592  1.00 11.73           N  
ANISOU 2766  N   SER A 185     1962   1143   1352    -86     23    -29
ATOM   2767  CA  SER A 185       0.695  -4.765 -12.375  1.00 13.03           C  
ANISOU 2767  CA  SER A 185     2142   1295   1513    -85     27    -27
ATOM   2768  C   SER A 185       1.085  -6.160 -12.984  1.00 12.29           C  
ANISOU 2768  C   SER A 185     2074   1184   1412    -94     39    -25
ATOM   2769  O   SER A 185       1.827  -6.191 -13.994  1.00 12.91           O  
ANISOU 2769  O   SER A 185     2160   1266   1480   -112     41    -30
ATOM   2770  CB  SER A 185       0.304  -3.770 -13.465  1.00 13.82           C  
ANISOU 2770  CB  SER A 185     2237   1410   1604    -94     18    -33
ATOM   2771  OG  SER A 185      -0.425  -2.738 -12.917  1.00 14.76           O  
ANISOU 2771  OG  SER A 185     2338   1542   1728    -81      8    -34
ATOM   2772  H   SER A 185       2.472  -3.749 -12.119  1.00 11.73           H  
ATOM   2773  HA  SER A 185      -0.197  -4.850 -11.761  1.00 13.03           H  
ATOM   2774  HB3 SER A 185      -0.373  -4.262 -14.165  1.00 13.82           H  
ATOM   2775  HB2 SER A 185       1.122  -3.421 -14.077  1.00 13.82           H  
ATOM   2776  HG  SER A 185       0.170  -2.185 -12.397  1.00 14.76           H  
ATOM   2777  N   PRO A 186       0.598  -7.278 -12.424  1.00 12.64           N  
ANISOU 2777  N   PRO A 186     2133   1211   1459    -82     48    -19
ATOM   2778  CA  PRO A 186       0.835  -8.586 -12.999  1.00 13.49           C  
ANISOU 2778  CA  PRO A 186     2267   1300   1558    -87     60    -17
ATOM   2779  C   PRO A 186       0.215  -8.776 -14.379  1.00 13.34           C  
ANISOU 2779  C   PRO A 186     2268   1279   1521   -107     62    -24
ATOM   2780  O   PRO A 186      -0.608  -7.923 -14.784  1.00 13.11           O  
ANISOU 2780  O   PRO A 186     2228   1262   1490   -111     52    -27
ATOM   2781  CB  PRO A 186       0.231  -9.587 -11.928  1.00 12.00           C  
ANISOU 2781  CB  PRO A 186     2083   1096   1379    -66     69     -9
ATOM   2782  CG  PRO A 186      -0.670  -8.744 -11.055  1.00 13.12           C  
ANISOU 2782  CG  PRO A 186     2209   1248   1528    -60     62     -9
ATOM   2783  CD  PRO A 186      -0.093  -7.328 -11.181  1.00 13.05           C  
ANISOU 2783  CD  PRO A 186     2178   1260   1523    -64     48    -14
ATOM   2784  HA  PRO A 186       1.911  -8.750 -13.081  1.00 13.49           H  
ATOM   2785  HB3 PRO A 186       1.031 -10.009 -11.331  1.00 12.00           H  
ATOM   2786  HB2 PRO A 186      -0.298 -10.428 -12.365  1.00 12.00           H  
ATOM   2787  HG3 PRO A 186      -0.736  -9.094 -10.028  1.00 13.12           H  
ATOM   2788  HG2 PRO A 186      -1.676  -8.754 -11.476  1.00 13.12           H  
ATOM   2789  HD2 PRO A 186      -0.914  -6.623 -11.068  1.00 13.05           H  
ATOM   2790  HD3 PRO A 186       0.628  -7.171 -10.380  1.00 13.05           H  
ATOM   2791  N   PRO A 187       0.578  -9.826 -15.227  1.00 13.69           N  
ANISOU 2791  N   PRO A 187     2342   1307   1554   -116     73    -24
ATOM   2792  CA  PRO A 187       0.015  -9.945 -16.591  1.00 14.69           C  
ANISOU 2792  CA  PRO A 187     2491   1429   1661   -138     74    -29
ATOM   2793  C   PRO A 187      -1.480  -9.863 -16.847  1.00 15.04           C  
ANISOU 2793  C   PRO A 187     2540   1472   1705   -133     72    -29
ATOM   2794  O   PRO A 187      -1.876  -9.271 -17.834  1.00 15.73           O  
ANISOU 2794  O   PRO A 187     2626   1570   1781   -150     63    -35
ATOM   2795  CB  PRO A 187       0.556 -11.274 -17.048  1.00 15.98           C  
ANISOU 2795  CB  PRO A 187     2691   1568   1812   -142     89    -27
ATOM   2796  CG  PRO A 187       1.736 -11.648 -16.144  1.00 17.00           C  
ANISOU 2796  CG  PRO A 187     2815   1687   1956   -115     96    -19
ATOM   2797  CD  PRO A 187       1.397 -10.963 -14.867  1.00 13.97           C  
ANISOU 2797  CD  PRO A 187     2393   1325   1589   -107     83    -18
ATOM   2798  HA  PRO A 187       0.503  -9.162 -17.176  1.00 14.69           H  
ATOM   2799  HB3 PRO A 187       0.846 -11.262 -18.100  1.00 15.98           H  
ATOM   2800  HB2 PRO A 187      -0.197 -12.058 -16.943  1.00 15.98           H  
ATOM   2801  HG3 PRO A 187       2.649 -11.210 -16.552  1.00 17.00           H  
ATOM   2802  HG2 PRO A 187       1.894 -12.721 -16.043  1.00 17.00           H  
ATOM   2803  HD2 PRO A 187       0.808 -11.621 -14.232  1.00 13.97           H  
ATOM   2804  HD3 PRO A 187       2.295 -10.677 -14.321  1.00 13.97           H  
ATOM   2805  N   GLU A 188      -2.375 -10.549 -16.114  1.00 13.84           N  
ANISOU 2805  N   GLU A 188     2389   1307   1563   -109     81    -22
ATOM   2806  CA  GLU A 188      -3.810 -10.473 -16.241  1.00 14.74           C  
ANISOU 2806  CA  GLU A 188     2513   1415   1673   -105     83    -22
ATOM   2807  C   GLU A 188      -4.413  -9.065 -15.877  1.00 14.74           C  
ANISOU 2807  C   GLU A 188     2487   1435   1678   -106     66    -25
ATOM   2808  O   GLU A 188      -5.370  -8.659 -16.547  1.00 15.39           O  
ANISOU 2808  O   GLU A 188     2577   1515   1753   -108     62    -26
ATOM   2809  CB  GLU A 188      -4.556 -11.606 -15.446  1.00 14.21           C  
ANISOU 2809  CB  GLU A 188     2454   1329   1615    -82     99    -14
ATOM   2810  CG  GLU A 188      -4.499 -11.679 -13.848  1.00 15.29           C  
ANISOU 2810  CG  GLU A 188     2563   1474   1773    -62     97     -8
ATOM   2811  CD  GLU A 188      -3.216 -11.557 -13.125  1.00 15.30           C  
ANISOU 2811  CD  GLU A 188     2552   1476   1784    -53     98     -4
ATOM   2812  OE1 GLU A 188      -2.099 -11.774 -13.691  1.00 14.91           O  
ANISOU 2812  OE1 GLU A 188     2519   1422   1726    -62    101     -6
ATOM   2813  OE2 GLU A 188      -3.204 -11.164 -11.915  1.00 15.22           O1-
ANISOU 2813  OE2 GLU A 188     2519   1473   1791    -38     96      1
ATOM   2814  H   GLU A 188      -2.050 -11.091 -15.319  1.00 13.84           H  
ATOM   2815  HA  GLU A 188      -4.038 -10.642 -17.295  1.00 14.74           H  
ATOM   2816  HB3 GLU A 188      -4.208 -12.564 -15.834  1.00 14.21           H  
ATOM   2817  HB2 GLU A 188      -5.608 -11.569 -15.723  1.00 14.21           H  
ATOM   2818  HG3 GLU A 188      -4.958 -12.616 -13.533  1.00 15.29           H  
ATOM   2819  HG2 GLU A 188      -5.160 -10.898 -13.469  1.00 15.29           H  
ATOM   2820  N   VAL A 189      -3.865  -8.432 -14.874  1.00 12.58           N  
ANISOU 2820  N   VAL A 189     2183   1179   1418    -99     55    -25
ATOM   2821  CA  VAL A 189      -4.174  -7.049 -14.552  1.00 12.76           C  
ANISOU 2821  CA  VAL A 189     2184   1221   1443    -97     40    -28
ATOM   2822  C   VAL A 189      -3.596  -6.026 -15.639  1.00 14.47           C  
ANISOU 2822  C   VAL A 189     2397   1455   1646   -118     27    -36
ATOM   2823  O   VAL A 189      -4.323  -5.091 -16.047  1.00 16.10           O  
ANISOU 2823  O   VAL A 189     2603   1670   1845   -122     16    -39
ATOM   2824  CB  VAL A 189      -3.667  -6.634 -13.170  1.00 12.59           C  
ANISOU 2824  CB  VAL A 189     2135   1211   1438    -82     34    -25
ATOM   2825  CG1 VAL A 189      -3.670  -5.105 -13.002  1.00 12.74           C  
ANISOU 2825  CG1 VAL A 189     2134   1251   1456    -82     17    -30
ATOM   2826  CG2 VAL A 189      -4.394  -7.298 -12.028  1.00 12.23           C  
ANISOU 2826  CG2 VAL A 189     2090   1153   1404    -64     42    -18
ATOM   2827  H   VAL A 189      -3.105  -8.858 -14.362  1.00 12.58           H  
ATOM   2828  HA  VAL A 189      -5.257  -6.956 -14.532  1.00 12.76           H  
ATOM   2829  HB  VAL A 189      -2.626  -6.952 -13.090  1.00 12.59           H  
ATOM   2830 HG11 VAL A 189      -2.892  -4.600 -13.576  1.00 12.74           H  
ATOM   2831 HG12 VAL A 189      -4.641  -4.682 -13.262  1.00 12.74           H  
ATOM   2832 HG13 VAL A 189      -3.477  -4.836 -11.964  1.00 12.74           H  
ATOM   2833 HG21 VAL A 189      -3.950  -7.024 -11.071  1.00 12.23           H  
ATOM   2834 HG22 VAL A 189      -5.440  -6.992 -12.000  1.00 12.23           H  
ATOM   2835 HG23 VAL A 189      -4.356  -8.384 -12.106  1.00 12.23           H  
ATOM   2836  N   LEU A 190      -2.421  -6.340 -16.201  1.00 14.96           N  
ANISOU 2836  N   LEU A 190     2457   1522   1704   -133     29    -39
ATOM   2837  CA  LEU A 190      -1.684  -5.511 -17.280  1.00 16.78           C  
ANISOU 2837  CA  LEU A 190     2681   1774   1923   -156     18    -47
ATOM   2838  C   LEU A 190      -2.238  -5.825 -18.693  1.00 16.61           C  
ANISOU 2838  C   LEU A 190     2685   1745   1883   -175     18    -50
ATOM   2839  O   LEU A 190      -1.865  -5.150 -19.633  1.00 20.47           O  
ANISOU 2839  O   LEU A 190     3163   2252   2362   -187      3    -55
ATOM   2840  CB  LEU A 190      -0.178  -5.797 -17.189  1.00 17.58           C  
ANISOU 2840  CB  LEU A 190     2779   1880   2020   -173     23    -50
ATOM   2841  CG  LEU A 190       0.770  -4.958 -18.177  1.00 18.21           C  
ANISOU 2841  CG  LEU A 190     2835   1969   2116   -158     22    -48
ATOM   2842  CD1 LEU A 190       0.582  -3.361 -18.193  1.00 22.43           C  
ANISOU 2842  CD1 LEU A 190     3376   2503   2645   -175     30    -51
ATOM   2843  CD2 LEU A 190       2.204  -5.268 -17.576  1.00 21.25           C  
ANISOU 2843  CD2 LEU A 190     3187   2379   2508   -149      8    -51
ATOM   2844  H   LEU A 190      -1.911  -7.141 -15.848  1.00 14.96           H  
ATOM   2845  HA  LEU A 190      -1.863  -4.455 -17.078  1.00 16.78           H  
ATOM   2846  HB3 LEU A 190       0.002  -6.862 -17.336  1.00 17.58           H  
ATOM   2847  HB2 LEU A 190       0.109  -5.580 -16.159  1.00 17.58           H  
ATOM   2848  HG  LEU A 190       0.712  -5.351 -19.193  1.00 18.21           H  
ATOM   2849 HD11 LEU A 190       0.013  -3.053 -19.071  1.00 22.43           H  
ATOM   2850 HD12 LEU A 190       0.041  -3.015 -17.312  1.00 22.43           H  
ATOM   2851 HD13 LEU A 190       1.531  -2.826 -18.228  1.00 22.43           H  
ATOM   2852 HD21 LEU A 190       2.697  -4.388 -17.165  1.00 21.25           H  
ATOM   2853 HD22 LEU A 190       2.196  -6.007 -16.773  1.00 21.25           H  
ATOM   2854 HD23 LEU A 190       2.848  -5.691 -18.346  1.00 21.25           H  
ATOM   2855  N   MET A 191      -3.169  -6.756 -18.863  1.00 15.36           N  
ANISOU 2855  N   MET A 191     2559   1559   1718   -175     32    -46
ATOM   2856  CA  MET A 191      -3.937  -7.132 -20.023  1.00 16.29           C  
ANISOU 2856  CA  MET A 191     2710   1665   1816   -195     34    -49
ATOM   2857  C   MET A 191      -5.386  -6.590 -19.799  1.00 18.18           C  
ANISOU 2857  C   MET A 191     2956   1899   2053   -183     30    -47
ATOM   2858  O   MET A 191      -5.559  -5.338 -19.776  1.00 19.89           O  
ANISOU 2858  O   MET A 191     3184   2120   2254   -201     20    -52
ATOM   2859  CB  MET A 191      -3.859  -8.603 -20.564  1.00 19.34           C  
ANISOU 2859  CB  MET A 191     3132   2023   2193   -198     54    -46
ATOM   2860  CG  MET A 191      -2.408  -8.864 -21.131  1.00 26.84           C  
ANISOU 2860  CG  MET A 191     4088   2973   3135   -218     59    -50
ATOM   2861  SD  MET A 191      -2.162 -10.534 -21.825  1.00 43.67           S  
ANISOU 2861  SD  MET A 191     6260   5068   5263   -207     84    -43
ATOM   2862  CE  MET A 191      -0.344 -10.415 -21.777  1.00 48.43           C  
ANISOU 2862  CE  MET A 191     6914   5645   5842   -219     95    -44
ATOM   2863  H   MET A 191      -3.425  -7.274 -18.035  1.00 15.36           H  
ATOM   2864  HA  MET A 191      -3.579  -6.520 -20.853  1.00 16.29           H  
ATOM   2865  HB3 MET A 191      -4.585  -8.764 -21.361  1.00 19.34           H  
ATOM   2866  HB2 MET A 191      -4.087  -9.315 -19.769  1.00 19.34           H  
ATOM   2867  HG3 MET A 191      -1.676  -8.699 -20.341  1.00 26.84           H  
ATOM   2868  HG2 MET A 191      -2.178  -8.140 -21.913  1.00 26.84           H  
ATOM   2869  HE1 MET A 191       0.007  -9.517 -22.286  1.00 48.43           H  
ATOM   2870  HE2 MET A 191       0.008 -10.383 -20.745  1.00 48.43           H  
ATOM   2871  HE3 MET A 191       0.102 -11.283 -22.261  1.00 48.43           H  
ATOM   2872  N   TYR A 192      -6.350  -7.475 -19.739  1.00 16.52           N  
ANISOU 2872  N   TYR A 192     2743   1677   1858   -157     38    -41
ATOM   2873  CA  TYR A 192      -7.773  -7.175 -19.604  1.00 17.89           C  
ANISOU 2873  CA  TYR A 192     2934   1837   2028   -147     41    -38
ATOM   2874  C   TYR A 192      -8.310  -6.710 -18.252  1.00 16.26           C  
ANISOU 2874  C   TYR A 192     2705   1638   1836   -125     34    -35
ATOM   2875  O   TYR A 192      -9.498  -6.392 -18.198  1.00 17.36           O  
ANISOU 2875  O   TYR A 192     2859   1765   1974   -116     38    -32
ATOM   2876  CB  TYR A 192      -8.485  -8.519 -20.124  1.00 19.62           C  
ANISOU 2876  CB  TYR A 192     3183   2026   2247   -137     65    -32
ATOM   2877  CG  TYR A 192      -7.860  -9.757 -19.587  1.00 20.58           C  
ANISOU 2877  CG  TYR A 192     3332   2133   2354   -153     77    -34
ATOM   2878  CD1 TYR A 192      -7.030 -10.503 -20.391  1.00 21.56           C  
ANISOU 2878  CD1 TYR A 192     3478   2257   2455   -180     69    -40
ATOM   2879  CD2 TYR A 192      -8.089 -10.167 -18.215  1.00 21.69           C  
ANISOU 2879  CD2 TYR A 192     3482   2258   2500   -142     94    -30
ATOM   2880  CE1 TYR A 192      -6.395 -11.633 -19.886  1.00 24.55           C  
ANISOU 2880  CE1 TYR A 192     3892   2620   2817   -199     80    -42
ATOM   2881  CE2 TYR A 192      -7.567 -11.380 -17.766  1.00 28.56           C  
ANISOU 2881  CE2 TYR A 192     4386   3112   3353   -158    105    -31
ATOM   2882  CZ  TYR A 192      -6.741 -12.102 -18.668  1.00 26.40           C  
ANISOU 2882  CZ  TYR A 192     4138   2836   3055   -187     98    -38
ATOM   2883  OH  TYR A 192      -6.085 -13.254 -18.223  1.00 32.39           O  
ANISOU 2883  OH  TYR A 192     4934   3577   3794   -205    109    -40
ATOM   2884  H   TYR A 192      -6.118  -8.458 -19.781  1.00 16.52           H  
ATOM   2885  HA  TYR A 192      -8.011  -6.382 -20.316  1.00 17.89           H  
ATOM   2886  HB3 TYR A 192      -8.428  -8.546 -21.214  1.00 19.62           H  
ATOM   2887  HB2 TYR A 192      -9.550  -8.516 -19.891  1.00 19.62           H  
ATOM   2888  HD1 TYR A 192      -6.815 -10.185 -21.401  1.00 21.56           H  
ATOM   2889  HD2 TYR A 192      -8.716  -9.576 -17.563  1.00 21.69           H  
ATOM   2890  HE1 TYR A 192      -5.703 -12.180 -20.510  1.00 24.55           H  
ATOM   2891  HE2 TYR A 192      -7.761 -11.739 -16.766  1.00 28.56           H  
ATOM   2892  HH  TYR A 192      -5.484 -13.623 -18.875  1.00 32.39           H  
ATOM   2893  N   SER A 193      -7.499  -6.575 -17.215  1.00 15.43           N  
ANISOU 2893  N   SER A 193     2569   1550   1745   -115     27    -34
ATOM   2894  CA  SER A 193      -7.848  -5.963 -15.910  1.00 15.29           C  
ANISOU 2894  CA  SER A 193     2532   1537   1740    -95     22    -31
ATOM   2895  C   SER A 193      -8.746  -6.727 -14.931  1.00 13.96           C  
ANISOU 2895  C   SER A 193     2374   1349   1582    -79     40    -24
ATOM   2896  O   SER A 193      -9.564  -6.211 -14.171  1.00 16.89           O  
ANISOU 2896  O   SER A 193     2746   1716   1957    -68     39    -22
ATOM   2897  CB  SER A 193      -8.208  -4.426 -16.102  1.00 18.44           C  
ANISOU 2897  CB  SER A 193     2931   1945   2130    -93      4    -34
ATOM   2898  OG  SER A 193      -7.132  -3.634 -16.589  1.00 20.78           O  
ANISOU 2898  OG  SER A 193     3211   2266   2419   -106    -13    -40
ATOM   2899  H   SER A 193      -6.530  -6.845 -17.320  1.00 15.43           H  
ATOM   2900  HA  SER A 193      -6.902  -5.937 -15.378  1.00 15.29           H  
ATOM   2901  HB3 SER A 193      -8.501  -3.993 -15.146  1.00 18.44           H  
ATOM   2902  HB2 SER A 193      -9.066  -4.295 -16.762  1.00 18.44           H  
ATOM   2903  HG  SER A 193      -6.400  -3.691 -15.969  1.00 20.78           H  
ATOM   2904  N   LYS A 194      -8.471  -8.037 -14.903  1.00 14.24           N  
ANISOU 2904  N   LYS A 194     2416   1372   1622    -78     56    -21
ATOM   2905  CA  LYS A 194      -9.033  -8.859 -13.806  1.00 13.81           C  
ANISOU 2905  CA  LYS A 194     2367   1302   1578    -63     73    -14
ATOM   2906  C   LYS A 194      -8.138  -8.695 -12.557  1.00 13.88           C  
ANISOU 2906  C   LYS A 194     2348   1319   1605    -49     72    -10
ATOM   2907  O   LYS A 194      -6.950  -9.010 -12.649  1.00 14.38           O  
ANISOU 2907  O   LYS A 194     2405   1383   1675    -48     75     -8
ATOM   2908  CB  LYS A 194      -9.071 -10.310 -14.198  1.00 17.02           C  
ANISOU 2908  CB  LYS A 194     2798   1690   1979    -64     92    -12
ATOM   2909  CG  LYS A 194      -9.458 -11.403 -13.212  1.00 19.18           C  
ANISOU 2909  CG  LYS A 194     3079   1949   2261    -47    111     -6
ATOM   2910  CD  LYS A 194      -9.387 -12.787 -13.787  1.00 24.91           C  
ANISOU 2910  CD  LYS A 194     3826   2657   2982    -43    130     -3
ATOM   2911  CE  LYS A 194     -10.387 -13.042 -14.886  1.00 24.96           C  
ANISOU 2911  CE  LYS A 194     3836   2651   2995    -26    150      3
ATOM   2912  NZ  LYS A 194     -10.403 -14.388 -15.337  1.00 26.84           N1+
ANISOU 2912  NZ  LYS A 194     4044   2900   3255    -11    151      8
ATOM   2913  H   LYS A 194      -7.768  -8.447 -15.502  1.00 14.24           H  
ATOM   2914  HA  LYS A 194     -10.056  -8.558 -13.569  1.00 13.81           H  
ATOM   2915  HB3 LYS A 194      -8.084 -10.573 -14.584  1.00 17.02           H  
ATOM   2916  HB2 LYS A 194      -9.734 -10.368 -15.060  1.00 17.02           H  
ATOM   2917  HG3 LYS A 194     -10.461 -11.210 -12.830  1.00 19.18           H  
ATOM   2918  HG2 LYS A 194      -8.799 -11.366 -12.343  1.00 19.18           H  
ATOM   2919  HD3 LYS A 194      -9.538 -13.501 -12.974  1.00 24.91           H  
ATOM   2920  HD2 LYS A 194      -8.376 -12.969 -14.156  1.00 24.91           H  
ATOM   2921  HE3 LYS A 194     -10.182 -12.415 -15.753  1.00 24.96           H  
ATOM   2922  HE2 LYS A 194     -11.391 -12.793 -14.541  1.00 24.96           H  
ATOM   2923  HZ1 LYS A 194     -10.627 -15.001 -14.566  1.00 26.84           H  
ATOM   2924  HZ2 LYS A 194     -11.097 -14.493 -16.063  1.00 26.84           H  
ATOM   2925  HZ3 LYS A 194      -9.494 -14.632 -15.705  1.00 26.84           H  
ATOM   2926  N   PHE A 195      -8.697  -8.196 -11.454  1.00 13.74           N  
ANISOU 2926  N   PHE A 195     2318   1307   1594    -41     65     -9
ATOM   2927  CA  PHE A 195      -8.048  -8.337 -10.119  1.00 13.79           C  
ANISOU 2927  CA  PHE A 195     2303   1321   1617    -31     64     -4
ATOM   2928  C   PHE A 195      -8.573  -9.632  -9.350  1.00 13.22           C  
ANISOU 2928  C   PHE A 195     2232   1238   1555    -21     81      2
ATOM   2929  O   PHE A 195      -9.736  -9.953  -9.461  1.00 14.26           O  
ANISOU 2929  O   PHE A 195     2377   1358   1682    -20     92      4
ATOM   2930  CB  PHE A 195      -8.313  -7.082  -9.268  1.00 14.56           C  
ANISOU 2930  CB  PHE A 195     2390   1428   1714    -28     49     -6
ATOM   2931  CG  PHE A 195      -7.648  -5.863  -9.860  1.00 15.10           C  
ANISOU 2931  CG  PHE A 195     2451   1512   1775    -34     32    -13
ATOM   2932  CD1 PHE A 195      -8.405  -5.158 -10.768  1.00 16.51           C  
ANISOU 2932  CD1 PHE A 195     2641   1692   1938    -42     24    -18
ATOM   2933  CD2 PHE A 195      -6.391  -5.424  -9.513  1.00 17.29           C  
ANISOU 2933  CD2 PHE A 195     2709   1804   2059    -33     24    -14
ATOM   2934  CE1 PHE A 195      -7.931  -3.936 -11.311  1.00 17.76           C  
ANISOU 2934  CE1 PHE A 195     2789   1870   2091    -48      9    -23
ATOM   2935  CE2 PHE A 195      -5.950  -4.209 -10.008  1.00 18.03           C  
ANISOU 2935  CE2 PHE A 195     2792   1914   2145    -39     10    -20
ATOM   2936  CZ  PHE A 195      -6.688  -3.491 -10.906  1.00 18.53           C  
ANISOU 2936  CZ  PHE A 195     2865   1981   2195    -46      3    -25
ATOM   2937  H   PHE A 195      -9.665  -7.912 -11.459  1.00 13.74           H  
ATOM   2938  HA  PHE A 195      -6.967  -8.434 -10.234  1.00 13.79           H  
ATOM   2939  HB3 PHE A 195      -7.924  -7.228  -8.259  1.00 14.56           H  
ATOM   2940  HB2 PHE A 195      -9.385  -6.910  -9.157  1.00 14.56           H  
ATOM   2941  HD1 PHE A 195      -9.385  -5.508 -11.057  1.00 16.51           H  
ATOM   2942  HD2 PHE A 195      -5.787  -5.977  -8.808  1.00 17.29           H  
ATOM   2943  HE1 PHE A 195      -8.521  -3.374 -12.018  1.00 17.76           H  
ATOM   2944  HE2 PHE A 195      -4.983  -3.835  -9.703  1.00 18.03           H  
ATOM   2945  HZ  PHE A 195      -6.301  -2.561 -11.293  1.00 18.53           H  
ATOM   2946  N   SER A 196      -7.654 -10.254  -8.593  1.00 13.25           N  
ANISOU 2946  N   SER A 196     2218   1246   1572    -14     83      7
ATOM   2947  CA  SER A 196      -7.849 -11.336  -7.619  1.00 12.21           C  
ANISOU 2947  CA  SER A 196     2080   1108   1451     -4     97     14
ATOM   2948  C   SER A 196      -7.084 -11.211  -6.241  1.00 12.25           C  
ANISOU 2948  C   SER A 196     2062   1124   1470      1     90     18
ATOM   2949  O   SER A 196      -6.329 -10.231  -6.030  1.00 12.37           O  
ANISOU 2949  O   SER A 196     2069   1146   1484     -3     77     15
ATOM   2950  CB  SER A 196      -7.508 -12.592  -8.388  1.00 13.56           C  
ANISOU 2950  CB  SER A 196     2266   1266   1619      1    114     16
ATOM   2951  OG  SER A 196      -6.123 -12.496  -8.748  1.00 13.95           O  
ANISOU 2951  OG  SER A 196     2313   1318   1670      3    111     17
ATOM   2952  H   SER A 196      -6.712  -9.873  -8.587  1.00 13.25           H  
ATOM   2953  HA  SER A 196      -8.909 -11.372  -7.362  1.00 12.21           H  
ATOM   2954  HB3 SER A 196      -8.118 -12.695  -9.288  1.00 13.56           H  
ATOM   2955  HB2 SER A 196      -7.667 -13.490  -7.790  1.00 13.56           H  
ATOM   2956  HG  SER A 196      -6.034 -11.833  -9.438  1.00 13.95           H  
ATOM   2957  N   SER A 197      -7.277 -12.227  -5.381  1.00 13.19           N  
ANISOU 2957  N   SER A 197     2170   1243   1601     10    101     25
ATOM   2958  CA  SER A 197      -6.422 -12.350  -4.237  1.00 13.74           C  
ANISOU 2958  CA  SER A 197     2219   1320   1681     14     94     29
ATOM   2959  C   SER A 197      -4.997 -12.730  -4.703  1.00 12.31           C  
ANISOU 2959  C   SER A 197     2042   1139   1498     15     89     28
ATOM   2960  O   SER A 197      -3.990 -12.243  -4.122  1.00 12.43           O  
ANISOU 2960  O   SER A 197     2045   1162   1516     14     76     29
ATOM   2961  CB  SER A 197      -7.030 -13.385  -3.284  1.00 16.76           C  
ANISOU 2961  CB  SER A 197     2588   1704   2075     25    107     37
ATOM   2962  OG  SER A 197      -7.253 -14.602  -4.006  1.00 24.77           O  
ANISOU 2962  OG  SER A 197     3614   2709   3088     36    122     39
ATOM   2963  H   SER A 197      -7.899 -12.998  -5.580  1.00 13.19           H  
ATOM   2964  HA  SER A 197      -6.364 -11.398  -3.705  1.00 13.74           H  
ATOM   2965  HB3 SER A 197      -7.978 -13.028  -2.880  1.00 16.76           H  
ATOM   2966  HB2 SER A 197      -6.369 -13.576  -2.437  1.00 16.76           H  
ATOM   2967  HG  SER A 197      -7.628 -15.247  -3.400  1.00 24.77           H  
ATOM   2968  N   LYS A 198      -4.839 -13.407  -5.902  1.00 11.33           N  
ANISOU 2968  N   LYS A 198     1937   1004   1364     17     98     27
ATOM   2969  CA  LYS A 198      -3.550 -13.635  -6.509  1.00 11.22           C  
ANISOU 2969  CA  LYS A 198     1932    986   1345     16     96     26
ATOM   2970  C   LYS A 198      -2.854 -12.414  -7.192  1.00 11.15           C  
ANISOU 2970  C   LYS A 198     1927    984   1327      1     83     18
ATOM   2971  O   LYS A 198      -1.654 -12.458  -7.305  1.00 11.29           O  
ANISOU 2971  O   LYS A 198     1947   1001   1341     -2     78     18
ATOM   2972  CB  LYS A 198      -3.627 -14.828  -7.429  1.00 11.92           C  
ANISOU 2972  CB  LYS A 198     2045   1060   1425     22    112     27
ATOM   2973  CG  LYS A 198      -4.281 -16.118  -6.910  1.00 12.45           C  
ANISOU 2973  CG  LYS A 198     2106   1123   1502     41    127     34
ATOM   2974  CD  LYS A 198      -3.482 -16.696  -5.696  1.00 13.99           C  
ANISOU 2974  CD  LYS A 198     2279   1325   1710     53    122     41
ATOM   2975  CE  LYS A 198      -3.540 -18.172  -5.441  1.00 15.45           C  
ANISOU 2975  CE  LYS A 198     2459   1509   1904     75    138     49
ATOM   2976  NZ  LYS A 198      -4.788 -18.750  -4.977  1.00 16.78           N1+
ANISOU 2976  NZ  LYS A 198     2600   1689   2086     86    131     56
ATOM   2977  H   LYS A 198      -5.647 -13.721  -6.417  1.00 11.33           H  
ATOM   2978  HA  LYS A 198      -2.873 -13.927  -5.704  1.00 11.22           H  
ATOM   2979  HB3 LYS A 198      -2.625 -15.056  -7.790  1.00 11.92           H  
ATOM   2980  HB2 LYS A 198      -4.190 -14.532  -8.314  1.00 11.92           H  
ATOM   2981  HG3 LYS A 198      -4.299 -16.851  -7.716  1.00 12.45           H  
ATOM   2982  HG2 LYS A 198      -5.323 -15.950  -6.635  1.00 12.45           H  
ATOM   2983  HD3 LYS A 198      -3.804 -16.173  -4.794  1.00 13.99           H  
ATOM   2984  HD2 LYS A 198      -2.431 -16.428  -5.807  1.00 13.99           H  
ATOM   2985  HE3 LYS A 198      -2.821 -18.403  -4.656  1.00 15.45           H  
ATOM   2986  HE2 LYS A 198      -3.218 -18.711  -6.333  1.00 15.45           H  
ATOM   2987  HZ1 LYS A 198      -4.664 -19.742  -4.828  1.00 16.78           H  
ATOM   2988  HZ2 LYS A 198      -5.061 -18.311  -4.110  1.00 16.78           H  
ATOM   2989  HZ3 LYS A 198      -5.506 -18.602  -5.671  1.00 16.78           H  
ATOM   2990  N   SER A 199      -3.549 -11.377  -7.656  1.00 11.31           N  
ANISOU 2990  N   SER A 199     1945   1009   1342     -8     75     13
ATOM   2991  CA  SER A 199      -2.879 -10.140  -8.188  1.00 11.17           C  
ANISOU 2991  CA  SER A 199     1923   1003   1319    -19     62      7
ATOM   2992  C   SER A 199      -2.058  -9.378  -7.103  1.00 10.88           C  
ANISOU 2992  C   SER A 199     1866    977   1291    -16     51      8
ATOM   2993  O   SER A 199      -0.896  -9.081  -7.268  1.00 10.97           O  
ANISOU 2993  O   SER A 199     1873    995   1299    -22     43      5
ATOM   2994  CB  SER A 199      -3.893  -9.364  -8.951  1.00 11.59           C  
ANISOU 2994  CB  SER A 199     1983   1059   1361    -28     57      0
ATOM   2995  OG  SER A 199      -5.145  -9.251  -8.351  1.00 12.22           O  
ANISOU 2995  OG  SER A 199     2061   1138   1443    -22     57      2
ATOM   2996  H   SER A 199      -4.558 -11.362  -7.596  1.00 11.31           H  
ATOM   2997  HA  SER A 199      -2.144 -10.463  -8.923  1.00 11.17           H  
ATOM   2998  HB3 SER A 199      -4.071  -9.831  -9.915  1.00 11.59           H  
ATOM   2999  HB2 SER A 199      -3.516  -8.364  -9.166  1.00 11.59           H  
ATOM   3000  HG  SER A 199      -5.054  -8.743  -7.540  1.00 12.22           H  
ATOM   3001  N   ASP A 200      -2.621  -9.133  -5.916  1.00 10.29           N  
ANISOU 3001  N   ASP A 200     1781    903   1226     -8     51     13
ATOM   3002  CA  ASP A 200      -1.981  -8.489  -4.775  1.00 10.29           C  
ANISOU 3002  CA  ASP A 200     1766    911   1234     -6     42     16
ATOM   3003  C   ASP A 200      -0.708  -9.229  -4.389  1.00 10.53           C  
ANISOU 3003  C   ASP A 200     1794    938   1268     -3     43     20
ATOM   3004  O   ASP A 200       0.288  -8.532  -4.192  1.00 10.20           O  
ANISOU 3004  O   ASP A 200     1747    903   1228     -5     33     19
ATOM   3005  CB  ASP A 200      -2.965  -8.230  -3.546  1.00 11.86           C  
ANISOU 3005  CB  ASP A 200     1956   1109   1440     -2     43     21
ATOM   3006  CG  ASP A 200      -4.106  -7.181  -3.674  1.00 11.41           C  
ANISOU 3006  CG  ASP A 200     1902   1055   1377     -5     37     16
ATOM   3007  OD1 ASP A 200      -3.976  -6.239  -4.500  1.00 12.19           O  
ANISOU 3007  OD1 ASP A 200     2008   1158   1468     -8     31     10
ATOM   3008  OD2 ASP A 200      -5.050  -7.301  -2.873  1.00 13.75           O1-
ANISOU 3008  OD2 ASP A 200     2195   1351   1680     -5     39     20
ATOM   3009  H   ASP A 200      -3.576  -9.423  -5.763  1.00 10.29           H  
ATOM   3010  HA  ASP A 200      -1.661  -7.508  -5.133  1.00 10.29           H  
ATOM   3011  HB3 ASP A 200      -2.362  -7.952  -2.685  1.00 11.86           H  
ATOM   3012  HB2 ASP A 200      -3.428  -9.185  -3.287  1.00 11.86           H  
ATOM   3013  N   ILE A 201      -0.672 -10.555  -4.395  1.00 10.25           N  
ANISOU 3013  N   ILE A 201     1765    895   1236      5     53     25
ATOM   3014  CA  ILE A 201       0.599 -11.336  -4.206  1.00 10.19           C  
ANISOU 3014  CA  ILE A 201     1758    884   1230     11     53     29
ATOM   3015  C   ILE A 201       1.701 -10.873  -5.095  1.00  9.42           C  
ANISOU 3015  C   ILE A 201     1672    785   1122      1     49     23
ATOM   3016  O   ILE A 201       2.806 -10.699  -4.577  1.00  9.91           O  
ANISOU 3016  O   ILE A 201     1732    849   1184      0     42     24
ATOM   3017  CB  ILE A 201       0.434 -12.870  -4.411  1.00 10.99           C  
ANISOU 3017  CB  ILE A 201     1867    975   1333     24     67     35
ATOM   3018  CG1 ILE A 201      -0.671 -13.444  -3.514  1.00 11.64           C  
ANISOU 3018  CG1 ILE A 201     1932   1063   1429     34     71     42
ATOM   3019  CG2 ILE A 201       1.700 -13.699  -4.291  1.00 11.82           C  
ANISOU 3019  CG2 ILE A 201     1980   1074   1437     32     66     39
ATOM   3020  CD1 ILE A 201      -0.290 -13.618  -2.037  1.00 12.52           C  
ANISOU 3020  CD1 ILE A 201     2023   1183   1552     40     62     48
ATOM   3021  H   ILE A 201      -1.510 -11.084  -4.592  1.00 10.25           H  
ATOM   3022  HA  ILE A 201       0.911 -11.161  -3.175  1.00 10.19           H  
ATOM   3023  HB  ILE A 201       0.078 -13.018  -5.431  1.00 10.99           H  
ATOM   3024 HG13 ILE A 201      -0.980 -14.404  -3.922  1.00 11.64           H  
ATOM   3025 HG12 ILE A 201      -1.567 -12.831  -3.569  1.00 11.64           H  
ATOM   3026 HG21 ILE A 201       2.366 -13.519  -5.131  1.00 11.82           H  
ATOM   3027 HG22 ILE A 201       2.242 -13.470  -3.374  1.00 11.82           H  
ATOM   3028 HG23 ILE A 201       1.478 -14.765  -4.277  1.00 11.82           H  
ATOM   3029 HD11 ILE A 201       0.287 -14.530  -1.888  1.00 12.52           H  
ATOM   3030 HD12 ILE A 201       0.307 -12.789  -1.662  1.00 12.52           H  
ATOM   3031 HD13 ILE A 201      -1.183 -13.702  -1.418  1.00 12.52           H  
ATOM   3032  N   TRP A 202       1.515 -10.516  -6.362  1.00  9.57           N  
ANISOU 3032  N   TRP A 202     1706    801   1130     -8     54     17
ATOM   3033  CA  TRP A 202       2.543  -9.993  -7.292  1.00  8.99           C  
ANISOU 3033  CA  TRP A 202     1643    728   1044    -22     52     11
ATOM   3034  C   TRP A 202       3.019  -8.566  -6.839  1.00  9.04           C  
ANISOU 3034  C   TRP A 202     1634    749   1053    -29     40      7
ATOM   3035  O   TRP A 202       4.250  -8.428  -6.811  1.00  9.68           O  
ANISOU 3035  O   TRP A 202     1718    831   1131    -34     38      6
ATOM   3036  CB  TRP A 202       2.099  -9.842  -8.743  1.00  9.35           C  
ANISOU 3036  CB  TRP A 202     1703    772   1078    -34     57      4
ATOM   3037  CG  TRP A 202       3.125  -9.389  -9.731  1.00  9.85           C  
ANISOU 3037  CG  TRP A 202     1774    839   1129    -52     55     -3
ATOM   3038  CD1 TRP A 202       3.729  -8.188  -9.815  1.00 10.56           C  
ANISOU 3038  CD1 TRP A 202     1851    946   1217    -63     46     -9
ATOM   3039  CD2 TRP A 202       3.688 -10.141 -10.877  1.00 10.47           C  
ANISOU 3039  CD2 TRP A 202     1878    907   1195    -64     63     -5
ATOM   3040  NE1 TRP A 202       4.658  -8.147 -10.849  1.00 11.38           N  
ANISOU 3040  NE1 TRP A 202     1966   1051   1308    -82     49    -15
ATOM   3041  CE2 TRP A 202       4.618  -9.359 -11.568  1.00 11.07           C  
ANISOU 3041  CE2 TRP A 202     1952    994   1261    -83     59    -13
ATOM   3042  CE3 TRP A 202       3.467 -11.441 -11.372  1.00 11.12           C  
ANISOU 3042  CE3 TRP A 202     1986    969   1270    -58     76     -1
ATOM   3043  CZ2 TRP A 202       5.347  -9.822 -12.629  1.00 11.89           C  
ANISOU 3043  CZ2 TRP A 202     2079   1090   1348   -102     66    -17
ATOM   3044  CZ3 TRP A 202       4.159 -11.880 -12.531  1.00 12.27           C  
ANISOU 3044  CZ3 TRP A 202     2159   1105   1399    -74     82     -5
ATOM   3045  CH2 TRP A 202       5.104 -11.085 -13.120  1.00 11.87           C  
ANISOU 3045  CH2 TRP A 202     2106   1066   1339    -97     77    -13
ATOM   3046  H   TRP A 202       0.581 -10.577  -6.745  1.00  9.57           H  
ATOM   3047  HA  TRP A 202       3.391 -10.681  -7.263  1.00  8.99           H  
ATOM   3048  HB3 TRP A 202       1.259  -9.152  -8.807  1.00  9.35           H  
ATOM   3049  HB2 TRP A 202       1.715 -10.803  -9.084  1.00  9.35           H  
ATOM   3050  HD1 TRP A 202       3.528  -7.353  -9.160  1.00 10.56           H  
ATOM   3051  HE1 TRP A 202       5.233  -7.341 -11.052  1.00 11.38           H  
ATOM   3052  HE3 TRP A 202       2.755 -12.093 -10.889  1.00 11.12           H  
ATOM   3053  HZ2 TRP A 202       6.089  -9.191 -13.097  1.00 11.89           H  
ATOM   3054  HZ3 TRP A 202       3.972 -12.867 -12.926  1.00 12.27           H  
ATOM   3055  HH2 TRP A 202       5.653 -11.443 -13.979  1.00 11.87           H  
ATOM   3056  N   ALA A 203       2.113  -7.738  -6.446  1.00  8.97           N  
ANISOU 3056  N   ALA A 203     1613    749   1048    -28     35      5
ATOM   3057  CA  ALA A 203       2.434  -6.433  -5.780  1.00  9.26           C  
ANISOU 3057  CA  ALA A 203     1636    798   1085    -31     24      1
ATOM   3058  C   ALA A 203       3.274  -6.568  -4.485  1.00  9.34           C  
ANISOU 3058  C   ALA A 203     1640    806   1101    -25     20      7
ATOM   3059  O   ALA A 203       4.230  -5.871  -4.393  1.00  9.91           O  
ANISOU 3059  O   ALA A 203     1709    884   1170    -31     15      3
ATOM   3060  CB  ALA A 203       1.148  -5.673  -5.356  1.00  9.55           C  
ANISOU 3060  CB  ALA A 203     1665    840   1123    -27     20      0
ATOM   3061  H   ALA A 203       1.138  -8.001  -6.485  1.00  8.97           H  
ATOM   3062  HA  ALA A 203       2.980  -5.821  -6.502  1.00  9.26           H  
ATOM   3063  HB1 ALA A 203       0.448  -5.600  -6.188  1.00  9.55           H  
ATOM   3064  HB2 ALA A 203       0.623  -6.130  -4.520  1.00  9.55           H  
ATOM   3065  HB3 ALA A 203       1.398  -4.655  -5.057  1.00  9.55           H  
ATOM   3066  N   PHE A 204       2.895  -7.525  -3.579  1.00  9.09           N  
ANISOU 3066  N   PHE A 204     1606    768   1078    -16     21     14
ATOM   3067  CA  PHE A 204       3.723  -7.937  -2.464  1.00  9.53           C  
ANISOU 3067  CA  PHE A 204     1657    824   1141    -12     14     20
ATOM   3068  C   PHE A 204       5.130  -8.418  -2.802  1.00  9.28           C  
ANISOU 3068  C   PHE A 204     1635    786   1103    -14     15     20
ATOM   3069  O   PHE A 204       6.137  -8.006  -2.188  1.00  9.80           O  
ANISOU 3069  O   PHE A 204     1701    854   1168    -17      8     21
ATOM   3070  CB  PHE A 204       3.108  -9.007  -1.485  1.00 10.22           C  
ANISOU 3070  CB  PHE A 204     1737    909   1239     -2     16     29
ATOM   3071  CG  PHE A 204       3.984  -9.525  -0.353  1.00 10.70           C  
ANISOU 3071  CG  PHE A 204     1791    970   1305      2      7     35
ATOM   3072  CD1 PHE A 204       4.629  -8.634   0.562  1.00 11.22           C  
ANISOU 3072  CD1 PHE A 204     1850   1042   1372     -3     -3     36
ATOM   3073  CD2 PHE A 204       4.207 -10.921  -0.257  1.00 10.84           C  
ANISOU 3073  CD2 PHE A 204     1813    982   1324     10      8     41
ATOM   3074  CE1 PHE A 204       5.606  -9.110   1.440  1.00 11.44           C  
ANISOU 3074  CE1 PHE A 204     1874   1071   1404     -2    -13     42
ATOM   3075  CE2 PHE A 204       5.141 -11.369   0.715  1.00 12.67           C  
ANISOU 3075  CE2 PHE A 204     2040   1216   1560     13     -3     47
ATOM   3076  CZ  PHE A 204       5.866 -10.457   1.507  1.00 11.96           C  
ANISOU 3076  CZ  PHE A 204     1941   1132   1472      6    -14     48
ATOM   3077  H   PHE A 204       2.052  -8.061  -3.744  1.00  9.09           H  
ATOM   3078  HA  PHE A 204       3.848  -7.035  -1.867  1.00  9.53           H  
ATOM   3079  HB3 PHE A 204       2.708  -9.845  -2.056  1.00 10.22           H  
ATOM   3080  HB2 PHE A 204       2.243  -8.548  -1.007  1.00 10.22           H  
ATOM   3081  HD1 PHE A 204       4.447  -7.571   0.497  1.00 11.22           H  
ATOM   3082  HD2 PHE A 204       3.714 -11.605  -0.929  1.00 10.84           H  
ATOM   3083  HE1 PHE A 204       6.156  -8.425   2.068  1.00 11.44           H  
ATOM   3084  HE2 PHE A 204       5.350 -12.425   0.803  1.00 12.67           H  
ATOM   3085  HZ  PHE A 204       6.609 -10.823   2.201  1.00 11.96           H  
ATOM   3086  N   GLY A 205       5.310  -9.188  -3.931  1.00  9.46           N  
ANISOU 3086  N   GLY A 205     1673    801   1121    -15     24     20
ATOM   3087  CA  GLY A 205       6.607  -9.672  -4.454  1.00  9.37           C  
ANISOU 3087  CA  GLY A 205     1677    782   1100    -19     26     19
ATOM   3088  C   GLY A 205       7.498  -8.437  -4.942  1.00  8.99           C  
ANISOU 3088  C   GLY A 205     1631    742   1044    -35     24     11
ATOM   3089  O   GLY A 205       8.727  -8.413  -4.707  1.00  9.17           O  
ANISOU 3089  O   GLY A 205     1659    762   1062    -39     21     11
ATOM   3090  H   GLY A 205       4.488  -9.473  -4.448  1.00  9.46           H  
ATOM   3091  HA3 GLY A 205       6.428 -10.335  -5.300  1.00  9.37           H  
ATOM   3092  HA2 GLY A 205       7.135 -10.245  -3.691  1.00  9.37           H  
ATOM   3093  N   VAL A 206       6.849  -7.358  -5.437  1.00  8.82           N  
ANISOU 3093  N   VAL A 206     1602    730   1018    -44     26      4
ATOM   3094  CA  VAL A 206       7.485  -6.103  -5.757  1.00  9.59           C  
ANISOU 3094  CA  VAL A 206     1696    840   1109    -57     24     -5
ATOM   3095  C   VAL A 206       7.769  -5.224  -4.529  1.00  9.26           C  
ANISOU 3095  C   VAL A 206     1641    804   1072    -52     16     -4
ATOM   3096  O   VAL A 206       8.766  -4.452  -4.445  1.00  9.88           O  
ANISOU 3096  O   VAL A 206     1723    887   1146    -59     17     -7
ATOM   3097  CB  VAL A 206       6.747  -5.284  -6.841  1.00 10.53           C  
ANISOU 3097  CB  VAL A 206     1807    970   1223    -65     26    -12
ATOM   3098  CG1 VAL A 206       7.350  -3.891  -7.122  1.00 10.68           C  
ANISOU 3098  CG1 VAL A 206     1816   1006   1236    -76     25    -21
ATOM   3099  CG2 VAL A 206       6.403  -6.116  -8.080  1.00 10.72           C  
ANISOU 3099  CG2 VAL A 206     1847    987   1240    -73     33    -13
ATOM   3100  H   VAL A 206       5.846  -7.395  -5.561  1.00  8.82           H  
ATOM   3101  HA  VAL A 206       8.459  -6.339  -6.189  1.00  9.59           H  
ATOM   3102  HB  VAL A 206       5.768  -5.061  -6.416  1.00 10.53           H  
ATOM   3103 HG11 VAL A 206       8.402  -3.994  -7.386  1.00 10.68           H  
ATOM   3104 HG12 VAL A 206       6.851  -3.413  -7.964  1.00 10.68           H  
ATOM   3105 HG13 VAL A 206       7.287  -3.218  -6.269  1.00 10.68           H  
ATOM   3106 HG21 VAL A 206       5.900  -7.046  -7.850  1.00 10.72           H  
ATOM   3107 HG22 VAL A 206       5.754  -5.559  -8.755  1.00 10.72           H  
ATOM   3108 HG23 VAL A 206       7.308  -6.371  -8.633  1.00 10.72           H  
ATOM   3109  N   LEU A 207       6.791  -5.197  -3.604  1.00  8.73           N  
ANISOU 3109  N   LEU A 207     1566    738   1015    -40     10      1
ATOM   3110  CA  LEU A 207       6.779  -4.324  -2.383  1.00  8.91           C  
ANISOU 3110  CA  LEU A 207     1581    763   1041    -36      3      3
ATOM   3111  C   LEU A 207       7.939  -4.840  -1.509  1.00  9.01           C  
ANISOU 3111  C   LEU A 207     1604    768   1053    -36      0      8
ATOM   3112  O   LEU A 207       8.783  -4.039  -1.029  1.00  8.98           O  
ANISOU 3112  O   LEU A 207     1602    766   1045    -40     -3      6
ATOM   3113  CB  LEU A 207       5.352  -4.468  -1.685  1.00  9.96           C  
ANISOU 3113  CB  LEU A 207     1706    897   1182    -27     -2      8
ATOM   3114  CG  LEU A 207       4.964  -3.490  -0.662  1.00 12.52           C  
ANISOU 3114  CG  LEU A 207     2027   1221   1508    -24    -11     10
ATOM   3115  CD1 LEU A 207       3.523  -3.471  -0.217  1.00 14.35           C  
ANISOU 3115  CD1 LEU A 207     2260   1459   1733    -26    -12      4
ATOM   3116  CD2 LEU A 207       5.959  -3.485   0.563  1.00 15.72           C  
ANISOU 3116  CD2 LEU A 207     2428   1627   1919    -18    -13     13
ATOM   3117  H   LEU A 207       5.961  -5.759  -3.750  1.00  8.73           H  
ATOM   3118  HA  LEU A 207       6.959  -3.288  -2.675  1.00  8.91           H  
ATOM   3119  HB3 LEU A 207       5.254  -5.469  -1.269  1.00  9.96           H  
ATOM   3120  HB2 LEU A 207       4.599  -4.388  -2.466  1.00  9.96           H  
ATOM   3121  HG  LEU A 207       5.109  -2.520  -1.141  1.00 12.52           H  
ATOM   3122 HD11 LEU A 207       2.956  -4.259  -0.712  1.00 14.35           H  
ATOM   3123 HD12 LEU A 207       3.409  -3.640   0.854  1.00 14.35           H  
ATOM   3124 HD13 LEU A 207       3.040  -2.523  -0.449  1.00 14.35           H  
ATOM   3125 HD21 LEU A 207       6.366  -4.475   0.766  1.00 15.72           H  
ATOM   3126 HD22 LEU A 207       6.793  -2.807   0.381  1.00 15.72           H  
ATOM   3127 HD23 LEU A 207       5.485  -3.138   1.479  1.00 15.72           H  
ATOM   3128  N   MET A 208       8.046  -6.205  -1.251  1.00  9.02           N  
ANISOU 3128  N   MET A 208     1611    759   1058    -31      0     15
ATOM   3129  CA  MET A 208       9.207  -6.718  -0.578  1.00  9.67           C  
ANISOU 3129  CA  MET A 208     1705    834   1138    -30     -5     20
ATOM   3130  C   MET A 208      10.532  -6.491  -1.336  1.00  9.45           C  
ANISOU 3130  C   MET A 208     1691    803   1097    -42      1     14
ATOM   3131  O   MET A 208      11.581  -6.518  -0.666  1.00 10.00           O  
ANISOU 3131  O   MET A 208     1768    870   1162    -46     -3     14
ATOM   3132  CB  MET A 208       9.061  -8.226  -0.233  1.00 10.30           C  
ANISOU 3132  CB  MET A 208     1789    903   1221    -19     -4     28
ATOM   3133  CG  MET A 208       9.342  -9.193  -1.416  1.00 12.49           C  
ANISOU 3133  CG  MET A 208     2052   1183   1511     -7     -9     36
ATOM   3134  SD  MET A 208       8.876 -10.898  -1.104  1.00 13.90           S  
ANISOU 3134  SD  MET A 208     2235   1352   1693      9     -8     45
ATOM   3135  CE  MET A 208      10.184 -11.390   0.010  1.00 13.21           C  
ANISOU 3135  CE  MET A 208     2162   1259   1599     10    -19     50
ATOM   3136  H   MET A 208       7.368  -6.868  -1.610  1.00  9.02           H  
ATOM   3137  HA  MET A 208       9.280  -6.192   0.373  1.00  9.67           H  
ATOM   3138  HB3 MET A 208       8.067  -8.416   0.173  1.00 10.30           H  
ATOM   3139  HB2 MET A 208       9.756  -8.464   0.572  1.00 10.30           H  
ATOM   3140  HG3 MET A 208      10.386  -9.178  -1.704  1.00 12.49           H  
ATOM   3141  HG2 MET A 208       8.767  -8.863  -2.275  1.00 12.49           H  
ATOM   3142  HE1 MET A 208      11.158 -11.230  -0.448  1.00 13.21           H  
ATOM   3143  HE2 MET A 208      10.137 -10.821   0.938  1.00 13.21           H  
ATOM   3144  HE3 MET A 208      10.090 -12.449   0.250  1.00 13.21           H  
ATOM   3145  N   TRP A 209      10.560  -6.335  -2.629  1.00  9.03           N  
ANISOU 3145  N   TRP A 209     1643    752   1038    -51     11      7
ATOM   3146  CA  TRP A 209      11.686  -5.974  -3.472  1.00  9.10           C  
ANISOU 3146  CA  TRP A 209     1663    761   1033    -67     18      0
ATOM   3147  C   TRP A 209      12.063  -4.512  -3.307  1.00  9.88           C  
ANISOU 3147  C   TRP A 209     1751    872   1130    -73     17     -6
ATOM   3148  O   TRP A 209      13.217  -4.243  -3.084  1.00 10.62           O  
ANISOU 3148  O   TRP A 209     1855    964   1216    -82     20     -9
ATOM   3149  CB  TRP A 209      11.332  -6.312  -4.933  1.00  9.35           C  
ANISOU 3149  CB  TRP A 209     1701    793   1058    -78     28     -6
ATOM   3150  CG  TRP A 209      12.553  -6.091  -5.790  1.00  9.26           C  
ANISOU 3150  CG  TRP A 209     1703    783   1032    -98     37    -13
ATOM   3151  CD1 TRP A 209      13.587  -6.859  -5.888  1.00  9.63           C  
ANISOU 3151  CD1 TRP A 209     1778    815   1067   -107     44    -13
ATOM   3152  CD2 TRP A 209      12.921  -4.862  -6.456  1.00  9.71           C  
ANISOU 3152  CD2 TRP A 209     1748    858   1084   -113     41    -23
ATOM   3153  NE1 TRP A 209      14.535  -6.244  -6.662  1.00 10.39           N  
ANISOU 3153  NE1 TRP A 209     1879    919   1151   -130     52    -22
ATOM   3154  CE2 TRP A 209      14.186  -5.014  -7.034  1.00  9.77           C  
ANISOU 3154  CE2 TRP A 209     1775    862   1077   -134     51    -28
ATOM   3155  CE3 TRP A 209      12.265  -3.622  -6.537  1.00 10.12           C  
ANISOU 3155  CE3 TRP A 209     1775    930   1142   -110     38    -28
ATOM   3156  CZ2 TRP A 209      14.786  -4.000  -7.769  1.00 11.04           C  
ANISOU 3156  CZ2 TRP A 209     1925   1039   1229   -153     58    -38
ATOM   3157  CZ3 TRP A 209      12.977  -2.534  -7.050  1.00 10.90           C  
ANISOU 3157  CZ3 TRP A 209     1865   1044   1233   -125     44    -37
ATOM   3158  CH2 TRP A 209      14.184  -2.713  -7.680  1.00 11.63           C  
ANISOU 3158  CH2 TRP A 209     1972   1136   1312   -147     54    -42
ATOM   3159  H   TRP A 209       9.678  -6.382  -3.118  1.00  9.03           H  
ATOM   3160  HA  TRP A 209      12.536  -6.591  -3.170  1.00  9.10           H  
ATOM   3161  HB3 TRP A 209      10.526  -5.723  -5.347  1.00  9.35           H  
ATOM   3162  HB2 TRP A 209      11.050  -7.360  -5.019  1.00  9.35           H  
ATOM   3163  HD1 TRP A 209      13.674  -7.837  -5.444  1.00  9.63           H  
ATOM   3164  HE1 TRP A 209      15.412  -6.690  -6.908  1.00 10.39           H  
ATOM   3165  HE3 TRP A 209      11.291  -3.479  -6.093  1.00 10.12           H  
ATOM   3166  HZ2 TRP A 209      15.748  -4.140  -8.241  1.00 11.04           H  
ATOM   3167  HZ3 TRP A 209      12.524  -1.555  -7.035  1.00 10.90           H  
ATOM   3168  HH2 TRP A 209      14.674  -1.865  -8.135  1.00 11.63           H  
ATOM   3169  N   GLU A 210      11.119  -3.595  -3.225  1.00  9.88           N  
ANISOU 3169  N   GLU A 210     1733    885   1137    -67     14     -9
ATOM   3170  CA  GLU A 210      11.345  -2.174  -2.808  1.00  9.80           C  
ANISOU 3170  CA  GLU A 210     1712    887   1125    -68     14    -15
ATOM   3171  C   GLU A 210      11.909  -2.046  -1.432  1.00  9.25           C  
ANISOU 3171  C   GLU A 210     1649    809   1055    -64      8    -10
ATOM   3172  O   GLU A 210      12.723  -1.214  -1.272  1.00 10.09           O  
ANISOU 3172  O   GLU A 210     1760    919   1154    -70     12    -14
ATOM   3173  CB  GLU A 210      10.009  -1.370  -2.832  1.00 10.36           C  
ANISOU 3173  CB  GLU A 210     1766    969   1202    -58     10    -16
ATOM   3174  CG  GLU A 210       9.272  -1.236  -4.195  1.00 11.72           C  
ANISOU 3174  CG  GLU A 210     1928   1153   1372    -63     14    -22
ATOM   3175  CD  GLU A 210       8.112  -0.325  -4.041  1.00 12.75           C  
ANISOU 3175  CD  GLU A 210     2045   1292   1507    -51      8    -23
ATOM   3176  OE1 GLU A 210       8.320   0.884  -4.152  1.00 13.59           O  
ANISOU 3176  OE1 GLU A 210     2141   1413   1610    -48      9    -29
ATOM   3177  OE2 GLU A 210       6.989  -0.764  -4.202  1.00 12.26           O1-
ANISOU 3177  OE2 GLU A 210     1985   1223   1452    -42      4    -17
ATOM   3178  H   GLU A 210      10.156  -3.858  -3.400  1.00  9.88           H  
ATOM   3179  HA  GLU A 210      12.034  -1.721  -3.524  1.00  9.80           H  
ATOM   3180  HB3 GLU A 210      10.213  -0.364  -2.455  1.00 10.36           H  
ATOM   3181  HB2 GLU A 210       9.313  -1.801  -2.113  1.00 10.36           H  
ATOM   3182  HG3 GLU A 210       8.955  -2.181  -4.603  1.00 11.72           H  
ATOM   3183  HG2 GLU A 210       9.962  -0.825  -4.935  1.00 11.72           H  
ATOM   3184  N   ILE A 211      11.562  -2.863  -0.398  1.00  8.54           N  
ANISOU 3184  N   ILE A 211     1562    710    973    -54     -2     -1
ATOM   3185  CA  ILE A 211      12.108  -2.996   0.937  1.00  8.47           C  
ANISOU 3185  CA  ILE A 211     1561    693    963    -52    -10      5
ATOM   3186  C   ILE A 211      13.628  -3.182   0.919  1.00  9.74           C  
ANISOU 3186  C   ILE A 211     1740    845   1115    -60     -8      5
ATOM   3187  O   ILE A 211      14.409  -2.455   1.511  1.00  9.58           O  
ANISOU 3187  O   ILE A 211     1729    824   1087    -64     -8      3
ATOM   3188  CB  ILE A 211      11.322  -4.055   1.885  1.00  8.92           C  
ANISOU 3188  CB  ILE A 211     1613    745   1030    -42    -21     14
ATOM   3189  CG1 ILE A 211      10.022  -3.368   2.341  1.00  9.50           C  
ANISOU 3189  CG1 ILE A 211     1673    827   1110    -37    -23     13
ATOM   3190  CG2 ILE A 211      12.119  -4.480   3.113  1.00 10.44           C  
ANISOU 3190  CG2 ILE A 211     1816    930   1222    -42    -33     21
ATOM   3191  CD1 ILE A 211       8.929  -4.398   2.903  1.00 10.37           C  
ANISOU 3191  CD1 ILE A 211     1776    935   1230    -31    -30     21
ATOM   3192  H   ILE A 211      10.832  -3.535  -0.596  1.00  8.54           H  
ATOM   3193  HA  ILE A 211      11.965  -2.017   1.394  1.00  8.47           H  
ATOM   3194  HB  ILE A 211      11.069  -4.941   1.306  1.00  8.92           H  
ATOM   3195 HG13 ILE A 211       9.570  -2.849   1.496  1.00  9.50           H  
ATOM   3196 HG12 ILE A 211      10.231  -2.600   3.087  1.00  9.50           H  
ATOM   3197 HG21 ILE A 211      12.999  -5.065   2.845  1.00 10.44           H  
ATOM   3198 HG22 ILE A 211      12.448  -3.616   3.690  1.00 10.44           H  
ATOM   3199 HG23 ILE A 211      11.532  -5.104   3.778  1.00 10.44           H  
ATOM   3200 HD11 ILE A 211       9.341  -5.093   3.626  1.00 10.37           H  
ATOM   3201 HD12 ILE A 211       8.120  -3.862   3.399  1.00 10.37           H  
ATOM   3202 HD13 ILE A 211       8.483  -4.979   2.098  1.00 10.37           H  
ATOM   3203  N   TYR A 212      14.154  -4.293   0.344  1.00  9.38           N  
ANISOU 3203  N   TYR A 212     1705    791   1068    -61     -6      8
ATOM   3204  CA  TYR A 212      15.625  -4.515   0.242  1.00  8.61           C  
ANISOU 3204  CA  TYR A 212     1630    682    959    -68     -4      9
ATOM   3205  C   TYR A 212      16.338  -3.671  -0.847  1.00  9.85           C  
ANISOU 3205  C   TYR A 212     1795    845   1105    -84      9     -1
ATOM   3206  O   TYR A 212      17.515  -3.441  -0.714  1.00 11.48           O  
ANISOU 3206  O   TYR A 212     2022   1040   1299    -93     12     -2
ATOM   3207  CB  TYR A 212      15.921  -6.023   0.070  1.00  9.75           C  
ANISOU 3207  CB  TYR A 212     1786    815   1105    -61     -6     16
ATOM   3208  CG  TYR A 212      15.479  -6.951   1.127  1.00  9.78           C  
ANISOU 3208  CG  TYR A 212     1787    813   1116    -47    -20     26
ATOM   3209  CD1 TYR A 212      14.212  -7.612   1.145  1.00 10.65           C  
ANISOU 3209  CD1 TYR A 212     1877    930   1240    -35    -26     31
ATOM   3210  CD2 TYR A 212      16.409  -7.202   2.217  1.00 10.70           C  
ANISOU 3210  CD2 TYR A 212     1921    919   1226    -45    -29     32
ATOM   3211  CE1 TYR A 212      13.830  -8.393   2.180  1.00 11.13           C  
ANISOU 3211  CE1 TYR A 212     1931    990   1309    -24    -39     41
ATOM   3212  CE2 TYR A 212      16.028  -7.982   3.240  1.00 11.65           C  
ANISOU 3212  CE2 TYR A 212     2036   1037   1353    -33    -45     42
ATOM   3213  CZ  TYR A 212      14.721  -8.500   3.255  1.00 11.06           C  
ANISOU 3213  CZ  TYR A 212     1937    972   1293    -23    -50     47
ATOM   3214  OH  TYR A 212      14.290  -9.224   4.321  1.00 13.51           O  
ANISOU 3214  OH  TYR A 212     2239   1284   1611    -12    -65     57
ATOM   3215  H   TYR A 212      13.552  -4.976  -0.095  1.00  9.38           H  
ATOM   3216  HA  TYR A 212      16.081  -4.234   1.194  1.00  8.61           H  
ATOM   3217  HB3 TYR A 212      16.999  -6.152  -0.024  1.00  9.75           H  
ATOM   3218  HB2 TYR A 212      15.488  -6.370  -0.867  1.00  9.75           H  
ATOM   3219  HD1 TYR A 212      13.542  -7.481   0.315  1.00 10.65           H  
ATOM   3220  HD2 TYR A 212      17.385  -6.741   2.232  1.00 10.70           H  
ATOM   3221  HE1 TYR A 212      12.860  -8.867   2.196  1.00 11.13           H  
ATOM   3222  HE2 TYR A 212      16.696  -8.147   4.073  1.00 11.65           H  
ATOM   3223  HH  TYR A 212      14.950  -9.302   5.015  1.00 13.51           H  
ATOM   3224  N   SER A 213      15.667  -3.174  -1.852  1.00  9.60           N  
ANISOU 3224  N   SER A 213     1747    827   1074    -90     18    -10
ATOM   3225  CA  SER A 213      16.280  -2.225  -2.809  1.00 10.71           C  
ANISOU 3225  CA  SER A 213     1887    978   1204   -106     31    -20
ATOM   3226  C   SER A 213      16.372  -0.862  -2.224  1.00  9.91           C  
ANISOU 3226  C   SER A 213     1773    888   1103   -103     33    -25
ATOM   3227  O   SER A 213      16.958  -0.035  -2.819  1.00 11.56           O  
ANISOU 3227  O   SER A 213     1976   1111   1306   -114     44    -34
ATOM   3228  CB  SER A 213      15.446  -2.165  -4.082  1.00 10.54           C  
ANISOU 3228  CB  SER A 213     1853    968   1182   -114     39    -26
ATOM   3229  OG  SER A 213      15.602  -3.279  -4.817  1.00 12.83           O  
ANISOU 3229  OG  SER A 213     2158   1246   1470   -117     40    -23
ATOM   3230  H   SER A 213      14.684  -3.379  -1.972  1.00  9.60           H  
ATOM   3231  HA  SER A 213      17.292  -2.545  -3.070  1.00 10.71           H  
ATOM   3232  HB3 SER A 213      15.751  -1.337  -4.722  1.00 10.54           H  
ATOM   3233  HB2 SER A 213      14.389  -2.009  -3.863  1.00 10.54           H  
ATOM   3234  HG  SER A 213      15.049  -3.969  -4.439  1.00 12.83           H  
ATOM   3235  N   LEU A 214      15.895  -0.656  -0.969  1.00 10.04           N  
ANISOU 3235  N   LEU A 214     1788    901   1126    -89     22    -19
ATOM   3236  CA  LEU A 214      15.990   0.562  -0.177  1.00 10.49           C  
ANISOU 3236  CA  LEU A 214     1839    966   1182    -84     23    -22
ATOM   3237  C   LEU A 214      15.203   1.698  -0.882  1.00 11.48           C  
ANISOU 3237  C   LEU A 214     1941   1111   1310    -81     30    -30
ATOM   3238  O   LEU A 214      15.690   2.793  -0.908  1.00 12.44           O  
ANISOU 3238  O   LEU A 214     2056   1244   1425    -81     39    -37
ATOM   3239  CB  LEU A 214      17.393   0.955   0.261  1.00 11.74           C  
ANISOU 3239  CB  LEU A 214     2016   1116   1328    -93     30    -25
ATOM   3240  CG  LEU A 214      18.188  -0.196   1.008  1.00 12.14           C  
ANISOU 3240  CG  LEU A 214     2091   1147   1375    -95     20    -16
ATOM   3241  CD1 LEU A 214      19.573   0.318   1.467  1.00 13.77           C  
ANISOU 3241  CD1 LEU A 214     2319   1346   1567   -105     28    -20
ATOM   3242  CD2 LEU A 214      17.461  -0.730   2.261  1.00 13.38           C  
ANISOU 3242  CD2 LEU A 214     2248   1296   1540    -82      3     -7
ATOM   3243  H   LEU A 214      15.440  -1.428  -0.503  1.00 10.04           H  
ATOM   3244  HA  LEU A 214      15.419   0.348   0.722  1.00 10.49           H  
ATOM   3245  HB3 LEU A 214      17.334   1.822   0.922  1.00 11.74           H  
ATOM   3246  HB2 LEU A 214      17.971   1.276  -0.607  1.00 11.74           H  
ATOM   3247  HG  LEU A 214      18.348  -1.020   0.312  1.00 12.14           H  
ATOM   3248 HD11 LEU A 214      20.331  -0.456   1.345  1.00 13.77           H  
ATOM   3249 HD12 LEU A 214      19.895   1.176   0.876  1.00 13.77           H  
ATOM   3250 HD13 LEU A 214      19.587   0.636   2.510  1.00 13.77           H  
ATOM   3251 HD21 LEU A 214      16.693  -0.042   2.614  1.00 13.38           H  
ATOM   3252 HD22 LEU A 214      16.973  -1.679   2.037  1.00 13.38           H  
ATOM   3253 HD23 LEU A 214      18.130  -0.921   3.101  1.00 13.38           H  
ATOM   3254  N   GLY A 215      14.054   1.423  -1.494  1.00 10.98           N  
ANISOU 3254  N   GLY A 215     1864   1053   1253    -76     26    -29
ATOM   3255  CA  GLY A 215      13.142   2.540  -1.990  1.00 12.34           C  
ANISOU 3255  CA  GLY A 215     2017   1244   1430    -70     28    -35
ATOM   3256  C   GLY A 215      13.454   2.996  -3.456  1.00 12.77           C  
ANISOU 3256  C   GLY A 215     2058   1317   1478    -83     39    -44
ATOM   3257  O   GLY A 215      13.358   4.199  -3.750  1.00 14.22           O  
ANISOU 3257  O   GLY A 215     2222   1519   1663    -78     41    -50
ATOM   3258  H   GLY A 215      13.688   0.479  -1.488  1.00 10.98           H  
ATOM   3259  HA3 GLY A 215      13.179   3.401  -1.321  1.00 12.34           H  
ATOM   3260  HA2 GLY A 215      12.115   2.175  -1.959  1.00 12.34           H  
ATOM   3261  N   LYS A 216      13.991   2.110  -4.287  1.00 13.11           N  
ANISOU 3261  N   LYS A 216     2113   1355   1515   -101     45    -46
ATOM   3262  CA  LYS A 216      14.356   2.321  -5.724  1.00 14.11           C  
ANISOU 3262  CA  LYS A 216     2229   1497   1636   -119     54    -54
ATOM   3263  C   LYS A 216      13.330   1.623  -6.595  1.00 13.53           C  
ANISOU 3263  C   LYS A 216     2141   1432   1568   -114     48    -54
ATOM   3264  O   LYS A 216      12.525   0.779  -6.102  1.00 13.08           O  
ANISOU 3264  O   LYS A 216     2090   1362   1518   -103     39    -46
ATOM   3265  CB  LYS A 216      15.864   1.917  -5.943  1.00 18.30           C  
ANISOU 3265  CB  LYS A 216     2783   2012   2157   -138     61    -53
ATOM   3266  CG  LYS A 216      17.025   2.769  -5.270  1.00 23.46           C  
ANISOU 3266  CG  LYS A 216     3450   2663   2800   -151     71    -57
ATOM   3267  CD  LYS A 216      17.326   4.182  -5.955  1.00 32.42           C  
ANISOU 3267  CD  LYS A 216     4608   3786   3923   -175     79    -58
ATOM   3268  CE  LYS A 216      18.482   4.864  -5.150  1.00 43.37           C  
ANISOU 3268  CE  LYS A 216     6011   5171   5297   -192     92    -63
ATOM   3269  NZ  LYS A 216      18.843   6.172  -5.724  1.00 51.40           N1+
ANISOU 3269  NZ  LYS A 216     7000   6216   6312   -199    104    -74
ATOM   3270  H   LYS A 216      14.116   1.165  -3.954  1.00 13.11           H  
ATOM   3271  HA  LYS A 216      14.279   3.385  -5.954  1.00 14.11           H  
ATOM   3272  HB3 LYS A 216      16.066   1.892  -7.014  1.00 18.30           H  
ATOM   3273  HB2 LYS A 216      15.977   0.884  -5.612  1.00 18.30           H  
ATOM   3274  HG3 LYS A 216      17.937   2.171  -5.282  1.00 23.46           H  
ATOM   3275  HG2 LYS A 216      16.785   2.918  -4.216  1.00 23.46           H  
ATOM   3276  HD3 LYS A 216      16.427   4.800  -5.945  1.00 32.42           H  
ATOM   3277  HD2 LYS A 216      17.608   4.036  -7.000  1.00 32.42           H  
ATOM   3278  HE3 LYS A 216      19.369   4.229  -5.152  1.00 43.37           H  
ATOM   3279  HE2 LYS A 216      18.188   5.007  -4.110  1.00 43.37           H  
ATOM   3280  HZ1 LYS A 216      18.042   6.786  -5.696  1.00 51.40           H  
ATOM   3281  HZ2 LYS A 216      19.598   6.578  -5.192  1.00 51.40           H  
ATOM   3282  HZ3 LYS A 216      19.136   6.047  -6.683  1.00 51.40           H  
ATOM   3283  N   MET A 217      13.254   2.011  -7.867  0.50 14.67           N  
ANISOU 3283  N   MET A 217     2264   1599   1709   -122     52    -62
ATOM   3284  CA  MET A 217      12.163   1.820  -8.825  0.50 14.21           C  
ANISOU 3284  CA  MET A 217     2196   1548   1653   -121     45    -62
ATOM   3285  C   MET A 217      12.274   0.446  -9.556  0.50 13.39           C  
ANISOU 3285  C   MET A 217     2114   1429   1544   -140     48    -60
ATOM   3286  O   MET A 217      13.419   0.060  -9.983  0.50 14.27           O  
ANISOU 3286  O   MET A 217     2237   1539   1646   -162     57    -64
ATOM   3287  CB  MET A 217      12.225   2.995  -9.844  0.50 16.44           C  
ANISOU 3287  CB  MET A 217     2452   1862   1933   -126     46    -72
ATOM   3288  CG  MET A 217      11.168   3.118 -10.962  0.50 17.81           C  
ANISOU 3288  CG  MET A 217     2618   2042   2105   -131     39    -73
ATOM   3289  SD  MET A 217      11.061   4.513 -12.142  0.50 22.25           S  
ANISOU 3289  SD  MET A 217     3144   2645   2664   -133     36    -82
ATOM   3290  CE  MET A 217      12.408   5.696 -11.796  0.50 21.35           C  
ANISOU 3290  CE  MET A 217     3021   2531   2559    -95     29    -78
ATOM   3291  H   MET A 217      13.974   2.638  -8.197  0.50 14.67           H  
ATOM   3292  HA  MET A 217      11.222   1.895  -8.281  0.50 14.21           H  
ATOM   3293  HB3 MET A 217      13.206   2.987 -10.323  0.50 16.44           H  
ATOM   3294  HB2 MET A 217      12.201   3.928  -9.280  0.50 16.44           H  
ATOM   3295  HG3 MET A 217      10.185   3.052 -10.495  0.50 17.81           H  
ATOM   3296  HG2 MET A 217      11.246   2.221 -11.573  0.50 17.81           H  
ATOM   3297  HE1 MET A 217      13.376   5.208 -11.908  0.50 21.35           H  
ATOM   3298  HE2 MET A 217      12.362   6.535 -12.490  0.50 21.35           H  
ATOM   3299  HE3 MET A 217      12.326   6.080 -10.779  0.50 21.35           H  
ATOM   3300  N   PRO A 218      11.209  -0.363  -9.630  1.00 12.36           N  
ANISOU 3300  N   PRO A 218     1992   1284   1418   -130     41    -54
ATOM   3301  CA  PRO A 218      11.274  -1.549 -10.392  1.00 11.99           C  
ANISOU 3301  CA  PRO A 218     1966   1222   1366   -144     45    -52
ATOM   3302  C   PRO A 218      11.462  -1.271 -11.882  1.00 13.17           C  
ANISOU 3302  C   PRO A 218     2112   1389   1504   -169     50    -61
ATOM   3303  O   PRO A 218      10.681  -0.583 -12.501  1.00 12.88           O  
ANISOU 3303  O   PRO A 218     2051   1374   1468   -170     45    -66
ATOM   3304  CB  PRO A 218       9.925  -2.370 -10.224  1.00 12.53           C  
ANISOU 3304  CB  PRO A 218     2038   1279   1443   -126     37    -45
ATOM   3305  CG  PRO A 218       9.154  -1.622  -9.107  1.00 13.04           C  
ANISOU 3305  CG  PRO A 218     2089   1347   1519   -104     29    -41
ATOM   3306  CD  PRO A 218       9.858  -0.228  -9.081  1.00 13.02           C  
ANISOU 3306  CD  PRO A 218     2068   1366   1513   -107     31    -49
ATOM   3307  HA  PRO A 218      12.096  -2.155 -10.011  1.00 11.99           H  
ATOM   3308  HB3 PRO A 218      10.091  -3.405  -9.944  1.00 12.53           H  
ATOM   3309  HB2 PRO A 218       9.342  -2.403 -11.141  1.00 12.53           H  
ATOM   3310  HG3 PRO A 218       9.354  -2.110  -8.154  1.00 13.04           H  
ATOM   3311  HG2 PRO A 218       8.074  -1.578  -9.247  1.00 13.04           H  
ATOM   3312  HD2 PRO A 218       9.305   0.488  -9.686  1.00 13.02           H  
ATOM   3313  HD3 PRO A 218       9.870   0.155  -8.060  1.00 13.02           H  
ATOM   3314  N   TYR A 219      12.527  -1.771 -12.513  1.00 13.03           N  
ANISOU 3314  N   TYR A 219     2117   1359   1474   -191     59    -62
ATOM   3315  CA  TYR A 219      12.920  -1.585 -13.925  1.00 12.83           C  
ANISOU 3315  CA  TYR A 219     2093   1348   1436   -221     65    -71
ATOM   3316  C   TYR A 219      13.248  -0.125 -14.271  1.00 13.82           C  
ANISOU 3316  C   TYR A 219     2189   1503   1558   -233     68    -80
ATOM   3317  O   TYR A 219      12.646   0.422 -15.144  1.00 15.16           O  
ANISOU 3317  O   TYR A 219     2338   1698   1726   -243     64    -87
ATOM   3318  CB  TYR A 219      11.822  -2.118 -14.961  1.00 13.87           C  
ANISOU 3318  CB  TYR A 219     2226   1479   1565   -223     59    -71
ATOM   3319  CG  TYR A 219      11.337  -3.558 -14.662  1.00 11.97           C  
ANISOU 3319  CG  TYR A 219     2008   1211   1330   -204     56    -61
ATOM   3320  CD1 TYR A 219      12.080  -4.663 -15.120  1.00 12.86           C  
ANISOU 3320  CD1 TYR A 219     2156   1299   1433   -213     64    -58
ATOM   3321  CD2 TYR A 219      10.175  -3.773 -13.870  1.00 11.62           C  
ANISOU 3321  CD2 TYR A 219     1949   1165   1300   -176     47    -55
ATOM   3322  CE1 TYR A 219      11.542  -5.937 -15.086  1.00 12.49           C  
ANISOU 3322  CE1 TYR A 219     2126   1229   1391   -194     63    -49
ATOM   3323  CE2 TYR A 219       9.659  -5.100 -13.801  1.00 11.86           C  
ANISOU 3323  CE2 TYR A 219     1997   1174   1337   -159     46    -47
ATOM   3324  CZ  TYR A 219      10.348  -6.215 -14.434  1.00 11.73           C  
ANISOU 3324  CZ  TYR A 219     2012   1135   1311   -167     55    -44
ATOM   3325  OH  TYR A 219       9.782  -7.484 -14.482  1.00 11.91           O  
ANISOU 3325  OH  TYR A 219     2049   1137   1340   -148     56    -35
ATOM   3326  H   TYR A 219      13.165  -2.337 -11.974  1.00 13.03           H  
ATOM   3327  HA  TYR A 219      13.834  -2.160 -14.074  1.00 12.83           H  
ATOM   3328  HB3 TYR A 219      12.213  -2.088 -15.979  1.00 13.87           H  
ATOM   3329  HB2 TYR A 219      10.938  -1.478 -14.961  1.00 13.87           H  
ATOM   3330  HD1 TYR A 219      13.005  -4.501 -15.654  1.00 12.86           H  
ATOM   3331  HD2 TYR A 219       9.621  -2.949 -13.448  1.00 11.62           H  
ATOM   3332  HE1 TYR A 219      12.082  -6.742 -15.564  1.00 12.49           H  
ATOM   3333  HE2 TYR A 219       8.724  -5.275 -13.289  1.00 11.86           H  
ATOM   3334  HH  TYR A 219      10.268  -8.092 -15.049  1.00 11.91           H  
ATOM   3335  N   GLU A 220      14.030   0.504 -13.386  1.00 14.53           N  
ANISOU 3335  N   GLU A 220     2277   1594   1649   -230     74    -81
ATOM   3336  CA  GLU A 220      14.474   1.846 -13.347  1.00 17.22           C  
ANISOU 3336  CA  GLU A 220     2587   1963   1991   -230     77    -88
ATOM   3337  C   GLU A 220      14.867   2.600 -14.680  1.00 18.28           C  
ANISOU 3337  C   GLU A 220     2706   2126   2115   -262     85    -99
ATOM   3338  O   GLU A 220      14.421   3.711 -14.897  1.00 22.20           O  
ANISOU 3338  O   GLU A 220     3167   2653   2614   -258     84   -105
ATOM   3339  CB  GLU A 220      15.537   1.931 -12.254  1.00 21.07           C  
ANISOU 3339  CB  GLU A 220     3083   2443   2481   -222     84    -87
ATOM   3340  CG  GLU A 220      16.263   3.244 -12.126  1.00 26.77           C  
ANISOU 3340  CG  GLU A 220     3834   3149   3190   -246     96    -88
ATOM   3341  CD  GLU A 220      17.303   3.296 -10.990  1.00 33.23           C  
ANISOU 3341  CD  GLU A 220     4654   3964   4006   -242    105    -89
ATOM   3342  OE1 GLU A 220      18.433   3.811 -11.186  1.00 28.72           O  
ANISOU 3342  OE1 GLU A 220     4066   3400   3445   -217    100    -87
ATOM   3343  OE2 GLU A 220      16.994   2.819  -9.888  1.00 43.48           O1-
ANISOU 3343  OE2 GLU A 220     5977   5252   5292   -264    116    -91
ATOM   3344  H   GLU A 220      14.376  -0.051 -12.617  1.00 14.53           H  
ATOM   3345  HA  GLU A 220      13.613   2.403 -12.972  1.00 17.22           H  
ATOM   3346  HB3 GLU A 220      16.272   1.136 -12.396  1.00 21.07           H  
ATOM   3347  HB2 GLU A 220      15.049   1.711 -11.304  1.00 21.07           H  
ATOM   3348  HG3 GLU A 220      15.545   4.047 -11.960  1.00 26.77           H  
ATOM   3349  HG2 GLU A 220      16.786   3.484 -13.053  1.00 26.77           H  
ATOM   3350  N   ARG A 221      15.580   1.889 -15.527  1.00 18.44           N  
ANISOU 3350  N   ARG A 221     2751   2134   2121   -292     92   -101
ATOM   3351  CA  ARG A 221      16.119   2.461 -16.768  1.00 19.47           C  
ANISOU 3351  CA  ARG A 221     2871   2290   2238   -329    100   -111
ATOM   3352  C   ARG A 221      15.033   2.847 -17.765  1.00 18.55           C  
ANISOU 3352  C   ARG A 221     2739   2191   2120   -337     89   -114
ATOM   3353  O   ARG A 221      15.292   3.685 -18.603  1.00 18.05           O  
ANISOU 3353  O   ARG A 221     2661   2151   2044   -369     93   -123
ATOM   3354  CB  ARG A 221      17.113   1.336 -17.323  1.00  0.00           C  
ATOM   3355  CG  ARG A 221      17.473   1.302 -18.807  1.00  0.00           C  
ATOM   3356  CD  ARG A 221      18.360   0.078 -19.098  1.00  0.00           C  
ATOM   3357  NE  ARG A 221      18.615  -0.054 -20.529  1.00  0.00           N  
ATOM   3358  CZ  ARG A 221      19.655  -0.730 -21.109  1.00  0.00           C  
ATOM   3359  NH1 ARG A 221      20.539  -1.393 -20.371  1.00  0.00           N  
ATOM   3360  NH2 ARG A 221      19.763  -0.771 -22.415  1.00  0.00           N1+
ATOM   3361  H   ARG A 221      15.866   0.951 -15.288  1.00 18.44           H  
ATOM   3362  HA  ARG A 221      16.694   3.361 -16.542  1.00 19.47           H  
ATOM   3363  HB3 ARG A 221      16.663   0.367 -17.107  1.00  0.00           H  
ATOM   3364  HB2 ARG A 221      18.026   1.357 -16.725  1.00  0.00           H  
ATOM   3365  HG3 ARG A 221      18.043   2.212 -19.002  1.00  0.00           H  
ATOM   3366  HG2 ARG A 221      16.605   1.327 -19.469  1.00  0.00           H  
ATOM   3367  HD3 ARG A 221      18.032  -0.842 -18.618  1.00  0.00           H  
ATOM   3368  HD2 ARG A 221      19.332   0.306 -18.660  1.00  0.00           H  
ATOM   3369  HE  ARG A 221      17.946   0.404 -21.132  1.00  0.00           H  
ATOM   3370 HH12 ARG A 221      20.463  -1.381 -19.364  1.00  0.00           H  
ATOM   3371 HH11 ARG A 221      21.293  -1.907 -20.804  1.00  0.00           H  
ATOM   3372 HH22 ARG A 221      19.092  -0.287 -22.997  1.00  0.00           H  
ATOM   3373 HH21 ARG A 221      20.517  -1.281 -22.853  1.00  0.00           H  
ATOM   3374  N   PHE A 222      13.936   2.089 -17.667  1.00 15.88           N  
ANISOU 3374  N   PHE A 222     2404   1839   1790   -312     75   -107
ATOM   3375  CA  PHE A 222      12.920   1.897 -18.669  1.00 16.51           C  
ANISOU 3375  CA  PHE A 222     2480   1926   1865   -321     65   -108
ATOM   3376  C   PHE A 222      11.618   2.650 -18.340  1.00 15.37           C  
ANISOU 3376  C   PHE A 222     2301   1805   1734   -293     50   -108
ATOM   3377  O   PHE A 222      11.232   2.828 -17.184  1.00 15.51           O  
ANISOU 3377  O   PHE A 222     2310   1818   1765   -262     47   -103
ATOM   3378  CB  PHE A 222      12.552   0.386 -18.697  1.00 16.22           C  
ANISOU 3378  CB  PHE A 222     2482   1853   1827   -314     63   -100
ATOM   3379  CG  PHE A 222      13.668  -0.491 -19.230  1.00 20.67           C  
ANISOU 3379  CG  PHE A 222     3088   2391   2376   -338     76   -100
ATOM   3380  CD1 PHE A 222      13.855  -0.531 -20.598  1.00 27.53           C  
ANISOU 3380  CD1 PHE A 222     3963   3269   3227   -377     86   -108
ATOM   3381  CD2 PHE A 222      14.692  -1.076 -18.423  1.00 23.61           C  
ANISOU 3381  CD2 PHE A 222     3495   2726   2750   -321     77    -90
ATOM   3382  CE1 PHE A 222      14.916  -1.255 -21.182  1.00 28.77           C  
ANISOU 3382  CE1 PHE A 222     4166   3396   3368   -398     99   -107
ATOM   3383  CE2 PHE A 222      15.657  -1.920 -19.019  1.00 25.41           C  
ANISOU 3383  CE2 PHE A 222     3765   2926   2962   -337     88    -89
ATOM   3384  CZ  PHE A 222      15.804  -1.978 -20.403  1.00 26.42           C  
ANISOU 3384  CZ  PHE A 222     3905   3061   3073   -375     99    -97
ATOM   3385  H   PHE A 222      13.866   1.465 -16.876  1.00 15.88           H  
ATOM   3386  HA  PHE A 222      13.281   2.214 -19.650  1.00 16.51           H  
ATOM   3387  HB3 PHE A 222      11.678   0.225 -19.332  1.00 16.22           H  
ATOM   3388  HB2 PHE A 222      12.268   0.031 -17.707  1.00 16.22           H  
ATOM   3389  HD1 PHE A 222      13.168  -0.005 -21.247  1.00 27.53           H  
ATOM   3390  HD2 PHE A 222      14.639  -0.993 -17.347  1.00 23.61           H  
ATOM   3391  HE1 PHE A 222      15.016  -1.271 -22.258  1.00 28.77           H  
ATOM   3392  HE2 PHE A 222      16.348  -2.461 -18.390  1.00 25.41           H  
ATOM   3393  HZ  PHE A 222      16.588  -2.568 -20.855  1.00 26.42           H  
ATOM   3394  N   THR A 223      10.889   3.030 -19.394  1.00 15.45           N  
ANISOU 3394  N   THR A 223     2294   1838   1738   -307     41   -112
ATOM   3395  CA  THR A 223       9.555   3.699 -19.254  1.00 15.32           C  
ANISOU 3395  CA  THR A 223     2254   1837   1731   -280     24   -110
ATOM   3396  C   THR A 223       8.399   2.684 -19.040  1.00 14.48           C  
ANISOU 3396  C   THR A 223     2177   1695   1628   -261     18   -101
ATOM   3397  O   THR A 223       8.589   1.554 -19.475  1.00 14.81           O  
ANISOU 3397  O   THR A 223     2255   1707   1665   -272     26    -97
ATOM   3398  CB  THR A 223       9.215   4.664 -20.425  1.00 16.06           C  
ANISOU 3398  CB  THR A 223     2323   1964   1815   -302     14   -118
ATOM   3399  OG1 THR A 223       8.911   3.931 -21.631  1.00 17.58           O  
ANISOU 3399  OG1 THR A 223     2547   2138   1992   -333     15   -118
ATOM   3400  CG2 THR A 223      10.368   5.607 -20.695  1.00 17.04           C  
ANISOU 3400  CG2 THR A 223     2416   2125   1934   -325     21   -128
ATOM   3401  H   THR A 223      11.205   2.849 -20.340  1.00 15.45           H  
ATOM   3402  HA  THR A 223       9.581   4.320 -18.357  1.00 15.32           H  
ATOM   3403  HB  THR A 223       8.334   5.253 -20.166  1.00 16.06           H  
ATOM   3404  HG1 THR A 223       9.727   3.527 -21.961  1.00 17.58           H  
ATOM   3405 HG21 THR A 223      10.107   6.321 -21.476  1.00 17.04           H  
ATOM   3406 HG22 THR A 223      10.621   6.180 -19.803  1.00 17.04           H  
ATOM   3407 HG23 THR A 223      11.270   5.089 -21.022  1.00 17.04           H  
ATOM   3408  N   ASN A 224       7.275   3.017 -18.422  1.00 14.38           N  
ANISOU 3408  N   ASN A 224     2150   1689   1624   -234      5    -98
ATOM   3409  CA  ASN A 224       6.190   2.064 -18.126  1.00 14.03           C  
ANISOU 3409  CA  ASN A 224     2131   1616   1582   -218     -1    -90
ATOM   3410  C   ASN A 224       5.578   1.353 -19.283  1.00 15.56           C  
ANISOU 3410  C   ASN A 224     2348   1802   1762   -247     -1    -92
ATOM   3411  O   ASN A 224       5.065   0.258 -19.152  1.00 15.15           O  
ANISOU 3411  O   ASN A 224     2330   1720   1708   -247      5    -87
ATOM   3412  CB  ASN A 224       5.134   2.857 -17.418  1.00 14.87           C  
ANISOU 3412  CB  ASN A 224     2219   1733   1696   -189    -16    -88
ATOM   3413  CG  ASN A 224       5.375   3.240 -15.993  1.00 15.47           C  
ANISOU 3413  CG  ASN A 224     2289   1804   1786   -157    -15    -83
ATOM   3414  OD1 ASN A 224       5.798   2.401 -15.205  1.00 17.01           O  
ANISOU 3414  OD1 ASN A 224     2498   1978   1987   -152     -5    -79
ATOM   3415  ND2 ASN A 224       5.202   4.528 -15.580  1.00 16.61           N  
ANISOU 3415  ND2 ASN A 224     2414   1962   1934   -132    -27    -83
ATOM   3416  H   ASN A 224       7.145   3.962 -18.092  1.00 14.38           H  
ATOM   3417  HA  ASN A 224       6.636   1.356 -17.432  1.00 14.03           H  
ATOM   3418  HB3 ASN A 224       4.207   2.292 -17.375  1.00 14.87           H  
ATOM   3419  HB2 ASN A 224       4.881   3.748 -17.996  1.00 14.87           H  
ATOM   3420 HD22 ASN A 224       5.366   4.783 -14.617  1.00 16.61           H  
ATOM   3421 HD21 ASN A 224       4.860   5.230 -16.222  1.00 16.61           H  
ATOM   3422  N   SER A 225       5.594   2.008 -20.490  0.33 16.15           N  
ANISOU 3422  N   SER A 225     2406   1906   1826   -272     -9   -100
ATOM   3423  CA  SER A 225       5.140   1.328 -21.689  0.33 17.10           C  
ANISOU 3423  CA  SER A 225     2549   2018   1928   -302    -10   -102
ATOM   3424  C   SER A 225       6.102   0.200 -22.141  0.33 17.53           C  
ANISOU 3424  C   SER A 225     2640   2047   1973   -327      7   -102
ATOM   3425  O   SER A 225       5.750  -0.841 -22.651  0.33 18.30           O  
ANISOU 3425  O   SER A 225     2775   2115   2062   -332     12    -98
ATOM   3426  CB  SER A 225       4.830   2.392 -22.784  0.33 17.94           C  
ANISOU 3426  CB  SER A 225     2628   2165   2024   -330    -21   -111
ATOM   3427  OG  SER A 225       6.052   2.961 -23.198  0.33 18.06           O  
ANISOU 3427  OG  SER A 225     2673   2170   2020   -366    -20   -114
ATOM   3428  H   SER A 225       6.018   2.918 -20.600  0.33 16.15           H  
ATOM   3429  HA  SER A 225       4.186   0.846 -21.464  0.33 17.10           H  
ATOM   3430  HB3 SER A 225       4.162   3.168 -22.408  0.33 17.94           H  
ATOM   3431  HB2 SER A 225       4.344   1.928 -23.643  0.33 17.94           H  
ATOM   3432  HG  SER A 225       5.878   3.588 -23.903  0.33 18.06           H  
ATOM   3433  N   GLU A 226       7.397   0.418 -21.942  1.00 16.89           N  
ANISOU 3433  N   GLU A 226     2549   1976   1892   -339     18   -106
ATOM   3434  CA  GLU A 226       8.426  -0.625 -22.120  1.00 16.77           C  
ANISOU 3434  CA  GLU A 226     2569   1937   1867   -360     34   -106
ATOM   3435  C   GLU A 226       8.306  -1.635 -20.970  1.00 17.06           C  
ANISOU 3435  C   GLU A 226     2638   1933   1912   -333     42    -96
ATOM   3436  O   GLU A 226       8.594  -2.785 -21.174  1.00 17.46           O  
ANISOU 3436  O   GLU A 226     2730   1954   1952   -343     52    -93
ATOM   3437  CB  GLU A 226       9.804   0.041 -22.156  1.00 18.54           C  
ANISOU 3437  CB  GLU A 226     2775   2182   2090   -377     44   -112
ATOM   3438  CG  GLU A 226       9.959   0.876 -23.416  1.00 20.75           C  
ANISOU 3438  CG  GLU A 226     3030   2499   2356   -415     41   -123
ATOM   3439  CD  GLU A 226      11.166   1.857 -23.347  1.00 23.01           C  
ANISOU 3439  CD  GLU A 226     3288   2810   2644   -426     50   -130
ATOM   3440  OE1 GLU A 226      12.060   1.829 -24.229  1.00 21.04           O  
ANISOU 3440  OE1 GLU A 226     3031   2556   2409   -399     56   -126
ATOM   3441  OE2 GLU A 226      11.167   2.710 -22.431  1.00 27.27           O1-
ANISOU 3441  OE2 GLU A 226     3815   3376   3170   -466     53   -139
ATOM   3442  H   GLU A 226       7.709   1.298 -21.553  1.00 16.89           H  
ATOM   3443  HA  GLU A 226       8.267  -1.154 -23.062  1.00 16.77           H  
ATOM   3444  HB3 GLU A 226      10.583  -0.724 -22.141  1.00 18.54           H  
ATOM   3445  HB2 GLU A 226       9.969   0.638 -21.263  1.00 18.54           H  
ATOM   3446  HG3 GLU A 226       9.072   1.482 -23.604  1.00 20.75           H  
ATOM   3447  HG2 GLU A 226      10.063   0.220 -24.282  1.00 20.75           H  
ATOM   3448  N   THR A 227       8.056  -1.250 -19.717  1.00 14.62           N  
ANISOU 3448  N   THR A 227     2311   1623   1621   -297     37    -90
ATOM   3449  CA  THR A 227       7.955  -2.206 -18.576  1.00 14.46           C  
ANISOU 3449  CA  THR A 227     2313   1571   1611   -269     41    -80
ATOM   3450  C   THR A 227       6.730  -3.202 -18.669  1.00 13.94           C  
ANISOU 3450  C   THR A 227     2273   1483   1541   -265     40    -76
ATOM   3451  O   THR A 227       6.923  -4.353 -18.288  1.00 14.51           O  
ANISOU 3451  O   THR A 227     2377   1525   1609   -261     50    -70
ATOM   3452  CB  THR A 227       7.905  -1.346 -17.275  1.00 12.78           C  
ANISOU 3452  CB  THR A 227     2074   1364   1417   -235     35    -76
ATOM   3453  OG1 THR A 227       9.114  -0.520 -17.294  1.00 13.91           O  
ANISOU 3453  OG1 THR A 227     2199   1524   1563   -239     40    -80
ATOM   3454  CG2 THR A 227       7.932  -2.154 -15.969  1.00 13.32           C  
ANISOU 3454  CG2 THR A 227     2162   1404   1495   -211     38    -66
ATOM   3455  H   THR A 227       7.894  -0.271 -19.520  1.00 14.62           H  
ATOM   3456  HA  THR A 227       8.867  -2.807 -18.555  1.00 14.46           H  
ATOM   3457  HB  THR A 227       7.021  -0.715 -17.277  1.00 12.78           H  
ATOM   3458  HG1 THR A 227       9.079   0.063 -18.057  1.00 13.91           H  
ATOM   3459 HG21 THR A 227       7.013  -2.721 -15.821  1.00 13.32           H  
ATOM   3460 HG22 THR A 227       8.752  -2.869 -15.988  1.00 13.32           H  
ATOM   3461 HG23 THR A 227       8.071  -1.510 -15.103  1.00 13.32           H  
ATOM   3462  N   ALA A 228       5.659  -2.735 -19.352  1.00 13.84           N  
ANISOU 3462  N   ALA A 228     2246   1485   1528   -263     28    -78
ATOM   3463  CA  ALA A 228       4.564  -3.615 -19.871  1.00 15.00           C  
ANISOU 3463  CA  ALA A 228     2420   1612   1670   -259     28    -74
ATOM   3464  C   ALA A 228       5.095  -4.885 -20.581  1.00 16.27           C  
ANISOU 3464  C   ALA A 228     2618   1754   1810   -289     38    -76
ATOM   3465  O   ALA A 228       4.469  -5.942 -20.540  1.00 17.30           O  
ANISOU 3465  O   ALA A 228     2781   1853   1937   -279     47    -70
ATOM   3466  CB  ALA A 228       3.698  -2.734 -20.830  1.00 15.55           C  
ANISOU 3466  CB  ALA A 228     2469   1701   1740   -255     12    -76
ATOM   3467  H   ALA A 228       5.632  -1.767 -19.643  1.00 13.84           H  
ATOM   3468  HA  ALA A 228       3.966  -3.902 -19.014  1.00 15.00           H  
ATOM   3469  HB1 ALA A 228       3.482  -1.756 -20.398  1.00 15.55           H  
ATOM   3470  HB2 ALA A 228       4.189  -2.585 -21.790  1.00 15.55           H  
ATOM   3471  HB3 ALA A 228       2.742  -3.219 -21.033  1.00 15.55           H  
ATOM   3472  N   GLU A 229       6.219  -4.756 -21.231  1.00 17.67           N  
ANISOU 3472  N   GLU A 229     2793   1949   1974   -322     39    -84
ATOM   3473  CA  GLU A 229       6.614  -5.740 -22.200  1.00 19.15           C  
ANISOU 3473  CA  GLU A 229     3020   2117   2137   -356     50    -87
ATOM   3474  C   GLU A 229       7.554  -6.740 -21.475  1.00 21.36           C  
ANISOU 3474  C   GLU A 229     3332   2366   2416   -348     66    -82
ATOM   3475  O   GLU A 229       7.461  -7.951 -21.797  1.00 23.06           O  
ANISOU 3475  O   GLU A 229     3592   2550   2619   -350     76    -78
[truncated: 104,326 more chars]
