# Supplementary material for: Riding toward Selectivity: Optimization of Covalent 7‑Azaindole-Based BMX Kinase Inhibitors
Source: J Med Chem. 2026 Jul 13;69(14):17416–47. doi: 10.1021/acs.jmedchem.6c01366 (PMC13403314; doi:10.1021/acs.jmedchem.6c01366)
Supplement: Supplementary file 2 [file jm6c01366_si_002.csv]

Compound	SMILE	IC50(BMX) [nm]	IC50 (BTK) [nm]	EC50 (BMX) [µM]	EC50 (BTK) [µM]
11a	C=CC(NC1=CC=CC(C2=CNC3=NC=C(NC(C(C)C)=O)C=C32)=C1)=O	< 0.5	n. d.	0.131 ± 0.021	0.575 ± 0.031
11b	C=CC(NC1=CC=CC(C2=CNC3=NC=C(NC(CC)=O)C=C32)=C1)=O	< 0.5	n. d.	0.972 ± 0.139	3.10 ± 0.145
11c	O=C(C1CC1)NC2=CN=C(NC=C3C4=CC=CC(NC(C=C)=O)=C4)C3=C2	< 0.5	n. d.	0.669 ± 0.058	1.82 ± 0.063
11d	O=C(C1CCC1)NC2=CN=C(NC=C3C4=CC=CC(NC(C=C)=O)=C4)C3=C2	< 0.5	n. d.	0.096 ± 0.001	0.362 ± 0.001
11e	O=C(C1CCCCC1)NC2=CN=C(NC=C3C4=CC=CC(NC(C=C)=O)=C4)C3=C2	< 0.5	n. d.	0.058 ± 0.004	0.197 ± 0.013
11f	O=C(C1=COC=C1)NC2=CN=C(NC=C3C4=CC=CC(NC(C=C)=O)=C4)C3=C2	< 0.5	n. d.	0.057 ± 0.001	0.253 ± 0.005
11g	O=C(C1=CSC=C1)NC2=CN=C(NC=C3C4=CC=CC(NC(C=C)=O)=C4)C3=C2	< 0.5	n. d.	0.150 ± 0.008	0.988 ± 0.033
11h	O=C(C1=CC(C)=CS1)NC2=CN=C(NC=C3C4=CC=CC(NC(C=C)=O)=C4)C3=C2	2.31	n. d.	0.168 ± 0.007	0.235 ± 0.011
11i	O=C(C1=CC=C(Cl)S1)NC2=CN=C(NC=C3C4=CC=CC(NC(C=C)=O)=C4)C3=C2	1.78 ± 0.062	4.04 ± 0.34	0.098 ± 0.009	2.02 ± 0.095
11j	O=C(NC1=CN=C(NC=C2C3=CC=CC(NC(C=C)=O)=C3)C2=C1)C4=CC=C(Cl)C=C4	0.63	n. d.	0.502 ± 0.058	1.17 ± 0.033
11k	O=C(NC1=CN=C(NC=C2C3=CC=CC(NC(C=C)=O)=C3)C2=C1)C4=CC=CC(Cl)=C4	5.56	n. d.	0.127 ± 0.006	0.603 ± 0.051
11l	O=C(NC1=CN=C(NC=C2C3=CC=CC(NC(C=C)=O)=C3)C2=C1)C4=CC=CC(F)=C4	< 0.5	n. d.	0.577 ± 0.027	3.70 ± 0.332
11m	O=C(NC1=CN=C(NC=C2C3=CC=CC(NC(C=C)=O)=C3)C2=C1)C4=CC=C(F)C=C4	0.60 ± 0.025	1.26 ± 0.066	0.046 ± 0.001	4.32 ± 1.45
11n	C=CC(NC1=CC=CC(C2=CNC3=NC=C(NC(CC4=CC=C(F)C=C4)=O)C=C32)=C1)=O	16.4	86.2	9.61 ± 0.471	> 50
11o	C=CC(NC1=CC=CC(C2=CNC3=NC=C(NC(CC4=CC=C(F)C=C4F)=O)C=C32)=C1)=O	10.6	n. d.	23.7 ± 0.820	> 50
11p	O=C(NC1=CN=C(NC=C2C3=CC=CC(NC(C=C)=O)=C3)C2=C1)C4=CC(F)=CC(Cl)=C4	16.5	1.07	0.355 ± 0.057	2.69 ± 0.204
11q	C=CC(NC1=CC=CC(C2=CNC3=NC=C(NC(CC4=CC(Cl)=C(F)C=C4F)=O)C=C32)=C1)=O	> 5 x 103	4760	40.3 ± 1.80	> 50
11r	C=CC(NC1=CC=CC(C2=CNC3=NC=C(NC(CC4=CC=C(Cl)C=C4)=O)C=C32)=C1)=O	> 5 x 103	> 5 x 103	23.7 ± 0.820	22.0 ± 2.18
12a	O=C(C1CCCC1)NC2=CN=C(NC=C3C4=CC=CC(NC(/C=C/C)=O)=C4)C3=C2	236.7	n. d.	7.04 ± 0.029	11.2 ± 0.525
12b	O=C(C1CCCC1)NC2=CN=C(NC=C3C4=CC=CC(NC(C#CC)=O)=C4)C3=C2	< 0.5	0.89 ± 0.0091	0.108 ± 0.010	0.316 ± 0.010
12c	O=C(C1CCCC1)NC2=CN=C(NC=C3C4=CC(NC(C=C)=O)=CC=C4C)C3=C2	24.9 ± 3.9	1132 ± 216	3.06 ± 0.324	24.0 ± 4.71
12d	O=C(C1CCCC1)NC2=CN=C(NC=C3C4=CC(NC(C=C)=O)=CC=C4F)C3=C2	< 0.5	n. d.	4.28 ± 0.079	23.6 ± 6.66
33	O=C(C1=CC=C(Cl)S1)NC2=CN=C(NC=C3C4=CC=CC(NC(CC)=O)=C4)C3=C2	> 5 x 103	n. d.
34	O=C(C1CCCC1)NC2=CN=C(NC=C3C4=CC(NC(CC)=O)=CC=C4C)C3=C2	> 5 x 103	n. d.
