# Supplementary material for: Riding toward Selectivity: Optimization of Covalent 7‑Azaindole-Based BMX Kinase Inhibitors
Source: J Med Chem. 2026 Jul 13;69(14):17416–47. doi: 10.1021/acs.jmedchem.6c01366 (PMC13403314; doi:10.1021/acs.jmedchem.6c01366)
Supplement: Supplementary file 3 [file jm6c01366_si_003.pdb]

HETATM    1  C1  UNK   900      -3.111   8.099   4.090  1.00  0.00           C  
HETATM    2  N1  UNK   900      -3.249   8.918   5.158  1.00  0.00           N  
HETATM    3  O1  UNK   900      -2.625   6.972   4.180  1.00  0.00           O  
HETATM    4  C2  UNK   900      -2.127   9.222   5.937  1.00  0.00           C  
HETATM    5  N2  UNK   900      -0.832   9.087   8.009  1.00  0.00           N  
HETATM    6  O2  UNK   900       2.240   9.518  -0.465  1.00  0.00           O  
HETATM    7  C3  UNK   900      -1.959   8.831   7.274  1.00  0.00           C  
HETATM    8  N3  UNK   900       1.422  10.044   7.782  1.00  0.00           N  
HETATM    9  C4  UNK   900       0.154   9.716   7.344  1.00  0.00           C  
HETATM   10  N4  UNK   900       3.585  10.107   1.282  1.00  0.00           N  
HETATM   11  C5  UNK   900       0.078  10.158   6.001  1.00  0.00           C  
HETATM   12  C6  UNK   900      -1.114   9.945   5.318  1.00  0.00           C  
HETATM   13  C7  UNK   900       2.131  10.625   6.747  1.00  0.00           C  
HETATM   14  C8  UNK   900       1.334  10.712   5.614  1.00  0.00           C  
HETATM   15  C9  UNK   900       1.600  11.159   4.218  1.00  0.00           C  
HETATM   16  C10 UNK   900       2.602  10.568   3.437  1.00  0.00           C  
HETATM   17  C11 UNK   900       2.647  10.806   2.056  1.00  0.00           C  
HETATM   18  C12 UNK   900       3.343   9.528   0.082  1.00  0.00           C  
HETATM   19  C13 UNK   900       4.518   8.860  -0.648  1.00  0.00           C  
HETATM   20  C14 UNK   900       5.682   8.336   0.219  1.00  0.00           C  
HETATM   21  C15 UNK   900       1.744  11.710   1.475  1.00  0.00           C  
HETATM   22  C16 UNK   900       0.766  12.317   2.253  1.00  0.00           C  
HETATM   23  C17 UNK   900       0.690  12.034   3.611  1.00  0.00           C  
HETATM   24  C18 UNK   900      -3.571   8.655   2.718  1.00  0.00           C  
HETATM   25  C19 UNK   900      -3.774   7.595   1.617  1.00  0.00           C  
HETATM   26  C20 UNK   900      -3.672   8.380   0.305  1.00  0.00           C  
HETATM   27  C21 UNK   900      -2.775   9.592   0.599  1.00  0.00           C  
HETATM   28  C22 UNK   900      -2.493   9.571   2.105  1.00  0.00           C  
HETATM   29  H1  UNK   900      -3.894   9.687   5.062  1.00  0.00           H  
HETATM   30  H2  UNK   900      -2.735   8.279   7.782  1.00  0.00           H  
HETATM   31  H3  UNK   900      -1.206  10.266   4.296  1.00  0.00           H  
HETATM   32  H4  UNK   900       1.825   9.875   8.695  1.00  0.00           H  
HETATM   33  H5  UNK   900       3.158  10.923   6.901  1.00  0.00           H  
HETATM   34  H6  UNK   900       3.271   9.851   3.890  1.00  0.00           H  
HETATM   35  H7  UNK   900       4.482   9.940   1.711  1.00  0.00           H  
HETATM   36  H8  UNK   900       4.904   9.574  -1.376  1.00  0.00           H  
HETATM   37  H9  UNK   900       4.124   8.028  -1.229  1.00  0.00           H  
HETATM   38  H10 UNK   900       6.432   7.911  -0.443  1.00  0.00           H  
HETATM   39  H11 UNK   900       6.170   9.185   0.688  1.00  0.00           H  
HETATM   40  H12 UNK   900       1.777  11.924   0.417  1.00  0.00           H  
HETATM   41  H13 UNK   900       0.047  12.981   1.799  1.00  0.00           H  
HETATM   42  H14 UNK   900      -0.118  12.464   4.183  1.00  0.00           H  
HETATM   43  H15 UNK   900      -4.501   9.194   2.907  1.00  0.00           H  
HETATM   44  H16 UNK   900      -4.724   7.067   1.686  1.00  0.00           H  
HETATM   45  H17 UNK   900      -2.982   6.843   1.634  1.00  0.00           H  
HETATM   46  H18 UNK   900      -4.662   8.719  -0.005  1.00  0.00           H  
HETATM   47  H19 UNK   900      -3.276   7.764  -0.503  1.00  0.00           H  
HETATM   48  H20 UNK   900      -3.283  10.516   0.331  1.00  0.00           H  
HETATM   49  H21 UNK   900      -1.847   9.556   0.024  1.00  0.00           H  
HETATM   50  H22 UNK   900      -1.490   9.169   2.266  1.00  0.00           H  
HETATM   51  H23 UNK   900      -2.506  10.578   2.523  1.00  0.00           H  
ATOM     52  C   ACE A   0     -19.106   7.824  11.795  1.00  0.00           C  
ATOM     53  O   ACE A   0     -17.961   8.242  11.634  1.00  0.00           O  
ATOM     54  CH3 ACE A   0     -19.353   6.324  11.902  1.00  0.00           C  
ATOM     55 1H   ACE A   0     -18.784   5.909  12.734  1.00  0.00           H  
ATOM     56 2H   ACE A   0     -20.409   6.100  12.063  1.00  0.00           H  
ATOM     57 3H   ACE A   0     -19.034   5.826  10.986  1.00  0.00           H  
ATOM     58  N   GLU A   1     -20.180   8.626  11.876  1.00 30.00           N  
ATOM     59  CA  GLU A   1     -20.136  10.088  11.794  1.00 30.00           C  
ATOM     60  C   GLU A   1     -19.469  10.718  13.028  1.00 30.00           C  
ATOM     61  O   GLU A   1     -19.849  10.402  14.156  1.00 30.00           O  
ATOM     62  CB  GLU A   1     -21.566  10.646  11.612  1.00 30.00           C  
ATOM     63  CG  GLU A   1     -22.300  10.149  10.347  1.00 30.00           C  
ATOM     64  CD  GLU A   1     -21.686  10.584   9.004  1.00 30.00           C  
ATOM     65  OE1 GLU A   1     -21.103  11.690   8.930  1.00 30.00           O  
ATOM     66  OE2 GLU A   1     -21.863   9.816   8.035  1.00 30.00           O1-
ATOM     67  HA  GLU A   1     -19.550  10.348  10.913  1.00 30.00           H  
ATOM     68  HB2 GLU A   1     -22.168  10.372  12.481  1.00 30.00           H  
ATOM     69  HB3 GLU A   1     -21.540  11.737  11.619  1.00 30.00           H  
ATOM     70  HG2 GLU A   1     -22.385   9.062  10.373  1.00 30.00           H  
ATOM     71  HG3 GLU A   1     -23.324  10.523  10.369  1.00 30.00           H  
ATOM     72  H1  GLU A   1     -21.094   8.221  12.007  1.00 30.00           H  
ATOM     73  N   LEU A   2     -18.503  11.610  12.770  1.00 30.00           N  
ATOM     74  CA  LEU A   2     -17.769  12.383  13.769  1.00 30.00           C  
ATOM     75  C   LEU A   2     -18.114  13.875  13.623  1.00 30.00           C  
ATOM     76  O   LEU A   2     -18.662  14.294  12.602  1.00 30.00           O  
ATOM     77  CB  LEU A   2     -16.245  12.168  13.584  1.00 30.00           C  
ATOM     78  CG  LEU A   2     -15.766  10.698  13.536  1.00 30.00           C  
ATOM     79  CD1 LEU A   2     -14.235  10.630  13.355  1.00 30.00           C  
ATOM     80  CD2 LEU A   2     -16.251   9.858  14.735  1.00 30.00           C  
ATOM     81  H   LEU A   2     -18.251  11.794  11.807  1.00 30.00           H  
ATOM     82  HA  LEU A   2     -18.057  12.076  14.776  1.00 30.00           H  
ATOM     83  HB2 LEU A   2     -15.922  12.656  12.663  1.00 30.00           H  
ATOM     84  HB3 LEU A   2     -15.718  12.682  14.391  1.00 30.00           H  
ATOM     85  HG  LEU A   2     -16.198  10.248  12.642  1.00 30.00           H  
ATOM     86 HD11 LEU A   2     -13.738  10.025  14.113  1.00 30.00           H  
ATOM     87 HD12 LEU A   2     -13.990  10.192  12.389  1.00 30.00           H  
ATOM     88 HD13 LEU A   2     -13.773  11.617  13.387  1.00 30.00           H  
ATOM     89 HD21 LEU A   2     -15.492   9.166  15.100  1.00 30.00           H  
ATOM     90 HD22 LEU A   2     -16.552  10.481  15.577  1.00 30.00           H  
ATOM     91 HD23 LEU A   2     -17.111   9.250  14.452  1.00 30.00           H  
ATOM     92  N   LYS A   3     -17.761  14.650  14.657  1.00 30.00           N  
ATOM     93  CA  LYS A   3     -17.915  16.103  14.698  1.00 30.00           C  
ATOM     94  C   LYS A   3     -16.675  16.808  14.130  1.00 30.00           C  
ATOM     95  O   LYS A   3     -15.556  16.397  14.436  1.00 30.00           O  
ATOM     96  CB  LYS A   3     -18.115  16.511  16.165  1.00 30.00           C  
ATOM     97  CG  LYS A   3     -19.511  16.183  16.711  1.00 30.00           C  
ATOM     98  CD  LYS A   3     -19.635  16.514  18.205  1.00 30.00           C  
ATOM     99  CE  LYS A   3     -21.088  16.483  18.698  1.00 30.00           C  
ATOM    100  NZ  LYS A   3     -21.187  16.916  20.102  1.00 30.00           N1+
ATOM    101  H   LYS A   3     -17.309  14.236  15.459  1.00 30.00           H  
ATOM    102  HA  LYS A   3     -18.794  16.402  14.122  1.00 30.00           H  
ATOM    103  HB2 LYS A   3     -17.350  16.040  16.778  1.00 30.00           H  
ATOM    104  HB3 LYS A   3     -17.956  17.582  16.268  1.00 30.00           H  
ATOM    105  HG2 LYS A   3     -20.253  16.749  16.146  1.00 30.00           H  
ATOM    106  HG3 LYS A   3     -19.742  15.129  16.553  1.00 30.00           H  
ATOM    107  HD2 LYS A   3     -19.050  15.788  18.770  1.00 30.00           H  
ATOM    108  HD3 LYS A   3     -19.182  17.485  18.407  1.00 30.00           H  
ATOM    109  HE2 LYS A   3     -21.708  17.145  18.092  1.00 30.00           H  
ATOM    110  HE3 LYS A   3     -21.500  15.478  18.602  1.00 30.00           H  
ATOM    111  HZ1 LYS A   3     -20.630  16.306  20.684  1.00 30.00           H  
ATOM    112  HZ2 LYS A   3     -20.844  17.863  20.179  1.00 30.00           H  
ATOM    113  HZ3 LYS A   3     -22.152  16.883  20.400  1.00 30.00           H  
ATOM    114  N   ARG A   4     -16.897  17.899  13.376  1.00 30.00           N  
ATOM    115  CA  ARG A   4     -15.826  18.792  12.923  1.00 30.00           C  
ATOM    116  C   ARG A   4     -15.403  19.815  13.989  1.00 30.00           C  
ATOM    117  O   ARG A   4     -14.276  20.303  13.907  1.00 30.00           O  
ATOM    118  CB  ARG A   4     -16.204  19.501  11.611  1.00 30.00           C  
ATOM    119  CG  ARG A   4     -16.413  18.529  10.441  1.00 30.00           C  
ATOM    120  CD  ARG A   4     -16.353  19.235   9.079  1.00 30.00           C  
ATOM    121  NE  ARG A   4     -16.386  18.259   7.983  1.00 30.00           N  
ATOM    122  CZ  ARG A   4     -15.973  18.412   6.714  1.00 30.00           C  
ATOM    123  NH1 ARG A   4     -15.431  19.554   6.268  1.00 30.00           N1+
ATOM    124  NH2 ARG A   4     -16.119  17.385   5.870  1.00 30.00           N1+
ATOM    125  H   ARG A   4     -17.843  18.190  13.174  1.00 30.00           H  
ATOM    126  HA  ARG A   4     -14.942  18.188  12.710  1.00 30.00           H  
ATOM    127  HB2 ARG A   4     -17.095  20.118  11.750  1.00 30.00           H  
ATOM    128  HB3 ARG A   4     -15.399  20.188  11.346  1.00 30.00           H  
ATOM    129  HG2 ARG A   4     -15.714  17.692  10.477  1.00 30.00           H  
ATOM    130  HG3 ARG A   4     -17.408  18.098  10.568  1.00 30.00           H  
ATOM    131  HD2 ARG A   4     -17.259  19.830   8.956  1.00 30.00           H  
ATOM    132  HD3 ARG A   4     -15.511  19.924   9.017  1.00 30.00           H  
ATOM    133  HE  ARG A   4     -16.883  17.407   8.205  1.00 30.00           H  
ATOM    134 HH11 ARG A   4     -15.311  20.334   6.897  1.00 30.00           H  
ATOM    135 HH12 ARG A   4     -15.116  19.630   5.312  1.00 30.00           H  
ATOM    136 HH21 ARG A   4     -16.589  16.539   6.163  1.00 30.00           H  
ATOM    137 HH22 ARG A   4     -15.763  17.450   4.926  1.00 30.00           H  
ATOM    138  N   GLU A   5     -16.265  20.097  14.983  1.00 30.00           N  
ATOM    139  CA  GLU A   5     -15.925  20.914  16.152  1.00 30.00           C  
ATOM    140  C   GLU A   5     -14.951  20.205  17.120  1.00 30.00           C  
ATOM    141  O   GLU A   5     -14.254  20.892  17.866  1.00 30.00           O  
ATOM    142  CB  GLU A   5     -17.205  21.430  16.852  1.00 30.00           C  
ATOM    143  CG  GLU A   5     -18.162  20.377  17.469  1.00 30.00           C  
ATOM    144  CD  GLU A   5     -19.391  20.002  16.618  1.00 30.00           C  
ATOM    145  OE1 GLU A   5     -19.275  19.975  15.372  1.00 30.00           O  
ATOM    146  OE2 GLU A   5     -20.435  19.707  17.241  1.00 30.00           O1-
ATOM    147  H   GLU A   5     -17.199  19.708  14.973  1.00 30.00           H  
ATOM    148  HA  GLU A   5     -15.397  21.797  15.784  1.00 30.00           H  
ATOM    149  HB2 GLU A   5     -16.893  22.097  17.657  1.00 30.00           H  
ATOM    150  HB3 GLU A   5     -17.748  22.085  16.167  1.00 30.00           H  
ATOM    151  HG2 GLU A   5     -17.625  19.463  17.723  1.00 30.00           H  
ATOM    152  HG3 GLU A   5     -18.521  20.771  18.422  1.00 30.00           H  
ATOM    153  N   GLU A   6     -14.880  18.863  17.052  1.00 30.00           N  
ATOM    154  CA  GLU A   6     -13.850  18.051  17.699  1.00 30.00           C  
ATOM    155  C   GLU A   6     -12.535  18.039  16.897  1.00 30.00           C  
ATOM    156  O   GLU A   6     -11.471  18.065  17.513  1.00 30.00           O  
ATOM    157  CB  GLU A   6     -14.366  16.613  17.903  1.00 30.00           C  
ATOM    158  CG  GLU A   6     -15.508  16.510  18.938  1.00 30.00           C  
ATOM    159  CD  GLU A   6     -16.076  15.095  19.147  1.00 30.00           C  
ATOM    160  OE1 GLU A   6     -15.814  14.197  18.313  1.00 30.00           O  
ATOM    161  OE2 GLU A   6     -16.781  14.924  20.166  1.00 30.00           O1-
ATOM    162  H   GLU A   6     -15.499  18.372  16.422  1.00 30.00           H  
ATOM    163  HA  GLU A   6     -13.629  18.473  18.682  1.00 30.00           H  
ATOM    164  HB2 GLU A   6     -14.705  16.221  16.943  1.00 30.00           H  
ATOM    165  HB3 GLU A   6     -13.547  15.966  18.217  1.00 30.00           H  
ATOM    166  HG2 GLU A   6     -15.147  16.883  19.898  1.00 30.00           H  
ATOM    167  HG3 GLU A   6     -16.333  17.162  18.651  1.00 30.00           H  
ATOM    168  N   ILE A   7     -12.629  17.994  15.555  1.00 30.00           N  
ATOM    169  CA  ILE A   7     -11.486  17.918  14.643  1.00 30.00           C  
ATOM    170  C   ILE A   7     -10.888  19.319  14.403  1.00 30.00           C  
ATOM    171  O   ILE A   7     -11.330  20.046  13.514  1.00 30.00           O  
ATOM    172  CB  ILE A   7     -11.859  17.249  13.281  1.00 30.00           C  
ATOM    173  CG1 ILE A   7     -12.372  15.805  13.492  1.00 30.00           C  
ATOM    174  CG2 ILE A   7     -10.706  17.233  12.246  1.00 30.00           C  
ATOM    175  CD1 ILE A   7     -13.129  15.230  12.288  1.00 30.00           C  
ATOM    176  H   ILE A   7     -13.541  17.995  15.121  1.00 30.00           H  
ATOM    177  HA  ILE A   7     -10.711  17.300  15.097  1.00 30.00           H  
ATOM    178  HB  ILE A   7     -12.676  17.825  12.846  1.00 30.00           H  
ATOM    179 HG12 ILE A   7     -11.538  15.150  13.745  1.00 30.00           H  
ATOM    180 HG13 ILE A   7     -13.047  15.760  14.343  1.00 30.00           H  
ATOM    181 HG21 ILE A   7     -11.007  16.734  11.326  1.00 30.00           H  
ATOM    182 HG22 ILE A   7     -10.380  18.229  11.952  1.00 30.00           H  
ATOM    183 HG23 ILE A   7      -9.835  16.705  12.638  1.00 30.00           H  
ATOM    184 HD11 ILE A   7     -13.753  14.388  12.591  1.00 30.00           H  
ATOM    185 HD12 ILE A   7     -13.784  15.975  11.836  1.00 30.00           H  
ATOM    186 HD13 ILE A   7     -12.442  14.874  11.521  1.00 30.00           H  
ATOM    187  N   THR A   8      -9.854  19.645  15.193  1.00 30.00           N  
ATOM    188  CA  THR A   8      -8.931  20.748  14.918  1.00 30.00           C  
ATOM    189  C   THR A   8      -7.925  20.296  13.838  1.00 30.00           C  
ATOM    190  O   THR A   8      -7.618  19.108  13.773  1.00 30.00           O  
ATOM    191  CB  THR A   8      -8.155  21.121  16.211  1.00 30.00           C  
ATOM    192  CG2 THR A   8      -7.030  22.163  16.056  1.00 30.00           C  
ATOM    193  OG1 THR A   8      -9.076  21.625  17.157  1.00 30.00           O  
ATOM    194  H   THR A   8      -9.567  19.002  15.919  1.00 30.00           H  
ATOM    195  HA  THR A   8      -9.486  21.617  14.559  1.00 30.00           H  
ATOM    196  HB  THR A   8      -7.725  20.219  16.643  1.00 30.00           H  
ATOM    197  HG1 THR A   8      -9.729  20.944  17.342  1.00 30.00           H  
ATOM    198 HG21 THR A   8      -6.621  22.439  17.028  1.00 30.00           H  
ATOM    199 HG22 THR A   8      -6.202  21.779  15.462  1.00 30.00           H  
ATOM    200 HG23 THR A   8      -7.395  23.072  15.579  1.00 30.00           H  
ATOM    201  N   LEU A   9      -7.445  21.235  13.008  1.00 30.00           N  
ATOM    202  CA  LEU A   9      -6.484  20.969  11.931  1.00 30.00           C  
ATOM    203  C   LEU A   9      -5.174  21.712  12.228  1.00 30.00           C  
ATOM    204  O   LEU A   9      -5.214  22.859  12.673  1.00 30.00           O  
ATOM    205  CB  LEU A   9      -7.101  21.393  10.582  1.00 30.00           C  
ATOM    206  CG  LEU A   9      -8.297  20.509  10.155  1.00 30.00           C  
ATOM    207  CD1 LEU A   9      -9.109  21.190   9.042  1.00 30.00           C  
ATOM    208  CD2 LEU A   9      -7.858  19.078   9.770  1.00 30.00           C  
ATOM    209  H   LEU A   9      -7.727  22.198  13.117  1.00 30.00           H  
ATOM    210  HA  LEU A   9      -6.251  19.906  11.873  1.00 30.00           H  
ATOM    211  HB2 LEU A   9      -7.423  22.432  10.654  1.00 30.00           H  
ATOM    212  HB3 LEU A   9      -6.343  21.370   9.797  1.00 30.00           H  
ATOM    213  HG  LEU A   9      -8.981  20.413  11.000  1.00 30.00           H  
ATOM    214 HD11 LEU A   9      -9.668  20.470   8.446  1.00 30.00           H  
ATOM    215 HD12 LEU A   9      -9.842  21.877   9.467  1.00 30.00           H  
ATOM    216 HD13 LEU A   9      -8.471  21.764   8.368  1.00 30.00           H  
ATOM    217 HD21 LEU A   9      -8.221  18.776   8.789  1.00 30.00           H  
ATOM    218 HD22 LEU A   9      -6.773  18.972   9.745  1.00 30.00           H  
ATOM    219 HD23 LEU A   9      -8.235  18.352  10.490  1.00 30.00           H  
ATOM    220  N   LEU A  10      -4.044  21.023  11.997  1.00 30.00           N  
ATOM    221  CA  LEU A  10      -2.704  21.467  12.385  1.00 30.00           C  
ATOM    222  C   LEU A  10      -1.866  21.881  11.165  1.00 30.00           C  
ATOM    223  O   LEU A  10      -1.310  22.978  11.175  1.00 30.00           O  
ATOM    224  CB  LEU A  10      -1.995  20.343  13.180  1.00 30.00           C  
ATOM    225  CG  LEU A  10      -2.702  19.919  14.492  1.00 30.00           C  
ATOM    226  CD1 LEU A  10      -1.987  18.715  15.141  1.00 30.00           C  
ATOM    227  CD2 LEU A  10      -2.866  21.096  15.478  1.00 30.00           C  
ATOM    228  H   LEU A  10      -4.101  20.092  11.604  1.00 30.00           H  
ATOM    229  HA  LEU A  10      -2.775  22.347  13.027  1.00 30.00           H  
ATOM    230  HB2 LEU A  10      -1.891  19.464  12.542  1.00 30.00           H  
ATOM    231  HB3 LEU A  10      -0.977  20.659  13.417  1.00 30.00           H  
ATOM    232  HG  LEU A  10      -3.705  19.577  14.239  1.00 30.00           H  
ATOM    233 HD11 LEU A  10      -1.673  18.909  16.166  1.00 30.00           H  
ATOM    234 HD12 LEU A  10      -2.641  17.843  15.167  1.00 30.00           H  
ATOM    235 HD13 LEU A  10      -1.092  18.428  14.590  1.00 30.00           H  
ATOM    236 HD21 LEU A  10      -2.732  20.799  16.518  1.00 30.00           H  
ATOM    237 HD22 LEU A  10      -2.152  21.896  15.278  1.00 30.00           H  
ATOM    238 HD23 LEU A  10      -3.864  21.524  15.399  1.00 30.00           H  
ATOM    239  N   LYS A  11      -1.782  21.005  10.148  1.00 30.00           N  
ATOM    240  CA  LYS A  11      -0.971  21.196   8.939  1.00 30.00           C  
ATOM    241  C   LYS A  11      -1.326  20.139   7.882  1.00 30.00           C  
ATOM    242  O   LYS A  11      -1.966  19.142   8.207  1.00 30.00           O  
ATOM    243  CB  LYS A  11       0.545  21.156   9.278  1.00 30.00           C  
ATOM    244  CG  LYS A  11       1.073  19.811   9.823  1.00 30.00           C  
ATOM    245  CD  LYS A  11       2.604  19.792   9.936  1.00 30.00           C  
ATOM    246  CE  LYS A  11       3.137  18.457  10.476  1.00 30.00           C  
ATOM    247  NZ  LYS A  11       4.610  18.420  10.490  1.00 30.00           N1+
ATOM    248  H   LYS A  11      -2.286  20.130  10.197  1.00 30.00           H  
ATOM    249  HA  LYS A  11      -1.217  22.173   8.520  1.00 30.00           H  
ATOM    250  HB2 LYS A  11       1.100  21.397   8.371  1.00 30.00           H  
ATOM    251  HB3 LYS A  11       0.798  21.951   9.980  1.00 30.00           H  
ATOM    252  HG2 LYS A  11       0.629  19.614  10.800  1.00 30.00           H  
ATOM    253  HG3 LYS A  11       0.767  18.985   9.179  1.00 30.00           H  
ATOM    254  HD2 LYS A  11       3.032  19.992   8.952  1.00 30.00           H  
ATOM    255  HD3 LYS A  11       2.925  20.610  10.584  1.00 30.00           H  
ATOM    256  HE2 LYS A  11       2.776  18.291  11.491  1.00 30.00           H  
ATOM    257  HE3 LYS A  11       2.778  17.630   9.862  1.00 30.00           H  
ATOM    258  HZ1 LYS A  11       4.962  19.162  11.079  1.00 30.00           H  
ATOM    259  HZ2 LYS A  11       4.922  17.529  10.850  1.00 30.00           H  
ATOM    260  HZ3 LYS A  11       4.959  18.543   9.550  1.00 30.00           H  
ATOM    261  N   GLU A  12      -0.844  20.349   6.647  1.00 30.00           N  
ATOM    262  CA  GLU A  12      -0.871  19.343   5.583  1.00 30.00           C  
ATOM    263  C   GLU A  12       0.210  18.270   5.798  1.00 30.00           C  
ATOM    264  O   GLU A  12       1.317  18.595   6.233  1.00 30.00           O  
ATOM    265  CB  GLU A  12      -0.690  20.015   4.207  1.00 30.00           C  
ATOM    266  CG  GLU A  12      -1.799  21.040   3.873  1.00 30.00           C  
ATOM    267  CD  GLU A  12      -1.753  21.638   2.457  1.00 30.00           C  
ATOM    268  OE1 GLU A  12      -0.836  21.295   1.676  1.00 30.00           O  
ATOM    269  OE2 GLU A  12      -2.669  22.439   2.172  1.00 30.00           O1-
ATOM    270  H   GLU A  12      -0.323  21.189   6.445  1.00 30.00           H  
ATOM    271  HA  GLU A  12      -1.844  18.856   5.587  1.00 30.00           H  
ATOM    272  HB2 GLU A  12       0.283  20.508   4.165  1.00 30.00           H  
ATOM    273  HB3 GLU A  12      -0.671  19.239   3.439  1.00 30.00           H  
ATOM    274  HG2 GLU A  12      -2.768  20.560   3.994  1.00 30.00           H  
ATOM    275  HG3 GLU A  12      -1.771  21.862   4.588  1.00 30.00           H  
ATOM    276  N   LEU A  13      -0.126  17.023   5.437  1.00 30.00           N  
ATOM    277  CA  LEU A  13       0.810  15.899   5.347  1.00 30.00           C  
ATOM    278  C   LEU A  13       1.227  15.628   3.889  1.00 30.00           C  
ATOM    279  O   LEU A  13       2.220  14.934   3.676  1.00 30.00           O  
ATOM    280  CB  LEU A  13       0.156  14.634   5.948  1.00 30.00           C  
ATOM    281  CG  LEU A  13      -0.161  14.715   7.453  1.00 30.00           C  
ATOM    282  CD1 LEU A  13      -0.959  13.476   7.917  1.00 30.00           C  
ATOM    283  CD2 LEU A  13       1.107  14.945   8.299  1.00 30.00           C  
ATOM    284  H   LEU A  13      -1.066  16.835   5.108  1.00 30.00           H  
ATOM    285  HA  LEU A  13       1.725  16.121   5.899  1.00 30.00           H  
ATOM    286  HB2 LEU A  13      -0.757  14.409   5.396  1.00 30.00           H  
ATOM    287  HB3 LEU A  13       0.821  13.783   5.800  1.00 30.00           H  
ATOM    288  HG  LEU A  13      -0.813  15.576   7.600  1.00 30.00           H  
ATOM    289 HD11 LEU A  13      -0.367  12.819   8.554  1.00 30.00           H  
ATOM    290 HD12 LEU A  13      -1.844  13.770   8.483  1.00 30.00           H  
ATOM    291 HD13 LEU A  13      -1.302  12.870   7.079  1.00 30.00           H  
ATOM    292 HD21 LEU A  13       1.073  14.411   9.246  1.00 30.00           H  
ATOM    293 HD22 LEU A  13       2.010  14.626   7.778  1.00 30.00           H  
ATOM    294 HD23 LEU A  13       1.221  16.003   8.537  1.00 30.00           H  
ATOM    295  N   GLY A  14       0.468  16.170   2.922  1.00 30.00           N  
ATOM    296  CA  GLY A  14       0.613  15.920   1.493  1.00 30.00           C  
ATOM    297  C   GLY A  14      -0.793  15.753   0.904  1.00 30.00           C  
ATOM    298  O   GLY A  14      -1.762  16.303   1.431  1.00 30.00           O  
ATOM    299  H   GLY A  14      -0.328  16.734   3.188  1.00 30.00           H  
ATOM    300  HA2 GLY A  14       1.104  16.774   1.024  1.00 30.00           H  
ATOM    301  HA3 GLY A  14       1.219  15.036   1.289  1.00 30.00           H  
ATOM    302  N   SER A  15      -0.891  15.019  -0.215  1.00 30.00           N  
ATOM    303  CA  SER A  15      -2.137  14.808  -0.952  1.00 30.00           C  
ATOM    304  C   SER A  15      -2.280  13.349  -1.402  1.00 30.00           C  
ATOM    305  O   SER A  15      -1.282  12.690  -1.696  1.00 30.00           O  
ATOM    306  CB  SER A  15      -2.178  15.754  -2.172  1.00 30.00           C  
ATOM    307  OG  SER A  15      -2.538  17.065  -1.784  1.00 30.00           O  
ATOM    308  H   SER A  15      -0.070  14.578  -0.605  1.00 30.00           H  
ATOM    309  HA  SER A  15      -2.997  15.007  -0.310  1.00 30.00           H  
ATOM    310  HB2 SER A  15      -1.220  15.775  -2.694  1.00 30.00           H  
ATOM    311  HB3 SER A  15      -2.925  15.423  -2.895  1.00 30.00           H  
ATOM    312  HG  SER A  15      -1.850  17.417  -1.215  1.00 30.00           H  
ATOM    313  N   GLY A  16      -3.542  12.906  -1.487  1.00 30.00           N  
ATOM    314  CA  GLY A  16      -3.960  11.653  -2.106  1.00 30.00           C  
ATOM    315  C   GLY A  16      -4.596  11.949  -3.469  1.00 30.00           C  
ATOM    316  O   GLY A  16      -4.665  13.098  -3.913  1.00 30.00           O  
ATOM    317  H   GLY A  16      -4.293  13.538  -1.235  1.00 30.00           H  
ATOM    318  HA2 GLY A  16      -3.129  10.956  -2.225  1.00 30.00           H  
ATOM    319  HA3 GLY A  16      -4.700  11.175  -1.463  1.00 30.00           H  
ATOM    320  N   GLN A  17      -5.083  10.884  -4.127  1.00 30.00           N  
ATOM    321  CA  GLN A  17      -5.722  10.926  -5.448  1.00 30.00           C  
ATOM    322  C   GLN A  17      -7.102  11.628  -5.484  1.00 30.00           C  
ATOM    323  O   GLN A  17      -7.576  11.922  -6.580  1.00 30.00           O  
ATOM    324  CB  GLN A  17      -5.770   9.492  -6.030  1.00 30.00           C  
ATOM    325  CG  GLN A  17      -6.697   8.510  -5.279  1.00 30.00           C  
ATOM    326  CD  GLN A  17      -6.619   7.067  -5.793  1.00 30.00           C  
ATOM    327  NE2 GLN A  17      -7.019   6.109  -4.954  1.00 30.00           N  
ATOM    328  OE1 GLN A  17      -6.233   6.814  -6.933  1.00 30.00           O  
ATOM    329  H   GLN A  17      -4.993   9.967  -3.715  1.00 30.00           H  
ATOM    330  HA  GLN A  17      -5.069  11.511  -6.098  1.00 30.00           H  
ATOM    331  HB2 GLN A  17      -6.090   9.547  -7.072  1.00 30.00           H  
ATOM    332  HB3 GLN A  17      -4.755   9.091  -6.057  1.00 30.00           H  
ATOM    333  HG2 GLN A  17      -6.466   8.513  -4.213  1.00 30.00           H  
ATOM    334  HG3 GLN A  17      -7.729   8.842  -5.381  1.00 30.00           H  
ATOM    335 HE21 GLN A  17      -7.337   6.339  -4.025  1.00 30.00           H  
ATOM    336 HE22 GLN A  17      -7.025   5.144  -5.252  1.00 30.00           H  
ATOM    337  N   PHE A  18      -7.706  11.896  -4.310  1.00 30.00           N  
ATOM    338  CA  PHE A  18      -9.001  12.573  -4.165  1.00 30.00           C  
ATOM    339  C   PHE A  18      -8.884  13.999  -3.590  1.00 30.00           C  
ATOM    340  O   PHE A  18      -9.901  14.691  -3.546  1.00 30.00           O  
ATOM    341  CB  PHE A  18      -9.928  11.722  -3.276  1.00 30.00           C  
ATOM    342  CG  PHE A  18     -10.239  10.343  -3.827  1.00 30.00           C  
ATOM    343  CD1 PHE A  18     -11.047  10.198  -4.975  1.00 30.00           C  
ATOM    344  CD2 PHE A  18      -9.622   9.203  -3.272  1.00 30.00           C  
ATOM    345  CE1 PHE A  18     -11.244   8.940  -5.530  1.00 30.00           C  
ATOM    346  CE2 PHE A  18      -9.840   7.956  -3.839  1.00 30.00           C  
ATOM    347  CZ  PHE A  18     -10.642   7.824  -4.965  1.00 30.00           C  
ATOM    348  H   PHE A  18      -7.253  11.618  -3.452  1.00 30.00           H  
ATOM    349  HA  PHE A  18      -9.481  12.680  -5.140  1.00 30.00           H  
ATOM    350  HB2 PHE A  18      -9.492  11.617  -2.282  1.00 30.00           H  
ATOM    351  HB3 PHE A  18     -10.878  12.238  -3.138  1.00 30.00           H  
ATOM    352  HD1 PHE A  18     -11.504  11.062  -5.431  1.00 30.00           H  
ATOM    353  HD2 PHE A  18      -8.974   9.296  -2.413  1.00 30.00           H  
ATOM    354  HE1 PHE A  18     -11.865   8.832  -6.408  1.00 30.00           H  
ATOM    355  HE2 PHE A  18      -9.365   7.092  -3.409  1.00 30.00           H  
ATOM    356  HZ  PHE A  18     -10.797   6.848  -5.402  1.00 30.00           H  
ATOM    357  N   GLY A  19      -7.677  14.423  -3.176  1.00 30.00           N  
ATOM    358  CA  GLY A  19      -7.430  15.747  -2.608  1.00 30.00           C  
ATOM    359  C   GLY A  19      -6.466  15.654  -1.420  1.00 30.00           C  
ATOM    360  O   GLY A  19      -5.890  14.600  -1.144  1.00 30.00           O  
ATOM    361  H   GLY A  19      -6.880  13.806  -3.247  1.00 30.00           H  
ATOM    362  HA2 GLY A  19      -6.986  16.378  -3.376  1.00 30.00           H  
ATOM    363  HA3 GLY A  19      -8.351  16.229  -2.274  1.00 30.00           H  
ATOM    364  N   VAL A  20      -6.282  16.799  -0.739  1.00 30.00           N  
ATOM    365  CA  VAL A  20      -5.361  17.001   0.384  1.00 30.00           C  
ATOM    366  C   VAL A  20      -5.667  16.103   1.601  1.00 30.00           C  
ATOM    367  O   VAL A  20      -6.833  15.846   1.896  1.00 30.00           O  
ATOM    368  CB  VAL A  20      -5.347  18.500   0.816  1.00 30.00           C  
ATOM    369  CG1 VAL A  20      -6.660  19.001   1.450  1.00 30.00           C  
ATOM    370  CG2 VAL A  20      -4.161  18.860   1.730  1.00 30.00           C  
ATOM    371  H   VAL A  20      -6.802  17.618  -1.016  1.00 30.00           H  
ATOM    372  HA  VAL A  20      -4.366  16.749   0.026  1.00 30.00           H  
ATOM    373  HB  VAL A  20      -5.207  19.082  -0.097  1.00 30.00           H  
ATOM    374 HG11 VAL A  20      -6.626  20.078   1.616  1.00 30.00           H  
ATOM    375 HG12 VAL A  20      -7.515  18.801   0.805  1.00 30.00           H  
ATOM    376 HG13 VAL A  20      -6.848  18.535   2.417  1.00 30.00           H  
ATOM    377 HG21 VAL A  20      -4.158  19.927   1.949  1.00 30.00           H  
ATOM    378 HG22 VAL A  20      -4.195  18.337   2.685  1.00 30.00           H  
ATOM    379 HG23 VAL A  20      -3.209  18.626   1.253  1.00 30.00           H  
ATOM    380  N   VAL A  21      -4.603  15.656   2.283  1.00 30.00           N  
ATOM    381  CA  VAL A  21      -4.684  14.899   3.529  1.00 30.00           C  
ATOM    382  C   VAL A  21      -3.910  15.690   4.594  1.00 30.00           C  
ATOM    383  O   VAL A  21      -2.737  16.000   4.384  1.00 30.00           O  
ATOM    384  CB  VAL A  21      -4.074  13.476   3.387  1.00 30.00           C  
ATOM    385  CG1 VAL A  21      -4.143  12.655   4.693  1.00 30.00           C  
ATOM    386  CG2 VAL A  21      -4.748  12.699   2.239  1.00 30.00           C  
ATOM    387  H   VAL A  21      -3.670  15.913   1.985  1.00 30.00           H  
ATOM    388  HA  VAL A  21      -5.720  14.799   3.849  1.00 30.00           H  
ATOM    389  HB  VAL A  21      -3.017  13.568   3.127  1.00 30.00           H  
ATOM    390 HG11 VAL A  21      -3.756  11.649   4.541  1.00 30.00           H  
ATOM    391 HG12 VAL A  21      -3.554  13.101   5.494  1.00 30.00           H  
ATOM    392 HG13 VAL A  21      -5.172  12.564   5.047  1.00 30.00           H  
ATOM    393 HG21 VAL A  21      -4.451  11.654   2.224  1.00 30.00           H  
ATOM    394 HG22 VAL A  21      -5.834  12.720   2.320  1.00 30.00           H  
ATOM    395 HG23 VAL A  21      -4.488  13.122   1.269  1.00 30.00           H  
ATOM    396  N   GLN A  22      -4.598  16.032   5.696  1.00 30.00           N  
ATOM    397  CA  GLN A  22      -4.082  16.917   6.738  1.00 30.00           C  
ATOM    398  C   GLN A  22      -4.004  16.213   8.094  1.00 30.00           C  
ATOM    399  O   GLN A  22      -4.894  15.441   8.439  1.00 30.00           O  
ATOM    400  CB  GLN A  22      -4.986  18.164   6.858  1.00 30.00           C  
ATOM    401  CG  GLN A  22      -5.046  19.007   5.567  1.00110.00           C  
ATOM    402  CD  GLN A  22      -5.544  20.439   5.787  1.00110.00           C  
ATOM    403  NE2 GLN A  22      -5.432  21.274   4.753  1.00110.00           N  
ATOM    404  OE1 GLN A  22      -6.031  20.791   6.859  1.00110.00           O  
ATOM    405  H   GLN A  22      -5.557  15.725   5.806  1.00 30.00           H  
ATOM    406  HA  GLN A  22      -3.074  17.248   6.491  1.00 30.00           H  
ATOM    407  HB2 GLN A  22      -5.996  17.871   7.149  1.00 30.00           H  
ATOM    408  HB3 GLN A  22      -4.606  18.779   7.676  1.00 30.00           H  
ATOM    409  HG2 GLN A  22      -4.053  19.064   5.127  1.00110.00           H  
ATOM    410  HG3 GLN A  22      -5.683  18.517   4.829  1.00110.00           H  
ATOM    411 HE21 GLN A  22      -5.022  20.969   3.882  1.00110.00           H  
ATOM    412 HE22 GLN A  22      -5.742  22.231   4.843  1.00110.00           H  
ATOM    413  N   LEU A  23      -2.962  16.563   8.861  1.00 30.00           N  
ATOM    414  CA  LEU A  23      -2.821  16.242  10.277  1.00 30.00           C  
ATOM    415  C   LEU A  23      -3.770  17.121  11.102  1.00 30.00           C  
ATOM    416  O   LEU A  23      -3.836  18.330  10.870  1.00 30.00           O  
ATOM    417  CB  LEU A  23      -1.343  16.425  10.689  1.00 30.00           C  
ATOM    418  CG  LEU A  23      -1.010  16.199  12.184  1.00 30.00           C  
ATOM    419  CD1 LEU A  23      -1.447  14.807  12.689  1.00 30.00           C  
ATOM    420  CD2 LEU A  23       0.487  16.464  12.446  1.00 30.00           C  
ATOM    421  H   LEU A  23      -2.311  17.252   8.509  1.00 30.00           H  
ATOM    422  HA  LEU A  23      -3.084  15.194  10.399  1.00 30.00           H  
ATOM    423  HB2 LEU A  23      -0.741  15.741  10.099  1.00 30.00           H  
ATOM    424  HB3 LEU A  23      -1.020  17.430  10.409  1.00 30.00           H  
ATOM    425  HG  LEU A  23      -1.560  16.936  12.768  1.00 30.00           H  
ATOM    426 HD11 LEU A  23      -0.712  14.349  13.348  1.00 30.00           H  
ATOM    427 HD12 LEU A  23      -2.371  14.874  13.261  1.00 30.00           H  
ATOM    428 HD13 LEU A  23      -1.622  14.112  11.869  1.00 30.00           H  
ATOM    429 HD21 LEU A  23       1.005  15.606  12.874  1.00 30.00           H  
ATOM    430 HD22 LEU A  23       1.015  16.717  11.528  1.00 30.00           H  
ATOM    431 HD23 LEU A  23       0.619  17.299  13.134  1.00 30.00           H  
ATOM    432  N   GLY A  24      -4.472  16.488  12.049  1.00 30.00           N  
ATOM    433  CA  GLY A  24      -5.410  17.151  12.940  1.00 30.00           C  
ATOM    434  C   GLY A  24      -5.272  16.611  14.363  1.00 30.00           C  
ATOM    435  O   GLY A  24      -4.515  15.677  14.633  1.00 30.00           O  
ATOM    436  H   GLY A  24      -4.358  15.489  12.167  1.00 30.00           H  
ATOM    437  HA2 GLY A  24      -5.234  18.226  12.971  1.00 30.00           H  
ATOM    438  HA3 GLY A  24      -6.425  16.987  12.575  1.00 30.00           H  
ATOM    439  N   LYS A  25      -6.049  17.224  15.263  1.00 30.00           N  
ATOM    440  CA  LYS A  25      -6.151  16.914  16.681  1.00 30.00           C  
ATOM    441  C   LYS A  25      -7.648  16.744  17.001  1.00 30.00           C  
ATOM    442  O   LYS A  25      -8.322  17.714  17.350  1.00 30.00           O  
ATOM    443  CB  LYS A  25      -5.449  18.042  17.476  1.00 30.00           C  
ATOM    444  CG  LYS A  25      -5.479  17.892  19.010  1.00 30.00           C  
ATOM    445  CD  LYS A  25      -4.530  16.826  19.581  1.00 30.00           C  
ATOM    446  CE  LYS A  25      -3.054  17.253  19.569  1.00 30.00           C  
ATOM    447  NZ  LYS A  25      -2.204  16.282  20.278  1.00 30.00           N1+
ATOM    448  H   LYS A  25      -6.656  17.969  14.941  1.00 30.00           H  
ATOM    449  HA  LYS A  25      -5.643  15.974  16.898  1.00 30.00           H  
ATOM    450  HB2 LYS A  25      -4.416  18.136  17.142  1.00 30.00           H  
ATOM    451  HB3 LYS A  25      -5.914  18.994  17.222  1.00 30.00           H  
ATOM    452  HG2 LYS A  25      -5.252  18.856  19.467  1.00 30.00           H  
ATOM    453  HG3 LYS A  25      -6.491  17.658  19.332  1.00 30.00           H  
ATOM    454  HD2 LYS A  25      -4.832  16.612  20.606  1.00 30.00           H  
ATOM    455  HD3 LYS A  25      -4.650  15.892  19.031  1.00 30.00           H  
ATOM    456  HE2 LYS A  25      -2.687  17.364  18.548  1.00 30.00           H  
ATOM    457  HE3 LYS A  25      -2.942  18.221  20.060  1.00 30.00           H  
ATOM    458  HZ1 LYS A  25      -2.224  15.402  19.774  1.00 30.00           H  
ATOM    459  HZ2 LYS A  25      -1.252  16.617  20.306  1.00 30.00           H  
ATOM    460  HZ3 LYS A  25      -2.547  16.141  21.217  1.00 30.00           H  
ATOM    461  N   TRP A  26      -8.141  15.507  16.834  1.00 30.00           N  
ATOM    462  CA  TRP A  26      -9.517  15.094  17.106  1.00 30.00           C  
ATOM    463  C   TRP A  26      -9.774  14.958  18.616  1.00 30.00           C  
ATOM    464  O   TRP A  26      -8.981  14.324  19.310  1.00 30.00           O  
ATOM    465  CB  TRP A  26      -9.789  13.776  16.354  1.00 30.00           C  
ATOM    466  CG  TRP A  26     -11.137  13.138  16.533  1.00 30.00           C  
ATOM    467  CD1 TRP A  26     -12.328  13.775  16.462  1.00 30.00           C  
ATOM    468  CD2 TRP A  26     -11.452  11.730  16.761  1.00 30.00           C  
ATOM    469  CE2 TRP A  26     -12.872  11.591  16.830  1.00 30.00           C  
ATOM    470  CE3 TRP A  26     -10.685  10.553  16.923  1.00 30.00           C  
ATOM    471  NE1 TRP A  26     -13.352  12.871  16.649  1.00 30.00           N  
ATOM    472  CZ2 TRP A  26     -13.495  10.350  17.049  1.00 30.00           C  
ATOM    473  CZ3 TRP A  26     -11.299   9.303  17.145  1.00 30.00           C  
ATOM    474  CH2 TRP A  26     -12.701   9.199  17.205  1.00 30.00           C  
ATOM    475  H   TRP A  26      -7.506  14.762  16.576  1.00 30.00           H  
ATOM    476  HA  TRP A  26     -10.190  15.851  16.709  1.00 30.00           H  
ATOM    477  HB2 TRP A  26      -9.656  13.942  15.286  1.00 30.00           H  
ATOM    478  HB3 TRP A  26      -9.038  13.040  16.642  1.00 30.00           H  
ATOM    479  HD1 TRP A  26     -12.444  14.837  16.306  1.00 30.00           H  
ATOM    480  HE1 TRP A  26     -14.325  13.150  16.677  1.00 30.00           H  
ATOM    481  HE3 TRP A  26      -9.608  10.612  16.878  1.00 30.00           H  
ATOM    482  HZ2 TRP A  26     -14.571  10.281  17.099  1.00 30.00           H  
ATOM    483  HZ3 TRP A  26     -10.688   8.421  17.266  1.00 30.00           H  
ATOM    484  HH2 TRP A  26     -13.166   8.238  17.370  1.00 30.00           H  
ATOM    485  N   LYS A  27     -10.881  15.563  19.082  1.00 30.00           N  
ATOM    486  CA  LYS A  27     -11.337  15.632  20.481  1.00 30.00           C  
ATOM    487  C   LYS A  27     -10.394  16.420  21.419  1.00 30.00           C  
ATOM    488  O   LYS A  27     -10.546  16.328  22.637  1.00 30.00           O  
ATOM    489  CB  LYS A  27     -11.671  14.217  21.028  1.00 30.00           C  
ATOM    490  CG  LYS A  27     -12.914  13.591  20.380  1.00 30.00           C  
ATOM    491  CD  LYS A  27     -13.103  12.115  20.770  1.00 30.00           C  
ATOM    492  CE  LYS A  27     -14.430  11.495  20.298  1.00 30.00           C  
ATOM    493  NZ  LYS A  27     -15.594  11.989  21.055  1.00 30.00           N1+
ATOM    494  H   LYS A  27     -11.450  16.082  18.427  1.00 30.00           H  
ATOM    495  HA  LYS A  27     -12.263  16.206  20.459  1.00 30.00           H  
ATOM    496  HB2 LYS A  27     -10.815  13.552  20.920  1.00 30.00           H  
ATOM    497  HB3 LYS A  27     -11.865  14.260  22.100  1.00 30.00           H  
ATOM    498  HG2 LYS A  27     -13.785  14.173  20.677  1.00 30.00           H  
ATOM    499  HG3 LYS A  27     -12.852  13.668  19.295  1.00 30.00           H  
ATOM    500  HD2 LYS A  27     -12.288  11.541  20.325  1.00 30.00           H  
ATOM    501  HD3 LYS A  27     -12.993  11.996  21.849  1.00 30.00           H  
ATOM    502  HE2 LYS A  27     -14.590  11.692  19.238  1.00 30.00           H  
ATOM    503  HE3 LYS A  27     -14.387  10.412  20.418  1.00 30.00           H  
ATOM    504  HZ1 LYS A  27     -15.704  12.982  20.890  1.00 30.00           H  
ATOM    505  HZ2 LYS A  27     -16.427  11.515  20.738  1.00 30.00           H  
ATOM    506  HZ3 LYS A  27     -15.461  11.822  22.042  1.00 30.00           H  
ATOM    507  N   GLY A  28      -9.431  17.173  20.852  1.00 30.00           N  
ATOM    508  CA  GLY A  28      -8.369  17.848  21.600  1.00 30.00           C  
ATOM    509  C   GLY A  28      -7.325  16.854  22.148  1.00 30.00           C  
ATOM    510  O   GLY A  28      -6.599  17.210  23.075  1.00 30.00           O  
ATOM    511  H   GLY A  28      -9.385  17.226  19.844  1.00 30.00           H  
ATOM    512  HA2 GLY A  28      -7.876  18.567  20.946  1.00 30.00           H  
ATOM    513  HA3 GLY A  28      -8.799  18.418  22.424  1.00 30.00           H  
ATOM    514  N   GLN A  29      -7.273  15.619  21.612  1.00 30.00           N  
ATOM    515  CA  GLN A  29      -6.544  14.488  22.181  1.00 30.00           C  
ATOM    516  C   GLN A  29      -5.787  13.705  21.095  1.00 30.00           C  
ATOM    517  O   GLN A  29      -4.558  13.746  21.069  1.00 30.00           O  
ATOM    518  CB  GLN A  29      -7.547  13.627  22.987  1.00 30.00           C  
ATOM    519  CG  GLN A  29      -6.965  12.337  23.606  1.00 30.00           C  
ATOM    520  CD  GLN A  29      -7.978  11.560  24.452  1.00 30.00           C  
ATOM    521  NE2 GLN A  29      -7.496  10.559  25.189  1.00 30.00           N  
ATOM    522  OE1 GLN A  29      -9.177  11.832  24.429  1.00 30.00           O  
ATOM    523  H   GLN A  29      -7.882  15.397  20.835  1.00 30.00           H  
ATOM    524  HA  GLN A  29      -5.786  14.850  22.879  1.00 30.00           H  
ATOM    525  HB2 GLN A  29      -7.961  14.243  23.788  1.00 30.00           H  
ATOM    526  HB3 GLN A  29      -8.395  13.367  22.349  1.00 30.00           H  
ATOM    527  HG2 GLN A  29      -6.605  11.665  22.827  1.00 30.00           H  
ATOM    528  HG3 GLN A  29      -6.106  12.588  24.230  1.00 30.00           H  
ATOM    529 HE21 GLN A  29      -6.510  10.344  25.184  1.00 30.00           H  
ATOM    530 HE22 GLN A  29      -8.123  10.003  25.753  1.00 30.00           H  
ATOM    531  N   TYR A  30      -6.540  12.978  20.254  1.00 30.00           N  
ATOM    532  CA  TYR A  30      -6.034  12.014  19.279  1.00 30.00           C  
ATOM    533  C   TYR A  30      -5.447  12.700  18.040  1.00 30.00           C  
ATOM    534  O   TYR A  30      -6.143  13.493  17.409  1.00 30.00           O  
ATOM    535  CB  TYR A  30      -7.189  11.084  18.850  1.00 30.00           C  
ATOM    536  CG  TYR A  30      -7.888  10.368  19.991  1.00 30.00           C  
ATOM    537  CD1 TYR A  30      -7.271   9.266  20.617  1.00 30.00           C  
ATOM    538  CD2 TYR A  30      -9.151  10.813  20.439  1.00 30.00           C  
ATOM    539  CE1 TYR A  30      -7.910   8.616  21.691  1.00 30.00           C  
ATOM    540  CE2 TYR A  30      -9.787  10.164  21.514  1.00 30.00           C  
ATOM    541  CZ  TYR A  30      -9.166   9.066  22.142  1.00 30.00           C  
ATOM    542  OH  TYR A  30      -9.775   8.445  23.193  1.00 30.00           O  
ATOM    543  H   TYR A  30      -7.547  13.039  20.321  1.00 30.00           H  
ATOM    544  HA  TYR A  30      -5.260  11.411  19.758  1.00 30.00           H  
ATOM    545  HB2 TYR A  30      -7.939  11.655  18.301  1.00 30.00           H  
ATOM    546  HB3 TYR A  30      -6.820  10.332  18.150  1.00 30.00           H  
ATOM    547  HD1 TYR A  30      -6.305   8.922  20.280  1.00 30.00           H  
ATOM    548  HD2 TYR A  30      -9.631  11.657  19.966  1.00 30.00           H  
ATOM    549  HE1 TYR A  30      -7.431   7.776  22.172  1.00 30.00           H  
ATOM    550  HE2 TYR A  30     -10.745  10.518  21.863  1.00 30.00           H  
ATOM    551  HH  TYR A  30     -10.603   8.858  23.445  1.00 30.00           H  
ATOM    552  N   ASP A  31      -4.213  12.320  17.668  1.00 30.00           N  
ATOM    553  CA  ASP A  31      -3.610  12.682  16.381  1.00 30.00           C  
ATOM    554  C   ASP A  31      -4.267  11.867  15.259  1.00 30.00           C  
ATOM    555  O   ASP A  31      -4.324  10.639  15.353  1.00 30.00           O  
ATOM    556  CB  ASP A  31      -2.071  12.506  16.333  1.00 30.00           C  
ATOM    557  CG  ASP A  31      -1.254  13.259  17.395  1.00 30.00           C  
ATOM    558  OD1 ASP A  31      -1.766  14.251  17.959  1.00 30.00           O  
ATOM    559  OD2 ASP A  31      -0.065  12.902  17.543  1.00 30.00           O1-
ATOM    560  H   ASP A  31      -3.690  11.670  18.237  1.00 30.00           H  
ATOM    561  HA  ASP A  31      -3.820  13.738  16.205  1.00 30.00           H  
ATOM    562  HB2 ASP A  31      -1.824  11.447  16.418  1.00 30.00           H  
ATOM    563  HB3 ASP A  31      -1.708  12.848  15.363  1.00 30.00           H  
ATOM    564  N   VAL A  32      -4.759  12.574  14.232  1.00 30.00           N  
ATOM    565  CA  VAL A  32      -5.515  11.999  13.121  1.00 30.00           C  
ATOM    566  C   VAL A  32      -4.989  12.486  11.765  1.00 30.00           C  
ATOM    567  O   VAL A  32      -4.440  13.581  11.679  1.00 30.00           O  
ATOM    568  CB  VAL A  32      -7.027  12.364  13.211  1.00 30.00           C  
ATOM    569  CG1 VAL A  32      -7.706  11.595  14.349  1.00 30.00           C  
ATOM    570  CG2 VAL A  32      -7.333  13.870  13.318  1.00 30.00           C  
ATOM    571  H   VAL A  32      -4.658  13.581  14.225  1.00 30.00           H  
ATOM    572  HA  VAL A  32      -5.408  10.914  13.132  1.00 30.00           H  
ATOM    573  HB  VAL A  32      -7.501  12.019  12.292  1.00 30.00           H  
ATOM    574 HG11 VAL A  32      -8.786  11.743  14.344  1.00 30.00           H  
ATOM    575 HG12 VAL A  32      -7.513  10.531  14.234  1.00 30.00           H  
ATOM    576 HG13 VAL A  32      -7.327  11.897  15.326  1.00 30.00           H  
ATOM    577 HG21 VAL A  32      -8.405  14.054  13.235  1.00 30.00           H  
ATOM    578 HG22 VAL A  32      -7.010  14.268  14.279  1.00 30.00           H  
ATOM    579 HG23 VAL A  32      -6.848  14.450  12.536  1.00 30.00           H  
ATOM    580  N   ALA A  33      -5.205  11.657  10.733  1.00 30.00           N  
ATOM    581  CA  ALA A  33      -4.985  11.983   9.329  1.00 30.00           C  
ATOM    582  C   ALA A  33      -6.358  12.071   8.649  1.00 30.00           C  
ATOM    583  O   ALA A  33      -7.041  11.056   8.498  1.00 30.00           O  
ATOM    584  CB  ALA A  33      -4.092  10.916   8.688  1.00 30.00           C  
ATOM    585  H   ALA A  33      -5.674  10.777  10.906  1.00 30.00           H  
ATOM    586  HA  ALA A  33      -4.472  12.942   9.232  1.00 30.00           H  
ATOM    587  HB1 ALA A  33      -3.929  11.125   7.631  1.00 30.00           H  
ATOM    588  HB2 ALA A  33      -3.115  10.889   9.171  1.00 30.00           H  
ATOM    589  HB3 ALA A  33      -4.528   9.920   8.769  1.00 30.00           H  
ATOM    590  N   VAL A  34      -6.739  13.305   8.300  1.00 30.00           N  
ATOM    591  CA  VAL A  34      -8.043  13.685   7.772  1.00 30.00           C  
ATOM    592  C   VAL A  34      -7.938  13.816   6.242  1.00 30.00           C  
ATOM    593  O   VAL A  34      -7.383  14.797   5.745  1.00 30.00           O  
ATOM    594  CB  VAL A  34      -8.492  15.044   8.387  1.00 30.00           C  
ATOM    595  CG1 VAL A  34      -9.801  15.597   7.796  1.00 30.00           C  
ATOM    596  CG2 VAL A  34      -8.627  14.943   9.916  1.00 30.00           C  
ATOM    597  H   VAL A  34      -6.097  14.075   8.451  1.00 30.00           H  
ATOM    598  HA  VAL A  34      -8.788  12.928   8.021  1.00 30.00           H  
ATOM    599  HB  VAL A  34      -7.716  15.789   8.193  1.00 30.00           H  
ATOM    600 HG11 VAL A  34     -10.117  16.497   8.320  1.00 30.00           H  
ATOM    601 HG12 VAL A  34      -9.707  15.864   6.743  1.00 30.00           H  
ATOM    602 HG13 VAL A  34     -10.598  14.860   7.886  1.00 30.00           H  
ATOM    603 HG21 VAL A  34      -8.921  15.899  10.348  1.00 30.00           H  
ATOM    604 HG22 VAL A  34      -9.373  14.202  10.204  1.00 30.00           H  
ATOM    605 HG23 VAL A  34      -7.682  14.664  10.381  1.00 30.00           H  
ATOM    606  N   LYS A  35      -8.459  12.801   5.536  1.00 30.00           N  
ATOM    607  CA  LYS A  35      -8.472  12.700   4.077  1.00 30.00           C  
ATOM    608  C   LYS A  35      -9.634  13.537   3.513  1.00 30.00           C  
ATOM    609  O   LYS A  35     -10.777  13.081   3.554  1.00 30.00           O  
ATOM    610  CB  LYS A  35      -8.645  11.217   3.675  1.00 30.00           C  
ATOM    611  CG  LYS A  35      -7.586  10.223   4.197  1.00 30.00           C  
ATOM    612  CD  LYS A  35      -8.228   8.843   4.439  1.00 30.00           C  
ATOM    613  CE  LYS A  35      -7.282   7.716   4.868  1.00 30.00           C  
ATOM    614  NZ  LYS A  35      -6.523   7.156   3.745  1.00 30.00           N1+
ATOM    615  H   LYS A  35      -8.902  12.036   6.029  1.00 30.00           H  
ATOM    616  HA  LYS A  35      -7.530  13.075   3.679  1.00 30.00           H  
ATOM    617  HB2 LYS A  35      -9.617  10.895   4.046  1.00 30.00           H  
ATOM    618  HB3 LYS A  35      -8.710  11.126   2.590  1.00 30.00           H  
ATOM    619  HG2 LYS A  35      -6.772  10.148   3.475  1.00 30.00           H  
ATOM    620  HG3 LYS A  35      -7.139  10.574   5.126  1.00 30.00           H  
ATOM    621  HD2 LYS A  35      -8.950   8.961   5.244  1.00 30.00           H  
ATOM    622  HD3 LYS A  35      -8.810   8.541   3.566  1.00 30.00           H  
ATOM    623  HE2 LYS A  35      -6.608   8.042   5.661  1.00 30.00           H  
ATOM    624  HE3 LYS A  35      -7.880   6.894   5.259  1.00 30.00           H  
ATOM    625  HZ1 LYS A  35      -5.944   7.874   3.334  1.00 30.00           H  
ATOM    626  HZ2 LYS A  35      -5.940   6.398   4.074  1.00 30.00           H  
ATOM    627  HZ3 LYS A  35      -7.166   6.805   3.049  1.00 30.00           H  
ATOM    628  N   MET A  36      -9.329  14.742   3.009  1.00 30.00           N  
ATOM    629  CA  MET A  36     -10.316  15.650   2.422  1.00 30.00           C  
ATOM    630  C   MET A  36     -10.585  15.269   0.961  1.00 30.00           C  
ATOM    631  O   MET A  36      -9.769  15.553   0.082  1.00 30.00           O  
ATOM    632  CB  MET A  36      -9.859  17.115   2.555  1.00 30.00           C  
ATOM    633  CG  MET A  36      -9.504  17.516   3.991  1.00 30.00           C  
ATOM    634  SD  MET A  36      -9.226  19.290   4.200  1.00 30.00           S  
ATOM    635  CE  MET A  36      -8.914  19.306   5.978  1.00 30.00           C  
ATOM    636  H   MET A  36      -8.367  15.055   2.980  1.00 30.00           H  
ATOM    637  HA  MET A  36     -11.249  15.563   2.984  1.00 30.00           H  
ATOM    638  HB2 MET A  36      -8.998  17.300   1.915  1.00 30.00           H  
ATOM    639  HB3 MET A  36     -10.649  17.771   2.184  1.00 30.00           H  
ATOM    640  HG2 MET A  36     -10.303  17.213   4.665  1.00 30.00           H  
ATOM    641  HG3 MET A  36      -8.603  16.995   4.316  1.00 30.00           H  
ATOM    642  HE1 MET A  36      -8.678  20.320   6.297  1.00 30.00           H  
ATOM    643  HE2 MET A  36      -9.790  18.961   6.527  1.00 30.00           H  
ATOM    644  HE3 MET A  36      -8.075  18.657   6.224  1.00 30.00           H  
ATOM    645  N   ILE A  37     -11.736  14.620   0.749  1.00 30.00           N  
ATOM    646  CA  ILE A  37     -12.241  14.194  -0.549  1.00 30.00           C  
ATOM    647  C   ILE A  37     -12.964  15.379  -1.204  1.00 30.00           C  
ATOM    648  O   ILE A  37     -13.927  15.895  -0.635  1.00 30.00           O  
ATOM    649  CB  ILE A  37     -13.257  13.022  -0.385  1.00 30.00           C  
ATOM    650  CG1 ILE A  37     -12.700  11.851   0.454  1.00 30.00           C  
ATOM    651  CG2 ILE A  37     -13.834  12.500  -1.716  1.00 30.00           C  
ATOM    652  CD1 ILE A  37     -11.389  11.234  -0.050  1.00 30.00           C  
ATOM    653  H   ILE A  37     -12.346  14.428   1.535  1.00 30.00           H  
ATOM    654  HA  ILE A  37     -11.414  13.877  -1.186  1.00 30.00           H  
ATOM    655  HB  ILE A  37     -14.111  13.400   0.179  1.00 30.00           H  
ATOM    656 HG12 ILE A  37     -12.546  12.181   1.480  1.00 30.00           H  
ATOM    657 HG13 ILE A  37     -13.458  11.071   0.518  1.00 30.00           H  
ATOM    658 HG21 ILE A  37     -14.546  11.697  -1.523  1.00 30.00           H  
ATOM    659 HG22 ILE A  37     -14.373  13.268  -2.267  1.00 30.00           H  
ATOM    660 HG23 ILE A  37     -13.057  12.103  -2.368  1.00 30.00           H  
ATOM    661 HD11 ILE A  37     -10.995  10.538   0.689  1.00 30.00           H  
ATOM    662 HD12 ILE A  37     -11.538  10.685  -0.980  1.00 30.00           H  
ATOM    663 HD13 ILE A  37     -10.616  11.985  -0.210  1.00 30.00           H  
ATOM    664  N   LYS A  38     -12.482  15.783  -2.390  1.00 30.00           N  
ATOM    665  CA  LYS A  38     -13.075  16.839  -3.209  1.00 30.00           C  
ATOM    666  C   LYS A  38     -14.476  16.449  -3.706  1.00 30.00           C  
ATOM    667  O   LYS A  38     -14.706  15.284  -4.035  1.00 30.00           O  
ATOM    668  CB  LYS A  38     -12.129  17.151  -4.385  1.00 30.00           C  
ATOM    669  CG  LYS A  38     -10.850  17.887  -3.951  1.00 30.00           C  
ATOM    670  CD  LYS A  38      -9.824  18.000  -5.086  1.00 30.00           C  
ATOM    671  CE  LYS A  38      -8.595  18.831  -4.684  1.00 30.00           C  
ATOM    672  NZ  LYS A  38      -7.579  18.855  -5.751  1.00 30.00           N1+
ATOM    673  H   LYS A  38     -11.675  15.316  -2.784  1.00 30.00           H  
ATOM    674  HA  LYS A  38     -13.165  17.732  -2.586  1.00 30.00           H  
ATOM    675  HB2 LYS A  38     -11.870  16.226  -4.901  1.00 30.00           H  
ATOM    676  HB3 LYS A  38     -12.643  17.774  -5.119  1.00 30.00           H  
ATOM    677  HG2 LYS A  38     -11.116  18.884  -3.596  1.00 30.00           H  
ATOM    678  HG3 LYS A  38     -10.392  17.377  -3.102  1.00 30.00           H  
ATOM    679  HD2 LYS A  38      -9.513  16.995  -5.377  1.00 30.00           H  
ATOM    680  HD3 LYS A  38     -10.300  18.440  -5.962  1.00 30.00           H  
ATOM    681  HE2 LYS A  38      -8.892  19.856  -4.457  1.00 30.00           H  
ATOM    682  HE3 LYS A  38      -8.141  18.425  -3.779  1.00 30.00           H  
ATOM    683  HZ1 LYS A  38      -7.976  19.261  -6.585  1.00 30.00           H  
ATOM    684  HZ2 LYS A  38      -6.787  19.408  -5.452  1.00 30.00           H  
ATOM    685  HZ3 LYS A  38      -7.274  17.912  -5.949  1.00 30.00           H  
ATOM    686  N   GLU A  39     -15.384  17.436  -3.741  1.00 30.00           N  
ATOM    687  CA  GLU A  39     -16.780  17.265  -4.134  1.00 30.00           C  
ATOM    688  C   GLU A  39     -16.906  16.839  -5.611  1.00 30.00           C  
ATOM    689  O   GLU A  39     -16.555  17.617  -6.499  1.00 30.00           O  
ATOM    690  CB  GLU A  39     -17.542  18.562  -3.789  1.00 30.00           C  
ATOM    691  CG  GLU A  39     -19.055  18.535  -4.114  1.00 30.00           C  
ATOM    692  CD  GLU A  39     -19.846  19.775  -3.658  1.00 30.00           C  
ATOM    693  OE1 GLU A  39     -19.237  20.727  -3.119  1.00 30.00           O  
ATOM    694  OE2 GLU A  39     -21.078  19.748  -3.864  1.00 30.00           O1-
ATOM    695  H   GLU A  39     -15.119  18.367  -3.458  1.00 30.00           H  
ATOM    696  HA  GLU A  39     -17.197  16.470  -3.511  1.00 30.00           H  
ATOM    697  HB2 GLU A  39     -17.412  18.755  -2.724  1.00 30.00           H  
ATOM    698  HB3 GLU A  39     -17.075  19.402  -4.306  1.00 30.00           H  
ATOM    699  HG2 GLU A  39     -19.203  18.423  -5.189  1.00 30.00           H  
ATOM    700  HG3 GLU A  39     -19.503  17.657  -3.647  1.00 30.00           H  
ATOM    701  N   GLY A  40     -17.379  15.602  -5.826  1.00 30.00           N  
ATOM    702  CA  GLY A  40     -17.557  14.997  -7.145  1.00 30.00           C  
ATOM    703  C   GLY A  40     -16.371  14.112  -7.571  1.00 30.00           C  
ATOM    704  O   GLY A  40     -16.481  13.459  -8.608  1.00 30.00           O  
ATOM    705  H   GLY A  40     -17.635  15.033  -5.031  1.00 30.00           H  
ATOM    706  HA2 GLY A  40     -18.454  14.379  -7.115  1.00 30.00           H  
ATOM    707  HA3 GLY A  40     -17.729  15.757  -7.908  1.00 30.00           H  
ATOM    708  N   SER A  41     -15.265  14.050  -6.799  1.00 30.00           N  
ATOM    709  CA  SER A  41     -14.127  13.151  -7.060  1.00 30.00           C  
ATOM    710  C   SER A  41     -14.399  11.681  -6.673  1.00 30.00           C  
ATOM    711  O   SER A  41     -13.697  10.795  -7.159  1.00 30.00           O  
ATOM    712  CB  SER A  41     -12.846  13.712  -6.398  1.00 30.00           C  
ATOM    713  OG  SER A  41     -12.775  13.466  -5.005  1.00 30.00           O  
ATOM    714  H   SER A  41     -15.214  14.606  -5.956  1.00 30.00           H  
ATOM    715  HA  SER A  41     -13.946  13.164  -8.137  1.00 30.00           H  
ATOM    716  HB2 SER A  41     -11.970  13.249  -6.852  1.00 30.00           H  
ATOM    717  HB3 SER A  41     -12.757  14.782  -6.582  1.00 30.00           H  
ATOM    718  HG  SER A  41     -13.436  14.012  -4.564  1.00 30.00           H  
ATOM    719  N   MET A  42     -15.415  11.457  -5.826  1.00 30.00           N  
ATOM    720  CA  MET A  42     -15.884  10.154  -5.370  1.00 30.00           C  
ATOM    721  C   MET A  42     -17.401  10.258  -5.151  1.00 30.00           C  
ATOM    722  O   MET A  42     -17.856  11.224  -4.536  1.00 30.00           O  
ATOM    723  CB  MET A  42     -15.100   9.751  -4.096  1.00 30.00           C  
ATOM    724  CG  MET A  42     -15.626   8.509  -3.355  1.00 30.00           C  
ATOM    725  SD  MET A  42     -14.692   8.021  -1.876  1.00 30.00           S  
ATOM    726  CE  MET A  42     -13.188   7.363  -2.631  1.00 30.00           C  
ATOM    727  H   MET A  42     -15.945  12.245  -5.481  1.00 30.00           H  
ATOM    728  HA  MET A  42     -15.703   9.409  -6.146  1.00 30.00           H  
ATOM    729  HB2 MET A  42     -14.053   9.601  -4.357  1.00 30.00           H  
ATOM    730  HB3 MET A  42     -15.115  10.587  -3.400  1.00 30.00           H  
ATOM    731  HG2 MET A  42     -16.646   8.683  -3.019  1.00 30.00           H  
ATOM    732  HG3 MET A  42     -15.666   7.662  -4.038  1.00 30.00           H  
ATOM    733  HE1 MET A  42     -12.579   6.855  -1.885  1.00 30.00           H  
ATOM    734  HE2 MET A  42     -13.426   6.653  -3.423  1.00 30.00           H  
ATOM    735  HE3 MET A  42     -12.608   8.182  -3.050  1.00 30.00           H  
ATOM    736  N   SER A  43     -18.150   9.258  -5.647  1.00 30.00           N  
ATOM    737  CA  SER A  43     -19.604   9.156  -5.480  1.00 30.00           C  
ATOM    738  C   SER A  43     -19.999   8.756  -4.046  1.00 30.00           C  
ATOM    739  O   SER A  43     -19.179   8.200  -3.315  1.00 30.00           O  
ATOM    740  CB  SER A  43     -20.167   8.182  -6.542  1.00 30.00           C  
ATOM    741  OG  SER A  43     -19.898   6.824  -6.250  1.00 30.00           O  
ATOM    742  H   SER A  43     -17.709   8.488  -6.128  1.00 30.00           H  
ATOM    743  HA  SER A  43     -20.027  10.142  -5.681  1.00 30.00           H  
ATOM    744  HB2 SER A  43     -21.249   8.298  -6.606  1.00 30.00           H  
ATOM    745  HB3 SER A  43     -19.774   8.422  -7.531  1.00 30.00           H  
ATOM    746  HG  SER A  43     -20.265   6.281  -6.953  1.00 30.00           H  
ATOM    747  N   GLU A  44     -21.264   9.025  -3.687  1.00 30.00           N  
ATOM    748  CA  GLU A  44     -21.861   8.679  -2.392  1.00 30.00           C  
ATOM    749  C   GLU A  44     -21.856   7.167  -2.098  1.00 30.00           C  
ATOM    750  O   GLU A  44     -21.615   6.784  -0.954  1.00 30.00           O  
ATOM    751  CB  GLU A  44     -23.296   9.239  -2.320  1.00 30.00           C  
ATOM    752  CG  GLU A  44     -23.372  10.774  -2.457  1.00 30.00           C  
ATOM    753  CD  GLU A  44     -24.815  11.289  -2.405  1.00 30.00           C  
ATOM    754  OE1 GLU A  44     -25.524  11.108  -3.420  1.00 30.00           O  
ATOM    755  OE2 GLU A  44     -25.184  11.864  -1.358  1.00 30.00           O1-
ATOM    756  H   GLU A  44     -21.880   9.490  -4.339  1.00 30.00           H  
ATOM    757  HA  GLU A  44     -21.266   9.164  -1.617  1.00 30.00           H  
ATOM    758  HB2 GLU A  44     -23.903   8.775  -3.099  1.00 30.00           H  
ATOM    759  HB3 GLU A  44     -23.754   8.944  -1.374  1.00 30.00           H  
ATOM    760  HG2 GLU A  44     -22.780  11.245  -1.669  1.00 30.00           H  
ATOM    761  HG3 GLU A  44     -22.929  11.099  -3.399  1.00 30.00           H  
ATOM    762  N   ASP A  45     -22.075   6.350  -3.144  1.00 30.00           N  
ATOM    763  CA  ASP A  45     -22.043   4.884  -3.099  1.00 30.00           C  
ATOM    764  C   ASP A  45     -20.620   4.337  -2.907  1.00 30.00           C  
ATOM    765  O   ASP A  45     -20.445   3.430  -2.095  1.00 30.00           O  
ATOM    766  CB  ASP A  45     -22.699   4.216  -4.335  1.00 30.00           C  
ATOM    767  CG  ASP A  45     -24.146   4.633  -4.665  1.00 30.00           C  
ATOM    768  OD1 ASP A  45     -24.857   5.132  -3.764  1.00 30.00           O  
ATOM    769  OD2 ASP A  45     -24.561   4.333  -5.806  1.00 30.00           O1-
ATOM    770  H   ASP A  45     -22.278   6.754  -4.047  1.00 30.00           H  
ATOM    771  HA  ASP A  45     -22.617   4.579  -2.221  1.00 30.00           H  
ATOM    772  HB2 ASP A  45     -22.090   4.425  -5.217  1.00 30.00           H  
ATOM    773  HB3 ASP A  45     -22.700   3.133  -4.201  1.00 30.00           H  
ATOM    774  N   GLU A  46     -19.633   4.904  -3.627  1.00 30.00           N  
ATOM    775  CA  GLU A  46     -18.215   4.538  -3.522  1.00 30.00           C  
ATOM    776  C   GLU A  46     -17.617   4.894  -2.150  1.00 30.00           C  
ATOM    777  O   GLU A  46     -16.885   4.083  -1.586  1.00 30.00           O  
ATOM    778  CB  GLU A  46     -17.430   5.166  -4.699  1.00 30.00           C  
ATOM    779  CG  GLU A  46     -15.897   4.922  -4.724  1.00 30.00           C  
ATOM    780  CD  GLU A  46     -15.423   3.481  -4.987  1.00 30.00           C  
ATOM    781  OE1 GLU A  46     -16.254   2.616  -5.344  1.00 30.00           O  
ATOM    782  OE2 GLU A  46     -14.198   3.271  -4.848  1.00 30.00           O1-
ATOM    783  H   GLU A  46     -19.852   5.648  -4.276  1.00 30.00           H  
ATOM    784  HA  GLU A  46     -18.163   3.453  -3.618  1.00 30.00           H  
ATOM    785  HB2 GLU A  46     -17.859   4.820  -5.640  1.00 30.00           H  
ATOM    786  HB3 GLU A  46     -17.599   6.244  -4.694  1.00 30.00           H  
ATOM    787  HG2 GLU A  46     -15.467   5.546  -5.510  1.00 30.00           H  
ATOM    788  HG3 GLU A  46     -15.443   5.273  -3.796  1.00 30.00           H  
ATOM    789  N   PHE A  47     -17.986   6.076  -1.627  1.00 30.00           N  
ATOM    790  CA  PHE A  47     -17.679   6.541  -0.276  1.00 30.00           C  
ATOM    791  C   PHE A  47     -18.244   5.631   0.830  1.00 30.00           C  
ATOM    792  O   PHE A  47     -17.514   5.302   1.763  1.00 30.00           O  
ATOM    793  CB  PHE A  47     -18.095   8.025  -0.135  1.00 30.00           C  
ATOM    794  CG  PHE A  47     -18.161   8.573   1.280  1.00 30.00           C  
ATOM    795  CD1 PHE A  47     -16.977   8.886   1.980  1.00 30.00           C  
ATOM    796  CD2 PHE A  47     -19.395   8.601   1.964  1.00 30.00           C  
ATOM    797  CE1 PHE A  47     -17.042   9.266   3.314  1.00 30.00           C  
ATOM    798  CE2 PHE A  47     -19.438   8.986   3.295  1.00 30.00           C  
ATOM    799  CZ  PHE A  47     -18.268   9.323   3.962  1.00 30.00           C  
ATOM    800  H   PHE A  47     -18.573   6.689  -2.178  1.00 30.00           H  
ATOM    801  HA  PHE A  47     -16.594   6.500  -0.163  1.00 30.00           H  
ATOM    802  HB2 PHE A  47     -17.393   8.645  -0.694  1.00 30.00           H  
ATOM    803  HB3 PHE A  47     -19.066   8.185  -0.604  1.00 30.00           H  
ATOM    804  HD1 PHE A  47     -16.019   8.822   1.484  1.00 30.00           H  
ATOM    805  HD2 PHE A  47     -20.306   8.316   1.458  1.00 30.00           H  
ATOM    806  HE1 PHE A  47     -16.142   9.516   3.852  1.00 30.00           H  
ATOM    807  HE2 PHE A  47     -20.384   9.012   3.817  1.00 30.00           H  
ATOM    808  HZ  PHE A  47     -18.314   9.618   4.997  1.00 30.00           H  
ATOM    809  N   PHE A  48     -19.518   5.228   0.681  1.00 30.00           N  
ATOM    810  CA  PHE A  48     -20.226   4.307   1.571  1.00 30.00           C  
ATOM    811  C   PHE A  48     -19.617   2.894   1.612  1.00 30.00           C  
ATOM    812  O   PHE A  48     -19.464   2.336   2.699  1.00 30.00           O  
ATOM    813  CB  PHE A  48     -21.729   4.324   1.209  1.00 30.00           C  
ATOM    814  CG  PHE A  48     -22.605   3.254   1.837  1.00 30.00           C  
ATOM    815  CD1 PHE A  48     -23.043   3.389   3.171  1.00 30.00           C  
ATOM    816  CD2 PHE A  48     -22.873   2.055   1.142  1.00 30.00           C  
ATOM    817  CE1 PHE A  48     -23.797   2.381   3.757  1.00 30.00           C  
ATOM    818  CE2 PHE A  48     -23.626   1.058   1.747  1.00 30.00           C  
ATOM    819  CZ  PHE A  48     -24.098   1.228   3.043  1.00 30.00           C  
ATOM    820  H   PHE A  48     -20.046   5.562  -0.114  1.00 30.00           H  
ATOM    821  HA  PHE A  48     -20.136   4.708   2.583  1.00 30.00           H  
ATOM    822  HB2 PHE A  48     -22.142   5.293   1.490  1.00 30.00           H  
ATOM    823  HB3 PHE A  48     -21.848   4.258   0.127  1.00 30.00           H  
ATOM    824  HD1 PHE A  48     -22.802   4.278   3.736  1.00 30.00           H  
ATOM    825  HD2 PHE A  48     -22.499   1.911   0.138  1.00 30.00           H  
ATOM    826  HE1 PHE A  48     -24.142   2.488   4.774  1.00 30.00           H  
ATOM    827  HE2 PHE A  48     -23.841   0.147   1.208  1.00 30.00           H  
ATOM    828  HZ  PHE A  48     -24.680   0.446   3.509  1.00 30.00           H  
ATOM    829  N   GLN A  49     -19.255   2.367   0.430  1.00 30.00           N  
ATOM    830  CA  GLN A  49     -18.581   1.081   0.262  1.00 30.00           C  
ATOM    831  C   GLN A  49     -17.182   1.048   0.888  1.00 30.00           C  
ATOM    832  O   GLN A  49     -16.903   0.119   1.642  1.00 30.00           O  
ATOM    833  CB  GLN A  49     -18.546   0.683  -1.232  1.00 30.00           C  
ATOM    834  CG  GLN A  49     -19.880   0.138  -1.788  1.00 30.00           C  
ATOM    835  CD  GLN A  49     -20.338  -1.161  -1.120  1.00 30.00           C  
ATOM    836  NE2 GLN A  49     -19.544  -2.227  -1.247  1.00 30.00           N  
ATOM    837  OE1 GLN A  49     -21.392  -1.201  -0.489  1.00 30.00           O  
ATOM    838  H   GLN A  49     -19.433   2.887  -0.420  1.00 30.00           H  
ATOM    839  HA  GLN A  49     -19.172   0.346   0.812  1.00 30.00           H  
ATOM    840  HB2 GLN A  49     -18.240   1.545  -1.828  1.00 30.00           H  
ATOM    841  HB3 GLN A  49     -17.769  -0.066  -1.399  1.00 30.00           H  
ATOM    842  HG2 GLN A  49     -20.666   0.883  -1.671  1.00 30.00           H  
ATOM    843  HG3 GLN A  49     -19.784  -0.039  -2.860  1.00 30.00           H  
ATOM    844 HE21 GLN A  49     -18.679  -2.162  -1.764  1.00 30.00           H  
ATOM    845 HE22 GLN A  49     -19.802  -3.103  -0.818  1.00 30.00           H  
ATOM    846  N   GLU A  50     -16.356   2.072   0.606  1.00 30.00           N  
ATOM    847  CA  GLU A  50     -15.026   2.250   1.195  1.00 30.00           C  
ATOM    848  C   GLU A  50     -15.053   2.431   2.721  1.00 30.00           C  
ATOM    849  O   GLU A  50     -14.242   1.802   3.400  1.00 30.00           O  
ATOM    850  CB  GLU A  50     -14.282   3.414   0.498  1.00 30.00           C  
ATOM    851  CG  GLU A  50     -13.707   3.047  -0.893  1.00 30.00           C  
ATOM    852  CD  GLU A  50     -12.454   2.148  -0.884  1.00 30.00           C  
ATOM    853  OE1 GLU A  50     -12.093   1.665  -1.980  1.00 30.00           O  
ATOM    854  OE2 GLU A  50     -11.843   1.962   0.192  1.00 30.00           O1-
ATOM    855  H   GLU A  50     -16.655   2.794  -0.037  1.00 30.00           H  
ATOM    856  HA  GLU A  50     -14.472   1.327   1.009  1.00 30.00           H  
ATOM    857  HB2 GLU A  50     -14.973   4.247   0.369  1.00 30.00           H  
ATOM    858  HB3 GLU A  50     -13.494   3.812   1.139  1.00 30.00           H  
ATOM    859  HG2 GLU A  50     -14.481   2.576  -1.501  1.00 30.00           H  
ATOM    860  HG3 GLU A  50     -13.441   3.969  -1.414  1.00 30.00           H  
ATOM    861  N   ALA A  51     -16.000   3.240   3.233  1.00 30.00           N  
ATOM    862  CA  ALA A  51     -16.214   3.481   4.662  1.00 30.00           C  
ATOM    863  C   ALA A  51     -16.496   2.197   5.456  1.00 30.00           C  
ATOM    864  O   ALA A  51     -15.819   1.956   6.453  1.00 30.00           O  
ATOM    865  CB  ALA A  51     -17.330   4.519   4.868  1.00 30.00           C  
ATOM    866  H   ALA A  51     -16.624   3.731   2.605  1.00 30.00           H  
ATOM    867  HA  ALA A  51     -15.298   3.916   5.061  1.00 30.00           H  
ATOM    868  HB1 ALA A  51     -17.523   4.687   5.928  1.00 30.00           H  
ATOM    869  HB2 ALA A  51     -17.053   5.480   4.436  1.00 30.00           H  
ATOM    870  HB3 ALA A  51     -18.264   4.202   4.404  1.00 30.00           H  
ATOM    871  N   GLN A  52     -17.440   1.377   4.961  1.00 30.00           N  
ATOM    872  CA  GLN A  52     -17.784   0.078   5.540  1.00 30.00           C  
ATOM    873  C   GLN A  52     -16.727  -1.019   5.329  1.00 30.00           C  
ATOM    874  O   GLN A  52     -16.669  -1.934   6.151  1.00 30.00           O  
ATOM    875  CB  GLN A  52     -19.160  -0.383   5.030  1.00 30.00           C  
ATOM    876  CG  GLN A  52     -20.324   0.448   5.609  1.00 30.00           C  
ATOM    877  CD  GLN A  52     -21.701  -0.177   5.368  1.00 30.00           C  
ATOM    878  NE2 GLN A  52     -21.887  -0.875   4.245  1.00 30.00           N  
ATOM    879  OE1 GLN A  52     -22.599  -0.026   6.192  1.00 30.00           O  
ATOM    880  H   GLN A  52     -17.946   1.646   4.128  1.00 30.00           H  
ATOM    881  HA  GLN A  52     -17.860   0.211   6.619  1.00 30.00           H  
ATOM    882  HB2 GLN A  52     -19.179  -0.348   3.938  1.00 30.00           H  
ATOM    883  HB3 GLN A  52     -19.309  -1.429   5.305  1.00 30.00           H  
ATOM    884  HG2 GLN A  52     -20.193   0.557   6.687  1.00 30.00           H  
ATOM    885  HG3 GLN A  52     -20.316   1.457   5.195  1.00 30.00           H  
ATOM    886 HE21 GLN A  52     -21.144  -0.961   3.567  1.00 30.00           H  
ATOM    887 HE22 GLN A  52     -22.791  -1.280   4.049  1.00 30.00           H  
ATOM    888  N   THR A  53     -15.904  -0.913   4.270  1.00 30.00           N  
ATOM    889  CA  THR A  53     -14.782  -1.824   4.036  1.00 30.00           C  
ATOM    890  C   THR A  53     -13.669  -1.612   5.077  1.00 30.00           C  
ATOM    891  O   THR A  53     -13.215  -2.600   5.641  1.00 30.00           O  
ATOM    892  CB  THR A  53     -14.180  -1.709   2.609  1.00 30.00           C  
ATOM    893  CG2 THR A  53     -12.961  -2.608   2.331  1.00 30.00           C  
ATOM    894  OG1 THR A  53     -15.170  -2.076   1.668  1.00 30.00           O  
ATOM    895  H   THR A  53     -16.009  -0.146   3.621  1.00 30.00           H  
ATOM    896  HA  THR A  53     -15.154  -2.845   4.155  1.00 30.00           H  
ATOM    897  HB  THR A  53     -13.903  -0.675   2.404  1.00 30.00           H  
ATOM    898  HG1 THR A  53     -15.853  -1.396   1.669  1.00 30.00           H  
ATOM    899 HG21 THR A  53     -12.685  -2.579   1.277  1.00 30.00           H  
ATOM    900 HG22 THR A  53     -12.084  -2.304   2.903  1.00 30.00           H  
ATOM    901 HG23 THR A  53     -13.185  -3.645   2.581  1.00 30.00           H  
ATOM    902  N   MET A  54     -13.306  -0.353   5.380  1.00 30.00           N  
ATOM    903  CA  MET A  54     -12.310  -0.014   6.404  1.00 30.00           C  
ATOM    904  C   MET A  54     -12.714  -0.390   7.847  1.00 30.00           C  
ATOM    905  O   MET A  54     -11.821  -0.635   8.657  1.00 30.00           O  
ATOM    906  CB  MET A  54     -11.971   1.482   6.326  1.00 30.00           C  
ATOM    907  CG  MET A  54     -11.196   1.896   5.068  1.00 30.00           C  
ATOM    908  SD  MET A  54     -10.797   3.665   5.012  1.00 30.00           S  
ATOM    909  CE  MET A  54     -12.435   4.334   4.635  1.00 30.00           C  
ATOM    910  H   MET A  54     -13.726   0.423   4.887  1.00 30.00           H  
ATOM    911  HA  MET A  54     -11.402  -0.578   6.179  1.00 30.00           H  
ATOM    912  HB2 MET A  54     -12.884   2.069   6.425  1.00 30.00           H  
ATOM    913  HB3 MET A  54     -11.352   1.739   7.180  1.00 30.00           H  
ATOM    914  HG2 MET A  54     -10.256   1.346   5.030  1.00 30.00           H  
ATOM    915  HG3 MET A  54     -11.739   1.628   4.162  1.00 30.00           H  
ATOM    916  HE1 MET A  54     -12.400   5.410   4.495  1.00 30.00           H  
ATOM    917  HE2 MET A  54     -12.812   3.902   3.713  1.00 30.00           H  
ATOM    918  HE3 MET A  54     -13.127   4.119   5.444  1.00 30.00           H  
ATOM    919  N   MET A  55     -14.027  -0.456   8.139  1.00 30.00           N  
ATOM    920  CA  MET A  55     -14.567  -0.945   9.414  1.00 30.00           C  
ATOM    921  C   MET A  55     -14.340  -2.457   9.597  1.00 30.00           C  
ATOM    922  O   MET A  55     -13.891  -2.877  10.661  1.00 30.00           O  
ATOM    923  CB  MET A  55     -16.077  -0.636   9.512  1.00 30.00           C  
ATOM    924  CG  MET A  55     -16.430   0.855   9.607  1.00 30.00           C  
ATOM    925  SD  MET A  55     -18.198   1.180   9.360  1.00 30.00           S  
ATOM    926  CE  MET A  55     -18.195   2.983   9.187  1.00 30.00           C  
ATOM    927  H   MET A  55     -14.703  -0.215   7.428  1.00 30.00           H  
ATOM    928  HA  MET A  55     -14.054  -0.427  10.228  1.00 30.00           H  
ATOM    929  HB2 MET A  55     -16.601  -1.073   8.662  1.00 30.00           H  
ATOM    930  HB3 MET A  55     -16.489  -1.129  10.394  1.00 30.00           H  
ATOM    931  HG2 MET A  55     -16.138   1.242  10.584  1.00 30.00           H  
ATOM    932  HG3 MET A  55     -15.867   1.423   8.874  1.00 30.00           H  
ATOM    933  HE1 MET A  55     -19.199   3.339   8.960  1.00 30.00           H  
ATOM    934  HE2 MET A  55     -17.866   3.455  10.112  1.00 30.00           H  
ATOM    935  HE3 MET A  55     -17.531   3.287   8.377  1.00 30.00           H  
ATOM    936  N   LYS A  56     -14.671  -3.234   8.552  1.00 30.00           N  
ATOM    937  CA  LYS A  56     -14.613  -4.698   8.533  1.00 30.00           C  
ATOM    938  C   LYS A  56     -13.181  -5.231   8.364  1.00 30.00           C  
ATOM    939  O   LYS A  56     -12.815  -6.199   9.028  1.00 30.00           O  
ATOM    940  CB  LYS A  56     -15.528  -5.213   7.403  1.00 30.00           C  
ATOM    941  CG  LYS A  56     -17.020  -4.917   7.643  1.00 30.00           C  
ATOM    942  CD  LYS A  56     -17.887  -5.232   6.416  1.00 30.00           C  
ATOM    943  CE  LYS A  56     -19.351  -4.813   6.620  1.00 30.00           C  
ATOM    944  NZ  LYS A  56     -20.175  -5.111   5.434  1.00 30.00           N1+
ATOM    945  H   LYS A  56     -15.023  -2.799   7.710  1.00 30.00           H  
ATOM    946  HA  LYS A  56     -14.997  -5.070   9.485  1.00 30.00           H  
ATOM    947  HB2 LYS A  56     -15.218  -4.763   6.460  1.00 30.00           H  
ATOM    948  HB3 LYS A  56     -15.403  -6.290   7.283  1.00 30.00           H  
ATOM    949  HG2 LYS A  56     -17.369  -5.499   8.497  1.00 30.00           H  
ATOM    950  HG3 LYS A  56     -17.159  -3.871   7.917  1.00 30.00           H  
ATOM    951  HD2 LYS A  56     -17.474  -4.720   5.545  1.00 30.00           H  
ATOM    952  HD3 LYS A  56     -17.829  -6.300   6.204  1.00 30.00           H  
ATOM    953  HE2 LYS A  56     -19.776  -5.329   7.481  1.00 30.00           H  
ATOM    954  HE3 LYS A  56     -19.412  -3.743   6.823  1.00 30.00           H  
ATOM    955  HZ1 LYS A  56     -20.155  -6.105   5.252  1.00 30.00           H  
ATOM    956  HZ2 LYS A  56     -21.127  -4.820   5.604  1.00 30.00           H  
ATOM    957  HZ3 LYS A  56     -19.809  -4.615   4.635  1.00 30.00           H  
ATOM    958  N   LEU A  57     -12.402  -4.573   7.491  1.00 30.00           N  
ATOM    959  CA  LEU A  57     -11.010  -4.883   7.174  1.00 30.00           C  
ATOM    960  C   LEU A  57     -10.092  -3.978   8.025  1.00 30.00           C  
ATOM    961  O   LEU A  57      -9.233  -3.283   7.484  1.00 30.00           O  
ATOM    962  CB  LEU A  57     -10.765  -4.739   5.648  1.00 30.00           C  
ATOM    963  CG  LEU A  57     -11.383  -5.837   4.740  1.00 30.00           C  
ATOM    964  CD1 LEU A  57     -12.913  -5.980   4.840  1.00 30.00           C  
ATOM    965  CD2 LEU A  57     -10.981  -5.602   3.274  1.00 30.00           C  
ATOM    966  H   LEU A  57     -12.789  -3.785   6.985  1.00 30.00           H  
ATOM    967  HA  LEU A  57     -10.790  -5.917   7.435  1.00 30.00           H  
ATOM    968  HB2 LEU A  57     -11.063  -3.750   5.304  1.00 30.00           H  
ATOM    969  HB3 LEU A  57      -9.690  -4.778   5.479  1.00 30.00           H  
ATOM    970  HG  LEU A  57     -10.952  -6.792   5.045  1.00 30.00           H  
ATOM    971 HD11 LEU A  57     -13.334  -6.488   3.973  1.00 30.00           H  
ATOM    972 HD12 LEU A  57     -13.194  -6.567   5.713  1.00 30.00           H  
ATOM    973 HD13 LEU A  57     -13.406  -5.013   4.911  1.00 30.00           H  
ATOM    974 HD21 LEU A  57     -11.842  -5.504   2.617  1.00 30.00           H  
ATOM    975 HD22 LEU A  57     -10.410  -4.683   3.151  1.00 30.00           H  
ATOM    976 HD23 LEU A  57     -10.383  -6.428   2.893  1.00 30.00           H  
ATOM    977  N   SER A  58     -10.303  -4.006   9.352  1.00 30.00           N  
ATOM    978  CA  SER A  58      -9.490  -3.321  10.355  1.00 30.00           C  
ATOM    979  C   SER A  58      -8.532  -4.345  10.985  1.00 30.00           C  
ATOM    980  O   SER A  58      -8.978  -5.410  11.413  1.00 30.00           O  
ATOM    981  CB  SER A  58     -10.426  -2.675  11.399  1.00 30.00           C  
ATOM    982  OG  SER A  58      -9.702  -2.001  12.412  1.00 30.00           O  
ATOM    983  H   SER A  58     -11.039  -4.597   9.714  1.00 30.00           H  
ATOM    984  HA  SER A  58      -8.906  -2.527   9.885  1.00 30.00           H  
ATOM    985  HB2 SER A  58     -11.089  -1.957  10.917  1.00 30.00           H  
ATOM    986  HB3 SER A  58     -11.064  -3.426  11.865  1.00 30.00           H  
ATOM    987  HG  SER A  58      -9.269  -2.659  12.963  1.00 30.00           H  
ATOM    988  N   HIS A  59      -7.235  -4.003  11.023  1.00 30.00           N  
ATOM    989  CA  HIS A  59      -6.146  -4.899  11.418  1.00 30.00           C  
ATOM    990  C   HIS A  59      -4.946  -4.051  11.900  1.00 30.00           C  
ATOM    991  O   HIS A  59      -4.773  -2.951  11.376  1.00 30.00           O  
ATOM    992  CB  HIS A  59      -5.784  -5.751  10.183  1.00 30.00           C  
ATOM    993  CG  HIS A  59      -4.789  -6.859  10.398  1.00 30.00           C  
ATOM    994  CD2 HIS A  59      -4.996  -8.128  10.898  1.00 30.00           C  
ATOM    995  ND1 HIS A  59      -3.439  -6.713  10.076  1.00 30.00           N  
ATOM    996  CE1 HIS A  59      -2.891  -7.881  10.375  1.00 30.00           C  
ATOM    997  NE2 HIS A  59      -3.764  -8.757  10.870  1.00 30.00           N  
ATOM    998  H   HIS A  59      -6.946  -3.098  10.679  1.00 30.00           H  
ATOM    999  HA  HIS A  59      -6.517  -5.548  12.209  1.00 30.00           H  
ATOM   1000  HB2 HIS A  59      -6.681  -6.204   9.763  1.00 30.00           H  
ATOM   1001  HB3 HIS A  59      -5.384  -5.103   9.407  1.00 30.00           H  
ATOM   1002  HD2 HIS A  59      -5.889  -8.616  11.257  1.00 30.00           H  
ATOM   1003  HE1 HIS A  59      -1.845  -8.096  10.229  1.00 30.00           H  
ATOM   1004  HE2 HIS A  59      -3.556  -9.700  11.171  1.00 30.00           H  
ATOM   1005  N   PRO A  60      -4.121  -4.557  12.852  1.00 30.00           N  
ATOM   1006  CA  PRO A  60      -2.886  -3.870  13.298  1.00 30.00           C  
ATOM   1007  C   PRO A  60      -1.845  -3.498  12.222  1.00 30.00           C  
ATOM   1008  O   PRO A  60      -1.091  -2.553  12.447  1.00 30.00           O  
ATOM   1009  CB  PRO A  60      -2.272  -4.832  14.329  1.00 30.00           C  
ATOM   1010  CG  PRO A  60      -3.456  -5.608  14.872  1.00 30.00           C  
ATOM   1011  CD  PRO A  60      -4.346  -5.768  13.647  1.00 30.00           C  
ATOM   1012  HA  PRO A  60      -3.200  -2.957  13.807  1.00 30.00           H  
ATOM   1013  HB2 PRO A  60      -1.581  -5.526  13.846  1.00 30.00           H  
ATOM   1014  HB3 PRO A  60      -1.723  -4.313  15.115  1.00 30.00           H  
ATOM   1015  HG2 PRO A  60      -3.180  -6.557  15.334  1.00 30.00           H  
ATOM   1016  HG3 PRO A  60      -3.971  -5.005  15.620  1.00 30.00           H  
ATOM   1017  HD2 PRO A  60      -4.032  -6.638  13.072  1.00 30.00           H  
ATOM   1018  HD3 PRO A  60      -5.379  -5.911  13.963  1.00 30.00           H  
ATOM   1019  N   LYS A  61      -1.818  -4.229  11.094  1.00 30.00           N  
ATOM   1020  CA  LYS A  61      -0.900  -3.996   9.972  1.00 30.00           C  
ATOM   1021  C   LYS A  61      -1.605  -3.311   8.778  1.00 30.00           C  
ATOM   1022  O   LYS A  61      -1.064  -3.311   7.671  1.00 30.00           O  
ATOM   1023  CB  LYS A  61      -0.247  -5.324   9.540  1.00 30.00           C  
ATOM   1024  CG  LYS A  61       0.309  -6.221  10.664  1.00 30.00           C  
ATOM   1025  CD  LYS A  61       1.391  -5.583  11.543  1.00 30.00           C  
ATOM   1026  CE  LYS A  61       2.000  -6.612  12.509  1.00 30.00           C  
ATOM   1027  NZ  LYS A  61       3.048  -6.028  13.362  1.00 30.00           N1+
ATOM   1028  H   LYS A  61      -2.464  -4.998  10.976  1.00 30.00           H  
ATOM   1029  HA  LYS A  61      -0.095  -3.321  10.274  1.00 30.00           H  
ATOM   1030  HB2 LYS A  61      -0.968  -5.916   8.976  1.00 30.00           H  
ATOM   1031  HB3 LYS A  61       0.557  -5.083   8.848  1.00 30.00           H  
ATOM   1032  HG2 LYS A  61      -0.502  -6.567  11.303  1.00 30.00           H  
ATOM   1033  HG3 LYS A  61       0.721  -7.117  10.203  1.00 30.00           H  
ATOM   1034  HD2 LYS A  61       2.166  -5.152  10.911  1.00 30.00           H  
ATOM   1035  HD3 LYS A  61       0.959  -4.756  12.108  1.00 30.00           H  
ATOM   1036  HE2 LYS A  61       1.224  -7.040  13.145  1.00 30.00           H  
ATOM   1037  HE3 LYS A  61       2.448  -7.431  11.947  1.00 30.00           H  
ATOM   1038  HZ1 LYS A  61       3.809  -5.718  12.771  1.00 30.00           H  
ATOM   1039  HZ2 LYS A  61       2.675  -5.245  13.880  1.00 30.00           H  
ATOM   1040  HZ3 LYS A  61       3.393  -6.730  14.000  1.00 30.00           H  
ATOM   1041  N   LEU A  62      -2.784  -2.721   9.030  1.00 30.00           N  
ATOM   1042  CA  LEU A  62      -3.526  -1.838   8.132  1.00 30.00           C  
ATOM   1043  C   LEU A  62      -3.730  -0.496   8.863  1.00 30.00           C  
ATOM   1044  O   LEU A  62      -3.687  -0.455  10.094  1.00 30.00           O  
ATOM   1045  CB  LEU A  62      -4.889  -2.487   7.779  1.00 30.00           C  
ATOM   1046  CG  LEU A  62      -4.812  -3.791   6.945  1.00 30.00           C  
ATOM   1047  CD1 LEU A  62      -6.182  -4.493   6.864  1.00 30.00           C  
ATOM   1048  CD2 LEU A  62      -4.214  -3.578   5.542  1.00 30.00           C  
ATOM   1049  H   LEU A  62      -3.158  -2.773   9.968  1.00 30.00           H  
ATOM   1050  HA  LEU A  62      -2.955  -1.647   7.224  1.00 30.00           H  
ATOM   1051  HB2 LEU A  62      -5.426  -2.685   8.708  1.00 30.00           H  
ATOM   1052  HB3 LEU A  62      -5.505  -1.769   7.235  1.00 30.00           H  
ATOM   1053  HG  LEU A  62      -4.152  -4.479   7.474  1.00 30.00           H  
ATOM   1054 HD11 LEU A  62      -6.065  -5.576   6.895  1.00 30.00           H  
ATOM   1055 HD12 LEU A  62      -6.825  -4.218   7.699  1.00 30.00           H  
ATOM   1056 HD13 LEU A  62      -6.722  -4.244   5.951  1.00 30.00           H  
ATOM   1057 HD21 LEU A  62      -4.813  -4.040   4.758  1.00 30.00           H  
ATOM   1058 HD22 LEU A  62      -4.128  -2.521   5.294  1.00 30.00           H  
ATOM   1059 HD23 LEU A  62      -3.222  -4.022   5.483  1.00 30.00           H  
ATOM   1060  N   VAL A  63      -3.951   0.589   8.100  1.00 30.00           N  
ATOM   1061  CA  VAL A  63      -4.225   1.925   8.650  1.00 30.00           C  
ATOM   1062  C   VAL A  63      -5.627   1.965   9.297  1.00 30.00           C  
ATOM   1063  O   VAL A  63      -6.619   1.738   8.604  1.00 30.00           O  
ATOM   1064  CB  VAL A  63      -4.114   3.029   7.558  1.00 30.00           C  
ATOM   1065  CG1 VAL A  63      -4.588   4.430   8.005  1.00 30.00           C  
ATOM   1066  CG2 VAL A  63      -2.673   3.132   7.029  1.00 30.00           C  
ATOM   1067  H   VAL A  63      -3.970   0.503   7.093  1.00 30.00           H  
ATOM   1068  HA  VAL A  63      -3.475   2.135   9.416  1.00 30.00           H  
ATOM   1069  HB  VAL A  63      -4.740   2.732   6.713  1.00 30.00           H  
ATOM   1070 HG11 VAL A  63      -4.383   5.178   7.238  1.00 30.00           H  
ATOM   1071 HG12 VAL A  63      -5.662   4.459   8.187  1.00 30.00           H  
ATOM   1072 HG13 VAL A  63      -4.082   4.747   8.917  1.00 30.00           H  
ATOM   1073 HG21 VAL A  63      -2.605   3.866   6.230  1.00 30.00           H  
ATOM   1074 HG22 VAL A  63      -1.981   3.429   7.816  1.00 30.00           H  
ATOM   1075 HG23 VAL A  63      -2.321   2.183   6.629  1.00 30.00           H  
ATOM   1076  N   LYS A  64      -5.667   2.218  10.617  1.00 30.00           N  
ATOM   1077  CA  LYS A  64      -6.880   2.168  11.430  1.00 30.00           C  
ATOM   1078  C   LYS A  64      -7.807   3.366  11.174  1.00 30.00           C  
ATOM   1079  O   LYS A  64      -7.445   4.504  11.473  1.00 30.00           O  
ATOM   1080  CB  LYS A  64      -6.511   2.030  12.923  1.00 30.00           C  
ATOM   1081  CG  LYS A  64      -7.730   1.912  13.856  1.00 30.00           C  
ATOM   1082  CD  LYS A  64      -7.341   1.650  15.320  1.00 30.00           C  
ATOM   1083  CE  LYS A  64      -8.523   1.743  16.303  1.00 30.00           C  
ATOM   1084  NZ  LYS A  64      -9.553   0.715  16.056  1.00 30.00           N1+
ATOM   1085  H   LYS A  64      -4.803   2.399  11.116  1.00 30.00           H  
ATOM   1086  HA  LYS A  64      -7.411   1.254  11.152  1.00 30.00           H  
ATOM   1087  HB2 LYS A  64      -5.880   1.149  13.050  1.00 30.00           H  
ATOM   1088  HB3 LYS A  64      -5.911   2.883  13.236  1.00 30.00           H  
ATOM   1089  HG2 LYS A  64      -8.319   2.829  13.814  1.00 30.00           H  
ATOM   1090  HG3 LYS A  64      -8.379   1.115  13.493  1.00 30.00           H  
ATOM   1091  HD2 LYS A  64      -6.870   0.668  15.400  1.00 30.00           H  
ATOM   1092  HD3 LYS A  64      -6.576   2.366  15.622  1.00 30.00           H  
ATOM   1093  HE2 LYS A  64      -8.161   1.626  17.325  1.00 30.00           H  
ATOM   1094  HE3 LYS A  64      -8.986   2.729  16.243  1.00 30.00           H  
ATOM   1095  HZ1 LYS A  64      -9.923   0.829  15.123  1.00 30.00           H  
ATOM   1096  HZ2 LYS A  64      -9.143  -0.203  16.144  1.00 30.00           H  
ATOM   1097  HZ3 LYS A  64     -10.301   0.817  16.728  1.00 30.00           H  
ATOM   1098  N   PHE A  65      -9.009   3.050  10.674  1.00 30.00           N  
ATOM   1099  CA  PHE A  65     -10.124   3.964  10.451  1.00 30.00           C  
ATOM   1100  C   PHE A  65     -10.842   4.339  11.758  1.00 30.00           C  
ATOM   1101  O   PHE A  65     -11.123   3.452  12.566  1.00 30.00           O  
ATOM   1102  CB  PHE A  65     -11.029   3.302   9.393  1.00 30.00           C  
ATOM   1103  CG  PHE A  65     -12.420   3.865   9.167  1.00 30.00           C  
ATOM   1104  CD1 PHE A  65     -12.626   4.905   8.239  1.00 30.00           C  
ATOM   1105  CD2 PHE A  65     -13.500   3.428   9.963  1.00 30.00           C  
ATOM   1106  CE1 PHE A  65     -13.903   5.416   8.047  1.00 30.00           C  
ATOM   1107  CE2 PHE A  65     -14.760   3.974   9.777  1.00 30.00           C  
ATOM   1108  CZ  PHE A  65     -14.966   4.945   8.808  1.00 30.00           C  
ATOM   1109  H   PHE A  65      -9.201   2.082  10.463  1.00 30.00           H  
ATOM   1110  HA  PHE A  65      -9.731   4.885  10.025  1.00 30.00           H  
ATOM   1111  HB2 PHE A  65     -10.500   3.341   8.440  1.00 30.00           H  
ATOM   1112  HB3 PHE A  65     -11.148   2.242   9.623  1.00 30.00           H  
ATOM   1113  HD1 PHE A  65     -11.800   5.282   7.652  1.00 30.00           H  
ATOM   1114  HD2 PHE A  65     -13.350   2.664  10.713  1.00 30.00           H  
ATOM   1115  HE1 PHE A  65     -14.068   6.187   7.312  1.00 30.00           H  
ATOM   1116  HE2 PHE A  65     -15.582   3.636  10.388  1.00 30.00           H  
ATOM   1117  HZ  PHE A  65     -15.956   5.351   8.664  1.00 30.00           H  
ATOM   1118  N   TYR A  66     -11.116   5.644  11.932  1.00 30.00           N  
ATOM   1119  CA  TYR A  66     -11.759   6.218  13.120  1.00 30.00           C  
ATOM   1120  C   TYR A  66     -13.195   6.702  12.844  1.00 30.00           C  
ATOM   1121  O   TYR A  66     -13.968   6.779  13.800  1.00 30.00           O  
ATOM   1122  CB  TYR A  66     -10.918   7.408  13.639  1.00 30.00           C  
ATOM   1123  CG  TYR A  66      -9.591   7.139  14.342  1.00 30.00           C  
ATOM   1124  CD1 TYR A  66      -9.055   5.844  14.523  1.00 30.00           C  
ATOM   1125  CD2 TYR A  66      -8.892   8.245  14.861  1.00 30.00           C  
ATOM   1126  CE1 TYR A  66      -7.841   5.667  15.214  1.00 30.00           C  
ATOM   1127  CE2 TYR A  66      -7.684   8.072  15.563  1.00 30.00           C  
ATOM   1128  CZ  TYR A  66      -7.158   6.779  15.742  1.00 30.00           C  
ATOM   1129  OH  TYR A  66      -5.990   6.605  16.424  1.00 30.00           O  
ATOM   1130  H   TYR A  66     -10.861   6.305  11.211  1.00 30.00           H  
ATOM   1131  HA  TYR A  66     -11.829   5.472  13.914  1.00 30.00           H  
ATOM   1132  HB2 TYR A  66     -10.737   8.107  12.824  1.00 30.00           H  
ATOM   1133  HB3 TYR A  66     -11.512   7.962  14.369  1.00 30.00           H  
ATOM   1134  HD1 TYR A  66      -9.564   4.970  14.151  1.00 30.00           H  
ATOM   1135  HD2 TYR A  66      -9.300   9.236  14.735  1.00 30.00           H  
ATOM   1136  HE1 TYR A  66      -7.437   4.675  15.347  1.00 30.00           H  
ATOM   1137  HE2 TYR A  66      -7.166   8.931  15.964  1.00 30.00           H  
ATOM   1138  HH  TYR A  66      -5.594   7.429  16.716  1.00 30.00           H  
ATOM   1139  N   GLY A  67     -13.537   7.026  11.584  1.00 30.00           N  
ATOM   1140  CA  GLY A  67     -14.858   7.543  11.234  1.00 30.00           C  
ATOM   1141  C   GLY A  67     -14.771   8.449  10.000  1.00 30.00           C  
ATOM   1142  O   GLY A  67     -13.792   8.421   9.256  1.00 30.00           O  
ATOM   1143  H   GLY A  67     -12.858   6.957  10.839  1.00 30.00           H  
ATOM   1144  HA2 GLY A  67     -15.532   6.711  11.026  1.00 30.00           H  
ATOM   1145  HA3 GLY A  67     -15.289   8.109  12.060  1.00 30.00           H  
ATOM   1146  N   VAL A  68     -15.841   9.226   9.772  1.00 30.00           N  
ATOM   1147  CA  VAL A  68     -16.029  10.118   8.623  1.00 30.00           C  
ATOM   1148  C   VAL A  68     -16.774  11.402   9.047  1.00 30.00           C  
ATOM   1149  O   VAL A  68     -17.329  11.451  10.143  1.00 30.00           O  
ATOM   1150  CB  VAL A  68     -16.871   9.428   7.502  1.00 30.00           C  
ATOM   1151  CG1 VAL A  68     -16.179   8.191   6.911  1.00 30.00           C  
ATOM   1152  CG2 VAL A  68     -18.324   9.088   7.898  1.00 30.00           C  
ATOM   1153  H   VAL A  68     -16.617   9.194  10.422  1.00 30.00           H  
ATOM   1154  HA  VAL A  68     -15.058  10.421   8.228  1.00 30.00           H  
ATOM   1155  HB  VAL A  68     -16.934  10.136   6.676  1.00 30.00           H  
ATOM   1156 HG11 VAL A  68     -16.701   7.829   6.025  1.00 30.00           H  
ATOM   1157 HG12 VAL A  68     -15.154   8.411   6.622  1.00 30.00           H  
ATOM   1158 HG13 VAL A  68     -16.159   7.374   7.629  1.00 30.00           H  
ATOM   1159 HG21 VAL A  68     -18.837   8.554   7.098  1.00 30.00           H  
ATOM   1160 HG22 VAL A  68     -18.360   8.456   8.785  1.00 30.00           H  
ATOM   1161 HG23 VAL A  68     -18.909   9.983   8.101  1.00 30.00           H  
ATOM   1162  N   CYS A  69     -16.813  12.400   8.146  1.00 30.00           N  
ATOM   1163  CA  CYS A  69     -17.680  13.577   8.251  1.00 30.00           C  
ATOM   1164  C   CYS A  69     -18.264  13.820   6.850  1.00 30.00           C  
ATOM   1165  O   CYS A  69     -17.663  14.550   6.060  1.00 30.00           O  
ATOM   1166  CB  CYS A  69     -16.958  14.844   8.768  1.00 30.00           C  
ATOM   1167  SG  CYS A  69     -16.286  14.643  10.439  1.00 30.00           S  
ATOM   1168  H   CYS A  69     -16.324  12.290   7.268  1.00 30.00           H  
ATOM   1169  HA  CYS A  69     -18.517  13.368   8.923  1.00 30.00           H  
ATOM   1170  HB2 CYS A  69     -16.148  15.146   8.107  1.00 30.00           H  
ATOM   1171  HB3 CYS A  69     -17.661  15.673   8.804  1.00 30.00           H  
ATOM   1172  HG  CYS A  69     -17.467  14.548  11.063  1.00 30.00           H  
ATOM   1173  N   SER A  70     -19.397  13.160   6.553  1.00 30.00           N  
ATOM   1174  CA  SER A  70     -20.032  13.160   5.229  1.00 30.00           C  
ATOM   1175  C   SER A  70     -20.964  14.356   4.953  1.00 30.00           C  
ATOM   1176  O   SER A  70     -21.299  14.584   3.791  1.00 30.00           O  
ATOM   1177  CB  SER A  70     -20.762  11.816   5.024  1.00 30.00           C  
ATOM   1178  OG  SER A  70     -21.986  11.732   5.729  1.00 30.00           O  
ATOM   1179  H   SER A  70     -19.838  12.581   7.257  1.00 30.00           H  
ATOM   1180  HA  SER A  70     -19.241  13.200   4.482  1.00 30.00           H  
ATOM   1181  HB2 SER A  70     -20.972  11.664   3.964  1.00 30.00           H  
ATOM   1182  HB3 SER A  70     -20.129  10.989   5.342  1.00 30.00           H  
ATOM   1183  HG  SER A  70     -21.817  11.278   6.564  1.00 30.00           H  
ATOM   1184  N   LYS A  71     -21.396  15.067   6.008  1.00 30.00           N  
ATOM   1185  CA  LYS A  71     -22.448  16.088   5.953  1.00 30.00           C  
ATOM   1186  C   LYS A  71     -22.003  17.451   5.384  1.00 30.00           C  
ATOM   1187  O   LYS A  71     -22.864  18.298   5.151  1.00 30.00           O  
ATOM   1188  CB  LYS A  71     -23.056  16.245   7.366  1.00 30.00           C  
ATOM   1189  CG  LYS A  71     -23.670  14.959   7.958  1.00 30.00           C  
ATOM   1190  CD  LYS A  71     -24.866  14.409   7.155  1.00 30.00           C  
ATOM   1191  CE  LYS A  71     -25.520  13.162   7.776  1.00 30.00           C  
ATOM   1192  NZ  LYS A  71     -24.662  11.968   7.671  1.00 30.00           N1+
ATOM   1193  H   LYS A  71     -21.054  14.836   6.931  1.00 30.00           H  
ATOM   1194  HA  LYS A  71     -23.227  15.734   5.277  1.00 30.00           H  
ATOM   1195  HB2 LYS A  71     -22.284  16.602   8.049  1.00 30.00           H  
ATOM   1196  HB3 LYS A  71     -23.822  17.022   7.355  1.00 30.00           H  
ATOM   1197  HG2 LYS A  71     -22.897  14.197   8.056  1.00 30.00           H  
ATOM   1198  HG3 LYS A  71     -23.998  15.174   8.975  1.00 30.00           H  
ATOM   1199  HD2 LYS A  71     -25.619  15.192   7.065  1.00 30.00           H  
ATOM   1200  HD3 LYS A  71     -24.561  14.176   6.135  1.00 30.00           H  
ATOM   1201  HE2 LYS A  71     -25.770  13.340   8.822  1.00 30.00           H  
ATOM   1202  HE3 LYS A  71     -26.455  12.947   7.257  1.00 30.00           H  
ATOM   1203  HZ1 LYS A  71     -23.798  12.124   8.172  1.00 30.00           H  
ATOM   1204  HZ2 LYS A  71     -25.135  11.167   8.063  1.00 30.00           H  
ATOM   1205  HZ3 LYS A  71     -24.446  11.788   6.700  1.00 30.00           H  
ATOM   1206  N   GLU A  72     -20.690  17.641   5.179  1.00 30.00           N  
ATOM   1207  CA  GLU A  72     -20.073  18.882   4.718  1.00 30.00           C  
ATOM   1208  C   GLU A  72     -19.233  18.607   3.459  1.00 30.00           C  
ATOM   1209  O   GLU A  72     -18.725  17.497   3.285  1.00 30.00           O  
ATOM   1210  CB  GLU A  72     -19.220  19.499   5.849  1.00 30.00           C  
ATOM   1211  CG  GLU A  72     -19.969  19.810   7.174  1.00 30.00           C  
ATOM   1212  CD  GLU A  72     -20.055  18.694   8.239  1.00 30.00           C  
ATOM   1213  OE1 GLU A  72     -19.534  17.577   8.020  1.00 30.00           O  
ATOM   1214  OE2 GLU A  72     -20.652  18.992   9.296  1.00 30.00           O1-
ATOM   1215  H   GLU A  72     -20.050  16.890   5.396  1.00 30.00           H  
ATOM   1216  HA  GLU A  72     -20.846  19.605   4.445  1.00 30.00           H  
ATOM   1217  HB2 GLU A  72     -18.363  18.865   6.042  1.00 30.00           H  
ATOM   1218  HB3 GLU A  72     -18.795  20.435   5.483  1.00 30.00           H  
ATOM   1219  HG2 GLU A  72     -19.470  20.656   7.648  1.00 30.00           H  
ATOM   1220  HG3 GLU A  72     -20.978  20.157   6.946  1.00 30.00           H  
ATOM   1221  N   TYR A  73     -19.138  19.636   2.599  1.00 30.00           N  
ATOM   1222  CA  TYR A  73     -18.720  19.584   1.189  1.00 30.00           C  
ATOM   1223  C   TYR A  73     -17.380  18.873   0.875  1.00 30.00           C  
ATOM   1224  O   TYR A  73     -17.410  17.930   0.082  1.00 30.00           O  
ATOM   1225  CB  TYR A  73     -18.861  20.974   0.496  1.00 30.00           C  
ATOM   1226  CG  TYR A  73     -19.348  22.141   1.352  1.00 30.00           C  
ATOM   1227  CD1 TYR A  73     -20.691  22.192   1.784  1.00 30.00           C  
ATOM   1228  CD2 TYR A  73     -18.463  23.177   1.718  1.00 30.00           C  
ATOM   1229  CE1 TYR A  73     -21.135  23.246   2.606  1.00 30.00           C  
ATOM   1230  CE2 TYR A  73     -18.906  24.233   2.539  1.00 30.00           C  
ATOM   1231  CZ  TYR A  73     -20.240  24.266   2.989  1.00 30.00           C  
ATOM   1232  OH  TYR A  73     -20.662  25.287   3.790  1.00 30.00           O  
ATOM   1233  H   TYR A  73     -19.555  20.517   2.869  1.00 30.00           H  
ATOM   1234  HA  TYR A  73     -19.482  18.954   0.726  1.00 30.00           H  
ATOM   1235  HB2 TYR A  73     -17.936  21.259  -0.004  1.00 30.00           H  
ATOM   1236  HB3 TYR A  73     -19.579  20.873  -0.317  1.00 30.00           H  
ATOM   1237  HD1 TYR A  73     -21.381  21.411   1.501  1.00 30.00           H  
ATOM   1238  HD2 TYR A  73     -17.440  23.175   1.377  1.00 30.00           H  
ATOM   1239  HE1 TYR A  73     -22.161  23.268   2.943  1.00 30.00           H  
ATOM   1240  HE2 TYR A  73     -18.220  25.018   2.822  1.00 30.00           H  
ATOM   1241  HH  TYR A  73     -21.589  25.220   4.032  1.00 30.00           H  
ATOM   1242  N   PRO A  74     -16.248  19.264   1.513  1.00 30.00           N  
ATOM   1243  CA  PRO A  74     -14.979  18.525   1.382  1.00 30.00           C  
ATOM   1244  C   PRO A  74     -14.926  17.348   2.377  1.00 30.00           C  
ATOM   1245  O   PRO A  74     -14.275  17.458   3.415  1.00 30.00           O  
ATOM   1246  CB  PRO A  74     -13.924  19.614   1.641  1.00 30.00           C  
ATOM   1247  CG  PRO A  74     -14.579  20.538   2.656  1.00 30.00           C  
ATOM   1248  CD  PRO A  74     -16.054  20.511   2.260  1.00 30.00           C  
ATOM   1249  HA  PRO A  74     -14.841  18.137   0.372  1.00 30.00           H  
ATOM   1250  HB2 PRO A  74     -12.961  19.227   1.981  1.00 30.00           H  
ATOM   1251  HB3 PRO A  74     -13.740  20.161   0.716  1.00 30.00           H  
ATOM   1252  HG2 PRO A  74     -14.455  20.121   3.653  1.00 30.00           H  
ATOM   1253  HG3 PRO A  74     -14.153  21.542   2.664  1.00 30.00           H  
ATOM   1254  HD2 PRO A  74     -16.704  20.601   3.130  1.00 30.00           H  
ATOM   1255  HD3 PRO A  74     -16.249  21.345   1.590  1.00 30.00           H  
ATOM   1256  N   ILE A  75     -15.672  16.275   2.056  1.00 30.00           N  
ATOM   1257  CA  ILE A  75     -15.946  15.099   2.894  1.00 30.00           C  
ATOM   1258  C   ILE A  75     -14.683  14.459   3.502  1.00 30.00           C  
ATOM   1259  O   ILE A  75     -13.737  14.180   2.769  1.00 30.00           O  
ATOM   1260  CB  ILE A  75     -16.750  14.027   2.090  1.00 30.00           C  
ATOM   1261  CG1 ILE A  75     -18.177  14.549   1.797  1.00 30.00           C  
ATOM   1262  CG2 ILE A  75     -16.806  12.621   2.738  1.00 30.00           C  
ATOM   1263  CD1 ILE A  75     -18.996  13.673   0.835  1.00 30.00           C  
ATOM   1264  H   ILE A  75     -16.164  16.290   1.174  1.00 30.00           H  
ATOM   1265  HA  ILE A  75     -16.577  15.447   3.712  1.00 30.00           H  
ATOM   1266  HB  ILE A  75     -16.257  13.907   1.123  1.00 30.00           H  
ATOM   1267 HG12 ILE A  75     -18.722  14.656   2.734  1.00 30.00           H  
ATOM   1268 HG13 ILE A  75     -18.131  15.552   1.374  1.00 30.00           H  
ATOM   1269 HG21 ILE A  75     -17.465  11.949   2.191  1.00 30.00           H  
ATOM   1270 HG22 ILE A  75     -15.829  12.136   2.749  1.00 30.00           H  
ATOM   1271 HG23 ILE A  75     -17.160  12.668   3.768  1.00 30.00           H  
ATOM   1272 HD11 ILE A  75     -19.720  14.275   0.287  1.00 30.00           H  
ATOM   1273 HD12 ILE A  75     -18.360  13.173   0.104  1.00 30.00           H  
ATOM   1274 HD13 ILE A  75     -19.551  12.908   1.380  1.00 30.00           H  
ATOM   1275  N   TYR A  76     -14.701  14.237   4.826  1.00 30.00           N  
ATOM   1276  CA  TYR A  76     -13.595  13.604   5.543  1.00 30.00           C  
ATOM   1277  C   TYR A  76     -13.760  12.081   5.570  1.00 30.00           C  
ATOM   1278  O   TYR A  76     -14.864  11.590   5.808  1.00 30.00           O  
ATOM   1279  CB  TYR A  76     -13.523  14.107   7.003  1.00 30.00           C  
ATOM   1280  CG  TYR A  76     -13.213  15.574   7.270  1.00 30.00           C  
ATOM   1281  CD1 TYR A  76     -12.770  16.456   6.258  1.00 30.00           C  
ATOM   1282  CD2 TYR A  76     -13.326  16.048   8.594  1.00 30.00           C  
ATOM   1283  CE1 TYR A  76     -12.462  17.795   6.571  1.00 30.00           C  
ATOM   1284  CE2 TYR A  76     -13.011  17.382   8.910  1.00 30.00           C  
ATOM   1285  CZ  TYR A  76     -12.580  18.258   7.896  1.00 30.00           C  
ATOM   1286  OH  TYR A  76     -12.283  19.555   8.194  1.00 30.00           O  
ATOM   1287  H   TYR A  76     -15.524  14.461   5.367  1.00 30.00           H  
ATOM   1288  HA  TYR A  76     -12.650  13.852   5.059  1.00 30.00           H  
ATOM   1289  HB2 TYR A  76     -14.447  13.852   7.518  1.00 30.00           H  
ATOM   1290  HB3 TYR A  76     -12.744  13.548   7.523  1.00 30.00           H  
ATOM   1291  HD1 TYR A  76     -12.658  16.125   5.237  1.00 30.00           H  
ATOM   1292  HD2 TYR A  76     -13.645  15.377   9.378  1.00 30.00           H  
ATOM   1293  HE1 TYR A  76     -12.135  18.465   5.791  1.00 30.00           H  
ATOM   1294  HE2 TYR A  76     -13.102  17.727   9.930  1.00 30.00           H  
ATOM   1295  HH  TYR A  76     -12.358  19.755   9.131  1.00 30.00           H  
ATOM   1296  N   ILE A  77     -12.619  11.389   5.454  1.00 30.00           N  
ATOM   1297  CA  ILE A  77     -12.394  10.085   6.068  1.00 30.00           C  
ATOM   1298  C   ILE A  77     -11.286  10.329   7.103  1.00 30.00           C  
ATOM   1299  O   ILE A  77     -10.191  10.759   6.739  1.00 30.00           O  
ATOM   1300  CB  ILE A  77     -11.936   8.983   5.063  1.00 30.00           C  
ATOM   1301  CG1 ILE A  77     -13.055   8.595   4.069  1.00 30.00           C  
ATOM   1302  CG2 ILE A  77     -11.426   7.696   5.752  1.00 30.00           C  
ATOM   1303  CD1 ILE A  77     -13.274   9.603   2.936  1.00 30.00           C  
ATOM   1304  H   ILE A  77     -11.776  11.881   5.190  1.00 30.00           H  
ATOM   1305  HA  ILE A  77     -13.288   9.739   6.588  1.00 30.00           H  
ATOM   1306  HB  ILE A  77     -11.106   9.371   4.478  1.00 30.00           H  
ATOM   1307 HG12 ILE A  77     -12.814   7.639   3.604  1.00 30.00           H  
ATOM   1308 HG13 ILE A  77     -13.990   8.429   4.603  1.00 30.00           H  
ATOM   1309 HG21 ILE A  77     -11.004   7.014   5.017  1.00 30.00           H  
ATOM   1310 HG22 ILE A  77     -10.633   7.867   6.477  1.00 30.00           H  
ATOM   1311 HG23 ILE A  77     -12.236   7.186   6.270  1.00 30.00           H  
ATOM   1312 HD11 ILE A  77     -13.600   9.098   2.027  1.00 30.00           H  
ATOM   1313 HD12 ILE A  77     -14.035  10.338   3.192  1.00 30.00           H  
ATOM   1314 HD13 ILE A  77     -12.355  10.140   2.704  1.00 30.00           H  
ATOM   1315  N   VAL A  78     -11.605  10.064   8.375  1.00 30.00           N  
ATOM   1316  CA  VAL A  78     -10.702  10.249   9.501  1.00 30.00           C  
ATOM   1317  C   VAL A  78     -10.092   8.882   9.854  1.00 30.00           C  
ATOM   1318  O   VAL A  78     -10.823   7.913  10.061  1.00 30.00           O  
ATOM   1319  CB  VAL A  78     -11.458  10.789  10.750  1.00 30.00           C  
ATOM   1320  CG1 VAL A  78     -10.524  11.096  11.940  1.00 30.00           C  
ATOM   1321  CG2 VAL A  78     -12.286  12.046  10.418  1.00 30.00           C  
ATOM   1322  H   VAL A  78     -12.512   9.670   8.598  1.00 30.00           H  
ATOM   1323  HA  VAL A  78      -9.907  10.954   9.248  1.00 30.00           H  
ATOM   1324  HB  VAL A  78     -12.158  10.022  11.082  1.00 30.00           H  
ATOM   1325 HG11 VAL A  78     -11.091  11.447  12.802  1.00 30.00           H  
ATOM   1326 HG12 VAL A  78      -9.956  10.225  12.267  1.00 30.00           H  
ATOM   1327 HG13 VAL A  78      -9.808  11.874  11.679  1.00 30.00           H  
ATOM   1328 HG21 VAL A  78     -12.777  12.436  11.308  1.00 30.00           H  
ATOM   1329 HG22 VAL A  78     -11.659  12.838  10.009  1.00 30.00           H  
ATOM   1330 HG23 VAL A  78     -13.073  11.835   9.693  1.00 30.00           H  
ATOM   1331  N   THR A  79      -8.757   8.848   9.921  1.00 30.00           N  
ATOM   1332  CA  THR A  79      -7.963   7.707  10.369  1.00 30.00           C  
ATOM   1333  C   THR A  79      -6.926   8.200  11.393  1.00 30.00           C  
ATOM   1334  O   THR A  79      -6.851   9.399  11.660  1.00 30.00           O  
ATOM   1335  CB  THR A  79      -7.229   7.018   9.178  1.00 30.00           C  
ATOM   1336  CG2 THR A  79      -8.155   6.641   8.017  1.00 30.00           C  
ATOM   1337  OG1 THR A  79      -6.132   7.759   8.667  1.00 30.00           O  
ATOM   1338  H   THR A  79      -8.226   9.682   9.706  1.00 30.00           H  
ATOM   1339  HA  THR A  79      -8.594   6.976  10.878  1.00 30.00           H  
ATOM   1340  HB  THR A  79      -6.802   6.086   9.546  1.00 30.00           H  
ATOM   1341  HG1 THR A  79      -5.458   7.825   9.349  1.00 30.00           H  
ATOM   1342 HG21 THR A  79      -7.638   5.993   7.311  1.00 30.00           H  
ATOM   1343 HG22 THR A  79      -9.038   6.106   8.358  1.00 30.00           H  
ATOM   1344 HG23 THR A  79      -8.499   7.528   7.485  1.00 30.00           H  
ATOM   1345  N   GLU A  80      -6.130   7.268  11.939  1.00 30.00           N  
ATOM   1346  CA  GLU A  80      -4.966   7.569  12.773  1.00 30.00           C  
ATOM   1347  C   GLU A  80      -3.872   8.325  11.993  1.00 30.00           C  
ATOM   1348  O   GLU A  80      -3.709   8.109  10.789  1.00 30.00           O  
ATOM   1349  CB  GLU A  80      -4.415   6.250  13.360  1.00 30.00           C  
ATOM   1350  CG  GLU A  80      -3.863   5.235  12.328  1.00 30.00           C  
ATOM   1351  CD  GLU A  80      -3.299   3.936  12.924  1.00 30.00           C  
ATOM   1352  OE1 GLU A  80      -3.107   3.847  14.158  1.00 30.00           O  
ATOM   1353  OE2 GLU A  80      -3.064   3.017  12.111  1.00 30.00           O1-
ATOM   1354  H   GLU A  80      -6.269   6.293  11.710  1.00 30.00           H  
ATOM   1355  HA  GLU A  80      -5.303   8.201  13.598  1.00 30.00           H  
ATOM   1356  HB2 GLU A  80      -3.635   6.498  14.083  1.00 30.00           H  
ATOM   1357  HB3 GLU A  80      -5.204   5.764  13.934  1.00 30.00           H  
ATOM   1358  HG2 GLU A  80      -4.647   4.975  11.616  1.00 30.00           H  
ATOM   1359  HG3 GLU A  80      -3.060   5.685  11.744  1.00 30.00           H  
ATOM   1360  N   TYR A  81      -3.107   9.147  12.725  1.00 30.00           N  
ATOM   1361  CA  TYR A  81      -1.816   9.665  12.279  1.00 30.00           C  
ATOM   1362  C   TYR A  81      -0.725   8.623  12.574  1.00 30.00           C  
ATOM   1363  O   TYR A  81      -0.736   8.016  13.645  1.00 30.00           O  
ATOM   1364  CB  TYR A  81      -1.526  11.002  12.990  1.00 30.00           C  
ATOM   1365  CG  TYR A  81      -0.131  11.573  12.785  1.00 30.00           C  
ATOM   1366  CD1 TYR A  81       0.328  11.875  11.486  1.00 30.00           C  
ATOM   1367  CD2 TYR A  81       0.718  11.791  13.892  1.00 30.00           C  
ATOM   1368  CE1 TYR A  81       1.628  12.382  11.294  1.00 30.00           C  
ATOM   1369  CE2 TYR A  81       2.011  12.313  13.702  1.00 30.00           C  
ATOM   1370  CZ  TYR A  81       2.467  12.608  12.402  1.00 30.00           C  
ATOM   1371  OH  TYR A  81       3.724  13.104  12.212  1.00 30.00           O  
ATOM   1372  H   TYR A  81      -3.316   9.280  13.705  1.00 30.00           H  
ATOM   1373  HA  TYR A  81      -1.855   9.852  11.204  1.00 30.00           H  
ATOM   1374  HB2 TYR A  81      -2.254  11.752  12.680  1.00 30.00           H  
ATOM   1375  HB3 TYR A  81      -1.677  10.859  14.060  1.00 30.00           H  
ATOM   1376  HD1 TYR A  81      -0.311  11.707  10.633  1.00 30.00           H  
ATOM   1377  HD2 TYR A  81       0.383  11.559  14.893  1.00 30.00           H  
ATOM   1378  HE1 TYR A  81       1.983  12.592  10.297  1.00 30.00           H  
ATOM   1379  HE2 TYR A  81       2.650  12.480  14.557  1.00 30.00           H  
ATOM   1380  HH  TYR A  81       4.228  13.181  13.025  1.00 30.00           H  
ATOM   1381  N   ILE A  82       0.203   8.467  11.620  1.00 30.00           N  
ATOM   1382  CA  ILE A  82       1.345   7.561  11.711  1.00 30.00           C  
ATOM   1383  C   ILE A  82       2.640   8.393  11.625  1.00 30.00           C  
ATOM   1384  O   ILE A  82       2.837   9.127  10.654  1.00 30.00           O  
ATOM   1385  CB  ILE A  82       1.246   6.461  10.617  1.00 30.00           C  
ATOM   1386  CG1 ILE A  82       0.169   5.423  11.020  1.00 30.00           C  
ATOM   1387  CG2 ILE A  82       2.574   5.756  10.305  1.00 30.00           C  
ATOM   1388  CD1 ILE A  82      -0.452   4.670   9.839  1.00 30.00           C  
ATOM   1389  H   ILE A  82       0.145   9.013  10.774  1.00 30.00           H  
ATOM   1390  HA  ILE A  82       1.347   7.057  12.680  1.00 30.00           H  
ATOM   1391  HB  ILE A  82       0.913   6.936   9.692  1.00 30.00           H  
ATOM   1392 HG12 ILE A  82       0.585   4.712  11.735  1.00 30.00           H  
ATOM   1393 HG13 ILE A  82      -0.650   5.911  11.546  1.00 30.00           H  
ATOM   1394 HG21 ILE A  82       2.428   4.862   9.702  1.00 30.00           H  
ATOM   1395 HG22 ILE A  82       3.251   6.409   9.754  1.00 30.00           H  
ATOM   1396 HG23 ILE A  82       3.070   5.446  11.222  1.00 30.00           H  
ATOM   1397 HD11 ILE A  82      -1.218   3.976  10.182  1.00 30.00           H  
ATOM   1398 HD12 ILE A  82      -0.931   5.359   9.144  1.00 30.00           H  
ATOM   1399 HD13 ILE A  82       0.293   4.092   9.297  1.00 30.00           H  
ATOM   1400  N   SER A  83       3.442   8.306  12.701  1.00 30.00           N  
ATOM   1401  CA  SER A  83       4.461   9.281  13.096  1.00 30.00           C  
ATOM   1402  C   SER A  83       5.684   9.425  12.173  1.00 30.00           C  
ATOM   1403  O   SER A  83       6.070  10.561  11.899  1.00 30.00           O  
ATOM   1404  CB  SER A  83       4.860   9.024  14.564  1.00 30.00           C  
ATOM   1405  OG  SER A  83       5.609   7.834  14.719  1.00 30.00           O  
ATOM   1406  H   SER A  83       3.204   7.639  13.422  1.00 30.00           H  
ATOM   1407  HA  SER A  83       3.957  10.247  13.082  1.00 30.00           H  
ATOM   1408  HB2 SER A  83       5.464   9.852  14.937  1.00 30.00           H  
ATOM   1409  HB3 SER A  83       3.976   8.976  15.201  1.00 30.00           H  
ATOM   1410  HG  SER A  83       6.494   7.974  14.368  1.00 30.00           H  
ATOM   1411  N   ASN A  84       6.281   8.304  11.728  1.00 30.00           N  
ATOM   1412  CA  ASN A  84       7.503   8.310  10.904  1.00 30.00           C  
ATOM   1413  C   ASN A  84       7.193   8.434   9.397  1.00 30.00           C  
ATOM   1414  O   ASN A  84       8.131   8.488   8.601  1.00 30.00           O  
ATOM   1415  CB  ASN A  84       8.391   7.078  11.221  1.00 30.00           C  
ATOM   1416  CG  ASN A  84       8.972   7.030  12.642  1.00 30.00           C  
ATOM   1417  ND2 ASN A  84       9.957   6.153  12.851  1.00 30.00           N  
ATOM   1418  OD1 ASN A  84       8.542   7.745  13.545  1.00 30.00           O  
ATOM   1419  H   ASN A  84       5.905   7.399  11.973  1.00 30.00           H  
ATOM   1420  HA  ASN A  84       8.085   9.193  11.177  1.00 30.00           H  
ATOM   1421  HB2 ASN A  84       7.847   6.155  11.046  1.00 30.00           H  
ATOM   1422  HB3 ASN A  84       9.240   7.061  10.537  1.00 30.00           H  
ATOM   1423 HD21 ASN A  84      10.273   5.551  12.105  1.00 30.00           H  
ATOM   1424 HD22 ASN A  84      10.367   6.063  13.769  1.00 30.00           H  
ATOM   1425  N   GLY A  85       5.900   8.531   9.037  1.00 30.00           N  
ATOM   1426  CA  GLY A  85       5.418   8.841   7.696  1.00 30.00           C  
ATOM   1427  C   GLY A  85       5.589   7.666   6.726  1.00 30.00           C  
ATOM   1428  O   GLY A  85       5.631   6.507   7.131  1.00 30.00           O  
ATOM   1429  H   GLY A  85       5.198   8.461   9.760  1.00 30.00           H  
ATOM   1430  HA2 GLY A  85       4.357   9.076   7.767  1.00 30.00           H  
ATOM   1431  HA3 GLY A  85       5.924   9.730   7.316  1.00 30.00           H  
ATOM   1432  N   CYS A  86       5.639   8.004   5.429  1.00 30.00           N  
ATOM   1433  CA  CYS A  86       5.727   7.108   4.272  1.00 30.00           C  
ATOM   1434  C   CYS A  86       6.893   6.105   4.355  1.00 30.00           C  
ATOM   1435  O   CYS A  86       8.008   6.519   4.671  1.00 30.00           O  
ATOM   1436  CB  CYS A  86       5.842   7.959   2.989  1.00 30.00           C  
ATOM   1437  SG  CYS A  86       5.288   7.093   1.495  1.00 30.00           S  
ATOM   1438  H   CYS A  86       5.601   8.985   5.198  1.00 30.00           H  
ATOM   1439  HA  CYS A  86       4.796   6.542   4.241  1.00 30.00           H  
ATOM   1440  HB2 CYS A  86       5.230   8.855   3.076  1.00 30.00           H  
ATOM   1441  HB3 CYS A  86       6.862   8.309   2.840  1.00 30.00           H  
ATOM   1442  N   LEU A  87       6.626   4.831   4.008  1.00 30.00           N  
ATOM   1443  CA  LEU A  87       7.641   3.779   3.888  1.00 30.00           C  
ATOM   1444  C   LEU A  87       8.684   4.105   2.806  1.00 30.00           C  
ATOM   1445  O   LEU A  87       9.871   3.960   3.076  1.00 30.00           O  
ATOM   1446  CB  LEU A  87       6.976   2.389   3.685  1.00 30.00           C  
ATOM   1447  CG  LEU A  87       7.926   1.192   3.400  1.00 30.00           C  
ATOM   1448  CD1 LEU A  87       8.943   0.950   4.529  1.00 30.00           C  
ATOM   1449  CD2 LEU A  87       7.159  -0.104   3.077  1.00 30.00           C  
ATOM   1450  H   LEU A  87       5.680   4.569   3.755  1.00 30.00           H  
ATOM   1451  HA  LEU A  87       8.173   3.760   4.839  1.00 30.00           H  
ATOM   1452  HB2 LEU A  87       6.356   2.157   4.551  1.00 30.00           H  
ATOM   1453  HB3 LEU A  87       6.281   2.460   2.852  1.00 30.00           H  
ATOM   1454  HG  LEU A  87       8.497   1.425   2.503  1.00 30.00           H  
ATOM   1455 HD11 LEU A  87       9.713   0.246   4.212  1.00 30.00           H  
ATOM   1456 HD12 LEU A  87       9.455   1.861   4.833  1.00 30.00           H  
ATOM   1457 HD13 LEU A  87       8.462   0.532   5.411  1.00 30.00           H  
ATOM   1458 HD21 LEU A  87       7.535  -0.957   3.644  1.00 30.00           H  
ATOM   1459 HD22 LEU A  87       6.098  -0.020   3.299  1.00 30.00           H  
ATOM   1460 HD23 LEU A  87       7.252  -0.358   2.020  1.00 30.00           H  
ATOM   1461  N   LEU A  88       8.236   4.581   1.630  1.00 30.00           N  
ATOM   1462  CA  LEU A  88       9.107   4.953   0.513  1.00 30.00           C  
ATOM   1463  C   LEU A  88      10.082   6.099   0.850  1.00 30.00           C  
ATOM   1464  O   LEU A  88      11.243   6.009   0.457  1.00 30.00           O  
ATOM   1465  CB  LEU A  88       8.242   5.251  -0.729  1.00 30.00           C  
ATOM   1466  CG  LEU A  88       9.003   5.546  -2.040  1.00 30.00           C  
ATOM   1467  CD1 LEU A  88       9.935   4.386  -2.442  1.00 30.00           C  
ATOM   1468  CD2 LEU A  88       8.022   5.916  -3.171  1.00 30.00           C  
ATOM   1469  H   LEU A  88       7.240   4.672   1.478  1.00 30.00           H  
ATOM   1470  HA  LEU A  88       9.714   4.072   0.298  1.00 30.00           H  
ATOM   1471  HB2 LEU A  88       7.584   4.405  -0.911  1.00 30.00           H  
ATOM   1472  HB3 LEU A  88       7.585   6.085  -0.498  1.00 30.00           H  
ATOM   1473  HG  LEU A  88       9.627   6.427  -1.881  1.00 30.00           H  
ATOM   1474 HD11 LEU A  88       9.967   4.224  -3.519  1.00 30.00           H  
ATOM   1475 HD12 LEU A  88      10.952   4.599  -2.118  1.00 30.00           H  
ATOM   1476 HD13 LEU A  88       9.641   3.441  -1.985  1.00 30.00           H  
ATOM   1477 HD21 LEU A  88       8.315   6.852  -3.648  1.00 30.00           H  
ATOM   1478 HD22 LEU A  88       7.974   5.153  -3.948  1.00 30.00           H  
ATOM   1479 HD23 LEU A  88       7.007   6.050  -2.799  1.00 30.00           H  
ATOM   1480  N   ASN A  89       9.626   7.115   1.606  1.00 30.00           N  
ATOM   1481  CA  ASN A  89      10.484   8.200   2.104  1.00 30.00           C  
ATOM   1482  C   ASN A  89      11.422   7.731   3.228  1.00 30.00           C  
ATOM   1483  O   ASN A  89      12.565   8.185   3.265  1.00 30.00           O  
ATOM   1484  CB  ASN A  89       9.648   9.404   2.602  1.00 30.00           C  
ATOM   1485  CG  ASN A  89       8.770  10.105   1.557  1.00 30.00           C  
ATOM   1486  ND2 ASN A  89       9.110  10.019   0.267  1.00 30.00           N  
ATOM   1487  OD1 ASN A  89       7.785  10.741   1.922  1.00 30.00           O  
ATOM   1488  H   ASN A  89       8.664   7.117   1.915  1.00 30.00           H  
ATOM   1489  HA  ASN A  89      11.117   8.534   1.278  1.00 30.00           H  
ATOM   1490  HB2 ASN A  89       9.017   9.098   3.438  1.00 30.00           H  
ATOM   1491  HB3 ASN A  89      10.318  10.169   2.999  1.00 30.00           H  
ATOM   1492 HD21 ASN A  89       9.922   9.495  -0.016  1.00 30.00           H  
ATOM   1493 HD22 ASN A  89       8.551  10.489  -0.431  1.00 30.00           H  
ATOM   1494  N   TYR A  90      10.939   6.831   4.104  1.00 30.00           N  
ATOM   1495  CA  TYR A  90      11.698   6.269   5.223  1.00 30.00           C  
ATOM   1496  C   TYR A  90      12.871   5.379   4.764  1.00 30.00           C  
ATOM   1497  O   TYR A  90      13.917   5.405   5.405  1.00 30.00           O  
ATOM   1498  CB  TYR A  90      10.745   5.526   6.190  1.00 30.00           C  
ATOM   1499  CG  TYR A  90      11.379   5.134   7.513  1.00 30.00           C  
ATOM   1500  CD1 TYR A  90      11.379   6.050   8.585  1.00 30.00           C  
ATOM   1501  CD2 TYR A  90      12.009   3.881   7.665  1.00 30.00           C  
ATOM   1502  CE1 TYR A  90      12.056   5.742   9.780  1.00 30.00           C  
ATOM   1503  CE2 TYR A  90      12.687   3.574   8.859  1.00 30.00           C  
ATOM   1504  CZ  TYR A  90      12.732   4.513   9.907  1.00 30.00           C  
ATOM   1505  OH  TYR A  90      13.446   4.236  11.035  1.00 30.00           O  
ATOM   1506  H   TYR A  90       9.981   6.515   4.018  1.00 30.00           H  
ATOM   1507  HA  TYR A  90      12.128   7.111   5.769  1.00 30.00           H  
ATOM   1508  HB2 TYR A  90       9.895   6.168   6.425  1.00 30.00           H  
ATOM   1509  HB3 TYR A  90      10.326   4.640   5.711  1.00 30.00           H  
ATOM   1510  HD1 TYR A  90      10.889   7.008   8.481  1.00 30.00           H  
ATOM   1511  HD2 TYR A  90      12.007   3.167   6.853  1.00 30.00           H  
ATOM   1512  HE1 TYR A  90      12.079   6.464  10.583  1.00 30.00           H  
ATOM   1513  HE2 TYR A  90      13.195   2.628   8.966  1.00 30.00           H  
ATOM   1514  HH  TYR A  90      13.445   4.952  11.672  1.00 30.00           H  
ATOM   1515  N   LEU A  91      12.694   4.646   3.653  1.00 30.00           N  
ATOM   1516  CA  LEU A  91      13.723   3.810   3.029  1.00 30.00           C  
ATOM   1517  C   LEU A  91      14.814   4.632   2.316  1.00 30.00           C  
ATOM   1518  O   LEU A  91      15.967   4.205   2.307  1.00 30.00           O  
ATOM   1519  CB  LEU A  91      13.053   2.853   2.027  1.00 30.00           C  
ATOM   1520  CG  LEU A  91      12.186   1.751   2.662  1.00 30.00           C  
ATOM   1521  CD1 LEU A  91      11.255   1.156   1.594  1.00 30.00           C  
ATOM   1522  CD2 LEU A  91      13.024   0.671   3.377  1.00 30.00           C  
ATOM   1523  H   LEU A  91      11.791   4.652   3.197  1.00 30.00           H  
ATOM   1524  HA  LEU A  91      14.210   3.223   3.808  1.00 30.00           H  
ATOM   1525  HB2 LEU A  91      12.448   3.444   1.335  1.00 30.00           H  
ATOM   1526  HB3 LEU A  91      13.811   2.369   1.417  1.00 30.00           H  
ATOM   1527  HG  LEU A  91      11.551   2.194   3.424  1.00 30.00           H  
ATOM   1528 HD11 LEU A  91      10.717   0.289   1.971  1.00 30.00           H  
ATOM   1529 HD12 LEU A  91      10.508   1.884   1.279  1.00 30.00           H  
ATOM   1530 HD13 LEU A  91      11.810   0.857   0.704  1.00 30.00           H  
ATOM   1531 HD21 LEU A  91      12.762  -0.334   3.051  1.00 30.00           H  
ATOM   1532 HD22 LEU A  91      14.094   0.797   3.208  1.00 30.00           H  
ATOM   1533 HD23 LEU A  91      12.858   0.708   4.454  1.00 30.00           H  
ATOM   1534  N   ARG A  92      14.448   5.794   1.751  1.00 30.00           N  
ATOM   1535  CA  ARG A  92      15.386   6.722   1.110  1.00 30.00           C  
ATOM   1536  C   ARG A  92      16.197   7.542   2.132  1.00 30.00           C  
ATOM   1537  O   ARG A  92      17.320   7.930   1.813  1.00 30.00           O  
ATOM   1538  CB  ARG A  92      14.617   7.658   0.156  1.00 30.00           C  
ATOM   1539  CG  ARG A  92      14.003   6.933  -1.055  1.00 30.00           C  
ATOM   1540  CD  ARG A  92      13.035   7.823  -1.852  1.00 30.00           C  
ATOM   1541  NE  ARG A  92      12.525   7.129  -3.045  1.00 30.00           N  
ATOM   1542  CZ  ARG A  92      11.643   7.583  -3.954  1.00 30.00           C  
ATOM   1543  NH1 ARG A  92      11.104   8.810  -3.877  1.00 30.00           N1+
ATOM   1544  NH2 ARG A  92      11.295   6.779  -4.966  1.00 30.00           N1+
ATOM   1545  H   ARG A  92      13.481   6.083   1.783  1.00 30.00           H  
ATOM   1546  HA  ARG A  92      16.100   6.147   0.516  1.00 30.00           H  
ATOM   1547  HB2 ARG A  92      13.836   8.184   0.709  1.00 30.00           H  
ATOM   1548  HB3 ARG A  92      15.288   8.430  -0.223  1.00 30.00           H  
ATOM   1549  HG2 ARG A  92      14.778   6.517  -1.698  1.00 30.00           H  
ATOM   1550  HG3 ARG A  92      13.447   6.074  -0.684  1.00 30.00           H  
ATOM   1551  HD2 ARG A  92      12.166   8.038  -1.230  1.00 30.00           H  
ATOM   1552  HD3 ARG A  92      13.491   8.781  -2.104  1.00 30.00           H  
ATOM   1553  HE  ARG A  92      12.873   6.186  -3.174  1.00 30.00           H  
ATOM   1554 HH11 ARG A  92      11.373   9.430  -3.127  1.00 30.00           H  
ATOM   1555 HH12 ARG A  92      10.449   9.130  -4.575  1.00 30.00           H  
ATOM   1556 HH21 ARG A  92      11.684   5.847  -5.024  1.00 30.00           H  
ATOM   1557 HH22 ARG A  92      10.641   7.087  -5.670  1.00 30.00           H  
ATOM   1558  N   SER A  93      15.624   7.791   3.322  1.00 30.00           N  
ATOM   1559  CA  SER A  93      16.215   8.639   4.360  1.00 30.00           C  
ATOM   1560  C   SER A  93      16.978   7.838   5.428  1.00 30.00           C  
ATOM   1561  O   SER A  93      17.994   8.329   5.919  1.00 30.00           O  
ATOM   1562  CB  SER A  93      15.096   9.462   5.028  1.00 30.00           C  
ATOM   1563  OG  SER A  93      14.591  10.432   4.135  1.00 30.00           O  
ATOM   1564  H   SER A  93      14.692   7.447   3.504  1.00 30.00           H  
ATOM   1565  HA  SER A  93      16.926   9.338   3.912  1.00 30.00           H  
ATOM   1566  HB2 SER A  93      14.280   8.820   5.364  1.00 30.00           H  
ATOM   1567  HB3 SER A  93      15.474   9.986   5.907  1.00 30.00           H  
ATOM   1568  HG  SER A  93      14.050   9.985   3.478  1.00 30.00           H  
ATOM   1569  N   HIS A  94      16.461   6.652   5.793  1.00 30.00           N  
ATOM   1570  CA  HIS A  94      16.900   5.864   6.953  1.00 30.00           C  
ATOM   1571  C   HIS A  94      17.138   4.380   6.624  1.00 30.00           C  
ATOM   1572  O   HIS A  94      17.551   3.649   7.524  1.00 30.00           O  
ATOM   1573  CB  HIS A  94      15.859   5.988   8.093  1.00 30.00           C  
ATOM   1574  CG  HIS A  94      15.368   7.384   8.387  1.00 30.00           C  
ATOM   1575  CD2 HIS A  94      15.972   8.462   8.997  1.00 30.00           C  
ATOM   1576  ND1 HIS A  94      14.095   7.811   8.054  1.00 30.00           N  
ATOM   1577  CE1 HIS A  94      13.984   9.079   8.454  1.00 30.00           C  
ATOM   1578  NE2 HIS A  94      15.086   9.543   9.030  1.00 30.00           N  
ATOM   1579  H   HIS A  94      15.614   6.323   5.348  1.00 30.00           H  
ATOM   1580  HA  HIS A  94      17.850   6.255   7.320  1.00 30.00           H  
ATOM   1581  HB2 HIS A  94      14.988   5.368   7.872  1.00 30.00           H  
ATOM   1582  HB3 HIS A  94      16.276   5.586   9.017  1.00 30.00           H  
ATOM   1583  HD1 HIS A  94      13.379   7.258   7.603  1.00 30.00           H  
ATOM   1584  HD2 HIS A  94      16.969   8.546   9.402  1.00 30.00           H  
ATOM   1585  HE1 HIS A  94      13.089   9.668   8.322  1.00 30.00           H  
ATOM   1586  N   GLY A  95      16.889   3.947   5.372  1.00 30.00           N  
ATOM   1587  CA  GLY A  95      17.018   2.549   4.944  1.00 30.00           C  
ATOM   1588  C   GLY A  95      18.467   2.044   4.953  1.00 30.00           C  
ATOM   1589  O   GLY A  95      18.681   0.840   5.084  1.00 30.00           O  
ATOM   1590  H   GLY A  95      16.562   4.604   4.678  1.00 30.00           H  
ATOM   1591  HA2 GLY A  95      16.420   1.917   5.594  1.00 30.00           H  
ATOM   1592  HA3 GLY A  95      16.616   2.425   3.941  1.00 30.00           H  
ATOM   1593  N   LYS A  96      19.457   2.951   4.876  1.00 30.00           N  
ATOM   1594  CA  LYS A  96      20.883   2.660   5.047  1.00 30.00           C  
ATOM   1595  C   LYS A  96      21.251   2.196   6.472  1.00 30.00           C  
ATOM   1596  O   LYS A  96      22.262   1.512   6.626  1.00 30.00           O  
ATOM   1597  CB  LYS A  96      21.701   3.906   4.649  1.00 30.00           C  
ATOM   1598  CG  LYS A  96      21.593   4.260   3.153  1.00 30.00           C  
ATOM   1599  CD  LYS A  96      22.332   5.556   2.760  1.00 30.00           C  
ATOM   1600  CE  LYS A  96      23.855   5.567   3.002  1.00 30.00           C  
ATOM   1601  NZ  LYS A  96      24.567   4.551   2.205  1.00 30.00           N1+
ATOM   1602  H   LYS A  96      19.214   3.925   4.770  1.00 30.00           H  
ATOM   1603  HA  LYS A  96      21.141   1.847   4.365  1.00 30.00           H  
ATOM   1604  HB2 LYS A  96      21.389   4.758   5.255  1.00 30.00           H  
ATOM   1605  HB3 LYS A  96      22.750   3.729   4.890  1.00 30.00           H  
ATOM   1606  HG2 LYS A  96      21.953   3.424   2.554  1.00 30.00           H  
ATOM   1607  HG3 LYS A  96      20.542   4.379   2.883  1.00 30.00           H  
ATOM   1608  HD2 LYS A  96      22.130   5.771   1.710  1.00 30.00           H  
ATOM   1609  HD3 LYS A  96      21.889   6.388   3.310  1.00 30.00           H  
ATOM   1610  HE2 LYS A  96      24.256   6.545   2.736  1.00 30.00           H  
ATOM   1611  HE3 LYS A  96      24.082   5.419   4.058  1.00 30.00           H  
ATOM   1612  HZ1 LYS A  96      24.396   4.712   1.221  1.00 30.00           H  
ATOM   1613  HZ2 LYS A  96      25.559   4.611   2.388  1.00 30.00           H  
ATOM   1614  HZ3 LYS A  96      24.235   3.631   2.456  1.00 30.00           H  
ATOM   1615  N   GLY A  97      20.425   2.558   7.470  1.00 30.00           N  
ATOM   1616  CA  GLY A  97      20.563   2.133   8.861  1.00 30.00           C  
ATOM   1617  C   GLY A  97      19.689   0.905   9.177  1.00 30.00           C  
ATOM   1618  O   GLY A  97      19.893   0.297  10.227  1.00 30.00           O  
ATOM   1619  H   GLY A  97      19.610   3.116   7.253  1.00 30.00           H  
ATOM   1620  HA2 GLY A  97      21.603   1.916   9.112  1.00 30.00           H  
ATOM   1621  HA3 GLY A  97      20.248   2.954   9.504  1.00 30.00           H  
ATOM   1622  N   LEU A  98      18.733   0.536   8.302  1.00 30.00           N  
ATOM   1623  CA  LEU A  98      17.877  -0.640   8.472  1.00 30.00           C  
ATOM   1624  C   LEU A  98      18.632  -1.918   8.077  1.00 30.00           C  
ATOM   1625  O   LEU A  98      19.095  -2.034   6.942  1.00 30.00           O  
ATOM   1626  CB  LEU A  98      16.579  -0.498   7.641  1.00 30.00           C  
ATOM   1627  CG  LEU A  98      15.591   0.576   8.151  1.00 30.00           C  
ATOM   1628  CD1 LEU A  98      14.472   0.841   7.122  1.00 30.00           C  
ATOM   1629  CD2 LEU A  98      15.026   0.245   9.550  1.00 30.00           C  
ATOM   1630  H   LEU A  98      18.616   1.051   7.441  1.00 30.00           H  
ATOM   1631  HA  LEU A  98      17.602  -0.714   9.523  1.00 30.00           H  
ATOM   1632  HB2 LEU A  98      16.845  -0.297   6.604  1.00 30.00           H  
ATOM   1633  HB3 LEU A  98      16.055  -1.455   7.627  1.00 30.00           H  
ATOM   1634  HG  LEU A  98      16.147   1.509   8.242  1.00 30.00           H  
ATOM   1635 HD11 LEU A  98      14.353   1.910   6.943  1.00 30.00           H  
ATOM   1636 HD12 LEU A  98      14.686   0.386   6.156  1.00 30.00           H  
ATOM   1637 HD13 LEU A  98      13.506   0.452   7.440  1.00 30.00           H  
ATOM   1638 HD21 LEU A  98      13.941   0.338   9.603  1.00 30.00           H  
ATOM   1639 HD22 LEU A  98      15.270  -0.773   9.858  1.00 30.00           H  
ATOM   1640 HD23 LEU A  98      15.440   0.917  10.301  1.00 30.00           H  
ATOM   1641  N   GLU A  99      18.704  -2.861   9.029  1.00 30.00           N  
ATOM   1642  CA  GLU A  99      19.266  -4.205   8.865  1.00 30.00           C  
ATOM   1643  C   GLU A  99      18.383  -5.062   7.929  1.00 30.00           C  
ATOM   1644  O   GLU A  99      17.178  -4.821   7.893  1.00 30.00           O  
ATOM   1645  CB  GLU A  99      19.326  -4.876  10.254  1.00 30.00           C  
ATOM   1646  CG  GLU A  99      20.141  -4.092  11.313  1.00 30.00           C  
ATOM   1647  CD  GLU A  99      20.143  -4.698  12.728  1.00 30.00           C  
ATOM   1648  OE1 GLU A  99      19.538  -5.773  12.935  1.00 30.00           O  
ATOM   1649  OE2 GLU A  99      20.755  -4.047  13.604  1.00 30.00           O1-
ATOM   1650  H   GLU A  99      18.303  -2.667   9.937  1.00 30.00           H  
ATOM   1651  HA  GLU A  99      20.274  -4.090   8.469  1.00 30.00           H  
ATOM   1652  HB2 GLU A  99      18.310  -5.026  10.621  1.00 30.00           H  
ATOM   1653  HB3 GLU A  99      19.754  -5.875  10.151  1.00 30.00           H  
ATOM   1654  HG2 GLU A  99      21.175  -4.003  10.974  1.00 30.00           H  
ATOM   1655  HG3 GLU A  99      19.761  -3.074  11.401  1.00 30.00           H  
ATOM   1656  N   PRO A 100      18.946  -6.090   7.249  1.00 30.00           N  
ATOM   1657  CA  PRO A 100      18.152  -7.103   6.512  1.00 30.00           C  
ATOM   1658  C   PRO A 100      17.007  -7.781   7.296  1.00 30.00           C  
ATOM   1659  O   PRO A 100      15.977  -8.091   6.701  1.00 30.00           O  
ATOM   1660  CB  PRO A 100      19.199  -8.136   6.069  1.00 30.00           C  
ATOM   1661  CG  PRO A 100      20.488  -7.342   5.962  1.00 30.00           C  
ATOM   1662  CD  PRO A 100      20.380  -6.351   7.115  1.00 30.00           C  
ATOM   1663  HA  PRO A 100      17.739  -6.605   5.633  1.00 30.00           H  
ATOM   1664  HB2 PRO A 100      19.322  -8.914   6.824  1.00 30.00           H  
ATOM   1665  HB3 PRO A 100      18.931  -8.628   5.135  1.00 30.00           H  
ATOM   1666  HG2 PRO A 100      21.385  -7.960   6.002  1.00 30.00           H  
ATOM   1667  HG3 PRO A 100      20.494  -6.801   5.015  1.00 30.00           H  
ATOM   1668  HD2 PRO A 100      20.750  -6.791   8.041  1.00 30.00           H  
ATOM   1669  HD3 PRO A 100      20.962  -5.456   6.897  1.00 30.00           H  
ATOM   1670  N   SER A 101      17.199  -7.959   8.613  1.00 30.00           N  
ATOM   1671  CA  SER A 101      16.208  -8.482   9.555  1.00 30.00           C  
ATOM   1672  C   SER A 101      15.056  -7.491   9.840  1.00 30.00           C  
ATOM   1673  O   SER A 101      13.911  -7.925   9.972  1.00 30.00           O  
ATOM   1674  CB  SER A 101      16.961  -8.924  10.828  1.00 30.00           C  
ATOM   1675  OG  SER A 101      17.415  -7.822  11.592  1.00 30.00           O  
ATOM   1676  H   SER A 101      18.074  -7.674   9.028  1.00 30.00           H  
ATOM   1677  HA  SER A 101      15.770  -9.375   9.104  1.00 30.00           H  
ATOM   1678  HB2 SER A 101      16.310  -9.530  11.450  1.00 30.00           H  
ATOM   1679  HB3 SER A 101      17.812  -9.555  10.574  1.00 30.00           H  
ATOM   1680  HG  SER A 101      17.981  -8.137  12.300  1.00 30.00           H  
ATOM   1681  N   GLN A 102      15.375  -6.186   9.888  1.00 30.00           N  
ATOM   1682  CA  GLN A 102      14.431  -5.079  10.072  1.00 30.00           C  
ATOM   1683  C   GLN A 102      13.673  -4.720   8.780  1.00 30.00           C  
ATOM   1684  O   GLN A 102      12.552  -4.222   8.861  1.00 30.00           O  
ATOM   1685  CB  GLN A 102      15.193  -3.853  10.617  1.00 30.00           C  
ATOM   1686  CG  GLN A 102      15.785  -4.070  12.027  1.00 30.00           C  
ATOM   1687  CD  GLN A 102      16.689  -2.924  12.492  1.00 30.00           C  
ATOM   1688  NE2 GLN A 102      17.093  -2.953  13.763  1.00 30.00           N  
ATOM   1689  OE1 GLN A 102      17.042  -2.034  11.720  1.00 30.00           O  
ATOM   1690  H   GLN A 102      16.341  -5.919   9.766  1.00 30.00           H  
ATOM   1691  HA  GLN A 102      13.689  -5.376  10.815  1.00 30.00           H  
ATOM   1692  HB2 GLN A 102      15.987  -3.590   9.916  1.00 30.00           H  
ATOM   1693  HB3 GLN A 102      14.524  -2.991  10.648  1.00 30.00           H  
ATOM   1694  HG2 GLN A 102      14.977  -4.203  12.747  1.00 30.00           H  
ATOM   1695  HG3 GLN A 102      16.380  -4.983  12.056  1.00 30.00           H  
ATOM   1696 HE21 GLN A 102      16.819  -3.702  14.382  1.00 30.00           H  
ATOM   1697 HE22 GLN A 102      17.716  -2.237  14.108  1.00 30.00           H  
ATOM   1698  N   LEU A 103      14.276  -5.004   7.614  1.00 30.00           N  
ATOM   1699  CA  LEU A 103      13.645  -4.918   6.297  1.00 30.00           C  
ATOM   1700  C   LEU A 103      12.665  -6.083   6.069  1.00 30.00           C  
ATOM   1701  O   LEU A 103      11.629  -5.878   5.439  1.00 30.00           O  
ATOM   1702  CB  LEU A 103      14.743  -4.894   5.213  1.00 30.00           C  
ATOM   1703  CG  LEU A 103      15.607  -3.613   5.206  1.00 30.00           C  
ATOM   1704  CD1 LEU A 103      16.824  -3.771   4.277  1.00 30.00           C  
ATOM   1705  CD2 LEU A 103      14.792  -2.349   4.882  1.00 30.00           C  
ATOM   1706  H   LEU A 103      15.223  -5.360   7.629  1.00 30.00           H  
ATOM   1707  HA  LEU A 103      13.066  -3.994   6.241  1.00 30.00           H  
ATOM   1708  HB2 LEU A 103      15.389  -5.760   5.360  1.00 30.00           H  
ATOM   1709  HB3 LEU A 103      14.303  -5.025   4.224  1.00 30.00           H  
ATOM   1710  HG  LEU A 103      16.006  -3.464   6.205  1.00 30.00           H  
ATOM   1711 HD11 LEU A 103      17.743  -3.490   4.793  1.00 30.00           H  
ATOM   1712 HD12 LEU A 103      16.951  -4.797   3.932  1.00 30.00           H  
ATOM   1713 HD13 LEU A 103      16.741  -3.149   3.387  1.00 30.00           H  
ATOM   1714 HD21 LEU A 103      15.374  -1.603   4.340  1.00 30.00           H  
ATOM   1715 HD22 LEU A 103      13.916  -2.581   4.283  1.00 30.00           H  
ATOM   1716 HD23 LEU A 103      14.437  -1.881   5.799  1.00 30.00           H  
ATOM   1717  N   LEU A 104      12.979  -7.269   6.624  1.00 30.00           N  
ATOM   1718  CA  LEU A 104      12.101  -8.440   6.619  1.00 30.00           C  
ATOM   1719  C   LEU A 104      10.898  -8.282   7.569  1.00 30.00           C  
ATOM   1720  O   LEU A 104       9.845  -8.852   7.282  1.00 30.00           O  
ATOM   1721  CB  LEU A 104      12.925  -9.705   6.948  1.00 30.00           C  
ATOM   1722  CG  LEU A 104      12.193 -11.042   6.690  1.00 30.00           C  
ATOM   1723  CD1 LEU A 104      11.756 -11.208   5.217  1.00 30.00           C  
ATOM   1724  CD2 LEU A 104      13.046 -12.227   7.171  1.00 30.00           C  
ATOM   1725  H   LEU A 104      13.859  -7.372   7.112  1.00 30.00           H  
ATOM   1726  HA  LEU A 104      11.708  -8.534   5.606  1.00 30.00           H  
ATOM   1727  HB2 LEU A 104      13.847  -9.709   6.371  1.00 30.00           H  
ATOM   1728  HB3 LEU A 104      13.238  -9.660   7.992  1.00 30.00           H  
ATOM   1729  HG  LEU A 104      11.292 -11.059   7.303  1.00 30.00           H  
ATOM   1730 HD11 LEU A 104      11.851 -12.236   4.868  1.00 30.00           H  
ATOM   1731 HD12 LEU A 104      10.709 -10.929   5.094  1.00 30.00           H  
ATOM   1732 HD13 LEU A 104      12.343 -10.581   4.544  1.00 30.00           H  
ATOM   1733 HD21 LEU A 104      12.457 -12.879   7.816  1.00 30.00           H  
ATOM   1734 HD22 LEU A 104      13.423 -12.826   6.342  1.00 30.00           H  
ATOM   1735 HD23 LEU A 104      13.914 -11.906   7.748  1.00 30.00           H  
ATOM   1736  N   GLU A 105      11.056  -7.487   8.647  1.00 30.00           N  
ATOM   1737  CA  GLU A 105       9.983  -7.101   9.569  1.00 30.00           C  
ATOM   1738  C   GLU A 105       8.877  -6.323   8.836  1.00 30.00           C  
ATOM   1739  O   GLU A 105       7.715  -6.707   8.933  1.00 30.00           O  
ATOM   1740  CB  GLU A 105      10.568  -6.278  10.743  1.00 30.00           C  
ATOM   1741  CG  GLU A 105       9.576  -5.959  11.891  1.00 30.00           C  
ATOM   1742  CD  GLU A 105       9.242  -7.135  12.823  1.00 30.00           C  
ATOM   1743  OE1 GLU A 105      10.008  -8.123  12.846  1.00 30.00           O  
ATOM   1744  OE2 GLU A 105       8.223  -7.027  13.540  1.00 30.00           O1-
ATOM   1745  H   GLU A 105      11.962  -7.079   8.828  1.00 30.00           H  
ATOM   1746  HA  GLU A 105       9.551  -8.020   9.964  1.00 30.00           H  
ATOM   1747  HB2 GLU A 105      11.467  -6.761  11.130  1.00 30.00           H  
ATOM   1748  HB3 GLU A 105      10.918  -5.321  10.363  1.00 30.00           H  
ATOM   1749  HG2 GLU A 105      10.011  -5.177  12.514  1.00 30.00           H  
ATOM   1750  HG3 GLU A 105       8.652  -5.536  11.493  1.00 30.00           H  
ATOM   1751  N   MET A 106       9.281  -5.296   8.068  1.00 30.00           N  
ATOM   1752  CA  MET A 106       8.413  -4.464   7.232  1.00 30.00           C  
ATOM   1753  C   MET A 106       7.686  -5.244   6.119  1.00 30.00           C  
ATOM   1754  O   MET A 106       6.546  -4.900   5.805  1.00 30.00           O  
ATOM   1755  CB  MET A 106       9.242  -3.301   6.649  1.00 30.00           C  
ATOM   1756  CG  MET A 106       9.749  -2.325   7.722  1.00 30.00           C  
ATOM   1757  SD  MET A 106      10.666  -0.909   7.064  1.00 30.00           S  
ATOM   1758  CE  MET A 106      10.785   0.090   8.570  1.00 30.00           C  
ATOM   1759  H   MET A 106      10.264  -5.064   8.045  1.00 30.00           H  
ATOM   1760  HA  MET A 106       7.641  -4.041   7.876  1.00 30.00           H  
ATOM   1761  HB2 MET A 106      10.092  -3.695   6.092  1.00 30.00           H  
ATOM   1762  HB3 MET A 106       8.647  -2.746   5.923  1.00 30.00           H  
ATOM   1763  HG2 MET A 106       8.908  -1.949   8.304  1.00 30.00           H  
ATOM   1764  HG3 MET A 106      10.395  -2.839   8.432  1.00 30.00           H  
ATOM   1765  HE1 MET A 106      11.300   1.026   8.361  1.00 30.00           H  
ATOM   1766  HE2 MET A 106       9.792   0.325   8.952  1.00 30.00           H  
ATOM   1767  HE3 MET A 106      11.339  -0.447   9.340  1.00 30.00           H  
ATOM   1768  N   CYS A 107       8.330  -6.293   5.577  1.00 30.00           N  
ATOM   1769  CA  CYS A 107       7.747  -7.201   4.584  1.00 30.00           C  
ATOM   1770  C   CYS A 107       6.715  -8.159   5.207  1.00 30.00           C  
ATOM   1771  O   CYS A 107       5.694  -8.417   4.572  1.00 30.00           O  
ATOM   1772  CB  CYS A 107       8.825  -8.006   3.835  1.00 30.00           C  
ATOM   1773  SG  CYS A 107       9.831  -6.889   2.819  1.00 30.00           S  
ATOM   1774  H   CYS A 107       9.268  -6.508   5.885  1.00 30.00           H  
ATOM   1775  HA  CYS A 107       7.214  -6.596   3.847  1.00 30.00           H  
ATOM   1776  HB2 CYS A 107       9.472  -8.545   4.528  1.00 30.00           H  
ATOM   1777  HB3 CYS A 107       8.371  -8.748   3.176  1.00 30.00           H  
ATOM   1778  HG  CYS A 107      10.452  -6.289   3.842  1.00 30.00           H  
ATOM   1779  N   TYR A 108       6.977  -8.641   6.437  1.00 30.00           N  
ATOM   1780  CA  TYR A 108       6.077  -9.499   7.214  1.00 30.00           C  
ATOM   1781  C   TYR A 108       4.764  -8.795   7.600  1.00 30.00           C  
ATOM   1782  O   TYR A 108       3.706  -9.418   7.515  1.00 30.00           O  
ATOM   1783  CB  TYR A 108       6.815 -10.030   8.462  1.00 30.00           C  
ATOM   1784  CG  TYR A 108       5.990 -10.935   9.360  1.00 30.00           C  
ATOM   1785  CD1 TYR A 108       5.766 -12.274   8.987  1.00 30.00           C  
ATOM   1786  CD2 TYR A 108       5.423 -10.438  10.556  1.00 30.00           C  
ATOM   1787  CE1 TYR A 108       4.983 -13.110   9.802  1.00 30.00           C  
ATOM   1788  CE2 TYR A 108       4.645 -11.281  11.373  1.00 30.00           C  
ATOM   1789  CZ  TYR A 108       4.424 -12.620  10.996  1.00 30.00           C  
ATOM   1790  OH  TYR A 108       3.665 -13.441  11.778  1.00 30.00           O  
ATOM   1791  H   TYR A 108       7.844  -8.385   6.892  1.00 30.00           H  
ATOM   1792  HA  TYR A 108       5.822 -10.354   6.585  1.00 30.00           H  
ATOM   1793  HB2 TYR A 108       7.709 -10.575   8.161  1.00 30.00           H  
ATOM   1794  HB3 TYR A 108       7.177  -9.198   9.064  1.00 30.00           H  
ATOM   1795  HD1 TYR A 108       6.177 -12.660   8.066  1.00 30.00           H  
ATOM   1796  HD2 TYR A 108       5.579  -9.409  10.844  1.00 30.00           H  
ATOM   1797  HE1 TYR A 108       4.790 -14.124   9.494  1.00 30.00           H  
ATOM   1798  HE2 TYR A 108       4.207 -10.894  12.282  1.00 30.00           H  
ATOM   1799  HH  TYR A 108       3.562 -14.327  11.412  1.00 30.00           H  
ATOM   1800  N   ASP A 109       4.867  -7.512   7.989  1.00 30.00           N  
ATOM   1801  CA  ASP A 109       3.752  -6.626   8.334  1.00 30.00           C  
ATOM   1802  C   ASP A 109       2.754  -6.476   7.180  1.00 30.00           C  
ATOM   1803  O   ASP A 109       1.574  -6.767   7.370  1.00 30.00           O  
ATOM   1804  CB  ASP A 109       4.225  -5.227   8.793  1.00 30.00           C  
ATOM   1805  CG  ASP A 109       5.182  -5.196   9.995  1.00 30.00           C  
ATOM   1806  OD1 ASP A 109       5.094  -6.093  10.862  1.00 30.00           O  
ATOM   1807  OD2 ASP A 109       5.910  -4.187  10.097  1.00 30.00           O1-
ATOM   1808  H   ASP A 109       5.787  -7.099   8.062  1.00 30.00           H  
ATOM   1809  HA  ASP A 109       3.214  -7.096   9.160  1.00 30.00           H  
ATOM   1810  HB2 ASP A 109       4.731  -4.735   7.961  1.00 30.00           H  
ATOM   1811  HB3 ASP A 109       3.363  -4.611   9.043  1.00 30.00           H  
ATOM   1812  N   VAL A 110       3.256  -6.087   5.993  1.00 30.00           N  
ATOM   1813  CA  VAL A 110       2.469  -5.974   4.764  1.00 30.00           C  
ATOM   1814  C   VAL A 110       1.806  -7.307   4.373  1.00 30.00           C  
ATOM   1815  O   VAL A 110       0.628  -7.300   4.031  1.00 30.00           O  
ATOM   1816  CB  VAL A 110       3.324  -5.467   3.566  1.00 30.00           C  
ATOM   1817  CG1 VAL A 110       2.600  -5.501   2.200  1.00 30.00           C  
ATOM   1818  CG2 VAL A 110       3.827  -4.041   3.827  1.00 30.00           C  
ATOM   1819  H   VAL A 110       4.242  -5.876   5.916  1.00 30.00           H  
ATOM   1820  HA  VAL A 110       1.674  -5.250   4.954  1.00 30.00           H  
ATOM   1821  HB  VAL A 110       4.205  -6.105   3.482  1.00 30.00           H  
ATOM   1822 HG11 VAL A 110       3.210  -5.057   1.418  1.00 30.00           H  
ATOM   1823 HG12 VAL A 110       2.368  -6.514   1.872  1.00 30.00           H  
ATOM   1824 HG13 VAL A 110       1.665  -4.944   2.245  1.00 30.00           H  
ATOM   1825 HG21 VAL A 110       4.495  -3.696   3.039  1.00 30.00           H  
ATOM   1826 HG22 VAL A 110       2.998  -3.337   3.886  1.00 30.00           H  
ATOM   1827 HG23 VAL A 110       4.379  -3.978   4.763  1.00 30.00           H  
ATOM   1828  N   CYS A 111       2.553  -8.417   4.484  1.00 30.00           N  
ATOM   1829  CA  CYS A 111       2.093  -9.771   4.181  1.00 30.00           C  
ATOM   1830  C   CYS A 111       0.901 -10.225   5.051  1.00 30.00           C  
ATOM   1831  O   CYS A 111      -0.015 -10.858   4.529  1.00 30.00           O  
ATOM   1832  CB  CYS A 111       3.263 -10.767   4.268  1.00 30.00           C  
ATOM   1833  SG  CYS A 111       2.853 -12.323   3.447  1.00 30.00           S  
ATOM   1834  H   CYS A 111       3.514  -8.335   4.789  1.00 30.00           H  
ATOM   1835  HA  CYS A 111       1.753  -9.743   3.144  1.00 30.00           H  
ATOM   1836  HB2 CYS A 111       4.142 -10.364   3.773  1.00 30.00           H  
ATOM   1837  HB3 CYS A 111       3.549 -10.962   5.302  1.00 30.00           H  
ATOM   1838  HG  CYS A 111       1.870 -12.676   4.281  1.00 30.00           H  
ATOM   1839  N   GLU A 112       0.931  -9.868   6.347  1.00 30.00           N  
ATOM   1840  CA  GLU A 112      -0.101 -10.186   7.335  1.00 30.00           C  
ATOM   1841  C   GLU A 112      -1.361  -9.312   7.169  1.00 30.00           C  
ATOM   1842  O   GLU A 112      -2.470  -9.821   7.333  1.00 30.00           O  
ATOM   1843  CB  GLU A 112       0.512 -10.033   8.743  1.00 30.00           C  
ATOM   1844  CG  GLU A 112      -0.369 -10.575   9.895  1.00 30.00           C  
ATOM   1845  CD  GLU A 112       0.099 -10.189  11.308  1.00 30.00           C  
ATOM   1846  OE1 GLU A 112       1.292  -9.854  11.483  1.00 30.00           O  
ATOM   1847  OE2 GLU A 112      -0.768 -10.224  12.209  1.00 30.00           O1-
ATOM   1848  H   GLU A 112       1.728  -9.354   6.697  1.00 30.00           H  
ATOM   1849  HA  GLU A 112      -0.389 -11.231   7.200  1.00 30.00           H  
ATOM   1850  HB2 GLU A 112       1.481 -10.530   8.774  1.00 30.00           H  
ATOM   1851  HB3 GLU A 112       0.728  -8.978   8.913  1.00 30.00           H  
ATOM   1852  HG2 GLU A 112      -1.402 -10.256   9.771  1.00 30.00           H  
ATOM   1853  HG3 GLU A 112      -0.392 -11.664   9.839  1.00 30.00           H  
ATOM   1854  N   GLY A 113      -1.175  -8.022   6.828  1.00 30.00           N  
ATOM   1855  CA  GLY A 113      -2.259  -7.069   6.580  1.00 30.00           C  
ATOM   1856  C   GLY A 113      -2.997  -7.402   5.275  1.00 30.00           C  
ATOM   1857  O   GLY A 113      -4.222  -7.306   5.231  1.00 30.00           O  
ATOM   1858  H   GLY A 113      -0.229  -7.674   6.732  1.00 30.00           H  
ATOM   1859  HA2 GLY A 113      -2.962  -7.069   7.412  1.00 30.00           H  
ATOM   1860  HA3 GLY A 113      -1.842  -6.065   6.508  1.00 30.00           H  
ATOM   1861  N   MET A 114      -2.259  -7.840   4.243  1.00 30.00           N  
ATOM   1862  CA  MET A 114      -2.780  -8.310   2.959  1.00 30.00           C  
ATOM   1863  C   MET A 114      -3.457  -9.689   3.032  1.00 30.00           C  
ATOM   1864  O   MET A 114      -4.357  -9.939   2.231  1.00 30.00           O  
ATOM   1865  CB  MET A 114      -1.631  -8.339   1.939  1.00 30.00           C  
ATOM   1866  CG  MET A 114      -1.162  -6.957   1.455  1.00 30.00           C  
ATOM   1867  SD  MET A 114      -2.362  -5.956   0.536  1.00 30.00           S  
ATOM   1868  CE  MET A 114      -3.008  -7.175  -0.633  1.00 30.00           C  
ATOM   1869  H   MET A 114      -1.252  -7.876   4.344  1.00 30.00           H  
ATOM   1870  HA  MET A 114      -3.540  -7.606   2.619  1.00 30.00           H  
ATOM   1871  HB2 MET A 114      -0.782  -8.869   2.369  1.00 30.00           H  
ATOM   1872  HB3 MET A 114      -1.921  -8.933   1.073  1.00 30.00           H  
ATOM   1873  HG2 MET A 114      -0.843  -6.345   2.295  1.00 30.00           H  
ATOM   1874  HG3 MET A 114      -0.280  -7.093   0.832  1.00 30.00           H  
ATOM   1875  HE1 MET A 114      -3.634  -6.692  -1.380  1.00 30.00           H  
ATOM   1876  HE2 MET A 114      -2.189  -7.684  -1.141  1.00 30.00           H  
ATOM   1877  HE3 MET A 114      -3.618  -7.917  -0.118  1.00 30.00           H  
ATOM   1878  N   ALA A 115      -3.059 -10.540   3.996  1.00 30.00           N  
ATOM   1879  CA  ALA A 115      -3.749 -11.795   4.313  1.00 30.00           C  
ATOM   1880  C   ALA A 115      -5.137 -11.557   4.932  1.00 30.00           C  
ATOM   1881  O   ALA A 115      -6.041 -12.360   4.701  1.00 30.00           O  
ATOM   1882  CB  ALA A 115      -2.877 -12.654   5.244  1.00 30.00           C  
ATOM   1883  H   ALA A 115      -2.289 -10.289   4.600  1.00 30.00           H  
ATOM   1884  HA  ALA A 115      -3.891 -12.347   3.382  1.00 30.00           H  
ATOM   1885  HB1 ALA A 115      -3.342 -13.625   5.428  1.00 30.00           H  
ATOM   1886  HB2 ALA A 115      -1.896 -12.847   4.812  1.00 30.00           H  
ATOM   1887  HB3 ALA A 115      -2.723 -12.177   6.210  1.00 30.00           H  
ATOM   1888  N   PHE A 116      -5.293 -10.438   5.664  1.00 30.00           N  
ATOM   1889  CA  PHE A 116      -6.559 -10.005   6.252  1.00 30.00           C  
ATOM   1890  C   PHE A 116      -7.501  -9.395   5.194  1.00 30.00           C  
ATOM   1891  O   PHE A 116      -8.712  -9.572   5.321  1.00 30.00           O  
ATOM   1892  CB  PHE A 116      -6.272  -9.030   7.411  1.00 30.00           C  
ATOM   1893  CG  PHE A 116      -7.403  -8.894   8.414  1.00 30.00           C  
ATOM   1894  CD1 PHE A 116      -7.603  -9.911   9.373  1.00 30.00           C  
ATOM   1895  CD2 PHE A 116      -8.339  -7.842   8.326  1.00 30.00           C  
ATOM   1896  CE1 PHE A 116      -8.658  -9.825  10.270  1.00 30.00           C  
ATOM   1897  CE2 PHE A 116      -9.381  -7.770   9.242  1.00 30.00           C  
ATOM   1898  CZ  PHE A 116      -9.535  -8.750  10.213  1.00 30.00           C  
ATOM   1899  H   PHE A 116      -4.500  -9.828   5.812  1.00 30.00           H  
ATOM   1900  HA  PHE A 116      -7.042 -10.892   6.669  1.00 30.00           H  
ATOM   1901  HB2 PHE A 116      -5.397  -9.377   7.966  1.00 30.00           H  
ATOM   1902  HB3 PHE A 116      -6.005  -8.043   7.034  1.00 30.00           H  
ATOM   1903  HD1 PHE A 116      -6.926 -10.751   9.423  1.00 30.00           H  
ATOM   1904  HD2 PHE A 116      -8.233  -7.077   7.569  1.00 30.00           H  
ATOM   1905  HE1 PHE A 116      -8.797 -10.594  11.016  1.00 30.00           H  
ATOM   1906  HE2 PHE A 116     -10.080  -6.950   9.212  1.00 30.00           H  
ATOM   1907  HZ  PHE A 116     -10.352  -8.682  10.917  1.00 30.00           H  
ATOM   1908  N   LEU A 117      -6.947  -8.751   4.146  1.00 30.00           N  
ATOM   1909  CA  LEU A 117      -7.703  -8.298   2.971  1.00 30.00           C  
ATOM   1910  C   LEU A 117      -8.216  -9.486   2.137  1.00 30.00           C  
ATOM   1911  O   LEU A 117      -9.394  -9.503   1.781  1.00 30.00           O  
ATOM   1912  CB  LEU A 117      -6.849  -7.350   2.090  1.00 30.00           C  
ATOM   1913  CG  LEU A 117      -6.415  -6.022   2.754  1.00 30.00           C  
ATOM   1914  CD1 LEU A 117      -5.475  -5.216   1.838  1.00 30.00           C  
ATOM   1915  CD2 LEU A 117      -7.606  -5.159   3.181  1.00 30.00           C  
ATOM   1916  H   LEU A 117      -5.945  -8.627   4.111  1.00 30.00           H  
ATOM   1917  HA  LEU A 117      -8.577  -7.753   3.326  1.00 30.00           H  
ATOM   1918  HB2 LEU A 117      -5.959  -7.882   1.754  1.00 30.00           H  
ATOM   1919  HB3 LEU A 117      -7.406  -7.113   1.182  1.00 30.00           H  
ATOM   1920  HG  LEU A 117      -5.855  -6.259   3.654  1.00 30.00           H  
ATOM   1921 HD11 LEU A 117      -4.518  -5.042   2.329  1.00 30.00           H  
ATOM   1922 HD12 LEU A 117      -5.279  -5.736   0.900  1.00 30.00           H  
ATOM   1923 HD13 LEU A 117      -5.884  -4.239   1.575  1.00 30.00           H  
ATOM   1924 HD21 LEU A 117      -7.307  -4.134   3.404  1.00 30.00           H  
ATOM   1925 HD22 LEU A 117      -8.350  -5.119   2.388  1.00 30.00           H  
ATOM   1926 HD23 LEU A 117      -8.070  -5.561   4.080  1.00 30.00           H  
ATOM   1927  N   GLU A 118      -7.327 -10.465   1.879  1.00 30.00           N  
ATOM   1928  CA  GLU A 118      -7.584 -11.692   1.118  1.00 30.00           C  
ATOM   1929  C   GLU A 118      -8.691 -12.578   1.723  1.00 30.00           C  
ATOM   1930  O   GLU A 118      -9.496 -13.124   0.967  1.00 30.00           O  
ATOM   1931  CB  GLU A 118      -6.246 -12.449   0.943  1.00 30.00           C  
ATOM   1932  CG  GLU A 118      -6.319 -13.778   0.156  1.00 30.00           C  
ATOM   1933  CD  GLU A 118      -4.966 -14.499   0.107  1.00 30.00           C  
ATOM   1934  OE1 GLU A 118      -4.554 -15.020   1.167  1.00 30.00           O  
ATOM   1935  OE2 GLU A 118      -4.360 -14.529  -0.988  1.00 30.00           O1-
ATOM   1936  H   GLU A 118      -6.377 -10.354   2.206  1.00 30.00           H  
ATOM   1937  HA  GLU A 118      -7.925 -11.387   0.127  1.00 30.00           H  
ATOM   1938  HB2 GLU A 118      -5.538 -11.792   0.436  1.00 30.00           H  
ATOM   1939  HB3 GLU A 118      -5.817 -12.634   1.929  1.00 30.00           H  
ATOM   1940  HG2 GLU A 118      -7.037 -14.463   0.609  1.00 30.00           H  
ATOM   1941  HG3 GLU A 118      -6.683 -13.586  -0.856  1.00 30.00           H  
ATOM   1942  N   SER A 119      -8.733 -12.673   3.064  1.00 30.00           N  
ATOM   1943  CA  SER A 119      -9.732 -13.436   3.822  1.00 30.00           C  
ATOM   1944  C   SER A 119     -11.168 -12.872   3.738  1.00 30.00           C  
ATOM   1945  O   SER A 119     -12.112 -13.643   3.903  1.00 30.00           O  
ATOM   1946  CB  SER A 119      -9.248 -13.610   5.278  1.00 30.00           C  
ATOM   1947  OG  SER A 119      -9.370 -12.429   6.046  1.00 30.00           O  
ATOM   1948  H   SER A 119      -8.017 -12.212   3.610  1.00 30.00           H  
ATOM   1949  HA  SER A 119      -9.761 -14.431   3.375  1.00 30.00           H  
ATOM   1950  HB2 SER A 119      -9.838 -14.384   5.769  1.00 30.00           H  
ATOM   1951  HB3 SER A 119      -8.213 -13.953   5.303  1.00 30.00           H  
ATOM   1952  HG  SER A 119      -8.749 -11.776   5.713  1.00 30.00           H  
ATOM   1953  N   HIS A 120     -11.303 -11.564   3.455  1.00 30.00           N  
ATOM   1954  CA  HIS A 120     -12.576 -10.885   3.193  1.00 30.00           C  
ATOM   1955  C   HIS A 120     -12.919 -10.812   1.690  1.00 30.00           C  
ATOM   1956  O   HIS A 120     -13.941 -10.219   1.342  1.00 30.00           O  
ATOM   1957  CB  HIS A 120     -12.551  -9.482   3.837  1.00 30.00           C  
ATOM   1958  CG  HIS A 120     -12.613  -9.489   5.345  1.00 30.00           C  
ATOM   1959  CD2 HIS A 120     -13.662  -9.277   6.214  1.00 30.00           C  
ATOM   1960  ND1 HIS A 120     -11.509  -9.713   6.148  1.00 30.00           N  
ATOM   1961  CE1 HIS A 120     -11.921  -9.641   7.416  1.00 30.00           C  
ATOM   1962  NE2 HIS A 120     -13.216  -9.374   7.533  1.00 30.00           N  
ATOM   1963  H   HIS A 120     -10.473 -11.001   3.332  1.00 30.00           H  
ATOM   1964  HA  HIS A 120     -13.393 -11.444   3.653  1.00 30.00           H  
ATOM   1965  HB2 HIS A 120     -11.659  -8.937   3.526  1.00 30.00           H  
ATOM   1966  HB3 HIS A 120     -13.400  -8.889   3.494  1.00 30.00           H  
ATOM   1967  HD1 HIS A 120     -10.562  -9.892   5.837  1.00 30.00           H  
ATOM   1968  HD2 HIS A 120     -14.696  -9.059   5.992  1.00 30.00           H  
ATOM   1969  HE1 HIS A 120     -11.264  -9.787   8.260  1.00 30.00           H  
ATOM   1970  N   GLN A 121     -12.077 -11.420   0.833  1.00 30.00           N  
ATOM   1971  CA  GLN A 121     -12.185 -11.470  -0.628  1.00 30.00           C  
ATOM   1972  C   GLN A 121     -12.000 -10.088  -1.282  1.00 30.00           C  
ATOM   1973  O   GLN A 121     -12.757  -9.718  -2.175  1.00 30.00           O  
ATOM   1974  CB  GLN A 121     -13.440 -12.260  -1.110  1.00 30.00           C  
ATOM   1975  CG  GLN A 121     -13.314 -13.795  -1.002  1.00 30.00           C  
ATOM   1976  CD  GLN A 121     -13.254 -14.330   0.431  1.00 30.00           C  
ATOM   1977  NE2 GLN A 121     -12.256 -15.163   0.730  1.00 30.00           N  
ATOM   1978  OE1 GLN A 121     -14.109 -14.009   1.253  1.00 30.00           O  
ATOM   1979  H   GLN A 121     -11.277 -11.906   1.214  1.00 30.00           H  
ATOM   1980  HA  GLN A 121     -11.314 -12.039  -0.959  1.00 30.00           H  
ATOM   1981  HB2 GLN A 121     -14.338 -11.922  -0.594  1.00 30.00           H  
ATOM   1982  HB3 GLN A 121     -13.626 -12.048  -2.163  1.00 30.00           H  
ATOM   1983  HG2 GLN A 121     -14.175 -14.260  -1.479  1.00 30.00           H  
ATOM   1984  HG3 GLN A 121     -12.444 -14.125  -1.566  1.00 30.00           H  
ATOM   1985 HE21 GLN A 121     -11.577 -15.429   0.026  1.00 30.00           H  
ATOM   1986 HE22 GLN A 121     -12.175 -15.541   1.661  1.00 30.00           H  
ATOM   1987  N   PHE A 122     -10.972  -9.359  -0.821  1.00 30.00           N  
ATOM   1988  CA  PHE A 122     -10.511  -8.093  -1.387  1.00 30.00           C  
ATOM   1989  C   PHE A 122      -9.040  -8.204  -1.800  1.00 30.00           C  
ATOM   1990  O   PHE A 122      -8.263  -8.903  -1.147  1.00 30.00           O  
ATOM   1991  CB  PHE A 122     -10.679  -6.950  -0.365  1.00 30.00           C  
ATOM   1992  CG  PHE A 122     -12.094  -6.437  -0.183  1.00 30.00           C  
ATOM   1993  CD1 PHE A 122     -12.588  -5.406  -1.009  1.00 30.00           C  
ATOM   1994  CD2 PHE A 122     -12.971  -7.067   0.723  1.00 30.00           C  
ATOM   1995  CE1 PHE A 122     -13.894  -4.962  -0.858  1.00 30.00           C  
ATOM   1996  CE2 PHE A 122     -14.275  -6.609   0.861  1.00 30.00           C  
ATOM   1997  CZ  PHE A 122     -14.730  -5.555   0.079  1.00 30.00           C  
ATOM   1998  H   PHE A 122     -10.405  -9.725  -0.067  1.00 30.00           H  
ATOM   1999  HA  PHE A 122     -11.084  -7.849  -2.282  1.00 30.00           H  
ATOM   2000  HB2 PHE A 122     -10.295  -7.263   0.607  1.00 30.00           H  
ATOM   2001  HB3 PHE A 122     -10.065  -6.095  -0.656  1.00 30.00           H  
ATOM   2002  HD1 PHE A 122     -11.947  -4.945  -1.746  1.00 30.00           H  
ATOM   2003  HD2 PHE A 122     -12.619  -7.885   1.331  1.00 30.00           H  
ATOM   2004  HE1 PHE A 122     -14.259  -4.151  -1.473  1.00 30.00           H  
ATOM   2005  HE2 PHE A 122     -14.935  -7.079   1.574  1.00 30.00           H  
ATOM   2006  HZ  PHE A 122     -15.745  -5.201   0.192  1.00 30.00           H  
ATOM   2007  N   ILE A 123      -8.683  -7.454  -2.851  1.00 30.00           N  
ATOM   2008  CA  ILE A 123      -7.308  -7.235  -3.287  1.00 30.00           C  
ATOM   2009  C   ILE A 123      -6.972  -5.738  -3.162  1.00 30.00           C  
ATOM   2010  O   ILE A 123      -7.873  -4.899  -3.219  1.00 30.00           O  
ATOM   2011  CB  ILE A 123      -7.098  -7.676  -4.768  1.00 30.00           C  
ATOM   2012  CG1 ILE A 123      -7.805  -6.824  -5.852  1.00 30.00           C  
ATOM   2013  CG2 ILE A 123      -7.418  -9.173  -4.939  1.00 30.00           C  
ATOM   2014  CD1 ILE A 123      -7.299  -7.100  -7.269  1.00 30.00           C  
ATOM   2015  H   ILE A 123      -9.388  -6.920  -3.343  1.00 30.00           H  
ATOM   2016  HA  ILE A 123      -6.609  -7.786  -2.655  1.00 30.00           H  
ATOM   2017  HB  ILE A 123      -6.031  -7.577  -4.960  1.00 30.00           H  
ATOM   2018 HG12 ILE A 123      -8.877  -7.006  -5.816  1.00 30.00           H  
ATOM   2019 HG13 ILE A 123      -7.674  -5.757  -5.685  1.00 30.00           H  
ATOM   2020 HG21 ILE A 123      -7.064  -9.548  -5.898  1.00 30.00           H  
ATOM   2021 HG22 ILE A 123      -6.941  -9.769  -4.161  1.00 30.00           H  
ATOM   2022 HG23 ILE A 123      -8.490  -9.361  -4.880  1.00 30.00           H  
ATOM   2023 HD11 ILE A 123      -7.629  -6.315  -7.950  1.00 30.00           H  
ATOM   2024 HD12 ILE A 123      -6.211  -7.135  -7.307  1.00 30.00           H  
ATOM   2025 HD13 ILE A 123      -7.684  -8.049  -7.641  1.00 30.00           H  
ATOM   2026  N   HIS A 124      -5.670  -5.442  -3.035  1.00 30.00           N  
ATOM   2027  CA  HIS A 124      -5.136  -4.086  -3.124  1.00 30.00           C  
ATOM   2028  C   HIS A 124      -4.692  -3.831  -4.573  1.00 30.00           C  
ATOM   2029  O   HIS A 124      -3.869  -4.578  -5.103  1.00 30.00           O  
ATOM   2030  CB  HIS A 124      -3.991  -3.920  -2.109  1.00 30.00           C  
ATOM   2031  CG  HIS A 124      -3.689  -2.493  -1.722  1.00 30.00           C  
ATOM   2032  CD2 HIS A 124      -3.692  -1.931  -0.464  1.00 30.00           C  
ATOM   2033  ND1 HIS A 124      -3.358  -1.503  -2.654  1.00 30.00           N  
ATOM   2034  CE1 HIS A 124      -3.160  -0.407  -1.934  1.00 30.00           C  
ATOM   2035  NE2 HIS A 124      -3.339  -0.603  -0.631  1.00 30.00           N  
ATOM   2036  H   HIS A 124      -4.988  -6.186  -2.994  1.00 30.00           H  
ATOM   2037  HA  HIS A 124      -5.919  -3.381  -2.841  1.00 30.00           H  
ATOM   2038  HB2 HIS A 124      -4.263  -4.431  -1.186  1.00 30.00           H  
ATOM   2039  HB3 HIS A 124      -3.079  -4.399  -2.463  1.00 30.00           H  
ATOM   2040  HD2 HIS A 124      -3.910  -2.357   0.504  1.00 30.00           H  
ATOM   2041  HE1 HIS A 124      -2.883   0.545  -2.361  1.00 30.00           H  
ATOM   2042  HE2 HIS A 124      -3.262   0.100   0.093  1.00 30.00           H  
ATOM   2043  N   ARG A 125      -5.264  -2.781  -5.179  1.00 30.00           N  
ATOM   2044  CA  ARG A 125      -5.069  -2.389  -6.576  1.00 30.00           C  
ATOM   2045  C   ARG A 125      -3.676  -1.810  -6.894  1.00 30.00           C  
ATOM   2046  O   ARG A 125      -3.323  -1.762  -8.074  1.00 30.00           O  
ATOM   2047  CB  ARG A 125      -6.156  -1.371  -6.971  1.00 30.00           C  
ATOM   2048  CG  ARG A 125      -7.605  -1.879  -6.811  1.00 30.00           C  
ATOM   2049  CD  ARG A 125      -8.656  -0.827  -7.210  1.00 30.00           C  
ATOM   2050  NE  ARG A 125      -8.730  -0.640  -8.668  1.00 30.00           N  
ATOM   2051  CZ  ARG A 125      -9.397   0.310  -9.344  1.00 30.00           C  
ATOM   2052  NH1 ARG A 125     -10.096   1.275  -8.725  1.00 30.00           N1+
ATOM   2053  NH2 ARG A 125      -9.352   0.283 -10.681  1.00 30.00           N1+
ATOM   2054  H   ARG A 125      -5.920  -2.217  -4.652  1.00 30.00           H  
ATOM   2055  HA  ARG A 125      -5.195  -3.282  -7.193  1.00 30.00           H  
ATOM   2056  HB2 ARG A 125      -6.030  -0.465  -6.376  1.00 30.00           H  
ATOM   2057  HB3 ARG A 125      -6.002  -1.071  -8.006  1.00 30.00           H  
ATOM   2058  HG2 ARG A 125      -7.698  -2.737  -7.482  1.00 30.00           H  
ATOM   2059  HG3 ARG A 125      -7.826  -2.278  -5.822  1.00 30.00           H  
ATOM   2060  HD2 ARG A 125      -9.626  -1.003  -6.748  1.00 30.00           H  
ATOM   2061  HD3 ARG A 125      -8.317   0.138  -6.831  1.00 30.00           H  
ATOM   2062  HE  ARG A 125      -8.180  -1.296  -9.208  1.00 30.00           H  
ATOM   2063 HH11 ARG A 125     -10.125   1.303  -7.715  1.00 30.00           H  
ATOM   2064 HH12 ARG A 125     -10.584   1.984  -9.250  1.00 30.00           H  
ATOM   2065 HH21 ARG A 125      -8.797  -0.414 -11.161  1.00 30.00           H  
ATOM   2066 HH22 ARG A 125      -9.832   0.979 -11.229  1.00 30.00           H  
ATOM   2067  N   ASP A 126      -2.921  -1.379  -5.868  1.00 30.00           N  
ATOM   2068  CA  ASP A 126      -1.602  -0.768  -6.018  1.00 30.00           C  
ATOM   2069  C   ASP A 126      -0.830  -0.915  -4.698  1.00 30.00           C  
ATOM   2070  O   ASP A 126      -0.636   0.069  -3.983  1.00 30.00           O  
ATOM   2071  CB  ASP A 126      -1.703   0.706  -6.495  1.00 30.00           C  
ATOM   2072  CG  ASP A 126      -0.381   1.412  -6.845  1.00 30.00           C  
ATOM   2073  OD1 ASP A 126       0.570   0.721  -7.274  1.00 30.00           O  
ATOM   2074  OD2 ASP A 126      -0.380   2.661  -6.808  1.00 30.00           O1-
ATOM   2075  H   ASP A 126      -3.267  -1.459  -4.920  1.00 30.00           H  
ATOM   2076  HA  ASP A 126      -1.054  -1.346  -6.766  1.00 30.00           H  
ATOM   2077  HB2 ASP A 126      -2.326   0.727  -7.384  1.00 30.00           H  
ATOM   2078  HB3 ASP A 126      -2.255   1.292  -5.760  1.00 30.00           H  
ATOM   2079  N   LEU A 127      -0.425  -2.153  -4.380  1.00 30.00           N  
ATOM   2080  CA  LEU A 127       0.376  -2.454  -3.196  1.00 30.00           C  
ATOM   2081  C   LEU A 127       1.833  -2.019  -3.434  1.00 30.00           C  
ATOM   2082  O   LEU A 127       2.575  -2.712  -4.130  1.00 30.00           O  
ATOM   2083  CB  LEU A 127       0.225  -3.950  -2.865  1.00 30.00           C  
ATOM   2084  CG  LEU A 127       0.963  -4.418  -1.598  1.00 30.00           C  
ATOM   2085  CD1 LEU A 127       0.454  -3.728  -0.316  1.00 30.00           C  
ATOM   2086  CD2 LEU A 127       0.883  -5.943  -1.493  1.00 30.00           C  
ATOM   2087  H   LEU A 127      -0.630  -2.925  -4.998  1.00 30.00           H  
ATOM   2088  HA  LEU A 127      -0.029  -1.883  -2.359  1.00 30.00           H  
ATOM   2089  HB2 LEU A 127      -0.833  -4.192  -2.765  1.00 30.00           H  
ATOM   2090  HB3 LEU A 127       0.578  -4.536  -3.711  1.00 30.00           H  
ATOM   2091  HG  LEU A 127       2.019  -4.183  -1.713  1.00 30.00           H  
ATOM   2092 HD11 LEU A 127       0.243  -4.447   0.476  1.00 30.00           H  
ATOM   2093 HD12 LEU A 127       1.195  -3.030   0.073  1.00 30.00           H  
ATOM   2094 HD13 LEU A 127      -0.468  -3.170  -0.484  1.00 30.00           H  
ATOM   2095 HD21 LEU A 127       1.505  -6.318  -0.681  1.00 30.00           H  
ATOM   2096 HD22 LEU A 127      -0.139  -6.278  -1.331  1.00 30.00           H  
ATOM   2097 HD23 LEU A 127       1.220  -6.405  -2.418  1.00 30.00           H  
ATOM   2098  N   ALA A 128       2.182  -0.852  -2.875  1.00 30.00           N  
ATOM   2099  CA  ALA A 128       3.450  -0.162  -3.086  1.00 30.00           C  
ATOM   2100  C   ALA A 128       3.869   0.564  -1.802  1.00 30.00           C  
ATOM   2101  O   ALA A 128       3.027   0.823  -0.940  1.00 30.00           O  
ATOM   2102  CB  ALA A 128       3.271   0.834  -4.247  1.00 30.00           C  
ATOM   2103  H   ALA A 128       1.510  -0.356  -2.308  1.00 30.00           H  
ATOM   2104  HA  ALA A 128       4.231  -0.882  -3.340  1.00 30.00           H  
ATOM   2105  HB1 ALA A 128       4.206   1.345  -4.480  1.00 30.00           H  
ATOM   2106  HB2 ALA A 128       2.943   0.327  -5.154  1.00 30.00           H  
ATOM   2107  HB3 ALA A 128       2.521   1.590  -4.013  1.00 30.00           H  
ATOM   2108  N   ALA A 129       5.169   0.894  -1.708  1.00 30.00           N  
ATOM   2109  CA  ALA A 129       5.775   1.594  -0.569  1.00 30.00           C  
ATOM   2110  C   ALA A 129       5.249   3.028  -0.338  1.00 30.00           C  
ATOM   2111  O   ALA A 129       5.352   3.522   0.784  1.00 30.00           O  
ATOM   2112  CB  ALA A 129       7.302   1.576  -0.729  1.00 30.00           C  
ATOM   2113  H   ALA A 129       5.803   0.630  -2.452  1.00 30.00           H  
ATOM   2114  HA  ALA A 129       5.537   1.015   0.324  1.00 30.00           H  
ATOM   2115  HB1 ALA A 129       7.798   2.055   0.115  1.00 30.00           H  
ATOM   2116  HB2 ALA A 129       7.678   0.554  -0.788  1.00 30.00           H  
ATOM   2117  HB3 ALA A 129       7.611   2.092  -1.638  1.00 30.00           H  
ATOM   2118  N   ARG A 130       4.674   3.662  -1.376  1.00 30.00           N  
ATOM   2119  CA  ARG A 130       3.963   4.944  -1.282  1.00 30.00           C  
ATOM   2120  C   ARG A 130       2.625   4.847  -0.520  1.00 30.00           C  
ATOM   2121  O   ARG A 130       2.219   5.830   0.098  1.00 30.00           O  
ATOM   2122  CB  ARG A 130       3.732   5.542  -2.685  1.00 30.00           C  
ATOM   2123  CG  ARG A 130       3.132   4.571  -3.713  1.00 30.00           C  
ATOM   2124  CD  ARG A 130       2.637   5.276  -4.982  1.00 30.00           C  
ATOM   2125  NE  ARG A 130       2.385   4.298  -6.048  1.00 30.00           N  
ATOM   2126  CZ  ARG A 130       3.311   3.765  -6.863  1.00 30.00           C  
ATOM   2127  NH1 ARG A 130       4.591   4.170  -6.862  1.00 30.00           N1+
ATOM   2128  NH2 ARG A 130       2.945   2.787  -7.692  1.00 30.00           N1+
ATOM   2129  H   ARG A 130       4.641   3.199  -2.272  1.00 30.00           H  
ATOM   2130  HA  ARG A 130       4.600   5.637  -0.737  1.00 30.00           H  
ATOM   2131  HB2 ARG A 130       3.105   6.432  -2.609  1.00 30.00           H  
ATOM   2132  HB3 ARG A 130       4.686   5.890  -3.078  1.00 30.00           H  
ATOM   2133  HG2 ARG A 130       3.810   3.747  -3.940  1.00 30.00           H  
ATOM   2134  HG3 ARG A 130       2.259   4.117  -3.247  1.00 30.00           H  
ATOM   2135  HD2 ARG A 130       1.650   5.691  -4.771  1.00 30.00           H  
ATOM   2136  HD3 ARG A 130       3.262   6.117  -5.283  1.00 30.00           H  
ATOM   2137  HE  ARG A 130       1.440   3.933  -6.109  1.00 30.00           H  
ATOM   2138 HH11 ARG A 130       4.885   4.906  -6.237  1.00 30.00           H  
ATOM   2139 HH12 ARG A 130       5.268   3.726  -7.466  1.00 30.00           H  
ATOM   2140 HH21 ARG A 130       2.001   2.415  -7.654  1.00 30.00           H  
ATOM   2141 HH22 ARG A 130       3.621   2.340  -8.294  1.00 30.00           H  
ATOM   2142  N   ASN A 131       1.982   3.670  -0.580  1.00 30.00           N  
ATOM   2143  CA  ASN A 131       0.688   3.361   0.039  1.00 30.00           C  
ATOM   2144  C   ASN A 131       0.889   2.513   1.310  1.00 30.00           C  
ATOM   2145  O   ASN A 131       0.018   1.720   1.666  1.00 30.00           O  
ATOM   2146  CB  ASN A 131      -0.227   2.665  -1.002  1.00 30.00           C  
ATOM   2147  CG  ASN A 131      -0.461   3.514  -2.258  1.00 30.00           C  
ATOM   2148  ND2 ASN A 131      -0.390   2.898  -3.439  1.00 30.00           N  
ATOM   2149  OD1 ASN A 131      -0.704   4.716  -2.169  1.00 30.00           O  
ATOM   2150  H   ASN A 131       2.413   2.904  -1.079  1.00 30.00           H  
ATOM   2151  HA  ASN A 131       0.194   4.276   0.370  1.00 30.00           H  
ATOM   2152  HB2 ASN A 131       0.195   1.700  -1.287  1.00 30.00           H  
ATOM   2153  HB3 ASN A 131      -1.206   2.459  -0.566  1.00 30.00           H  
ATOM   2154 HD21 ASN A 131      -0.236   1.898  -3.495  1.00 30.00           H  
ATOM   2155 HD22 ASN A 131      -0.556   3.409  -4.293  1.00 30.00           H  
ATOM   2156  N   CYS A 132       2.043   2.705   1.966  1.00 30.00           N  
ATOM   2157  CA  CYS A 132       2.478   2.045   3.190  1.00 30.00           C  
ATOM   2158  C   CYS A 132       3.124   3.113   4.082  1.00 30.00           C  
ATOM   2159  O   CYS A 132       3.840   3.975   3.570  1.00 30.00           O  
ATOM   2160  CB  CYS A 132       3.497   0.935   2.891  1.00 30.00           C  
ATOM   2161  SG  CYS A 132       2.693  -0.525   2.180  1.00 30.00           S  
ATOM   2162  H   CYS A 132       2.693   3.390   1.604  1.00 30.00           H  
ATOM   2163  HA  CYS A 132       1.620   1.628   3.720  1.00 30.00           H  
ATOM   2164  HB2 CYS A 132       4.267   1.290   2.207  1.00 30.00           H  
ATOM   2165  HB3 CYS A 132       4.005   0.631   3.801  1.00 30.00           H  
ATOM   2166  HG  CYS A 132       2.405   0.039   1.002  1.00 30.00           H  
ATOM   2167  N   LEU A 133       2.849   3.043   5.394  1.00 30.00           N  
ATOM   2168  CA  LEU A 133       3.232   4.065   6.368  1.00 30.00           C  
ATOM   2169  C   LEU A 133       3.879   3.396   7.593  1.00 30.00           C  
ATOM   2170  O   LEU A 133       3.248   2.553   8.229  1.00 30.00           O  
ATOM   2171  CB  LEU A 133       1.974   4.872   6.772  1.00 30.00           C  
ATOM   2172  CG  LEU A 133       1.240   5.603   5.623  1.00 30.00           C  
ATOM   2173  CD1 LEU A 133      -0.126   6.119   6.104  1.00 30.00           C  
ATOM   2174  CD2 LEU A 133       2.090   6.730   5.003  1.00 30.00           C  
ATOM   2175  H   LEU A 133       2.243   2.310   5.742  1.00 30.00           H  
ATOM   2176  HA  LEU A 133       3.962   4.750   5.935  1.00 30.00           H  
ATOM   2177  HB2 LEU A 133       1.268   4.189   7.245  1.00 30.00           H  
ATOM   2178  HB3 LEU A 133       2.243   5.608   7.530  1.00 30.00           H  
ATOM   2179  HG  LEU A 133       1.018   4.889   4.829  1.00 30.00           H  
ATOM   2180 HD11 LEU A 133      -0.383   7.077   5.659  1.00 30.00           H  
ATOM   2181 HD12 LEU A 133      -0.919   5.424   5.832  1.00 30.00           H  
ATOM   2182 HD13 LEU A 133      -0.155   6.248   7.184  1.00 30.00           H  
ATOM   2183 HD21 LEU A 133       1.550   7.671   4.897  1.00 30.00           H  
ATOM   2184 HD22 LEU A 133       2.966   6.946   5.610  1.00 30.00           H  
ATOM   2185 HD23 LEU A 133       2.433   6.451   4.006  1.00 30.00           H  
ATOM   2186  N   VAL A 134       5.118   3.807   7.901  1.00 30.00           N  
ATOM   2187  CA  VAL A 134       5.945   3.351   9.023  1.00 30.00           C  
ATOM   2188  C   VAL A 134       5.685   4.237  10.260  1.00 30.00           C  
ATOM   2189  O   VAL A 134       5.655   5.459  10.112  1.00 30.00           O  
ATOM   2190  CB  VAL A 134       7.453   3.477   8.633  1.00 30.00           C  
ATOM   2191  CG1 VAL A 134       8.455   3.210   9.769  1.00 30.00           C  
ATOM   2192  CG2 VAL A 134       7.806   2.537   7.473  1.00 30.00           C  
ATOM   2193  H   VAL A 134       5.523   4.559   7.359  1.00 30.00           H  
ATOM   2194  HA  VAL A 134       5.715   2.311   9.255  1.00 30.00           H  
ATOM   2195  HB  VAL A 134       7.628   4.497   8.283  1.00 30.00           H  
ATOM   2196 HG11 VAL A 134       9.483   3.247   9.407  1.00 30.00           H  
ATOM   2197 HG12 VAL A 134       8.385   3.934  10.576  1.00 30.00           H  
ATOM   2198 HG13 VAL A 134       8.287   2.215  10.174  1.00 30.00           H  
ATOM   2199 HG21 VAL A 134       8.824   2.708   7.124  1.00 30.00           H  
ATOM   2200 HG22 VAL A 134       7.734   1.495   7.782  1.00 30.00           H  
ATOM   2201 HG23 VAL A 134       7.141   2.679   6.625  1.00 30.00           H  
ATOM   2202  N   ASP A 135       5.529   3.625  11.451  1.00 30.00           N  
ATOM   2203  CA  ASP A 135       5.339   4.335  12.729  1.00 30.00           C  
ATOM   2204  C   ASP A 135       6.639   4.343  13.568  1.00 30.00           C  
ATOM   2205  O   ASP A 135       7.692   3.936  13.077  1.00 30.00           O  
ATOM   2206  CB  ASP A 135       4.092   3.827  13.518  1.00 30.00           C  
ATOM   2207  CG  ASP A 135       4.078   2.396  14.093  1.00 30.00           C  
ATOM   2208  OD1 ASP A 135       5.115   1.699  14.055  1.00 30.00           O  
ATOM   2209  OD2 ASP A 135       3.008   2.035  14.630  1.00 30.00           O1-
ATOM   2210  H   ASP A 135       5.553   2.615  11.505  1.00 30.00           H  
ATOM   2211  HA  ASP A 135       5.146   5.389  12.526  1.00 30.00           H  
ATOM   2212  HB2 ASP A 135       3.847   4.533  14.313  1.00 30.00           H  
ATOM   2213  HB3 ASP A 135       3.240   3.869  12.839  1.00 30.00           H  
ATOM   2214  N   ARG A 136       6.533   4.809  14.825  1.00 30.00           N  
ATOM   2215  CA  ARG A 136       7.613   4.896  15.817  1.00 30.00           C  
ATOM   2216  C   ARG A 136       8.296   3.550  16.134  1.00 30.00           C  
ATOM   2217  O   ARG A 136       9.519   3.522  16.274  1.00 30.00           O  
ATOM   2218  CB  ARG A 136       7.053   5.568  17.091  1.00 30.00           C  
ATOM   2219  CG  ARG A 136       8.073   5.783  18.225  1.00 30.00           C  
ATOM   2220  CD  ARG A 136       7.463   6.519  19.428  1.00 30.00           C  
ATOM   2221  NE  ARG A 136       8.485   6.878  20.427  1.00 30.00           N  
ATOM   2222  CZ  ARG A 136       8.299   7.560  21.574  1.00 30.00           C  
ATOM   2223  NH1 ARG A 136       7.090   8.008  21.949  1.00 30.00           N1+
ATOM   2224  NH2 ARG A 136       9.353   7.796  22.364  1.00 30.00           N1+
ATOM   2225  H   ARG A 136       5.630   5.133  15.142  1.00 30.00           H  
ATOM   2226  HA  ARG A 136       8.376   5.554  15.398  1.00 30.00           H  
ATOM   2227  HB2 ARG A 136       6.626   6.534  16.822  1.00 30.00           H  
ATOM   2228  HB3 ARG A 136       6.223   4.973  17.478  1.00 30.00           H  
ATOM   2229  HG2 ARG A 136       8.372   4.794  18.575  1.00 30.00           H  
ATOM   2230  HG3 ARG A 136       8.983   6.269  17.870  1.00 30.00           H  
ATOM   2231  HD2 ARG A 136       6.850   7.368  19.123  1.00 30.00           H  
ATOM   2232  HD3 ARG A 136       6.801   5.824  19.946  1.00 30.00           H  
ATOM   2233  HE  ARG A 136       9.420   6.558  20.213  1.00 30.00           H  
ATOM   2234 HH11 ARG A 136       6.286   7.832  21.364  1.00 30.00           H  
ATOM   2235 HH12 ARG A 136       6.972   8.516  22.813  1.00 30.00           H  
ATOM   2236 HH21 ARG A 136      10.271   7.467  22.104  1.00 30.00           H  
ATOM   2237 HH22 ARG A 136       9.240   8.305  23.230  1.00 30.00           H  
ATOM   2238  N   ASP A 137       7.498   2.472  16.215  1.00 30.00           N  
ATOM   2239  CA  ASP A 137       7.946   1.093  16.466  1.00 30.00           C  
ATOM   2240  C   ASP A 137       8.493   0.397  15.201  1.00 30.00           C  
ATOM   2241  O   ASP A 137       8.906  -0.759  15.280  1.00 30.00           O  
ATOM   2242  CB  ASP A 137       6.838   0.224  17.123  1.00 30.00           C  
ATOM   2243  CG  ASP A 137       6.178   0.784  18.400  1.00 30.00           C  
ATOM   2244  OD1 ASP A 137       6.786   1.644  19.079  1.00 30.00           O  
ATOM   2245  OD2 ASP A 137       5.110   0.239  18.754  1.00 30.00           O1-
ATOM   2246  H   ASP A 137       6.505   2.582  16.065  1.00 30.00           H  
ATOM   2247  HA  ASP A 137       8.782   1.136  17.167  1.00 30.00           H  
ATOM   2248  HB2 ASP A 137       6.045   0.048  16.392  1.00 30.00           H  
ATOM   2249  HB3 ASP A 137       7.248  -0.753  17.385  1.00 30.00           H  
ATOM   2250  N   LEU A 138       8.492   1.118  14.067  1.00 30.00           N  
ATOM   2251  CA  LEU A 138       8.939   0.723  12.730  1.00 30.00           C  
ATOM   2252  C   LEU A 138       8.004  -0.281  12.026  1.00 30.00           C  
ATOM   2253  O   LEU A 138       8.412  -0.900  11.043  1.00 30.00           O  
ATOM   2254  CB  LEU A 138      10.432   0.303  12.696  1.00 30.00           C  
ATOM   2255  CG  LEU A 138      11.416   1.288  13.374  1.00 30.00           C  
ATOM   2256  CD1 LEU A 138      12.877   0.842  13.160  1.00 30.00           C  
ATOM   2257  CD2 LEU A 138      11.202   2.751  12.941  1.00 30.00           C  
ATOM   2258  H   LEU A 138       8.124   2.058  14.116  1.00 30.00           H  
ATOM   2259  HA  LEU A 138       8.853   1.637  12.152  1.00 30.00           H  
ATOM   2260  HB2 LEU A 138      10.549  -0.683  13.148  1.00 30.00           H  
ATOM   2261  HB3 LEU A 138      10.733   0.187  11.654  1.00 30.00           H  
ATOM   2262  HG  LEU A 138      11.234   1.248  14.447  1.00 30.00           H  
ATOM   2263 HD11 LEU A 138      13.403   0.768  14.112  1.00 30.00           H  
ATOM   2264 HD12 LEU A 138      12.942  -0.135  12.680  1.00 30.00           H  
ATOM   2265 HD13 LEU A 138      13.433   1.539  12.532  1.00 30.00           H  
ATOM   2266 HD21 LEU A 138      12.097   3.349  13.102  1.00 30.00           H  
ATOM   2267 HD22 LEU A 138      10.928   2.828  11.888  1.00 30.00           H  
ATOM   2268 HD23 LEU A 138      10.409   3.216  13.527  1.00 30.00           H  
ATOM   2269  N   CYS A 139       6.758  -0.396  12.518  1.00 30.00           N  
ATOM   2270  CA  CYS A 139       5.703  -1.227  11.950  1.00 30.00           C  
ATOM   2271  C   CYS A 139       5.063  -0.525  10.741  1.00 30.00           C  
ATOM   2272  O   CYS A 139       4.575   0.598  10.882  1.00 30.00           O  
ATOM   2273  CB  CYS A 139       4.661  -1.633  13.018  1.00 30.00           C  
ATOM   2274  SG  CYS A 139       3.271  -2.582  12.330  1.00 30.00           S  
ATOM   2275  H   CYS A 139       6.480   0.183  13.301  1.00 30.00           H  
ATOM   2276  HA  CYS A 139       6.179  -2.146  11.612  1.00 30.00           H  
ATOM   2277  HB2 CYS A 139       5.137  -2.228  13.798  1.00 30.00           H  
ATOM   2278  HB3 CYS A 139       4.244  -0.755  13.506  1.00 30.00           H  
ATOM   2279  HG  CYS A 139       4.020  -3.568  11.826  1.00 30.00           H  
ATOM   2280  N   VAL A 140       5.053  -1.220   9.592  1.00 30.00           N  
ATOM   2281  CA  VAL A 140       4.356  -0.787   8.385  1.00 30.00           C  
ATOM   2282  C   VAL A 140       2.852  -1.100   8.480  1.00 30.00           C  
ATOM   2283  O   VAL A 140       2.470  -2.208   8.857  1.00 30.00           O  
ATOM   2284  CB  VAL A 140       4.945  -1.445   7.104  1.00 30.00           C  
ATOM   2285  CG1 VAL A 140       4.054  -1.320   5.851  1.00 30.00           C  
ATOM   2286  CG2 VAL A 140       6.323  -0.854   6.787  1.00 30.00           C  
ATOM   2287  H   VAL A 140       5.455  -2.149   9.571  1.00 30.00           H  
ATOM   2288  HA  VAL A 140       4.487   0.292   8.289  1.00 30.00           H  
ATOM   2289  HB  VAL A 140       5.092  -2.509   7.297  1.00 30.00           H  
ATOM   2290 HG11 VAL A 140       4.605  -1.569   4.944  1.00 30.00           H  
ATOM   2291 HG12 VAL A 140       3.189  -1.983   5.898  1.00 30.00           H  
ATOM   2292 HG13 VAL A 140       3.684  -0.301   5.746  1.00 30.00           H  
ATOM   2293 HG21 VAL A 140       6.794  -1.381   5.959  1.00 30.00           H  
ATOM   2294 HG22 VAL A 140       6.238   0.196   6.505  1.00 30.00           H  
ATOM   2295 HG23 VAL A 140       6.993  -0.916   7.644  1.00 30.00           H  
ATOM   2296  N   LYS A 141       2.043  -0.104   8.096  1.00 30.00           N  
ATOM   2297  CA  LYS A 141       0.592  -0.176   8.027  1.00 30.00           C  
ATOM   2298  C   LYS A 141       0.165   0.226   6.613  1.00 30.00           C  
ATOM   2299  O   LYS A 141       0.401   1.366   6.206  1.00 30.00           O  
ATOM   2300  CB  LYS A 141      -0.011   0.738   9.106  1.00 30.00           C  
ATOM   2301  CG  LYS A 141       0.316   0.261  10.532  1.00 30.00           C  
ATOM   2302  CD  LYS A 141      -0.311   1.158  11.600  1.00 30.00           C  
ATOM   2303  CE  LYS A 141       0.093   0.758  13.026  1.00 30.00           C  
ATOM   2304  NZ  LYS A 141      -0.365   1.748  14.015  1.00 30.00           N1+
ATOM   2305  H   LYS A 141       2.448   0.787   7.839  1.00 30.00           H  
ATOM   2306  HA  LYS A 141       0.257  -1.194   8.216  1.00 30.00           H  
ATOM   2307  HB2 LYS A 141       0.344   1.759   8.969  1.00 30.00           H  
ATOM   2308  HB3 LYS A 141      -1.094   0.774   8.987  1.00 30.00           H  
ATOM   2309  HG2 LYS A 141      -0.032  -0.764  10.664  1.00 30.00           H  
ATOM   2310  HG3 LYS A 141       1.395   0.242  10.682  1.00 30.00           H  
ATOM   2311  HD2 LYS A 141      -0.035   2.196  11.407  1.00 30.00           H  
ATOM   2312  HD3 LYS A 141      -1.392   1.092  11.499  1.00 30.00           H  
ATOM   2313  HE2 LYS A 141      -0.326  -0.215  13.280  1.00 30.00           H  
ATOM   2314  HE3 LYS A 141       1.176   0.668  13.099  1.00 30.00           H  
ATOM   2315  HZ1 LYS A 141      -1.368   1.862  13.953  1.00 30.00           H  
ATOM   2316  HZ2 LYS A 141      -0.111   1.441  14.944  1.00 30.00           H  
ATOM   2317  HZ3 LYS A 141       0.080   2.635  13.828  1.00 30.00           H  
ATOM   2318  N   VAL A 142      -0.431  -0.732   5.887  1.00 30.00           N  
ATOM   2319  CA  VAL A 142      -0.879  -0.576   4.504  1.00 30.00           C  
ATOM   2320  C   VAL A 142      -2.155   0.289   4.446  1.00 30.00           C  
ATOM   2321  O   VAL A 142      -3.134  -0.023   5.125  1.00 30.00           O  
ATOM   2322  CB  VAL A 142      -1.184  -1.958   3.853  1.00 30.00           C  
ATOM   2323  CG1 VAL A 142      -1.746  -1.873   2.419  1.00 30.00           C  
ATOM   2324  CG2 VAL A 142       0.036  -2.894   3.867  1.00 30.00           C  
ATOM   2325  H   VAL A 142      -0.588  -1.642   6.302  1.00 30.00           H  
ATOM   2326  HA  VAL A 142      -0.085  -0.091   3.933  1.00 30.00           H  
ATOM   2327  HB  VAL A 142      -1.941  -2.448   4.462  1.00 30.00           H  
ATOM   2328 HG11 VAL A 142      -1.862  -2.866   1.983  1.00 30.00           H  
ATOM   2329 HG12 VAL A 142      -2.728  -1.402   2.389  1.00 30.00           H  
ATOM   2330 HG13 VAL A 142      -1.082  -1.305   1.768  1.00 30.00           H  
ATOM   2331 HG21 VAL A 142      -0.217  -3.874   3.465  1.00 30.00           H  
ATOM   2332 HG22 VAL A 142       0.846  -2.491   3.262  1.00 30.00           H  
ATOM   2333 HG23 VAL A 142       0.418  -3.052   4.876  1.00 30.00           H  
ATOM   2334  N   SER A 143      -2.115   1.354   3.632  1.00 30.00           N  
ATOM   2335  CA  SER A 143      -3.243   2.251   3.394  1.00 30.00           C  
ATOM   2336  C   SER A 143      -4.090   1.697   2.237  1.00 30.00           C  
ATOM   2337  O   SER A 143      -3.697   1.818   1.077  1.00 30.00           O  
ATOM   2338  CB  SER A 143      -2.710   3.670   3.123  1.00 30.00           C  
ATOM   2339  OG  SER A 143      -3.776   4.591   3.026  1.00 30.00           O  
ATOM   2340  H   SER A 143      -1.282   1.536   3.085  1.00 30.00           H  
ATOM   2341  HA  SER A 143      -3.859   2.301   4.293  1.00 30.00           H  
ATOM   2342  HB2 SER A 143      -2.050   3.992   3.929  1.00 30.00           H  
ATOM   2343  HB3 SER A 143      -2.120   3.705   2.205  1.00 30.00           H  
ATOM   2344  HG  SER A 143      -3.407   5.474   3.140  1.00 30.00           H  
ATOM   2345  N   ASP A 144      -5.215   1.061   2.598  1.00 30.00           N  
ATOM   2346  CA  ASP A 144      -6.126   0.360   1.688  1.00 30.00           C  
ATOM   2347  C   ASP A 144      -7.102   1.291   0.939  1.00 30.00           C  
ATOM   2348  O   ASP A 144      -7.569   0.901  -0.131  1.00 30.00           O  
ATOM   2349  CB  ASP A 144      -6.887  -0.802   2.388  1.00 30.00           C  
ATOM   2350  CG  ASP A 144      -7.784  -0.489   3.610  1.00 30.00           C  
ATOM   2351  OD1 ASP A 144      -7.642   0.593   4.223  1.00 30.00           O  
ATOM   2352  OD2 ASP A 144      -8.545  -1.411   3.979  1.00 30.00           O1-
ATOM   2353  H   ASP A 144      -5.470   1.011   3.575  1.00 30.00           H  
ATOM   2354  HA  ASP A 144      -5.513  -0.106   0.917  1.00 30.00           H  
ATOM   2355  HB2 ASP A 144      -7.460  -1.364   1.650  1.00 30.00           H  
ATOM   2356  HB3 ASP A 144      -6.137  -1.506   2.752  1.00 30.00           H  
ATOM   2357  N   PHE A 145      -7.404   2.473   1.509  1.00 30.00           N  
ATOM   2358  CA  PHE A 145      -8.444   3.404   1.058  1.00 30.00           C  
ATOM   2359  C   PHE A 145      -8.333   3.857  -0.409  1.00 30.00           C  
ATOM   2360  O   PHE A 145      -7.276   4.334  -0.824  1.00 30.00           O  
ATOM   2361  CB  PHE A 145      -8.521   4.605   2.022  1.00 30.00           C  
ATOM   2362  CG  PHE A 145      -9.480   5.714   1.610  1.00 30.00           C  
ATOM   2363  CD1 PHE A 145     -10.873   5.497   1.675  1.00 30.00           C  
ATOM   2364  CD2 PHE A 145      -9.002   6.888   0.988  1.00 30.00           C  
ATOM   2365  CE1 PHE A 145     -11.752   6.451   1.182  1.00 30.00           C  
ATOM   2366  CE2 PHE A 145      -9.897   7.832   0.503  1.00 30.00           C  
ATOM   2367  CZ  PHE A 145     -11.266   7.615   0.604  1.00 30.00           C  
ATOM   2368  H   PHE A 145      -6.966   2.699   2.389  1.00 30.00           H  
ATOM   2369  HA  PHE A 145      -9.385   2.859   1.158  1.00 30.00           H  
ATOM   2370  HB2 PHE A 145      -8.834   4.245   3.000  1.00 30.00           H  
ATOM   2371  HB3 PHE A 145      -7.525   5.023   2.163  1.00 30.00           H  
ATOM   2372  HD1 PHE A 145     -11.256   4.574   2.083  1.00 30.00           H  
ATOM   2373  HD2 PHE A 145      -7.940   7.050   0.869  1.00 30.00           H  
ATOM   2374  HE1 PHE A 145     -12.818   6.280   1.234  1.00 30.00           H  
ATOM   2375  HE2 PHE A 145      -9.528   8.728   0.028  1.00 30.00           H  
ATOM   2376  HZ  PHE A 145     -11.958   8.345   0.213  1.00 30.00           H  
ATOM   2377  N   GLY A 146      -9.453   3.726  -1.140  1.00 30.00           N  
ATOM   2378  CA  GLY A 146      -9.597   4.117  -2.543  1.00 30.00           C  
ATOM   2379  C   GLY A 146      -8.905   3.145  -3.511  1.00 30.00           C  
ATOM   2380  O   GLY A 146      -8.877   3.412  -4.713  1.00 30.00           O  
ATOM   2381  H   GLY A 146     -10.268   3.306  -0.709  1.00 30.00           H  
ATOM   2382  HA2 GLY A 146     -10.658   4.177  -2.790  1.00 30.00           H  
ATOM   2383  HA3 GLY A 146      -9.175   5.108  -2.681  1.00 30.00           H  
ATOM   2384  N   MET A 147      -8.322   2.053  -2.991  1.00 30.00           N  
ATOM   2385  CA  MET A 147      -7.528   1.069  -3.718  1.00 30.00           C  
ATOM   2386  C   MET A 147      -7.945  -0.363  -3.346  1.00 30.00           C  
ATOM   2387  O   MET A 147      -7.159  -1.281  -3.568  1.00 30.00           O  
ATOM   2388  CB  MET A 147      -6.018   1.323  -3.494  1.00 30.00           C  
ATOM   2389  CG  MET A 147      -5.572   2.759  -3.811  1.00 30.00           C  
ATOM   2390  SD  MET A 147      -3.782   2.991  -3.843  1.00 30.00           S  
ATOM   2391  CE  MET A 147      -3.713   4.792  -4.022  1.00 30.00           C  
ATOM   2392  H   MET A 147      -8.383   1.903  -1.992  1.00 30.00           H  
ATOM   2393  HA  MET A 147      -7.726   1.163  -4.787  1.00 30.00           H  
ATOM   2394  HB2 MET A 147      -5.765   1.102  -2.455  1.00 30.00           H  
ATOM   2395  HB3 MET A 147      -5.431   0.632  -4.100  1.00 30.00           H  
ATOM   2396  HG2 MET A 147      -5.967   3.066  -4.778  1.00 30.00           H  
ATOM   2397  HG3 MET A 147      -5.981   3.448  -3.071  1.00 30.00           H  
ATOM   2398  HE1 MET A 147      -2.678   5.123  -4.108  1.00 30.00           H  
ATOM   2399  HE2 MET A 147      -4.250   5.109  -4.915  1.00 30.00           H  
ATOM   2400  HE3 MET A 147      -4.161   5.279  -3.156  1.00 30.00           H  
ATOM   2401  N   THR A 148      -9.168  -0.543  -2.818  1.00 30.00           N  
ATOM   2402  CA  THR A 148      -9.776  -1.855  -2.596  1.00 30.00           C  
ATOM   2403  C   THR A 148     -10.588  -2.272  -3.839  1.00 30.00           C  
ATOM   2404  O   THR A 148     -11.129  -1.417  -4.544  1.00 30.00           O  
ATOM   2405  CB  THR A 148     -10.699  -1.882  -1.340  1.00 30.00           C  
ATOM   2406  CG2 THR A 148     -10.074  -1.228  -0.101  1.00 30.00           C  
ATOM   2407  OG1 THR A 148     -12.008  -1.375  -1.542  1.00 30.00           O  
ATOM   2408  H   THR A 148      -9.769   0.255  -2.659  1.00 30.00           H  
ATOM   2409  HA  THR A 148      -8.988  -2.594  -2.435  1.00 30.00           H  
ATOM   2410  HB  THR A 148     -10.842  -2.933  -1.084  1.00 30.00           H  
ATOM   2411  HG1 THR A 148     -11.959  -0.417  -1.641  1.00 30.00           H  
ATOM   2412 HG21 THR A 148     -10.681  -1.392   0.789  1.00 30.00           H  
ATOM   2413 HG22 THR A 148      -9.087  -1.643   0.092  1.00 30.00           H  
ATOM   2414 HG23 THR A 148      -9.971  -0.152  -0.228  1.00 30.00           H  
ATOM   2415  N   ARG A 149     -10.659  -3.589  -4.076  1.00 30.00           N  
ATOM   2416  CA  ARG A 149     -11.446  -4.186  -5.148  1.00 30.00           C  
ATOM   2417  C   ARG A 149     -11.847  -5.594  -4.710  1.00 30.00           C  
ATOM   2418  O   ARG A 149     -10.967  -6.411  -4.441  1.00 30.00           O  
ATOM   2419  CB  ARG A 149     -10.643  -4.158  -6.471  1.00 30.00           C  
ATOM   2420  CG  ARG A 149     -11.299  -4.815  -7.707  1.00 30.00           C  
ATOM   2421  CD  ARG A 149     -12.740  -4.368  -8.029  1.00 30.00           C  
ATOM   2422  NE  ARG A 149     -12.840  -2.930  -8.346  1.00 30.00           N  
ATOM   2423  CZ  ARG A 149     -12.646  -2.325  -9.533  1.00 30.00           C  
ATOM   2424  NH1 ARG A 149     -12.292  -2.995 -10.639  1.00 30.00           N1+
ATOM   2425  NH2 ARG A 149     -12.816  -1.000  -9.617  1.00 30.00           N1+
ATOM   2426  H   ARG A 149     -10.162  -4.235  -3.478  1.00 30.00           H  
ATOM   2427  HA  ARG A 149     -12.358  -3.599  -5.275  1.00 30.00           H  
ATOM   2428  HB2 ARG A 149     -10.421  -3.122  -6.720  1.00 30.00           H  
ATOM   2429  HB3 ARG A 149      -9.672  -4.627  -6.314  1.00 30.00           H  
ATOM   2430  HG2 ARG A 149     -10.662  -4.596  -8.564  1.00 30.00           H  
ATOM   2431  HG3 ARG A 149     -11.276  -5.901  -7.617  1.00 30.00           H  
ATOM   2432  HD2 ARG A 149     -13.163  -4.978  -8.826  1.00 30.00           H  
ATOM   2433  HD3 ARG A 149     -13.383  -4.544  -7.168  1.00 30.00           H  
ATOM   2434  HE  ARG A 149     -13.062  -2.340  -7.556  1.00 30.00           H  
ATOM   2435 HH11 ARG A 149     -12.175  -3.998 -10.613  1.00 30.00           H  
ATOM   2436 HH12 ARG A 149     -12.158  -2.505 -11.514  1.00 30.00           H  
ATOM   2437 HH21 ARG A 149     -13.100  -0.464  -8.809  1.00 30.00           H  
ATOM   2438 HH22 ARG A 149     -12.685  -0.532 -10.504  1.00 30.00           H  
ATOM   2439  N   TYR A 150     -13.164  -5.845  -4.637  1.00 30.00           N  
ATOM   2440  CA  TYR A 150     -13.731  -7.139  -4.264  1.00 30.00           C  
ATOM   2441  C   TYR A 150     -13.531  -8.161  -5.394  1.00 30.00           C  
ATOM   2442  O   TYR A 150     -14.042  -7.946  -6.494  1.00 30.00           O  
ATOM   2443  CB  TYR A 150     -15.219  -6.952  -3.900  1.00 30.00           C  
ATOM   2444  CG  TYR A 150     -15.912  -8.199  -3.379  1.00 30.00           C  
ATOM   2445  CD1 TYR A 150     -15.696  -8.614  -2.049  1.00 30.00           C  
ATOM   2446  CD2 TYR A 150     -16.768  -8.948  -4.213  1.00 30.00           C  
ATOM   2447  CE1 TYR A 150     -16.334  -9.766  -1.552  1.00 30.00           C  
ATOM   2448  CE2 TYR A 150     -17.408 -10.100  -3.717  1.00 30.00           C  
ATOM   2449  CZ  TYR A 150     -17.196 -10.506  -2.384  1.00 30.00           C  
ATOM   2450  OH  TYR A 150     -17.827 -11.615  -1.900  1.00 30.00           O  
ATOM   2451  H   TYR A 150     -13.827  -5.119  -4.863  1.00 30.00           H  
ATOM   2452  HA  TYR A 150     -13.212  -7.480  -3.368  1.00 30.00           H  
ATOM   2453  HB2 TYR A 150     -15.307  -6.185  -3.130  1.00 30.00           H  
ATOM   2454  HB3 TYR A 150     -15.771  -6.569  -4.760  1.00 30.00           H  
ATOM   2455  HD1 TYR A 150     -15.030  -8.057  -1.409  1.00 30.00           H  
ATOM   2456  HD2 TYR A 150     -16.936  -8.641  -5.236  1.00 30.00           H  
ATOM   2457  HE1 TYR A 150     -16.157 -10.075  -0.531  1.00 30.00           H  
ATOM   2458  HE2 TYR A 150     -18.064 -10.670  -4.358  1.00 30.00           H  
ATOM   2459  HH  TYR A 150     -17.600 -11.808  -0.987  1.00 30.00           H  
ATOM   2460  N   VAL A 151     -12.785  -9.238  -5.099  1.00 30.00           N  
ATOM   2461  CA  VAL A 151     -12.514 -10.335  -6.025  1.00 30.00           C  
ATOM   2462  C   VAL A 151     -12.499 -11.646  -5.223  1.00 30.00           C  
ATOM   2463  O   VAL A 151     -11.711 -11.782  -4.286  1.00 30.00           O  
ATOM   2464  CB  VAL A 151     -11.146 -10.199  -6.763  1.00 30.00           C  
ATOM   2465  CG1 VAL A 151     -10.948 -11.287  -7.836  1.00 30.00           C  
ATOM   2466  CG2 VAL A 151     -10.948  -8.820  -7.410  1.00 30.00           C  
ATOM   2467  H   VAL A 151     -12.425  -9.356  -4.160  1.00 30.00           H  
ATOM   2468  HA  VAL A 151     -13.314 -10.392  -6.768  1.00 30.00           H  
ATOM   2469  HB  VAL A 151     -10.336 -10.315  -6.041  1.00 30.00           H  
ATOM   2470 HG11 VAL A 151     -10.052 -11.105  -8.426  1.00 30.00           H  
ATOM   2471 HG12 VAL A 151     -10.839 -12.277  -7.397  1.00 30.00           H  
ATOM   2472 HG13 VAL A 151     -11.788 -11.321  -8.530  1.00 30.00           H  
ATOM   2473 HG21 VAL A 151     -10.048  -8.784  -8.023  1.00 30.00           H  
ATOM   2474 HG22 VAL A 151     -11.799  -8.571  -8.038  1.00 30.00           H  
ATOM   2475 HG23 VAL A 151     -10.852  -8.042  -6.655  1.00 30.00           H  
ATOM   2476  N   LEU A 152     -13.367 -12.589  -5.625  1.00 30.00           N  
ATOM   2477  CA  LEU A 152     -13.472 -13.937  -5.062  1.00 30.00           C  
ATOM   2478  C   LEU A 152     -12.246 -14.798  -5.421  1.00 30.00           C  
ATOM   2479  O   LEU A 152     -11.624 -14.564  -6.457  1.00 30.00           O  
ATOM   2480  CB  LEU A 152     -14.771 -14.582  -5.591  1.00 30.00           C  
ATOM   2481  CG  LEU A 152     -16.069 -13.923  -5.072  1.00 30.00           C  
ATOM   2482  CD1 LEU A 152     -17.303 -14.442  -5.841  1.00 30.00           C  
ATOM   2483  CD2 LEU A 152     -16.229 -14.087  -3.548  1.00 30.00           C  
ATOM   2484  H   LEU A 152     -13.978 -12.393  -6.405  1.00 30.00           H  
ATOM   2485  HA  LEU A 152     -13.517 -13.856  -3.975  1.00 30.00           H  
ATOM   2486  HB2 LEU A 152     -14.761 -14.528  -6.679  1.00 30.00           H  
ATOM   2487  HB3 LEU A 152     -14.793 -15.645  -5.344  1.00 30.00           H  
ATOM   2488  HG  LEU A 152     -16.013 -12.853  -5.276  1.00 30.00           H  
ATOM   2489 HD11 LEU A 152     -17.861 -13.615  -6.279  1.00 30.00           H  
ATOM   2490 HD12 LEU A 152     -17.026 -15.109  -6.658  1.00 30.00           H  
ATOM   2491 HD13 LEU A 152     -17.991 -14.997  -5.205  1.00 30.00           H  
ATOM   2492 HD21 LEU A 152     -17.267 -14.220  -3.246  1.00 30.00           H  
ATOM   2493 HD22 LEU A 152     -15.670 -14.945  -3.175  1.00 30.00           H  
ATOM   2494 HD23 LEU A 152     -15.857 -13.202  -3.029  1.00 30.00           H  
ATOM   2495  N   ASP A 153     -11.929 -15.777  -4.556  1.00 30.00           N  
ATOM   2496  CA  ASP A 153     -10.743 -16.646  -4.628  1.00 30.00           C  
ATOM   2497  C   ASP A 153     -10.618 -17.405  -5.964  1.00 30.00           C  
ATOM   2498  O   ASP A 153     -11.486 -18.213  -6.297  1.00 30.00           O  
ATOM   2499  CB  ASP A 153     -10.652 -17.637  -3.437  1.00 30.00           C  
ATOM   2500  CG  ASP A 153     -10.714 -17.021  -2.025  1.00 30.00           C  
ATOM   2501  OD1 ASP A 153     -10.352 -15.834  -1.861  1.00 30.00           O  
ATOM   2502  OD2 ASP A 153     -11.008 -17.797  -1.090  1.00 30.00           O1-
ATOM   2503  H   ASP A 153     -12.496 -15.897  -3.729  1.00 30.00           H  
ATOM   2504  HA  ASP A 153      -9.883 -15.977  -4.556  1.00 30.00           H  
ATOM   2505  HB2 ASP A 153     -11.461 -18.366  -3.516  1.00 30.00           H  
ATOM   2506  HB3 ASP A 153      -9.716 -18.195  -3.503  1.00 30.00           H  
ATOM   2507  N   ASP A 154      -9.538 -17.091  -6.700  1.00 30.00           N  
ATOM   2508  CA  ASP A 154      -9.166 -17.600  -8.028  1.00 30.00           C  
ATOM   2509  C   ASP A 154     -10.149 -17.221  -9.160  1.00 30.00           C  
ATOM   2510  O   ASP A 154     -10.100 -17.828 -10.230  1.00 30.00           O  
ATOM   2511  CB  ASP A 154      -8.767 -19.104  -8.044  1.00 30.00           C  
ATOM   2512  CG  ASP A 154      -7.647 -19.525  -7.068  1.00 30.00           C  
ATOM   2513  OD1 ASP A 154      -6.815 -18.671  -6.685  1.00 30.00           O  
ATOM   2514  OD2 ASP A 154      -7.547 -20.749  -6.831  1.00 30.00           O1-
ATOM   2515  H   ASP A 154      -8.886 -16.412  -6.326  1.00 30.00           H  
ATOM   2516  HA  ASP A 154      -8.268 -17.037  -8.286  1.00 30.00           H  
ATOM   2517  HB2 ASP A 154      -9.650 -19.712  -7.838  1.00 30.00           H  
ATOM   2518  HB3 ASP A 154      -8.418 -19.383  -9.041  1.00 30.00           H  
ATOM   2519  N   GLN A 155     -10.988 -16.197  -8.924  1.00 30.00           N  
ATOM   2520  CA  GLN A 155     -11.903 -15.614  -9.907  1.00 30.00           C  
ATOM   2521  C   GLN A 155     -11.306 -14.304 -10.450  1.00 30.00           C  
ATOM   2522  O   GLN A 155     -10.368 -13.756  -9.867  1.00 30.00           O  
ATOM   2523  CB  GLN A 155     -13.280 -15.351  -9.248  1.00 30.00           C  
ATOM   2524  CG  GLN A 155     -13.916 -16.549  -8.508  1.00 30.00           C  
ATOM   2525  CD  GLN A 155     -13.945 -17.846  -9.321  1.00 30.00           C  
ATOM   2526  NE2 GLN A 155     -13.404 -18.928  -8.758  1.00 30.00           N  
ATOM   2527  OE1 GLN A 155     -14.460 -17.872 -10.436  1.00 30.00           O  
ATOM   2528  H   GLN A 155     -10.967 -15.740  -8.023  1.00 30.00           H  
ATOM   2529  HA  GLN A 155     -12.037 -16.291 -10.753  1.00 30.00           H  
ATOM   2530  HB2 GLN A 155     -13.206 -14.513  -8.554  1.00 30.00           H  
ATOM   2531  HB3 GLN A 155     -13.977 -15.021 -10.021  1.00 30.00           H  
ATOM   2532  HG2 GLN A 155     -13.382 -16.721  -7.573  1.00 30.00           H  
ATOM   2533  HG3 GLN A 155     -14.940 -16.305  -8.227  1.00 30.00           H  
ATOM   2534 HE21 GLN A 155     -12.968 -18.867  -7.848  1.00 30.00           H  
ATOM   2535 HE22 GLN A 155     -13.399 -19.808  -9.254  1.00 30.00           H  
ATOM   2536  N   TYR A 156     -11.870 -13.840 -11.577  1.00 30.00           N  
ATOM   2537  CA  TYR A 156     -11.414 -12.657 -12.306  1.00 30.00           C  
ATOM   2538  C   TYR A 156     -12.552 -11.635 -12.430  1.00 30.00           C  
ATOM   2539  O   TYR A 156     -13.695 -12.013 -12.691  1.00 30.00           O  
ATOM   2540  CB  TYR A 156     -10.914 -13.071 -13.708  1.00 30.00           C  
ATOM   2541  CG  TYR A 156      -9.656 -13.926 -13.732  1.00 30.00           C  
ATOM   2542  CD1 TYR A 156      -9.729 -15.310 -13.465  1.00 30.00           C  
ATOM   2543  CD2 TYR A 156      -8.408 -13.344 -14.040  1.00 30.00           C  
ATOM   2544  CE1 TYR A 156      -8.565 -16.102 -13.487  1.00 30.00           C  
ATOM   2545  CE2 TYR A 156      -7.248 -14.141 -14.087  1.00 30.00           C  
ATOM   2546  CZ  TYR A 156      -7.322 -15.519 -13.801  1.00 30.00           C  
ATOM   2547  OH  TYR A 156      -6.194 -16.284 -13.833  1.00 30.00           O  
ATOM   2548  H   TYR A 156     -12.655 -14.330 -11.982  1.00 30.00           H  
ATOM   2549  HA  TYR A 156     -10.586 -12.189 -11.774  1.00 30.00           H  
ATOM   2550  HB2 TYR A 156     -11.702 -13.599 -14.248  1.00 30.00           H  
ATOM   2551  HB3 TYR A 156     -10.710 -12.172 -14.293  1.00 30.00           H  
ATOM   2552  HD1 TYR A 156     -10.678 -15.771 -13.232  1.00 30.00           H  
ATOM   2553  HD2 TYR A 156      -8.335 -12.286 -14.250  1.00 30.00           H  
ATOM   2554  HE1 TYR A 156      -8.632 -17.158 -13.268  1.00 30.00           H  
ATOM   2555  HE2 TYR A 156      -6.296 -13.693 -14.333  1.00 30.00           H  
ATOM   2556  HH  TYR A 156      -6.350 -17.210 -13.627  1.00 30.00           H  
ATOM   2557  N   VAL A 157     -12.181 -10.353 -12.303  1.00 30.00           N  
ATOM   2558  CA  VAL A 157     -13.008  -9.181 -12.600  1.00 30.00           C  
ATOM   2559  C   VAL A 157     -12.231  -8.271 -13.575  1.00 30.00           C  
ATOM   2560  O   VAL A 157     -11.049  -8.509 -13.815  1.00 30.00           O  
ATOM   2561  CB  VAL A 157     -13.343  -8.372 -11.311  1.00 30.00           C  
ATOM   2562  CG1 VAL A 157     -14.122  -9.217 -10.288  1.00 30.00           C  
ATOM   2563  CG2 VAL A 157     -12.141  -7.679 -10.636  1.00 30.00           C  
ATOM   2564  H   VAL A 157     -11.212 -10.149 -12.097  1.00 30.00           H  
ATOM   2565  HA  VAL A 157     -13.934  -9.481 -13.094  1.00 30.00           H  
ATOM   2566  HB  VAL A 157     -14.028  -7.574 -11.604  1.00 30.00           H  
ATOM   2567 HG11 VAL A 157     -14.449  -8.611  -9.441  1.00 30.00           H  
ATOM   2568 HG12 VAL A 157     -15.011  -9.659 -10.738  1.00 30.00           H  
ATOM   2569 HG13 VAL A 157     -13.511 -10.028  -9.889  1.00 30.00           H  
ATOM   2570 HG21 VAL A 157     -12.452  -7.162  -9.729  1.00 30.00           H  
ATOM   2571 HG22 VAL A 157     -11.376  -8.405 -10.364  1.00 30.00           H  
ATOM   2572 HG23 VAL A 157     -11.680  -6.929 -11.275  1.00 30.00           H  
ATOM   2573  N   SER A 158     -12.893  -7.237 -14.119  1.00 30.00           N  
ATOM   2574  CA  SER A 158     -12.269  -6.244 -15.002  1.00 30.00           C  
ATOM   2575  C   SER A 158     -11.356  -5.268 -14.225  1.00 30.00           C  
ATOM   2576  O   SER A 158     -11.643  -4.954 -13.069  1.00 30.00           O  
ATOM   2577  CB  SER A 158     -13.388  -5.502 -15.759  1.00 30.00           C  
ATOM   2578  OG  SER A 158     -12.862  -4.622 -16.731  1.00 30.00           O  
ATOM   2579  H   SER A 158     -13.863  -7.084 -13.887  1.00 30.00           H  
ATOM   2580  HA  SER A 158     -11.662  -6.778 -15.736  1.00 30.00           H  
ATOM   2581  HB2 SER A 158     -14.039  -6.214 -16.266  1.00 30.00           H  
ATOM   2582  HB3 SER A 158     -14.013  -4.931 -15.071  1.00 30.00           H  
ATOM   2583  HG  SER A 158     -12.537  -5.141 -17.473  1.00 30.00           H  
ATOM   2584  N   SER A 159     -10.291  -4.782 -14.889  1.00 30.00           N  
ATOM   2585  CA  SER A 159      -9.345  -3.794 -14.352  1.00 30.00           C  
ATOM   2586  C   SER A 159      -9.867  -2.339 -14.312  1.00 30.00           C  
ATOM   2587  O   SER A 159      -9.170  -1.485 -13.761  1.00 30.00           O  
ATOM   2588  CB  SER A 159      -7.997  -3.908 -15.097  1.00 30.00           C  
ATOM   2589  OG  SER A 159      -8.058  -3.368 -16.404  1.00 30.00           O  
ATOM   2590  H   SER A 159     -10.121  -5.091 -15.837  1.00 30.00           H  
ATOM   2591  HA  SER A 159      -9.151  -4.079 -13.322  1.00 30.00           H  
ATOM   2592  HB2 SER A 159      -7.227  -3.363 -14.551  1.00 30.00           H  
ATOM   2593  HB3 SER A 159      -7.660  -4.943 -15.138  1.00 30.00           H  
ATOM   2594  HG  SER A 159      -8.616  -3.933 -16.944  1.00 30.00           H  
ATOM   2595  N   VAL A 160     -11.054  -2.087 -14.896  1.00 30.00           N  
ATOM   2596  CA  VAL A 160     -11.705  -0.783 -15.085  1.00 30.00           C  
ATOM   2597  C   VAL A 160     -11.787   0.098 -13.818  1.00 30.00           C  
ATOM   2598  O   VAL A 160     -11.991  -0.411 -12.713  1.00 30.00           O  
ATOM   2599  CB  VAL A 160     -13.118  -0.984 -15.721  1.00 30.00           C  
ATOM   2600  CG1 VAL A 160     -14.138   0.165 -15.558  1.00 30.00           C  
ATOM   2601  CG2 VAL A 160     -12.978  -1.310 -17.219  1.00 30.00           C  
ATOM   2602  H   VAL A 160     -11.549  -2.865 -15.310  1.00 30.00           H  
ATOM   2603  HA  VAL A 160     -11.079  -0.249 -15.803  1.00 30.00           H  
ATOM   2604  HB  VAL A 160     -13.566  -1.859 -15.248  1.00 30.00           H  
ATOM   2605 HG11 VAL A 160     -15.058  -0.053 -16.101  1.00 30.00           H  
ATOM   2606 HG12 VAL A 160     -14.424   0.319 -14.516  1.00 30.00           H  
ATOM   2607 HG13 VAL A 160     -13.747   1.106 -15.947  1.00 30.00           H  
ATOM   2608 HG21 VAL A 160     -13.935  -1.602 -17.651  1.00 30.00           H  
ATOM   2609 HG22 VAL A 160     -12.610  -0.449 -17.777  1.00 30.00           H  
ATOM   2610 HG23 VAL A 160     -12.279  -2.128 -17.392  1.00 30.00           H  
ATOM   2611  N   GLY A 161     -11.610   1.410 -14.036  1.00 30.00           N  
ATOM   2612  CA  GLY A 161     -11.422   2.434 -13.013  1.00 30.00           C  
ATOM   2613  C   GLY A 161     -10.021   3.024 -13.217  1.00 30.00           C  
ATOM   2614  O   GLY A 161      -9.501   3.033 -14.336  1.00 30.00           O  
ATOM   2615  H   GLY A 161     -11.460   1.719 -14.986  1.00 30.00           H  
ATOM   2616  HA2 GLY A 161     -12.170   3.217 -13.145  1.00 30.00           H  
ATOM   2617  HA3 GLY A 161     -11.534   2.036 -12.003  1.00 30.00           H  
ATOM   2618  N   THR A 162      -9.416   3.535 -12.132  1.00 30.00           N  
ATOM   2619  CA  THR A 162      -8.050   4.069 -12.109  1.00 30.00           C  
ATOM   2620  C   THR A 162      -7.008   2.973 -12.417  1.00 30.00           C  
ATOM   2621  O   THR A 162      -6.843   2.055 -11.612  1.00 30.00           O  
ATOM   2622  CB  THR A 162      -7.712   4.680 -10.719  1.00 30.00           C  
ATOM   2623  CG2 THR A 162      -6.295   5.270 -10.582  1.00 30.00           C  
ATOM   2624  OG1 THR A 162      -8.640   5.704 -10.423  1.00 30.00           O  
ATOM   2625  H   THR A 162      -9.907   3.572 -11.251  1.00 30.00           H  
ATOM   2626  HA  THR A 162      -7.979   4.856 -12.863  1.00 30.00           H  
ATOM   2627  HB  THR A 162      -7.839   3.918  -9.948  1.00 30.00           H  
ATOM   2628  HG1 THR A 162      -8.336   6.176  -9.642  1.00 30.00           H  
ATOM   2629 HG21 THR A 162      -6.164   5.754  -9.613  1.00 30.00           H  
ATOM   2630 HG22 THR A 162      -5.523   4.505 -10.658  1.00 30.00           H  
ATOM   2631 HG23 THR A 162      -6.100   6.016 -11.354  1.00 30.00           H  
ATOM   2632  N   LYS A 163      -6.330   3.090 -13.572  1.00 30.00           N  
ATOM   2633  CA  LYS A 163      -5.230   2.205 -13.950  1.00 30.00           C  
ATOM   2634  C   LYS A 163      -3.936   2.711 -13.296  1.00 30.00           C  
ATOM   2635  O   LYS A 163      -3.376   3.715 -13.737  1.00 30.00           O  
ATOM   2636  CB  LYS A 163      -5.124   2.100 -15.488  1.00 30.00           C  
ATOM   2637  CG  LYS A 163      -4.056   1.088 -15.950  1.00 30.00           C  
ATOM   2638  CD  LYS A 163      -3.991   0.926 -17.480  1.00 30.00           C  
ATOM   2639  CE  LYS A 163      -3.009  -0.165 -17.953  1.00 30.00           C  
ATOM   2640  NZ  LYS A 163      -1.603   0.156 -17.638  1.00 30.00           N1+
ATOM   2641  H   LYS A 163      -6.526   3.859 -14.197  1.00 30.00           H  
ATOM   2642  HA  LYS A 163      -5.441   1.200 -13.579  1.00 30.00           H  
ATOM   2643  HB2 LYS A 163      -6.092   1.791 -15.884  1.00 30.00           H  
ATOM   2644  HB3 LYS A 163      -4.920   3.081 -15.920  1.00 30.00           H  
ATOM   2645  HG2 LYS A 163      -3.078   1.394 -15.578  1.00 30.00           H  
ATOM   2646  HG3 LYS A 163      -4.264   0.119 -15.495  1.00 30.00           H  
ATOM   2647  HD2 LYS A 163      -4.986   0.683 -17.853  1.00 30.00           H  
ATOM   2648  HD3 LYS A 163      -3.731   1.883 -17.937  1.00 30.00           H  
ATOM   2649  HE2 LYS A 163      -3.265  -1.127 -17.507  1.00 30.00           H  
ATOM   2650  HE3 LYS A 163      -3.091  -0.286 -19.033  1.00 30.00           H  
ATOM   2651  HZ1 LYS A 163      -1.495   0.242 -16.637  1.00 30.00           H  
ATOM   2652  HZ2 LYS A 163      -1.002  -0.580 -17.979  1.00 30.00           H  
ATOM   2653  HZ3 LYS A 163      -1.350   1.029 -18.079  1.00 30.00           H  
ATOM   2654  N   PHE A 164      -3.509   2.002 -12.241  1.00 30.00           N  
ATOM   2655  CA  PHE A 164      -2.319   2.309 -11.448  1.00 30.00           C  
ATOM   2656  C   PHE A 164      -0.997   1.987 -12.191  1.00 30.00           C  
ATOM   2657  O   PHE A 164      -1.046   1.247 -13.178  1.00 30.00           O  
ATOM   2658  CB  PHE A 164      -2.449   1.571 -10.100  1.00 30.00           C  
ATOM   2659  CG  PHE A 164      -3.566   2.104  -9.216  1.00 30.00           C  
ATOM   2660  CD1 PHE A 164      -3.395   3.318  -8.517  1.00 30.00           C  
ATOM   2661  CD2 PHE A 164      -4.825   1.467  -9.182  1.00 30.00           C  
ATOM   2662  CE1 PHE A 164      -4.438   3.840  -7.764  1.00 30.00           C  
ATOM   2663  CE2 PHE A 164      -5.855   2.006  -8.423  1.00 30.00           C  
ATOM   2664  CZ  PHE A 164      -5.662   3.184  -7.714  1.00 30.00           C  
ATOM   2665  H   PHE A 164      -4.044   1.202 -11.938  1.00 30.00           H  
ATOM   2666  HA  PHE A 164      -2.351   3.381 -11.259  1.00 30.00           H  
ATOM   2667  HB2 PHE A 164      -2.609   0.506 -10.268  1.00 30.00           H  
ATOM   2668  HB3 PHE A 164      -1.520   1.634  -9.537  1.00 30.00           H  
ATOM   2669  HD1 PHE A 164      -2.450   3.840  -8.558  1.00 30.00           H  
ATOM   2670  HD2 PHE A 164      -4.991   0.559  -9.742  1.00 30.00           H  
ATOM   2671  HE1 PHE A 164      -4.301   4.766  -7.227  1.00 30.00           H  
ATOM   2672  HE2 PHE A 164      -6.815   1.515  -8.394  1.00 30.00           H  
ATOM   2673  HZ  PHE A 164      -6.472   3.601  -7.134  1.00 30.00           H  
ATOM   2674  N   PRO A 165       0.157   2.536 -11.721  1.00 30.00           N  
ATOM   2675  CA  PRO A 165       1.486   2.322 -12.343  1.00 30.00           C  
ATOM   2676  C   PRO A 165       1.864   0.854 -12.620  1.00 30.00           C  
ATOM   2677  O   PRO A 165       1.767   0.006 -11.730  1.00 30.00           O  
ATOM   2678  CB  PRO A 165       2.457   3.011 -11.377  1.00 30.00           C  
ATOM   2679  CG  PRO A 165       1.637   4.142 -10.791  1.00 30.00           C  
ATOM   2680  CD  PRO A 165       0.271   3.495 -10.614  1.00 30.00           C  
ATOM   2681  HA  PRO A 165       1.477   2.879 -13.282  1.00 30.00           H  
ATOM   2682  HB2 PRO A 165       2.745   2.331 -10.578  1.00 30.00           H  
ATOM   2683  HB3 PRO A 165       3.366   3.362 -11.866  1.00 30.00           H  
ATOM   2684  HG2 PRO A 165       2.047   4.550  -9.867  1.00 30.00           H  
ATOM   2685  HG3 PRO A 165       1.568   4.955 -11.516  1.00 30.00           H  
ATOM   2686  HD2 PRO A 165       0.246   2.955  -9.668  1.00 30.00           H  
ATOM   2687  HD3 PRO A 165      -0.505   4.259 -10.597  1.00 30.00           H  
ATOM   2688  N   VAL A 166       2.210   0.595 -13.892  1.00 30.00           N  
ATOM   2689  CA  VAL A 166       2.258  -0.734 -14.502  1.00 30.00           C  
ATOM   2690  C   VAL A 166       3.388  -1.668 -14.004  1.00 30.00           C  
ATOM   2691  O   VAL A 166       3.280  -2.880 -14.188  1.00 30.00           O  
ATOM   2692  CB  VAL A 166       2.304  -0.604 -16.052  1.00 30.00           C  
ATOM   2693  CG1 VAL A 166       3.687  -0.244 -16.630  1.00 30.00           C  
ATOM   2694  CG2 VAL A 166       1.731  -1.840 -16.759  1.00 30.00           C  
ATOM   2695  H   VAL A 166       2.278   1.366 -14.540  1.00 30.00           H  
ATOM   2696  HA  VAL A 166       1.314  -1.208 -14.236  1.00 30.00           H  
ATOM   2697  HB  VAL A 166       1.638   0.220 -16.312  1.00 30.00           H  
ATOM   2698 HG11 VAL A 166       3.612  -0.047 -17.698  1.00 30.00           H  
ATOM   2699 HG12 VAL A 166       4.095   0.649 -16.157  1.00 30.00           H  
ATOM   2700 HG13 VAL A 166       4.413  -1.049 -16.507  1.00 30.00           H  
ATOM   2701 HG21 VAL A 166       1.566  -1.639 -17.816  1.00 30.00           H  
ATOM   2702 HG22 VAL A 166       2.398  -2.699 -16.683  1.00 30.00           H  
ATOM   2703 HG23 VAL A 166       0.769  -2.125 -16.334  1.00 30.00           H  
ATOM   2704  N   LYS A 167       4.423  -1.103 -13.360  1.00 30.00           N  
ATOM   2705  CA  LYS A 167       5.537  -1.832 -12.742  1.00 30.00           C  
ATOM   2706  C   LYS A 167       5.111  -2.705 -11.541  1.00 30.00           C  
ATOM   2707  O   LYS A 167       5.708  -3.760 -11.334  1.00 30.00           O  
ATOM   2708  CB  LYS A 167       6.613  -0.815 -12.318  1.00 30.00           C  
ATOM   2709  CG  LYS A 167       7.337  -0.109 -13.479  1.00 30.00           C  
ATOM   2710  CD  LYS A 167       7.831   1.299 -13.089  1.00 30.00           C  
ATOM   2711  CE  LYS A 167       8.930   1.865 -14.006  1.00 30.00           C  
ATOM   2712  NZ  LYS A 167       8.468   2.072 -15.387  1.00 30.00           N1+
ATOM   2713  H   LYS A 167       4.437  -0.099 -13.247  1.00 30.00           H  
ATOM   2714  HA  LYS A 167       5.960  -2.500 -13.492  1.00 30.00           H  
ATOM   2715  HB2 LYS A 167       6.144  -0.065 -11.691  1.00 30.00           H  
ATOM   2716  HB3 LYS A 167       7.367  -1.296 -11.694  1.00 30.00           H  
ATOM   2717  HG2 LYS A 167       8.186  -0.725 -13.774  1.00 30.00           H  
ATOM   2718  HG3 LYS A 167       6.691  -0.040 -14.355  1.00 30.00           H  
ATOM   2719  HD2 LYS A 167       6.981   1.982 -13.080  1.00 30.00           H  
ATOM   2720  HD3 LYS A 167       8.197   1.291 -12.060  1.00 30.00           H  
ATOM   2721  HE2 LYS A 167       9.280   2.821 -13.617  1.00 30.00           H  
ATOM   2722  HE3 LYS A 167       9.790   1.198 -14.022  1.00 30.00           H  
ATOM   2723  HZ1 LYS A 167       7.693   2.722 -15.401  1.00 30.00           H  
ATOM   2724  HZ2 LYS A 167       9.234   2.442 -15.937  1.00 30.00           H  
ATOM   2725  HZ3 LYS A 167       8.173   1.190 -15.781  1.00 30.00           H  
ATOM   2726  N   TRP A 168       4.078  -2.260 -10.803  1.00 30.00           N  
ATOM   2727  CA  TRP A 168       3.457  -2.981  -9.689  1.00 30.00           C  
ATOM   2728  C   TRP A 168       2.293  -3.878 -10.141  1.00 30.00           C  
ATOM   2729  O   TRP A 168       1.947  -4.804  -9.410  1.00 30.00           O  
ATOM   2730  CB  TRP A 168       2.974  -1.972  -8.625  1.00 30.00           C  
ATOM   2731  CG  TRP A 168       4.048  -1.185  -7.932  1.00 30.00           C  
ATOM   2732  CD1 TRP A 168       4.557  -1.472  -6.713  1.00 30.00           C  
ATOM   2733  CD2 TRP A 168       4.808  -0.034  -8.416  1.00 30.00           C  
ATOM   2734  CE2 TRP A 168       5.754   0.341  -7.415  1.00 30.00           C  
ATOM   2735  CE3 TRP A 168       4.798   0.739  -9.601  1.00 30.00           C  
ATOM   2736  NE1 TRP A 168       5.550  -0.568  -6.399  1.00 30.00           N  
ATOM   2737  CZ2 TRP A 168       6.638   1.419  -7.581  1.00 30.00           C  
ATOM   2738  CZ3 TRP A 168       5.686   1.819  -9.784  1.00 30.00           C  
ATOM   2739  CH2 TRP A 168       6.610   2.157  -8.778  1.00 30.00           C  
ATOM   2740  H   TRP A 168       3.642  -1.383 -11.051  1.00 30.00           H  
ATOM   2741  HA  TRP A 168       4.190  -3.636  -9.218  1.00 30.00           H  
ATOM   2742  HB2 TRP A 168       2.279  -1.262  -9.075  1.00 30.00           H  
ATOM   2743  HB3 TRP A 168       2.405  -2.492  -7.852  1.00 30.00           H  
ATOM   2744  HD1 TRP A 168       4.231  -2.293  -6.091  1.00 30.00           H  
ATOM   2745  HE1 TRP A 168       6.065  -0.596  -5.524  1.00 30.00           H  
ATOM   2746  HE3 TRP A 168       4.101   0.489 -10.386  1.00 30.00           H  
ATOM   2747  HZ2 TRP A 168       7.344   1.672  -6.805  1.00 30.00           H  
ATOM   2748  HZ3 TRP A 168       5.661   2.385 -10.704  1.00 30.00           H  
ATOM   2749  HH2 TRP A 168       7.296   2.980  -8.925  1.00 30.00           H  
ATOM   2750  N   SER A 169       1.713  -3.601 -11.323  1.00 30.00           N  
ATOM   2751  CA  SER A 169       0.607  -4.371 -11.896  1.00 30.00           C  
ATOM   2752  C   SER A 169       1.090  -5.723 -12.444  1.00 30.00           C  
ATOM   2753  O   SER A 169       2.166  -5.797 -13.039  1.00 30.00           O  
ATOM   2754  CB  SER A 169      -0.055  -3.558 -13.022  1.00 30.00           C  
ATOM   2755  OG  SER A 169      -0.722  -2.424 -12.503  1.00 30.00           O  
ATOM   2756  H   SER A 169       2.073  -2.847 -11.888  1.00 30.00           H  
ATOM   2757  HA  SER A 169      -0.134  -4.556 -11.115  1.00 30.00           H  
ATOM   2758  HB2 SER A 169       0.669  -3.266 -13.778  1.00 30.00           H  
ATOM   2759  HB3 SER A 169      -0.801  -4.163 -13.536  1.00 30.00           H  
ATOM   2760  HG  SER A 169      -0.070  -1.825 -12.129  1.00 30.00           H  
ATOM   2761  N   ALA A 170       0.254  -6.755 -12.261  1.00 30.00           N  
ATOM   2762  CA  ALA A 170       0.454  -8.096 -12.806  1.00 30.00           C  
ATOM   2763  C   ALA A 170       0.190  -8.140 -14.333  1.00 30.00           C  
ATOM   2764  O   ALA A 170      -0.557  -7.289 -14.816  1.00 30.00           O  
ATOM   2765  CB  ALA A 170      -0.489  -9.041 -12.050  1.00 30.00           C  
ATOM   2766  H   ALA A 170      -0.611  -6.608 -11.761  1.00 30.00           H  
ATOM   2767  HA  ALA A 170       1.482  -8.376 -12.588  1.00 30.00           H  
ATOM   2768  HB1 ALA A 170      -0.359 -10.074 -12.367  1.00 30.00           H  
ATOM   2769  HB2 ALA A 170      -0.302  -9.009 -10.978  1.00 30.00           H  
ATOM   2770  HB3 ALA A 170      -1.532  -8.772 -12.206  1.00 30.00           H  
ATOM   2771  N   PRO A 171       0.782  -9.121 -15.061  1.00 30.00           N  
ATOM   2772  CA  PRO A 171       0.605  -9.331 -16.517  1.00 30.00           C  
ATOM   2773  C   PRO A 171      -0.807  -9.141 -17.098  1.00 30.00           C  
ATOM   2774  O   PRO A 171      -0.970  -8.339 -18.014  1.00 30.00           O  
ATOM   2775  CB  PRO A 171       1.145 -10.752 -16.743  1.00 30.00           C  
ATOM   2776  CG  PRO A 171       2.273 -10.860 -15.736  1.00 30.00           C  
ATOM   2777  CD  PRO A 171       1.753 -10.080 -14.535  1.00 30.00           C  
ATOM   2778  HA  PRO A 171       1.274  -8.634 -17.015  1.00 30.00           H  
ATOM   2779  HB2 PRO A 171       0.386 -11.503 -16.517  1.00 30.00           H  
ATOM   2780  HB3 PRO A 171       1.487 -10.920 -17.764  1.00 30.00           H  
ATOM   2781  HG2 PRO A 171       2.549 -11.883 -15.487  1.00 30.00           H  
ATOM   2782  HG3 PRO A 171       3.157 -10.365 -16.134  1.00 30.00           H  
ATOM   2783  HD2 PRO A 171       1.260 -10.749 -13.835  1.00 30.00           H  
ATOM   2784  HD3 PRO A 171       2.580  -9.586 -14.030  1.00 30.00           H  
ATOM   2785  N   GLU A 172      -1.796  -9.840 -16.522  1.00 30.00           N  
ATOM   2786  CA  GLU A 172      -3.203  -9.835 -16.924  1.00 30.00           C  
ATOM   2787  C   GLU A 172      -3.932  -8.492 -16.727  1.00 30.00           C  
ATOM   2788  O   GLU A 172      -4.955  -8.292 -17.377  1.00 30.00           O  
ATOM   2789  CB  GLU A 172      -3.950 -10.999 -16.222  1.00 30.00           C  
ATOM   2790  CG  GLU A 172      -4.160 -10.898 -14.686  1.00 30.00           C  
ATOM   2791  CD  GLU A 172      -2.973 -11.243 -13.775  1.00 30.00           C  
ATOM   2792  OE1 GLU A 172      -1.918 -11.699 -14.268  1.00 30.00           O  
ATOM   2793  OE2 GLU A 172      -3.147 -11.047 -12.554  1.00 30.00           O1-
ATOM   2794  H   GLU A 172      -1.577 -10.468 -15.756  1.00 30.00           H  
ATOM   2795  HA  GLU A 172      -3.216 -10.039 -17.996  1.00 30.00           H  
ATOM   2796  HB2 GLU A 172      -4.943 -11.072 -16.669  1.00 30.00           H  
ATOM   2797  HB3 GLU A 172      -3.470 -11.946 -16.474  1.00 30.00           H  
ATOM   2798  HG2 GLU A 172      -4.503  -9.903 -14.417  1.00 30.00           H  
ATOM   2799  HG3 GLU A 172      -4.972 -11.571 -14.410  1.00 30.00           H  
ATOM   2800  N   VAL A 173      -3.417  -7.604 -15.858  1.00 30.00           N  
ATOM   2801  CA  VAL A 173      -4.007  -6.296 -15.548  1.00 30.00           C  
ATOM   2802  C   VAL A 173      -3.789  -5.260 -16.672  1.00 30.00           C  
ATOM   2803  O   VAL A 173      -4.613  -4.354 -16.806  1.00 30.00           O  
ATOM   2804  CB  VAL A 173      -3.451  -5.738 -14.200  1.00 30.00           C  
ATOM   2805  CG1 VAL A 173      -3.947  -4.329 -13.809  1.00 30.00           C  
ATOM   2806  CG2 VAL A 173      -3.736  -6.708 -13.039  1.00 30.00           C  
ATOM   2807  H   VAL A 173      -2.560  -7.829 -15.371  1.00 30.00           H  
ATOM   2808  HA  VAL A 173      -5.084  -6.416 -15.443  1.00 30.00           H  
ATOM   2809  HB  VAL A 173      -2.370  -5.661 -14.292  1.00 30.00           H  
ATOM   2810 HG11 VAL A 173      -3.594  -4.053 -12.815  1.00 30.00           H  
ATOM   2811 HG12 VAL A 173      -3.583  -3.559 -14.488  1.00 30.00           H  
ATOM   2812 HG13 VAL A 173      -5.036  -4.285 -13.796  1.00 30.00           H  
ATOM   2813 HG21 VAL A 173      -3.310  -6.345 -12.103  1.00 30.00           H  
ATOM   2814 HG22 VAL A 173      -4.808  -6.833 -12.891  1.00 30.00           H  
ATOM   2815 HG23 VAL A 173      -3.314  -7.696 -13.220  1.00 30.00           H  
ATOM   2816  N   PHE A 174      -2.725  -5.432 -17.477  1.00 30.00           N  
ATOM   2817  CA  PHE A 174      -2.405  -4.574 -18.620  1.00 30.00           C  
ATOM   2818  C   PHE A 174      -2.485  -5.293 -19.979  1.00 30.00           C  
ATOM   2819  O   PHE A 174      -2.630  -4.605 -20.987  1.00 30.00           O  
ATOM   2820  CB  PHE A 174      -1.040  -3.887 -18.396  1.00 30.00           C  
ATOM   2821  CG  PHE A 174       0.180  -4.775 -18.198  1.00 30.00           C  
ATOM   2822  CD1 PHE A 174       0.798  -5.412 -19.297  1.00 30.00           C  
ATOM   2823  CD2 PHE A 174       0.664  -5.040 -16.898  1.00 30.00           C  
ATOM   2824  CE1 PHE A 174       1.918  -6.210 -19.099  1.00 30.00           C  
ATOM   2825  CE2 PHE A 174       1.798  -5.821 -16.724  1.00 30.00           C  
ATOM   2826  CZ  PHE A 174       2.430  -6.391 -17.822  1.00 30.00           C  
ATOM   2827  H   PHE A 174      -2.091  -6.200 -17.304  1.00 30.00           H  
ATOM   2828  HA  PHE A 174      -3.141  -3.771 -18.690  1.00 30.00           H  
ATOM   2829  HB2 PHE A 174      -0.827  -3.244 -19.250  1.00 30.00           H  
ATOM   2830  HB3 PHE A 174      -1.122  -3.208 -17.545  1.00 30.00           H  
ATOM   2831  HD1 PHE A 174       0.422  -5.262 -20.297  1.00 30.00           H  
ATOM   2832  HD2 PHE A 174       0.179  -4.607 -16.035  1.00 30.00           H  
ATOM   2833  HE1 PHE A 174       2.401  -6.682 -19.942  1.00 30.00           H  
ATOM   2834  HE2 PHE A 174       2.187  -5.993 -15.732  1.00 30.00           H  
ATOM   2835  HZ  PHE A 174       3.310  -7.000 -17.680  1.00 30.00           H  
ATOM   2836  N   HIS A 175      -2.387  -6.634 -19.999  1.00 30.00           N  
ATOM   2837  CA  HIS A 175      -2.443  -7.438 -21.222  1.00 30.00           C  
ATOM   2838  C   HIS A 175      -3.893  -7.809 -21.576  1.00 30.00           C  
ATOM   2839  O   HIS A 175      -4.303  -7.586 -22.715  1.00 30.00           O  
ATOM   2840  CB  HIS A 175      -1.541  -8.683 -21.057  1.00 30.00           C  
ATOM   2841  CG  HIS A 175      -1.275  -9.531 -22.283  1.00 30.00           C  
ATOM   2842  CD2 HIS A 175      -0.570 -10.707 -22.424  1.00 30.00           C  
ATOM   2843  ND1 HIS A 175      -1.733  -9.226 -23.555  1.00 30.00           N  
ATOM   2844  CE1 HIS A 175      -1.312 -10.194 -24.373  1.00 30.00           C  
ATOM   2845  NE2 HIS A 175      -0.602 -11.129 -23.756  1.00 30.00           N  
ATOM   2846  H   HIS A 175      -2.221  -7.141 -19.141  1.00 30.00           H  
ATOM   2847  HA  HIS A 175      -2.032  -6.847 -22.044  1.00 30.00           H  
ATOM   2848  HB2 HIS A 175      -0.563  -8.367 -20.688  1.00 30.00           H  
ATOM   2849  HB3 HIS A 175      -1.951  -9.342 -20.291  1.00 30.00           H  
ATOM   2850  HD1 HIS A 175      -2.296  -8.429 -23.815  1.00 30.00           H  
ATOM   2851  HD2 HIS A 175      -0.050 -11.283 -21.672  1.00 30.00           H  
ATOM   2852  HE1 HIS A 175      -1.532 -10.216 -25.430  1.00 30.00           H  
ATOM   2853  N   TYR A 176      -4.629  -8.366 -20.599  1.00 30.00           N  
ATOM   2854  CA  TYR A 176      -6.003  -8.853 -20.769  1.00 30.00           C  
ATOM   2855  C   TYR A 176      -7.045  -7.923 -20.121  1.00 30.00           C  
ATOM   2856  O   TYR A 176      -8.239  -8.149 -20.314  1.00 30.00           O  
ATOM   2857  CB  TYR A 176      -6.107 -10.283 -20.189  1.00 30.00           C  
ATOM   2858  CG  TYR A 176      -5.068 -11.274 -20.703  1.00 30.00           C  
ATOM   2859  CD1 TYR A 176      -4.797 -11.386 -22.084  1.00 30.00           C  
ATOM   2860  CD2 TYR A 176      -4.355 -12.082 -19.793  1.00 30.00           C  
ATOM   2861  CE1 TYR A 176      -3.804 -12.271 -22.544  1.00 30.00           C  
ATOM   2862  CE2 TYR A 176      -3.360 -12.967 -20.251  1.00 30.00           C  
ATOM   2863  CZ  TYR A 176      -3.079 -13.056 -21.628  1.00 30.00           C  
ATOM   2864  OH  TYR A 176      -2.101 -13.899 -22.068  1.00 30.00           O  
ATOM   2865  H   TYR A 176      -4.217  -8.512 -19.689  1.00 30.00           H  
ATOM   2866  HA  TYR A 176      -6.260  -8.897 -21.828  1.00 30.00           H  
ATOM   2867  HB2 TYR A 176      -6.025 -10.236 -19.103  1.00 30.00           H  
ATOM   2868  HB3 TYR A 176      -7.095 -10.698 -20.396  1.00 30.00           H  
ATOM   2869  HD1 TYR A 176      -5.336 -10.782 -22.799  1.00 30.00           H  
ATOM   2870  HD2 TYR A 176      -4.560 -12.025 -18.737  1.00 30.00           H  
ATOM   2871  HE1 TYR A 176      -3.593 -12.336 -23.601  1.00 30.00           H  
ATOM   2872  HE2 TYR A 176      -2.810 -13.571 -19.544  1.00 30.00           H  
ATOM   2873  HH  TYR A 176      -1.934 -13.824 -23.010  1.00 30.00           H  
ATOM   2874  N   PHE A 177      -6.579  -6.898 -19.383  1.00 30.00           N  
ATOM   2875  CA  PHE A 177      -7.361  -5.883 -18.673  1.00 30.00           C  
ATOM   2876  C   PHE A 177      -8.308  -6.460 -17.602  1.00 30.00           C  
ATOM   2877  O   PHE A 177      -9.472  -6.062 -17.529  1.00 30.00           O  
ATOM   2878  CB  PHE A 177      -8.038  -4.909 -19.666  1.00 30.00           C  
ATOM   2879  CG  PHE A 177      -7.049  -4.081 -20.466  1.00 30.00           C  
ATOM   2880  CD1 PHE A 177      -6.464  -2.932 -19.891  1.00 30.00           C  
ATOM   2881  CD2 PHE A 177      -6.569  -4.546 -21.710  1.00 30.00           C  
ATOM   2882  CE1 PHE A 177      -5.484  -2.233 -20.583  1.00 30.00           C  
ATOM   2883  CE2 PHE A 177      -5.588  -3.832 -22.384  1.00 30.00           C  
ATOM   2884  CZ  PHE A 177      -5.055  -2.676 -21.828  1.00 30.00           C  
ATOM   2885  H   PHE A 177      -5.579  -6.803 -19.290  1.00 30.00           H  
ATOM   2886  HA  PHE A 177      -6.636  -5.302 -18.105  1.00 30.00           H  
ATOM   2887  HB2 PHE A 177      -8.681  -5.453 -20.360  1.00 30.00           H  
ATOM   2888  HB3 PHE A 177      -8.693  -4.216 -19.135  1.00 30.00           H  
ATOM   2889  HD1 PHE A 177      -6.776  -2.594 -18.913  1.00 30.00           H  
ATOM   2890  HD2 PHE A 177      -6.961  -5.455 -22.139  1.00 30.00           H  
ATOM   2891  HE1 PHE A 177      -5.049  -1.347 -20.147  1.00 30.00           H  
ATOM   2892  HE2 PHE A 177      -5.229  -4.185 -23.339  1.00 30.00           H  
ATOM   2893  HZ  PHE A 177      -4.287  -2.132 -22.356  1.00 30.00           H  
ATOM   2894  N   LYS A 178      -7.772  -7.377 -16.781  1.00 30.00           N  
ATOM   2895  CA  LYS A 178      -8.482  -8.049 -15.694  1.00 30.00           C  
ATOM   2896  C   LYS A 178      -7.625  -8.073 -14.424  1.00 30.00           C  
ATOM   2897  O   LYS A 178      -6.431  -8.348 -14.509  1.00 30.00           O  
ATOM   2898  CB  LYS A 178      -8.813  -9.499 -16.109  1.00 30.00           C  
ATOM   2899  CG  LYS A 178      -9.856  -9.614 -17.230  1.00 30.00           C  
ATOM   2900  CD  LYS A 178     -10.129 -11.074 -17.618  1.00 30.00           C  
ATOM   2901  CE  LYS A 178     -11.124 -11.191 -18.783  1.00 30.00           C  
ATOM   2902  NZ  LYS A 178     -11.362 -12.597 -19.159  1.00 30.00           N1+
ATOM   2903  H   LYS A 178      -6.804  -7.650 -16.904  1.00 30.00           H  
ATOM   2904  HA  LYS A 178      -9.403  -7.512 -15.471  1.00 30.00           H  
ATOM   2905  HB2 LYS A 178      -7.896 -10.014 -16.404  1.00 30.00           H  
ATOM   2906  HB3 LYS A 178      -9.196 -10.042 -15.243  1.00 30.00           H  
ATOM   2907  HG2 LYS A 178     -10.783  -9.135 -16.915  1.00 30.00           H  
ATOM   2908  HG3 LYS A 178      -9.514  -9.073 -18.112  1.00 30.00           H  
ATOM   2909  HD2 LYS A 178      -9.187 -11.555 -17.884  1.00 30.00           H  
ATOM   2910  HD3 LYS A 178     -10.512 -11.609 -16.747  1.00 30.00           H  
ATOM   2911  HE2 LYS A 178     -12.077 -10.735 -18.514  1.00 30.00           H  
ATOM   2912  HE3 LYS A 178     -10.746 -10.657 -19.655  1.00 30.00           H  
ATOM   2913  HZ1 LYS A 178     -11.740 -13.100 -18.369  1.00 30.00           H  
ATOM   2914  HZ2 LYS A 178     -12.017 -12.634 -19.927  1.00 30.00           H  
ATOM   2915  HZ3 LYS A 178     -10.491 -13.023 -19.442  1.00 30.00           H  
ATOM   2916  N   TYR A 179      -8.269  -7.881 -13.264  1.00 30.00           N  
ATOM   2917  CA  TYR A 179      -7.710  -8.248 -11.964  1.00 30.00           C  
ATOM   2918  C   TYR A 179      -8.093  -9.698 -11.641  1.00 30.00           C  
ATOM   2919  O   TYR A 179      -9.277 -10.030 -11.673  1.00 30.00           O  
ATOM   2920  CB  TYR A 179      -8.268  -7.336 -10.853  1.00 30.00           C  
ATOM   2921  CG  TYR A 179      -7.773  -5.902 -10.821  1.00 30.00           C  
ATOM   2922  CD1 TYR A 179      -6.396  -5.621 -10.697  1.00 30.00           C  
ATOM   2923  CD2 TYR A 179      -8.700  -4.841 -10.848  1.00 30.00           C  
ATOM   2924  CE1 TYR A 179      -5.948  -4.289 -10.626  1.00 30.00           C  
ATOM   2925  CE2 TYR A 179      -8.253  -3.508 -10.780  1.00 30.00           C  
ATOM   2926  CZ  TYR A 179      -6.876  -3.230 -10.672  1.00 30.00           C  
ATOM   2927  OH  TYR A 179      -6.446  -1.937 -10.608  1.00 30.00           O  
ATOM   2928  H   TYR A 179      -9.264  -7.697 -13.278  1.00 30.00           H  
ATOM   2929  HA  TYR A 179      -6.623  -8.157 -11.983  1.00 30.00           H  
ATOM   2930  HB2 TYR A 179      -9.357  -7.340 -10.884  1.00 30.00           H  
ATOM   2931  HB3 TYR A 179      -8.003  -7.764  -9.889  1.00 30.00           H  
ATOM   2932  HD1 TYR A 179      -5.680  -6.428 -10.646  1.00 30.00           H  
ATOM   2933  HD2 TYR A 179      -9.757  -5.043 -10.930  1.00 30.00           H  
ATOM   2934  HE1 TYR A 179      -4.891  -4.084 -10.532  1.00 30.00           H  
ATOM   2935  HE2 TYR A 179      -8.972  -2.705 -10.818  1.00 30.00           H  
ATOM   2936  HH  TYR A 179      -5.489  -1.865 -10.551  1.00 30.00           H  
ATOM   2937  N   SER A 180      -7.090 -10.495 -11.250  1.00 30.00           N  
ATOM   2938  CA  SER A 180      -7.264 -11.770 -10.557  1.00 30.00           C  
ATOM   2939  C   SER A 180      -7.260 -11.537  -9.032  1.00 30.00           C  
ATOM   2940  O   SER A 180      -6.912 -10.446  -8.574  1.00 30.00           O  
ATOM   2941  CB  SER A 180      -6.148 -12.738 -11.013  1.00 30.00           C  
ATOM   2942  OG  SER A 180      -4.887 -12.446 -10.443  1.00 30.00           O  
ATOM   2943  H   SER A 180      -6.148 -10.122 -11.230  1.00 30.00           H  
ATOM   2944  HA  SER A 180      -8.224 -12.208 -10.836  1.00 30.00           H  
ATOM   2945  HB2 SER A 180      -6.409 -13.763 -10.747  1.00 30.00           H  
ATOM   2946  HB3 SER A 180      -6.043 -12.716 -12.096  1.00 30.00           H  
ATOM   2947  HG  SER A 180      -4.453 -11.784 -10.992  1.00 30.00           H  
ATOM   2948  N   SER A 181      -7.598 -12.587  -8.266  1.00 30.00           N  
ATOM   2949  CA  SER A 181      -7.506 -12.599  -6.799  1.00 30.00           C  
ATOM   2950  C   SER A 181      -6.060 -12.518  -6.256  1.00 30.00           C  
ATOM   2951  O   SER A 181      -5.887 -12.265  -5.065  1.00 30.00           O  
ATOM   2952  CB  SER A 181      -8.256 -13.839  -6.269  1.00 30.00           C  
ATOM   2953  OG  SER A 181      -7.488 -15.023  -6.362  1.00 30.00           O  
ATOM   2954  H   SER A 181      -7.890 -13.453  -8.698  1.00 30.00           H  
ATOM   2955  HA  SER A 181      -8.043 -11.720  -6.442  1.00 30.00           H  
ATOM   2956  HB2 SER A 181      -8.526 -13.693  -5.221  1.00 30.00           H  
ATOM   2957  HB3 SER A 181      -9.187 -13.982  -6.813  1.00 30.00           H  
ATOM   2958  HG  SER A 181      -6.823 -15.012  -5.668  1.00 30.00           H  
ATOM   2959  N   LYS A 182      -5.068 -12.749  -7.134  1.00 30.00           N  
ATOM   2960  CA  LYS A 182      -3.637 -12.779  -6.838  1.00 30.00           C  
ATOM   2961  C   LYS A 182      -2.857 -11.731  -7.659  1.00 30.00           C  
ATOM   2962  O   LYS A 182      -1.634 -11.838  -7.744  1.00 30.00           O  
ATOM   2963  CB  LYS A 182      -3.117 -14.222  -7.044  1.00 30.00           C  
ATOM   2964  CG  LYS A 182      -3.647 -15.216  -5.992  1.00 30.00           C  
ATOM   2965  CD  LYS A 182      -3.305 -16.673  -6.325  1.00 30.00           C  
ATOM   2966  CE  LYS A 182      -3.707 -17.653  -5.214  1.00 30.00           C  
ATOM   2967  NZ  LYS A 182      -3.531 -19.054  -5.635  1.00 30.00           N1+
ATOM   2968  H   LYS A 182      -5.311 -12.941  -8.096  1.00 30.00           H  
ATOM   2969  HA  LYS A 182      -3.472 -12.511  -5.793  1.00 30.00           H  
ATOM   2970  HB2 LYS A 182      -3.374 -14.563  -8.048  1.00 30.00           H  
ATOM   2971  HB3 LYS A 182      -2.029 -14.246  -6.985  1.00 30.00           H  
ATOM   2972  HG2 LYS A 182      -3.239 -14.958  -5.013  1.00 30.00           H  
ATOM   2973  HG3 LYS A 182      -4.728 -15.130  -5.899  1.00 30.00           H  
ATOM   2974  HD2 LYS A 182      -3.805 -16.945  -7.257  1.00 30.00           H  
ATOM   2975  HD3 LYS A 182      -2.234 -16.758  -6.510  1.00 30.00           H  
ATOM   2976  HE2 LYS A 182      -3.105 -17.470  -4.324  1.00 30.00           H  
ATOM   2977  HE3 LYS A 182      -4.751 -17.506  -4.935  1.00 30.00           H  
ATOM   2978  HZ1 LYS A 182      -2.568 -19.211  -5.902  1.00 30.00           H  
ATOM   2979  HZ2 LYS A 182      -3.779 -19.671  -4.875  1.00 30.00           H  
ATOM   2980  HZ3 LYS A 182      -4.138 -19.241  -6.421  1.00 30.00           H  
ATOM   2981  N   SER A 183      -3.536 -10.705  -8.210  1.00 30.00           N  
ATOM   2982  CA  SER A 183      -2.898  -9.534  -8.837  1.00 30.00           C  
ATOM   2983  C   SER A 183      -2.074  -8.710  -7.829  1.00 30.00           C  
ATOM   2984  O   SER A 183      -1.023  -8.174  -8.180  1.00 30.00           O  
ATOM   2985  CB  SER A 183      -3.967  -8.629  -9.480  1.00 30.00           C  
ATOM   2986  OG  SER A 183      -4.493  -9.214 -10.648  1.00 30.00           O  
ATOM   2987  H   SER A 183      -4.544 -10.679  -8.140  1.00 30.00           H  
ATOM   2988  HA  SER A 183      -2.215  -9.883  -9.613  1.00 30.00           H  
ATOM   2989  HB2 SER A 183      -4.782  -8.425  -8.783  1.00 30.00           H  
ATOM   2990  HB3 SER A 183      -3.542  -7.665  -9.763  1.00 30.00           H  
ATOM   2991  HG  SER A 183      -3.775  -9.390 -11.267  1.00 30.00           H  
ATOM   2992  N   ASP A 184      -2.575  -8.670  -6.586  1.00 30.00           N  
ATOM   2993  CA  ASP A 184      -1.964  -8.081  -5.399  1.00 30.00           C  
ATOM   2994  C   ASP A 184      -0.752  -8.871  -4.868  1.00 30.00           C  
ATOM   2995  O   ASP A 184       0.091  -8.261  -4.213  1.00 30.00           O  
ATOM   2996  CB  ASP A 184      -3.045  -7.866  -4.305  1.00 30.00           C  
ATOM   2997  CG  ASP A 184      -3.832  -9.094  -3.804  1.00 30.00           C  
ATOM   2998  OD1 ASP A 184      -4.113  -9.274  -2.623  1.00 30.00           O  
ATOM   2999  OD2 ASP A 184      -4.250  -9.932  -4.794  1.00 30.00           O1-
ATOM   3000  H   ASP A 184      -3.443  -9.157  -6.408  1.00 30.00           H  
ATOM   3001  HA  ASP A 184      -1.606  -7.094  -5.697  1.00 30.00           H  
ATOM   3002  HB2 ASP A 184      -2.583  -7.371  -3.453  1.00 30.00           H  
ATOM   3003  HB3 ASP A 184      -3.767  -7.140  -4.673  1.00 30.00           H  
ATOM   3004  HD2 ASP A 184      -4.772 -10.671  -4.464  1.00 30.00           H  
ATOM   3005  N   VAL A 185      -0.661 -10.183  -5.169  1.00 30.00           N  
ATOM   3006  CA  VAL A 185       0.495 -11.022  -4.827  1.00 30.00           C  
ATOM   3007  C   VAL A 185       1.744 -10.634  -5.641  1.00 30.00           C  
ATOM   3008  O   VAL A 185       2.814 -10.535  -5.045  1.00 30.00           O  
ATOM   3009  CB  VAL A 185       0.221 -12.547  -4.999  1.00 30.00           C  
ATOM   3010  CG1 VAL A 185       1.474 -13.438  -4.890  1.00 30.00           C  
ATOM   3011  CG2 VAL A 185      -0.846 -13.045  -4.010  1.00 30.00           C  
ATOM   3012  H   VAL A 185      -1.385 -10.623  -5.719  1.00 30.00           H  
ATOM   3013  HA  VAL A 185       0.728 -10.848  -3.775  1.00 30.00           H  
ATOM   3014  HB  VAL A 185      -0.177 -12.718  -5.996  1.00 30.00           H  
ATOM   3015 HG11 VAL A 185       1.209 -14.489  -4.834  1.00 30.00           H  
ATOM   3016 HG12 VAL A 185       2.123 -13.326  -5.757  1.00 30.00           H  
ATOM   3017 HG13 VAL A 185       2.054 -13.201  -4.000  1.00 30.00           H  
ATOM   3018 HG21 VAL A 185      -1.102 -14.088  -4.200  1.00 30.00           H  
ATOM   3019 HG22 VAL A 185      -0.489 -12.980  -2.981  1.00 30.00           H  
ATOM   3020 HG23 VAL A 185      -1.768 -12.467  -4.082  1.00 30.00           H  
ATOM   3021  N   TRP A 186       1.580 -10.358  -6.952  1.00 30.00           N  
ATOM   3022  CA  TRP A 186       2.633  -9.819  -7.824  1.00 30.00           C  
ATOM   3023  C   TRP A 186       3.193  -8.491  -7.285  1.00 30.00           C  
ATOM   3024  O   TRP A 186       4.411  -8.348  -7.186  1.00 30.00           O  
ATOM   3025  CB  TRP A 186       2.096  -9.663  -9.265  1.00 30.00           C  
ATOM   3026  CG  TRP A 186       3.061  -9.161 -10.309  1.00 30.00           C  
ATOM   3027  CD1 TRP A 186       3.509  -7.888 -10.425  1.00 30.00           C  
ATOM   3028  CD2 TRP A 186       3.717  -9.905 -11.381  1.00 30.00           C  
ATOM   3029  CE2 TRP A 186       4.585  -9.015 -12.087  1.00 30.00           C  
ATOM   3030  CE3 TRP A 186       3.662 -11.242 -11.840  1.00 30.00           C  
ATOM   3031  NE1 TRP A 186       4.413  -7.800 -11.460  1.00 30.00           N  
ATOM   3032  CZ2 TRP A 186       5.375  -9.435 -13.171  1.00 30.00           C  
ATOM   3033  CZ3 TRP A 186       4.438 -11.671 -12.935  1.00 30.00           C  
ATOM   3034  CH2 TRP A 186       5.299 -10.774 -13.594  1.00 30.00           C  
ATOM   3035  H   TRP A 186       0.664 -10.455  -7.366  1.00 30.00           H  
ATOM   3036  HA  TRP A 186       3.450 -10.541  -7.843  1.00 30.00           H  
ATOM   3037  HB2 TRP A 186       1.714 -10.625  -9.609  1.00 30.00           H  
ATOM   3038  HB3 TRP A 186       1.242  -8.988  -9.264  1.00 30.00           H  
ATOM   3039  HD1 TRP A 186       3.209  -7.071  -9.786  1.00 30.00           H  
ATOM   3040  HE1 TRP A 186       4.866  -6.933 -11.714  1.00 30.00           H  
ATOM   3041  HE3 TRP A 186       3.018 -11.948 -11.338  1.00 30.00           H  
ATOM   3042  HZ2 TRP A 186       6.024  -8.737 -13.680  1.00 30.00           H  
ATOM   3043  HZ3 TRP A 186       4.381 -12.696 -13.267  1.00 30.00           H  
ATOM   3044  HH2 TRP A 186       5.891 -11.112 -14.429  1.00 30.00           H  
ATOM   3045  N   ALA A 187       2.277  -7.579  -6.913  1.00 30.00           N  
ATOM   3046  CA  ALA A 187       2.566  -6.274  -6.322  1.00 30.00           C  
ATOM   3047  C   ALA A 187       3.273  -6.348  -4.954  1.00 30.00           C  
ATOM   3048  O   ALA A 187       4.020  -5.425  -4.635  1.00 30.00           O  
ATOM   3049  CB  ALA A 187       1.256  -5.481  -6.229  1.00 30.00           C  
ATOM   3050  H   ALA A 187       1.298  -7.794  -7.037  1.00 30.00           H  
ATOM   3051  HA  ALA A 187       3.231  -5.748  -7.010  1.00 30.00           H  
ATOM   3052  HB1 ALA A 187       1.440  -4.449  -5.929  1.00 30.00           H  
ATOM   3053  HB2 ALA A 187       0.738  -5.452  -7.187  1.00 30.00           H  
ATOM   3054  HB3 ALA A 187       0.570  -5.929  -5.510  1.00 30.00           H  
ATOM   3055  N   PHE A 188       3.072  -7.444  -4.194  1.00 30.00           N  
ATOM   3056  CA  PHE A 188       3.810  -7.729  -2.961  1.00 30.00           C  
ATOM   3057  C   PHE A 188       5.283  -8.087  -3.205  1.00 30.00           C  
ATOM   3058  O   PHE A 188       6.133  -7.618  -2.454  1.00 30.00           O  
ATOM   3059  CB  PHE A 188       3.085  -8.781  -2.092  1.00 30.00           C  
ATOM   3060  CG  PHE A 188       3.838  -9.230  -0.849  1.00 30.00           C  
ATOM   3061  CD1 PHE A 188       4.108  -8.305   0.181  1.00 30.00           C  
ATOM   3062  CD2 PHE A 188       4.358 -10.537  -0.755  1.00 30.00           C  
ATOM   3063  CE1 PHE A 188       4.867  -8.690   1.276  1.00 30.00           C  
ATOM   3064  CE2 PHE A 188       5.101 -10.907   0.358  1.00 30.00           C  
ATOM   3065  CZ  PHE A 188       5.362  -9.985   1.363  1.00 30.00           C  
ATOM   3066  H   PHE A 188       2.431  -8.158  -4.509  1.00 30.00           H  
ATOM   3067  HA  PHE A 188       3.810  -6.807  -2.378  1.00 30.00           H  
ATOM   3068  HB2 PHE A 188       2.147  -8.359  -1.747  1.00 30.00           H  
ATOM   3069  HB3 PHE A 188       2.814  -9.656  -2.680  1.00 30.00           H  
ATOM   3070  HD1 PHE A 188       3.747  -7.290   0.108  1.00 30.00           H  
ATOM   3071  HD2 PHE A 188       4.187 -11.250  -1.546  1.00 30.00           H  
ATOM   3072  HE1 PHE A 188       5.081  -7.975   2.057  1.00 30.00           H  
ATOM   3073  HE2 PHE A 188       5.499 -11.910   0.430  1.00 30.00           H  
ATOM   3074  HZ  PHE A 188       5.959 -10.274   2.215  1.00 30.00           H  
ATOM   3075  N   GLY A 189       5.564  -8.865  -4.265  1.00 30.00           N  
ATOM   3076  CA  GLY A 189       6.926  -9.215  -4.670  1.00 30.00           C  
ATOM   3077  C   GLY A 189       7.693  -7.983  -5.172  1.00 30.00           C  
ATOM   3078  O   GLY A 189       8.890  -7.860  -4.912  1.00 30.00           O  
ATOM   3079  H   GLY A 189       4.807  -9.213  -4.839  1.00 30.00           H  
ATOM   3080  HA2 GLY A 189       7.448  -9.677  -3.831  1.00 30.00           H  
ATOM   3081  HA3 GLY A 189       6.885  -9.947  -5.474  1.00 30.00           H  
ATOM   3082  N   ILE A 190       6.993  -7.054  -5.847  1.00 30.00           N  
ATOM   3083  CA  ILE A 190       7.525  -5.762  -6.277  1.00 30.00           C  
ATOM   3084  C   ILE A 190       7.780  -4.812  -5.081  1.00 30.00           C  
ATOM   3085  O   ILE A 190       8.784  -4.102  -5.097  1.00 30.00           O  
ATOM   3086  CB  ILE A 190       6.592  -5.081  -7.326  1.00 30.00           C  
ATOM   3087  CG1 ILE A 190       6.427  -5.922  -8.617  1.00 30.00           C  
ATOM   3088  CG2 ILE A 190       6.996  -3.644  -7.694  1.00 30.00           C  
ATOM   3089  CD1 ILE A 190       7.663  -5.989  -9.530  1.00 30.00           C  
ATOM   3090  H   ILE A 190       6.011  -7.213  -6.029  1.00 30.00           H  
ATOM   3091  HA  ILE A 190       8.495  -5.941  -6.743  1.00 30.00           H  
ATOM   3092  HB  ILE A 190       5.599  -5.016  -6.879  1.00 30.00           H  
ATOM   3093 HG12 ILE A 190       6.123  -6.936  -8.373  1.00 30.00           H  
ATOM   3094 HG13 ILE A 190       5.597  -5.520  -9.196  1.00 30.00           H  
ATOM   3095 HG21 ILE A 190       6.375  -3.237  -8.490  1.00 30.00           H  
ATOM   3096 HG22 ILE A 190       6.914  -2.964  -6.846  1.00 30.00           H  
ATOM   3097 HG23 ILE A 190       8.028  -3.622  -8.034  1.00 30.00           H  
ATOM   3098 HD11 ILE A 190       7.525  -6.744 -10.304  1.00 30.00           H  
ATOM   3099 HD12 ILE A 190       7.841  -5.038 -10.033  1.00 30.00           H  
ATOM   3100 HD13 ILE A 190       8.567  -6.251  -8.982  1.00 30.00           H  
ATOM   3101  N   LEU A 191       6.916  -4.854  -4.049  1.00 30.00           N  
ATOM   3102  CA  LEU A 191       7.092  -4.135  -2.783  1.00 30.00           C  
ATOM   3103  C   LEU A 191       8.287  -4.654  -1.959  1.00 30.00           C  
ATOM   3104  O   LEU A 191       9.018  -3.835  -1.406  1.00 30.00           O  
ATOM   3105  CB  LEU A 191       5.754  -4.107  -2.002  1.00 30.00           C  
ATOM   3106  CG  LEU A 191       5.820  -3.567  -0.551  1.00 30.00           C  
ATOM   3107  CD1 LEU A 191       4.490  -2.918  -0.147  1.00 30.00           C  
ATOM   3108  CD2 LEU A 191       6.233  -4.650   0.474  1.00 30.00           C  
ATOM   3109  H   LEU A 191       6.096  -5.442  -4.113  1.00 30.00           H  
ATOM   3110  HA  LEU A 191       7.326  -3.099  -3.036  1.00 30.00           H  
ATOM   3111  HB2 LEU A 191       5.069  -3.486  -2.580  1.00 30.00           H  
ATOM   3112  HB3 LEU A 191       5.296  -5.095  -1.993  1.00 30.00           H  
ATOM   3113  HG  LEU A 191       6.561  -2.767  -0.519  1.00 30.00           H  
ATOM   3114 HD11 LEU A 191       4.500  -2.607   0.897  1.00 30.00           H  
ATOM   3115 HD12 LEU A 191       4.287  -2.034  -0.748  1.00 30.00           H  
ATOM   3116 HD13 LEU A 191       3.658  -3.607  -0.284  1.00 30.00           H  
ATOM   3117 HD21 LEU A 191       5.516  -4.756   1.283  1.00 30.00           H  
ATOM   3118 HD22 LEU A 191       6.332  -5.636   0.018  1.00 30.00           H  
ATOM   3119 HD23 LEU A 191       7.194  -4.407   0.929  1.00 30.00           H  
ATOM   3120  N   MET A 192       8.496  -5.984  -1.920  1.00 30.00           N  
ATOM   3121  CA  MET A 192       9.677  -6.612  -1.312  1.00 30.00           C  
ATOM   3122  C   MET A 192      10.989  -6.175  -1.985  1.00 30.00           C  
ATOM   3123  O   MET A 192      11.996  -6.049  -1.291  1.00 30.00           O  
ATOM   3124  CB  MET A 192       9.566  -8.149  -1.347  1.00 30.00           C  
ATOM   3125  CG  MET A 192       8.567  -8.752  -0.351  1.00 30.00           C  
ATOM   3126  SD  MET A 192       8.551 -10.566  -0.337  1.00 30.00           S  
ATOM   3127  CE  MET A 192      10.083 -10.908   0.574  1.00 30.00           C  
ATOM   3128  H   MET A 192       7.835  -6.606  -2.368  1.00 30.00           H  
ATOM   3129  HA  MET A 192       9.729  -6.291  -0.270  1.00 30.00           H  
ATOM   3130  HB2 MET A 192       9.298  -8.467  -2.353  1.00 30.00           H  
ATOM   3131  HB3 MET A 192      10.545  -8.586  -1.151  1.00 30.00           H  
ATOM   3132  HG2 MET A 192       8.788  -8.411   0.657  1.00 30.00           H  
ATOM   3133  HG3 MET A 192       7.558  -8.409  -0.567  1.00 30.00           H  
ATOM   3134  HE1 MET A 192      10.188 -11.979   0.741  1.00 30.00           H  
ATOM   3135  HE2 MET A 192      10.953 -10.566   0.015  1.00 30.00           H  
ATOM   3136  HE3 MET A 192      10.071 -10.409   1.542  1.00 30.00           H  
ATOM   3137  N   TRP A 193      10.945  -5.911  -3.305  1.00 30.00           N  
ATOM   3138  CA  TRP A 193      12.076  -5.367  -4.048  1.00 30.00           C  
ATOM   3139  C   TRP A 193      12.413  -3.931  -3.613  1.00 30.00           C  
ATOM   3140  O   TRP A 193      13.589  -3.676  -3.369  1.00 30.00           O  
ATOM   3141  CB  TRP A 193      11.854  -5.495  -5.567  1.00 30.00           C  
ATOM   3142  CG  TRP A 193      13.068  -5.208  -6.397  1.00 30.00           C  
ATOM   3143  CD1 TRP A 193      13.986  -6.130  -6.759  1.00 30.00           C  
ATOM   3144  CD2 TRP A 193      13.589  -3.923  -6.862  1.00 30.00           C  
ATOM   3145  CE2 TRP A 193      14.833  -4.154  -7.526  1.00 30.00           C  
ATOM   3146  CE3 TRP A 193      13.150  -2.582  -6.778  1.00 30.00           C  
ATOM   3147  NE1 TRP A 193      15.023  -5.515  -7.425  1.00 30.00           N  
ATOM   3148  CZ2 TRP A 193      15.591  -3.114  -8.093  1.00 30.00           C  
ATOM   3149  CZ3 TRP A 193      13.911  -1.531  -7.327  1.00 30.00           C  
ATOM   3150  CH2 TRP A 193      15.123  -1.792  -7.993  1.00 30.00           C  
ATOM   3151  H   TRP A 193      10.084  -6.043  -3.817  1.00 30.00           H  
ATOM   3152  HA  TRP A 193      12.934  -5.996  -3.802  1.00 30.00           H  
ATOM   3153  HB2 TRP A 193      11.528  -6.509  -5.803  1.00 30.00           H  
ATOM   3154  HB3 TRP A 193      11.054  -4.837  -5.900  1.00 30.00           H  
ATOM   3155  HD1 TRP A 193      13.917  -7.184  -6.532  1.00 30.00           H  
ATOM   3156  HE1 TRP A 193      15.820  -6.036  -7.770  1.00 30.00           H  
ATOM   3157  HE3 TRP A 193      12.219  -2.355  -6.278  1.00 30.00           H  
ATOM   3158  HZ2 TRP A 193      16.526  -3.326  -8.591  1.00 30.00           H  
ATOM   3159  HZ3 TRP A 193      13.558  -0.517  -7.239  1.00 30.00           H  
ATOM   3160  HH2 TRP A 193      15.694  -0.979  -8.418  1.00 30.00           H  
ATOM   3161  N   GLU A 194      11.400  -3.049  -3.473  1.00 30.00           N  
ATOM   3162  CA  GLU A 194      11.554  -1.670  -2.980  1.00 30.00           C  
ATOM   3163  C   GLU A 194      12.182  -1.586  -1.581  1.00 30.00           C  
ATOM   3164  O   GLU A 194      13.082  -0.771  -1.377  1.00 30.00           O  
ATOM   3165  CB  GLU A 194      10.205  -0.919  -2.940  1.00 30.00           C  
ATOM   3166  CG  GLU A 194       9.535  -0.696  -4.303  1.00 30.00           C  
ATOM   3167  CD  GLU A 194       8.285   0.182  -4.167  1.00 30.00           C  
ATOM   3168  OE1 GLU A 194       7.211  -0.382  -3.860  1.00 30.00           O  
ATOM   3169  OE2 GLU A 194       8.420   1.410  -4.359  1.00 30.00           O1-
ATOM   3170  H   GLU A 194      10.456  -3.340  -3.691  1.00 30.00           H  
ATOM   3171  HA  GLU A 194      12.218  -1.148  -3.673  1.00 30.00           H  
ATOM   3172  HB2 GLU A 194       9.507  -1.452  -2.293  1.00 30.00           H  
ATOM   3173  HB3 GLU A 194      10.352   0.053  -2.464  1.00 30.00           H  
ATOM   3174  HG2 GLU A 194      10.246  -0.228  -4.982  1.00 30.00           H  
ATOM   3175  HG3 GLU A 194       9.262  -1.646  -4.757  1.00 30.00           H  
ATOM   3176  N   VAL A 195      11.686  -2.422  -0.653  1.00 30.00           N  
ATOM   3177  CA  VAL A 195      12.082  -2.441   0.754  1.00 30.00           C  
ATOM   3178  C   VAL A 195      13.561  -2.826   0.959  1.00 30.00           C  
ATOM   3179  O   VAL A 195      14.270  -2.105   1.660  1.00 30.00           O  
ATOM   3180  CB  VAL A 195      11.126  -3.337   1.597  1.00 30.00           C  
ATOM   3181  CG1 VAL A 195      11.601  -3.644   3.029  1.00 30.00           C  
ATOM   3182  CG2 VAL A 195       9.720  -2.712   1.690  1.00 30.00           C  
ATOM   3183  H   VAL A 195      10.940  -3.055  -0.912  1.00 30.00           H  
ATOM   3184  HA  VAL A 195      11.979  -1.423   1.120  1.00 30.00           H  
ATOM   3185  HB  VAL A 195      11.020  -4.293   1.079  1.00 30.00           H  
ATOM   3186 HG11 VAL A 195      10.832  -4.179   3.585  1.00 30.00           H  
ATOM   3187 HG12 VAL A 195      12.493  -4.268   3.041  1.00 30.00           H  
ATOM   3188 HG13 VAL A 195      11.804  -2.725   3.578  1.00 30.00           H  
ATOM   3189 HG21 VAL A 195       9.018  -3.398   2.162  1.00 30.00           H  
ATOM   3190 HG22 VAL A 195       9.733  -1.801   2.286  1.00 30.00           H  
ATOM   3191 HG23 VAL A 195       9.317  -2.452   0.713  1.00 30.00           H  
ATOM   3192  N   PHE A 196      14.015  -3.903   0.296  1.00 30.00           N  
ATOM   3193  CA  PHE A 196      15.409  -4.354   0.342  1.00 30.00           C  
ATOM   3194  C   PHE A 196      16.385  -3.560  -0.552  1.00 30.00           C  
ATOM   3195  O   PHE A 196      17.580  -3.571  -0.259  1.00 30.00           O  
ATOM   3196  CB  PHE A 196      15.478  -5.869   0.074  1.00 30.00           C  
ATOM   3197  CG  PHE A 196      15.105  -6.736   1.263  1.00 30.00           C  
ATOM   3198  CD1 PHE A 196      16.084  -7.042   2.229  1.00 30.00           C  
ATOM   3199  CD2 PHE A 196      13.769  -7.118   1.504  1.00 30.00           C  
ATOM   3200  CE1 PHE A 196      15.754  -7.798   3.344  1.00 30.00           C  
ATOM   3201  CE2 PHE A 196      13.453  -7.860   2.634  1.00 30.00           C  
ATOM   3202  CZ  PHE A 196      14.444  -8.206   3.542  1.00 30.00           C  
ATOM   3203  H   PHE A 196      13.382  -4.445  -0.277  1.00 30.00           H  
ATOM   3204  HA  PHE A 196      15.776  -4.200   1.359  1.00 30.00           H  
ATOM   3205  HB2 PHE A 196      14.848  -6.135  -0.776  1.00 30.00           H  
ATOM   3206  HB3 PHE A 196      16.495  -6.144  -0.205  1.00 30.00           H  
ATOM   3207  HD1 PHE A 196      17.098  -6.701   2.099  1.00 30.00           H  
ATOM   3208  HD2 PHE A 196      12.986  -6.849   0.813  1.00 30.00           H  
ATOM   3209  HE1 PHE A 196      16.516  -8.057   4.062  1.00 30.00           H  
ATOM   3210  HE2 PHE A 196      12.435  -8.175   2.809  1.00 30.00           H  
ATOM   3211  HZ  PHE A 196      14.191  -8.788   4.412  1.00 30.00           H  
ATOM   3212  N   SER A 197      15.881  -2.869  -1.594  1.00 30.00           N  
ATOM   3213  CA  SER A 197      16.679  -1.989  -2.465  1.00 30.00           C  
ATOM   3214  C   SER A 197      16.799  -0.546  -1.929  1.00 30.00           C  
ATOM   3215  O   SER A 197      17.496   0.260  -2.545  1.00 30.00           O  
ATOM   3216  CB  SER A 197      16.097  -1.979  -3.893  1.00 30.00           C  
ATOM   3217  OG  SER A 197      16.268  -3.238  -4.511  1.00 30.00           O  
ATOM   3218  H   SER A 197      14.892  -2.919  -1.797  1.00 30.00           H  
ATOM   3219  HA  SER A 197      17.698  -2.375  -2.530  1.00 30.00           H  
ATOM   3220  HB2 SER A 197      15.048  -1.684  -3.899  1.00 30.00           H  
ATOM   3221  HB3 SER A 197      16.620  -1.257  -4.516  1.00 30.00           H  
ATOM   3222  HG  SER A 197      15.555  -3.811  -4.214  1.00 30.00           H  
ATOM   3223  N   LEU A 198      16.143  -0.257  -0.791  1.00 30.00           N  
ATOM   3224  CA  LEU A 198      16.167   1.003  -0.042  1.00 30.00           C  
ATOM   3225  C   LEU A 198      15.482   2.164  -0.789  1.00 30.00           C  
ATOM   3226  O   LEU A 198      16.038   3.259  -0.889  1.00 30.00           O  
ATOM   3227  CB  LEU A 198      17.591   1.349   0.470  1.00 30.00           C  
ATOM   3228  CG  LEU A 198      18.328   0.199   1.196  1.00 30.00           C  
ATOM   3229  CD1 LEU A 198      19.718   0.661   1.684  1.00 30.00           C  
ATOM   3230  CD2 LEU A 198      17.480  -0.428   2.323  1.00 30.00           C  
ATOM   3231  H   LEU A 198      15.591  -0.989  -0.365  1.00 30.00           H  
ATOM   3232  HA  LEU A 198      15.539   0.823   0.830  1.00 30.00           H  
ATOM   3233  HB2 LEU A 198      18.210   1.686  -0.362  1.00 30.00           H  
ATOM   3234  HB3 LEU A 198      17.518   2.201   1.149  1.00 30.00           H  
ATOM   3235  HG  LEU A 198      18.514  -0.595   0.472  1.00 30.00           H  
ATOM   3236 HD11 LEU A 198      19.899   0.419   2.730  1.00 30.00           H  
ATOM   3237 HD12 LEU A 198      20.507   0.181   1.106  1.00 30.00           H  
ATOM   3238 HD13 LEU A 198      19.852   1.738   1.578  1.00 30.00           H  
ATOM   3239 HD21 LEU A 198      18.084  -0.796   3.150  1.00 30.00           H  
ATOM   3240 HD22 LEU A 198      16.760   0.277   2.736  1.00 30.00           H  
ATOM   3241 HD23 LEU A 198      16.919  -1.281   1.942  1.00 30.00           H  
ATOM   3242  N   GLY A 199      14.251   1.904  -1.255  1.00 30.00           N  
ATOM   3243  CA  GLY A 199      13.340   2.916  -1.783  1.00 30.00           C  
ATOM   3244  C   GLY A 199      13.538   3.191  -3.281  1.00 30.00           C  
ATOM   3245  O   GLY A 199      13.006   4.188  -3.770  1.00 30.00           O  
ATOM   3246  H   GLY A 199      13.877   0.967  -1.156  1.00 30.00           H  
ATOM   3247  HA2 GLY A 199      12.322   2.560  -1.630  1.00 30.00           H  
ATOM   3248  HA3 GLY A 199      13.434   3.844  -1.218  1.00 30.00           H  
ATOM   3249  N   LYS A 200      14.273   2.338  -4.015  1.00 30.00           N  
ATOM   3250  CA  LYS A 200      14.401   2.413  -5.474  1.00 30.00           C  
ATOM   3251  C   LYS A 200      13.074   2.124  -6.200  1.00 30.00           C  
ATOM   3252  O   LYS A 200      12.281   1.312  -5.721  1.00 30.00           O  
ATOM   3253  CB  LYS A 200      15.481   1.422  -5.948  1.00 30.00           C  
ATOM   3254  CG  LYS A 200      16.918   1.914  -5.719  1.00 30.00           C  
ATOM   3255  CD  LYS A 200      17.959   0.953  -6.310  1.00 30.00           C  
ATOM   3256  CE  LYS A 200      19.346   1.593  -6.455  1.00 30.00           C  
ATOM   3257  NZ  LYS A 200      20.291   0.689  -7.132  1.00 30.00           N1+
ATOM   3258  H   LYS A 200      14.707   1.544  -3.566  1.00 30.00           H  
ATOM   3259  HA  LYS A 200      14.716   3.426  -5.732  1.00 30.00           H  
ATOM   3260  HB2 LYS A 200      15.326   0.443  -5.494  1.00 30.00           H  
ATOM   3261  HB3 LYS A 200      15.371   1.271  -7.024  1.00 30.00           H  
ATOM   3262  HG2 LYS A 200      17.030   2.897  -6.179  1.00 30.00           H  
ATOM   3263  HG3 LYS A 200      17.103   2.053  -4.652  1.00 30.00           H  
ATOM   3264  HD2 LYS A 200      18.039   0.079  -5.663  1.00 30.00           H  
ATOM   3265  HD3 LYS A 200      17.614   0.580  -7.274  1.00 30.00           H  
ATOM   3266  HE2 LYS A 200      19.277   2.512  -7.041  1.00 30.00           H  
ATOM   3267  HE3 LYS A 200      19.745   1.864  -5.476  1.00 30.00           H  
ATOM   3268  HZ1 LYS A 200      19.934   0.466  -8.052  1.00 30.00           H  
ATOM   3269  HZ2 LYS A 200      21.189   1.141  -7.223  1.00 30.00           H  
ATOM   3270  HZ3 LYS A 200      20.390  -0.160  -6.596  1.00 30.00           H  
ATOM   3271  N   GLN A 201      12.895   2.763  -7.369  1.00 30.00           N  
ATOM   3272  CA  GLN A 201      11.809   2.481  -8.310  1.00 30.00           C  
ATOM   3273  C   GLN A 201      12.032   1.102  -8.976  1.00 30.00           C  
ATOM   3274  O   GLN A 201      13.090   0.919  -9.579  1.00 30.00           O  
ATOM   3275  CB  GLN A 201      11.761   3.613  -9.362  1.00 30.00           C  
ATOM   3276  CG  GLN A 201      10.735   3.372 -10.496  1.00110.00           C  
ATOM   3277  CD  GLN A 201      10.548   4.576 -11.421  1.00110.00           C  
ATOM   3278  NE2 GLN A 201      11.642   5.138 -11.940  1.00110.00           N  
ATOM   3279  OE1 GLN A 201       9.419   4.984 -11.681  1.00110.00           O  
ATOM   3280  H   GLN A 201      13.606   3.400  -7.698  1.00 30.00           H  
ATOM   3281  HA  GLN A 201      10.875   2.539  -7.755  1.00 30.00           H  
ATOM   3282  HB2 GLN A 201      11.515   4.547  -8.852  1.00 30.00           H  
ATOM   3283  HB3 GLN A 201      12.749   3.762  -9.793  1.00 30.00           H  
ATOM   3284  HG2 GLN A 201      11.032   2.526 -11.117  1.00110.00           H  
ATOM   3285  HG3 GLN A 201       9.767   3.114 -10.065  1.00110.00           H  
ATOM   3286 HE21 GLN A 201      12.561   4.778 -11.724  1.00110.00           H  
ATOM   3287 HE22 GLN A 201      11.557   5.926 -12.564  1.00110.00           H  
ATOM   3288  N   PRO A 202      11.057   0.167  -8.876  1.00 30.00           N  
ATOM   3289  CA  PRO A 202      11.042  -1.087  -9.659  1.00 30.00           C  
ATOM   3290  C   PRO A 202      11.156  -0.848 -11.174  1.00 30.00           C  
ATOM   3291  O   PRO A 202      10.316  -0.145 -11.731  1.00 30.00           O  
ATOM   3292  CB  PRO A 202       9.697  -1.736  -9.284  1.00 30.00           C  
ATOM   3293  CG  PRO A 202       9.353  -1.154  -7.928  1.00 30.00           C  
ATOM   3294  CD  PRO A 202       9.865   0.268  -8.041  1.00 30.00           C  
ATOM   3295  HA  PRO A 202      11.864  -1.712  -9.308  1.00 30.00           H  
ATOM   3296  HB2 PRO A 202       8.910  -1.464  -9.988  1.00 30.00           H  
ATOM   3297  HB3 PRO A 202       9.750  -2.822  -9.266  1.00 30.00           H  
ATOM   3298  HG2 PRO A 202       8.292  -1.199  -7.684  1.00 30.00           H  
ATOM   3299  HG3 PRO A 202       9.905  -1.686  -7.153  1.00 30.00           H  
ATOM   3300  HD2 PRO A 202       9.147   0.900  -8.561  1.00 30.00           H  
ATOM   3301  HD3 PRO A 202      10.045   0.683  -7.051  1.00 30.00           H  
ATOM   3302  N   TYR A 203      12.219  -1.396 -11.791  1.00 30.00           N  
ATOM   3303  CA  TYR A 203      12.622  -1.170 -13.186  1.00 30.00           C  
ATOM   3304  C   TYR A 203      12.982   0.313 -13.434  1.00 30.00           C  
ATOM   3305  O   TYR A 203      12.436   0.937 -14.345  1.00 30.00           O  
ATOM   3306  CB  TYR A 203      11.550  -1.687 -14.179  1.00 30.00           C  
ATOM   3307  CG  TYR A 203      11.153  -3.150 -14.067  1.00 30.00           C  
ATOM   3308  CD1 TYR A 203      11.905  -4.140 -14.733  1.00 30.00           C  
ATOM   3309  CD2 TYR A 203       9.993  -3.519 -13.352  1.00 30.00           C  
ATOM   3310  CE1 TYR A 203      11.487  -5.486 -14.704  1.00 30.00           C  
ATOM   3311  CE2 TYR A 203       9.579  -4.864 -13.317  1.00 30.00           C  
ATOM   3312  CZ  TYR A 203      10.320  -5.847 -14.003  1.00 30.00           C  
ATOM   3313  OH  TYR A 203       9.903  -7.146 -13.992  1.00 30.00           O  
ATOM   3314  H   TYR A 203      12.856  -1.957 -11.244  1.00 30.00           H  
ATOM   3315  HA  TYR A 203      13.535  -1.745 -13.346  1.00 30.00           H  
ATOM   3316  HB2 TYR A 203      10.643  -1.089 -14.098  1.00 30.00           H  
ATOM   3317  HB3 TYR A 203      11.904  -1.525 -15.197  1.00 30.00           H  
ATOM   3318  HD1 TYR A 203      12.791  -3.868 -15.287  1.00 30.00           H  
ATOM   3319  HD2 TYR A 203       9.406  -2.768 -12.841  1.00 30.00           H  
ATOM   3320  HE1 TYR A 203      12.062  -6.236 -15.226  1.00 30.00           H  
ATOM   3321  HE2 TYR A 203       8.685  -5.137 -12.776  1.00 30.00           H  
ATOM   3322  HH  TYR A 203      10.409  -7.707 -14.585  1.00 30.00           H  
ATOM   3323  N   ASP A 204      13.868   0.848 -12.574  1.00 30.00           N  
ATOM   3324  CA  ASP A 204      14.259   2.262 -12.447  1.00 30.00           C  
ATOM   3325  C   ASP A 204      14.690   2.951 -13.753  1.00 30.00           C  
ATOM   3326  O   ASP A 204      14.308   4.098 -13.982  1.00 30.00           O  
ATOM   3327  CB  ASP A 204      15.296   2.573 -11.315  1.00 30.00           C  
ATOM   3328  CG  ASP A 204      16.231   1.456 -10.802  1.00 30.00           C  
ATOM   3329  OD1 ASP A 204      16.588   0.547 -11.585  1.00 30.00           O  
ATOM   3330  OD2 ASP A 204      16.707   1.616  -9.657  1.00 30.00           O1-
ATOM   3331  H   ASP A 204      14.279   0.245 -11.875  1.00 30.00           H  
ATOM   3332  HA  ASP A 204      13.332   2.753 -12.149  1.00 30.00           H  
ATOM   3333  HB2 ASP A 204      15.960   3.380 -11.628  1.00 30.00           H  
ATOM   3334  HB3 ASP A 204      14.758   2.984 -10.462  1.00 30.00           H  
ATOM   3335  N   LEU A 205      15.481   2.236 -14.565  1.00 30.00           N  
ATOM   3336  CA  LEU A 205      16.090   2.733 -15.801  1.00 30.00           C  
ATOM   3337  C   LEU A 205      15.140   2.736 -17.016  1.00 30.00           C  
ATOM   3338  O   LEU A 205      15.531   3.265 -18.056  1.00 30.00           O  
ATOM   3339  CB  LEU A 205      17.332   1.864 -16.114  1.00 30.00           C  
ATOM   3340  CG  LEU A 205      18.434   1.870 -15.028  1.00 30.00           C  
ATOM   3341  CD1 LEU A 205      19.534   0.840 -15.358  1.00 30.00           C  
ATOM   3342  CD2 LEU A 205      19.006   3.282 -14.776  1.00 30.00           C  
ATOM   3343  H   LEU A 205      15.751   1.304 -14.283  1.00 30.00           H  
ATOM   3344  HA  LEU A 205      16.404   3.766 -15.645  1.00 30.00           H  
ATOM   3345  HB2 LEU A 205      17.001   0.838 -16.277  1.00 30.00           H  
ATOM   3346  HB3 LEU A 205      17.778   2.183 -17.058  1.00 30.00           H  
ATOM   3347  HG  LEU A 205      17.983   1.537 -14.093  1.00 30.00           H  
ATOM   3348 HD11 LEU A 205      19.693   0.163 -14.518  1.00 30.00           H  
ATOM   3349 HD12 LEU A 205      19.274   0.223 -16.219  1.00 30.00           H  
ATOM   3350 HD13 LEU A 205      20.494   1.305 -15.585  1.00 30.00           H  
ATOM   3351 HD21 LEU A 205      20.091   3.283 -14.673  1.00 30.00           H  
ATOM   3352 HD22 LEU A 205      18.762   3.973 -15.583  1.00 30.00           H  
ATOM   3353 HD23 LEU A 205      18.600   3.700 -13.855  1.00 30.00           H  
ATOM   3354  N   TYR A 206      13.952   2.117 -16.895  1.00 30.00           N  
ATOM   3355  CA  TYR A 206      13.097   1.760 -18.028  1.00 30.00           C  
ATOM   3356  C   TYR A 206      11.710   2.404 -17.915  1.00 30.00           C  
ATOM   3357  O   TYR A 206      11.174   2.535 -16.814  1.00 30.00           O  
ATOM   3358  CB  TYR A 206      12.982   0.221 -18.093  1.00 30.00           C  
ATOM   3359  CG  TYR A 206      14.324  -0.496 -18.082  1.00 30.00           C  
ATOM   3360  CD1 TYR A 206      15.258  -0.264 -19.116  1.00 30.00           C  
ATOM   3361  CD2 TYR A 206      14.671  -1.343 -17.009  1.00 30.00           C  
ATOM   3362  CE1 TYR A 206      16.532  -0.862 -19.069  1.00 30.00           C  
ATOM   3363  CE2 TYR A 206      15.942  -1.949 -16.967  1.00 30.00           C  
ATOM   3364  CZ  TYR A 206      16.875  -1.704 -17.992  1.00 30.00           C  
ATOM   3365  OH  TYR A 206      18.109  -2.284 -17.942  1.00 30.00           O  
ATOM   3366  H   TYR A 206      13.670   1.751 -15.996  1.00 30.00           H  
ATOM   3367  HA  TYR A 206      13.539   2.105 -18.966  1.00 30.00           H  
ATOM   3368  HB2 TYR A 206      12.392  -0.138 -17.248  1.00 30.00           H  
ATOM   3369  HB3 TYR A 206      12.436  -0.078 -18.989  1.00 30.00           H  
ATOM   3370  HD1 TYR A 206      15.008   0.394 -19.936  1.00 30.00           H  
ATOM   3371  HD2 TYR A 206      13.976  -1.519 -16.203  1.00 30.00           H  
ATOM   3372  HE1 TYR A 206      17.244  -0.666 -19.857  1.00 30.00           H  
ATOM   3373  HE2 TYR A 206      16.205  -2.589 -16.137  1.00 30.00           H  
ATOM   3374  HH  TYR A 206      18.684  -2.022 -18.665  1.00 30.00           H  
ATOM   3375  N   ASP A 207      11.147   2.758 -19.082  1.00 30.00           N  
ATOM   3376  CA  ASP A 207       9.798   3.305 -19.255  1.00 30.00           C  
ATOM   3377  C   ASP A 207       8.721   2.211 -19.096  1.00 30.00           C  
ATOM   3378  O   ASP A 207       9.033   1.020 -19.116  1.00 30.00           O  
ATOM   3379  CB  ASP A 207       9.643   4.056 -20.607  1.00 30.00           C  
ATOM   3380  CG  ASP A 207      10.038   3.257 -21.860  1.00110.00           C  
ATOM   3381  OD1 ASP A 207      11.255   3.172 -22.136  1.00110.00           O  
ATOM   3382  OD2 ASP A 207       9.131   2.619 -22.435  1.00110.00           O1-
ATOM   3383  H   ASP A 207      11.660   2.618 -19.943  1.00 30.00           H  
ATOM   3384  HA  ASP A 207       9.637   4.034 -18.459  1.00 30.00           H  
ATOM   3385  HB2 ASP A 207       8.628   4.439 -20.720  1.00 30.00           H  
ATOM   3386  HB3 ASP A 207      10.274   4.947 -20.576  1.00 30.00           H  
ATOM   3387  N   ASN A 208       7.461   2.651 -18.940  1.00 30.00           N  
ATOM   3388  CA  ASN A 208       6.281   1.800 -18.731  1.00 30.00           C  
ATOM   3389  C   ASN A 208       6.029   0.791 -19.868  1.00 30.00           C  
ATOM   3390  O   ASN A 208       5.677  -0.348 -19.567  1.00 30.00           O  
ATOM   3391  CB  ASN A 208       5.038   2.698 -18.514  1.00 30.00           C  
ATOM   3392  CG  ASN A 208       5.077   3.519 -17.218  1.00 30.00           C  
ATOM   3393  ND2 ASN A 208       4.539   4.738 -17.259  1.00 30.00           N  
ATOM   3394  OD1 ASN A 208       5.566   3.057 -16.188  1.00 30.00           O  
ATOM   3395  H   ASN A 208       7.287   3.646 -18.954  1.00 30.00           H  
ATOM   3396  HA  ASN A 208       6.479   1.235 -17.819  1.00 30.00           H  
ATOM   3397  HB2 ASN A 208       4.907   3.362 -19.370  1.00 30.00           H  
ATOM   3398  HB3 ASN A 208       4.138   2.085 -18.468  1.00 30.00           H  
ATOM   3399 HD21 ASN A 208       4.133   5.095 -18.111  1.00 30.00           H  
ATOM   3400 HD22 ASN A 208       4.533   5.316 -16.430  1.00 30.00           H  
ATOM   3401  N   SER A 209       6.238   1.203 -21.131  1.00 30.00           N  
ATOM   3402  CA  SER A 209       6.061   0.348 -22.311  1.00 30.00           C  
ATOM   3403  C   SER A 209       7.141  -0.742 -22.436  1.00 30.00           C  
ATOM   3404  O   SER A 209       6.806  -1.864 -22.813  1.00 30.00           O  
ATOM   3405  CB  SER A 209       5.986   1.215 -23.581  1.00 30.00           C  
ATOM   3406  OG  SER A 209       4.713   1.821 -23.682  1.00 30.00           O  
ATOM   3407  H   SER A 209       6.551   2.146 -21.310  1.00 30.00           H  
ATOM   3408  HA  SER A 209       5.109  -0.177 -22.206  1.00 30.00           H  
ATOM   3409  HB2 SER A 209       6.758   1.983 -23.596  1.00 30.00           H  
ATOM   3410  HB3 SER A 209       6.128   0.606 -24.475  1.00 30.00           H  
ATOM   3411  HG  SER A 209       4.686   2.345 -24.486  1.00 30.00           H  
ATOM   3412  N   GLN A 210       8.394  -0.413 -22.073  1.00 30.00           N  
ATOM   3413  CA  GLN A 210       9.510  -1.358 -21.968  1.00 30.00           C  
ATOM   3414  C   GLN A 210       9.318  -2.424 -20.880  1.00 30.00           C  
ATOM   3415  O   GLN A 210       9.677  -3.576 -21.111  1.00 30.00           O  
ATOM   3416  CB  GLN A 210      10.841  -0.594 -21.768  1.00 30.00           C  
ATOM   3417  CG  GLN A 210      11.524  -0.163 -23.080  1.00110.00           C  
ATOM   3418  CD  GLN A 210      12.042  -1.341 -23.914  1.00110.00           C  
ATOM   3419  NE2 GLN A 210      11.959  -1.225 -25.240  1.00110.00           N  
ATOM   3420  OE1 GLN A 210      12.527  -2.334 -23.376  1.00110.00           O  
ATOM   3421  H   GLN A 210       8.598   0.543 -21.812  1.00 30.00           H  
ATOM   3422  HA  GLN A 210       9.548  -1.901 -22.914  1.00 30.00           H  
ATOM   3423  HB2 GLN A 210      10.669   0.289 -21.152  1.00 30.00           H  
ATOM   3424  HB3 GLN A 210      11.549  -1.192 -21.194  1.00 30.00           H  
ATOM   3425  HG2 GLN A 210      10.835   0.440 -23.672  1.00110.00           H  
ATOM   3426  HG3 GLN A 210      12.376   0.478 -22.850  1.00110.00           H  
ATOM   3427 HE21 GLN A 210      11.565  -0.393 -25.658  1.00110.00           H  
ATOM   3428 HE22 GLN A 210      12.293  -1.968 -25.836  1.00110.00           H  
ATOM   3429  N   VAL A 211       8.737  -2.032 -19.734  1.00 30.00           N  
ATOM   3430  CA  VAL A 211       8.418  -2.937 -18.630  1.00 30.00           C  
ATOM   3431  C   VAL A 211       7.289  -3.923 -18.987  1.00 30.00           C  
ATOM   3432  O   VAL A 211       7.434  -5.105 -18.690  1.00 30.00           O  
ATOM   3433  CB  VAL A 211       8.073  -2.154 -17.332  1.00 30.00           C  
ATOM   3434  CG1 VAL A 211       7.445  -2.997 -16.201  1.00 30.00           C  
ATOM   3435  CG2 VAL A 211       9.335  -1.457 -16.800  1.00 30.00           C  
ATOM   3436  H   VAL A 211       8.481  -1.062 -19.611  1.00 30.00           H  
ATOM   3437  HA  VAL A 211       9.311  -3.535 -18.431  1.00 30.00           H  
ATOM   3438  HB  VAL A 211       7.356  -1.371 -17.584  1.00 30.00           H  
ATOM   3439 HG11 VAL A 211       7.366  -2.416 -15.285  1.00 30.00           H  
ATOM   3440 HG12 VAL A 211       6.438  -3.334 -16.445  1.00 30.00           H  
ATOM   3441 HG13 VAL A 211       8.053  -3.875 -15.977  1.00 30.00           H  
ATOM   3442 HG21 VAL A 211       9.116  -0.854 -15.922  1.00 30.00           H  
ATOM   3443 HG22 VAL A 211      10.085  -2.196 -16.527  1.00 30.00           H  
ATOM   3444 HG23 VAL A 211       9.789  -0.801 -17.539  1.00 30.00           H  
ATOM   3445  N   VAL A 212       6.233  -3.441 -19.665  1.00 30.00           N  
ATOM   3446  CA  VAL A 212       5.136  -4.250 -20.212  1.00 30.00           C  
ATOM   3447  C   VAL A 212       5.618  -5.308 -21.227  1.00 30.00           C  
ATOM   3448  O   VAL A 212       5.203  -6.464 -21.142  1.00 30.00           O  
ATOM   3449  CB  VAL A 212       4.064  -3.326 -20.869  1.00 30.00           C  
ATOM   3450  CG1 VAL A 212       3.122  -3.974 -21.909  1.00 30.00           C  
ATOM   3451  CG2 VAL A 212       3.232  -2.628 -19.785  1.00 30.00           C  
ATOM   3452  H   VAL A 212       6.189  -2.450 -19.864  1.00 30.00           H  
ATOM   3453  HA  VAL A 212       4.679  -4.785 -19.377  1.00 30.00           H  
ATOM   3454  HB  VAL A 212       4.593  -2.534 -21.399  1.00 30.00           H  
ATOM   3455 HG11 VAL A 212       2.333  -3.283 -22.207  1.00 30.00           H  
ATOM   3456 HG12 VAL A 212       3.651  -4.250 -22.822  1.00 30.00           H  
ATOM   3457 HG13 VAL A 212       2.642  -4.868 -21.517  1.00 30.00           H  
ATOM   3458 HG21 VAL A 212       2.553  -1.891 -20.215  1.00 30.00           H  
ATOM   3459 HG22 VAL A 212       2.635  -3.346 -19.226  1.00 30.00           H  
ATOM   3460 HG23 VAL A 212       3.864  -2.111 -19.065  1.00 30.00           H  
ATOM   3461  N   LEU A 213       6.503  -4.879 -22.143  1.00 30.00           N  
ATOM   3462  CA  LEU A 213       7.091  -5.687 -23.208  1.00 30.00           C  
ATOM   3463  C   LEU A 213       8.021  -6.789 -22.669  1.00 30.00           C  
ATOM   3464  O   LEU A 213       7.916  -7.929 -23.116  1.00 30.00           O  
ATOM   3465  CB  LEU A 213       7.775  -4.722 -24.209  1.00 30.00           C  
ATOM   3466  CG  LEU A 213       8.310  -5.341 -25.525  1.00 30.00           C  
ATOM   3467  CD1 LEU A 213       8.343  -4.292 -26.659  1.00 30.00           C  
ATOM   3468  CD2 LEU A 213       9.678  -6.038 -25.350  1.00 30.00           C  
ATOM   3469  H   LEU A 213       6.778  -3.905 -22.133  1.00 30.00           H  
ATOM   3470  HA  LEU A 213       6.268  -6.180 -23.728  1.00 30.00           H  
ATOM   3471  HB2 LEU A 213       7.013  -3.991 -24.479  1.00 30.00           H  
ATOM   3472  HB3 LEU A 213       8.563  -4.148 -23.718  1.00 30.00           H  
ATOM   3473  HG  LEU A 213       7.595  -6.105 -25.835  1.00 30.00           H  
ATOM   3474 HD11 LEU A 213       9.314  -4.212 -27.146  1.00 30.00           H  
ATOM   3475 HD12 LEU A 213       7.621  -4.546 -27.437  1.00 30.00           H  
ATOM   3476 HD13 LEU A 213       8.093  -3.291 -26.308  1.00 30.00           H  
ATOM   3477 HD21 LEU A 213      10.418  -5.731 -26.088  1.00 30.00           H  
ATOM   3478 HD22 LEU A 213      10.117  -5.848 -24.371  1.00 30.00           H  
ATOM   3479 HD23 LEU A 213       9.561  -7.116 -25.453  1.00 30.00           H  
ATOM   3480  N   LYS A 214       8.902  -6.435 -21.718  1.00 30.00           N  
ATOM   3481  CA  LYS A 214       9.895  -7.345 -21.147  1.00 30.00           C  
ATOM   3482  C   LYS A 214       9.332  -8.296 -20.077  1.00 30.00           C  
ATOM   3483  O   LYS A 214       9.849  -9.405 -19.961  1.00 30.00           O  
ATOM   3484  CB  LYS A 214      11.105  -6.543 -20.640  1.00 30.00           C  
ATOM   3485  CG  LYS A 214      11.933  -5.940 -21.790  1.00 30.00           C  
ATOM   3486  CD  LYS A 214      13.256  -5.305 -21.342  1.00 30.00           C  
ATOM   3487  CE  LYS A 214      13.080  -4.111 -20.392  1.00 30.00           C  
ATOM   3488  NZ  LYS A 214      14.371  -3.474 -20.092  1.00 30.00           N1+
ATOM   3489  H   LYS A 214       8.937  -5.474 -21.399  1.00 30.00           H  
ATOM   3490  HA  LYS A 214      10.254  -7.983 -21.957  1.00 30.00           H  
ATOM   3491  HB2 LYS A 214      10.777  -5.774 -19.939  1.00 30.00           H  
ATOM   3492  HB3 LYS A 214      11.764  -7.203 -20.079  1.00 30.00           H  
ATOM   3493  HG2 LYS A 214      12.160  -6.721 -22.516  1.00 30.00           H  
ATOM   3494  HG3 LYS A 214      11.344  -5.199 -22.329  1.00 30.00           H  
ATOM   3495  HD2 LYS A 214      13.874  -6.070 -20.867  1.00 30.00           H  
ATOM   3496  HD3 LYS A 214      13.800  -4.989 -22.234  1.00 30.00           H  
ATOM   3497  HE2 LYS A 214      12.423  -3.366 -20.840  1.00 30.00           H  
ATOM   3498  HE3 LYS A 214      12.621  -4.422 -19.453  1.00 30.00           H  
ATOM   3499  HZ1 LYS A 214      14.790  -3.146 -20.951  1.00 30.00           H  
ATOM   3500  HZ2 LYS A 214      14.230  -2.691 -19.470  1.00 30.00           H  
ATOM   3501  HZ3 LYS A 214      14.986  -4.144 -19.653  1.00 30.00           H  
ATOM   3502  N   VAL A 215       8.266  -7.899 -19.359  1.00 30.00           N  
ATOM   3503  CA  VAL A 215       7.521  -8.787 -18.456  1.00 30.00           C  
ATOM   3504  C   VAL A 215       6.770  -9.900 -19.217  1.00 30.00           C  
ATOM   3505  O   VAL A 215       6.714 -11.024 -18.717  1.00 30.00           O  
ATOM   3506  CB  VAL A 215       6.551  -7.998 -17.521  1.00 30.00           C  
ATOM   3507  CG1 VAL A 215       5.393  -8.803 -16.891  1.00 30.00           C  
ATOM   3508  CG2 VAL A 215       7.344  -7.308 -16.395  1.00 30.00           C  
ATOM   3509  H   VAL A 215       7.895  -6.965 -19.477  1.00 30.00           H  
ATOM   3510  HA  VAL A 215       8.261  -9.280 -17.825  1.00 30.00           H  
ATOM   3511  HB  VAL A 215       6.081  -7.215 -18.117  1.00 30.00           H  
ATOM   3512 HG11 VAL A 215       4.840  -8.199 -16.169  1.00 30.00           H  
ATOM   3513 HG12 VAL A 215       4.669  -9.131 -17.640  1.00 30.00           H  
ATOM   3514 HG13 VAL A 215       5.759  -9.684 -16.367  1.00 30.00           H  
ATOM   3515 HG21 VAL A 215       6.707  -6.639 -15.815  1.00 30.00           H  
ATOM   3516 HG22 VAL A 215       7.766  -8.042 -15.708  1.00 30.00           H  
ATOM   3517 HG23 VAL A 215       8.172  -6.716 -16.782  1.00 30.00           H  
ATOM   3518  N   SER A 216       6.276  -9.590 -20.430  1.00 30.00           N  
ATOM   3519  CA  SER A 216       5.676 -10.557 -21.355  1.00 30.00           C  
ATOM   3520  C   SER A 216       6.704 -11.536 -21.965  1.00 30.00           C  
ATOM   3521  O   SER A 216       6.312 -12.627 -22.377  1.00 30.00           O  
ATOM   3522  CB  SER A 216       4.921  -9.795 -22.462  1.00 30.00           C  
ATOM   3523  OG  SER A 216       3.783  -9.144 -21.934  1.00 30.00           O  
ATOM   3524  H   SER A 216       6.363  -8.644 -20.773  1.00 30.00           H  
ATOM   3525  HA  SER A 216       4.955 -11.161 -20.800  1.00 30.00           H  
ATOM   3526  HB2 SER A 216       5.560  -9.062 -22.951  1.00 30.00           H  
ATOM   3527  HB3 SER A 216       4.578 -10.483 -23.236  1.00 30.00           H  
ATOM   3528  HG  SER A 216       4.077  -8.377 -21.435  1.00 30.00           H  
ATOM   3529  N   GLN A 217       7.993 -11.148 -21.986  1.00 30.00           N  
ATOM   3530  CA  GLN A 217       9.129 -11.981 -22.398  1.00 30.00           C  
ATOM   3531  C   GLN A 217       9.758 -12.786 -21.242  1.00 30.00           C  
ATOM   3532  O   GLN A 217      10.675 -13.567 -21.499  1.00 30.00           O  
ATOM   3533  CB  GLN A 217      10.185 -11.093 -23.087  1.00 30.00           C  
ATOM   3534  CG  GLN A 217       9.744 -10.577 -24.472  1.00 30.00           C  
ATOM   3535  CD  GLN A 217      10.783  -9.692 -25.170  1.00 30.00           C  
ATOM   3536  NE2 GLN A 217      11.578  -8.929 -24.415  1.00 30.00           N  
ATOM   3537  OE1 GLN A 217      10.856  -9.682 -26.395  1.00 30.00           O  
ATOM   3538  H   GLN A 217       8.230 -10.230 -21.636  1.00 30.00           H  
ATOM   3539  HA  GLN A 217       8.785 -12.715 -23.128  1.00 30.00           H  
ATOM   3540  HB2 GLN A 217      10.421 -10.258 -22.430  1.00 30.00           H  
ATOM   3541  HB3 GLN A 217      11.114 -11.648 -23.216  1.00 30.00           H  
ATOM   3542  HG2 GLN A 217       9.525 -11.426 -25.121  1.00 30.00           H  
ATOM   3543  HG3 GLN A 217       8.817 -10.010 -24.392  1.00 30.00           H  
ATOM   3544 HE21 GLN A 217      11.506  -8.952 -23.409  1.00 30.00           H  
ATOM   3545 HE22 GLN A 217      12.262  -8.329 -24.854  1.00 30.00           H  
ATOM   3546  N   GLY A 218       9.264 -12.608 -20.004  1.00 30.00           N  
ATOM   3547  CA  GLY A 218       9.683 -13.380 -18.834  1.00 30.00           C  
ATOM   3548  C   GLY A 218      10.841 -12.735 -18.053  1.00 30.00           C  
ATOM   3549  O   GLY A 218      11.314 -13.353 -17.099  1.00 30.00           O  
ATOM   3550  H   GLY A 218       8.502 -11.958 -19.871  1.00 30.00           H  
ATOM   3551  HA2 GLY A 218       8.825 -13.477 -18.171  1.00 30.00           H  
ATOM   3552  HA3 GLY A 218       9.965 -14.395 -19.119  1.00 30.00           H  
ATOM   3553  N   HIS A 219      11.296 -11.519 -18.416  1.00 30.00           N  
ATOM   3554  CA  HIS A 219      12.353 -10.787 -17.706  1.00 30.00           C  
ATOM   3555  C   HIS A 219      11.845 -10.179 -16.388  1.00 30.00           C  
ATOM   3556  O   HIS A 219      10.741  -9.633 -16.345  1.00 30.00           O  
ATOM   3557  CB  HIS A 219      12.952  -9.692 -18.606  1.00 30.00           C  
ATOM   3558  CG  HIS A 219      13.500 -10.184 -19.923  1.00 30.00           C  
ATOM   3559  CD2 HIS A 219      14.622 -10.956 -20.146  1.00 30.00           C  
ATOM   3560  ND1 HIS A 219      12.894  -9.900 -21.152  1.00 30.00           N  
ATOM   3561  CE1 HIS A 219      13.655 -10.512 -22.051  1.00 30.00           C  
ATOM   3562  NE2 HIS A 219      14.692 -11.153 -21.512  1.00 30.00           N  
ATOM   3563  H   HIS A 219      10.869 -11.039 -19.197  1.00 30.00           H  
ATOM   3564  HA  HIS A 219      13.152 -11.496 -17.476  1.00 30.00           H  
ATOM   3565  HB2 HIS A 219      12.199  -8.931 -18.801  1.00 30.00           H  
ATOM   3566  HB3 HIS A 219      13.761  -9.183 -18.081  1.00 30.00           H  
ATOM   3567  HD2 HIS A 219      15.347 -11.374 -19.463  1.00 30.00           H  
ATOM   3568  HE1 HIS A 219      13.456 -10.498 -23.113  1.00 30.00           H  
ATOM   3569  HE2 HIS A 219      15.393 -11.684 -22.009  1.00 30.00           H  
ATOM   3570  N   ARG A 220      12.681 -10.287 -15.344  1.00 30.00           N  
ATOM   3571  CA  ARG A 220      12.369  -9.895 -13.970  1.00 30.00           C  
ATOM   3572  C   ARG A 220      13.448  -8.972 -13.392  1.00 30.00           C  
ATOM   3573  O   ARG A 220      14.565  -8.913 -13.906  1.00 30.00           O  
ATOM   3574  CB  ARG A 220      12.253 -11.170 -13.101  1.00 30.00           C  
ATOM   3575  CG  ARG A 220      11.187 -12.183 -13.554  1.00 30.00           C  
ATOM   3576  CD  ARG A 220       9.751 -11.641 -13.496  1.00 30.00           C  
ATOM   3577  NE  ARG A 220       8.775 -12.604 -14.037  1.00 30.00           N  
ATOM   3578  CZ  ARG A 220       8.094 -12.534 -15.196  1.00 30.00           C  
ATOM   3579  NH1 ARG A 220       8.221 -11.505 -16.042  1.00 30.00           N1+
ATOM   3580  NH2 ARG A 220       7.256 -13.526 -15.516  1.00 30.00           N1+
ATOM   3581  H   ARG A 220      13.587 -10.712 -15.477  1.00 30.00           H  
ATOM   3582  HA  ARG A 220      11.432  -9.341 -13.935  1.00 30.00           H  
ATOM   3583  HB2 ARG A 220      13.220 -11.676 -13.075  1.00 30.00           H  
ATOM   3584  HB3 ARG A 220      12.041 -10.889 -12.069  1.00 30.00           H  
ATOM   3585  HG2 ARG A 220      11.415 -12.637 -14.518  1.00 30.00           H  
ATOM   3586  HG3 ARG A 220      11.250 -12.998 -12.832  1.00 30.00           H  
ATOM   3587  HD2 ARG A 220       9.497 -11.559 -12.442  1.00 30.00           H  
ATOM   3588  HD3 ARG A 220       9.641 -10.633 -13.891  1.00 30.00           H  
ATOM   3589  HE  ARG A 220       8.595 -13.404 -13.445  1.00 30.00           H  
ATOM   3590 HH11 ARG A 220       8.887 -10.768 -15.850  1.00 30.00           H  
ATOM   3591 HH12 ARG A 220       7.682 -11.475 -16.899  1.00 30.00           H  
ATOM   3592 HH21 ARG A 220       7.122 -14.302 -14.883  1.00 30.00           H  
ATOM   3593 HH22 ARG A 220       6.744 -13.507 -16.389  1.00 30.00           H  
ATOM   3594  N   LEU A 221      13.080  -8.303 -12.286  1.00 30.00           N  
ATOM   3595  CA  LEU A 221      13.986  -7.566 -11.403  1.00 30.00           C  
ATOM   3596  C   LEU A 221      14.996  -8.508 -10.722  1.00 30.00           C  
ATOM   3597  O   LEU A 221      14.627  -9.606 -10.303  1.00 30.00           O  
ATOM   3598  CB  LEU A 221      13.143  -6.845 -10.331  1.00 30.00           C  
ATOM   3599  CG  LEU A 221      12.520  -5.511 -10.782  1.00 30.00           C  
ATOM   3600  CD1 LEU A 221      11.434  -5.048  -9.787  1.00 30.00           C  
ATOM   3601  CD2 LEU A 221      13.591  -4.428 -11.036  1.00 30.00           C  
ATOM   3602  H   LEU A 221      12.136  -8.405 -11.943  1.00 30.00           H  
ATOM   3603  HA  LEU A 221      14.536  -6.841 -12.004  1.00 30.00           H  
ATOM   3604  HB2 LEU A 221      12.358  -7.522  -9.999  1.00 30.00           H  
ATOM   3605  HB3 LEU A 221      13.749  -6.649  -9.449  1.00 30.00           H  
ATOM   3606  HG  LEU A 221      12.014  -5.700 -11.727  1.00 30.00           H  
ATOM   3607 HD11 LEU A 221      10.502  -4.836 -10.311  1.00 30.00           H  
ATOM   3608 HD12 LEU A 221      11.211  -5.804  -9.034  1.00 30.00           H  
ATOM   3609 HD13 LEU A 221      11.718  -4.150  -9.242  1.00 30.00           H  
ATOM   3610 HD21 LEU A 221      13.443  -3.535 -10.430  1.00 30.00           H  
ATOM   3611 HD22 LEU A 221      14.597  -4.784 -10.814  1.00 30.00           H  
ATOM   3612 HD23 LEU A 221      13.582  -4.115 -12.081  1.00 30.00           H  
ATOM   3613  N   TYR A 222      16.245  -8.038 -10.618  1.00 30.00           N  
ATOM   3614  CA  TYR A 222      17.372  -8.765 -10.029  1.00 30.00           C  
ATOM   3615  C   TYR A 222      17.362  -8.691  -8.492  1.00 30.00           C  
ATOM   3616  O   TYR A 222      16.715  -7.809  -7.932  1.00 30.00           O  
ATOM   3617  CB  TYR A 222      18.681  -8.181 -10.604  1.00 30.00           C  
ATOM   3618  CG  TYR A 222      18.722  -8.143 -12.124  1.00 30.00           C  
ATOM   3619  CD1 TYR A 222      18.805  -9.344 -12.860  1.00 30.00           C  
ATOM   3620  CD2 TYR A 222      18.635  -6.911 -12.807  1.00 30.00           C  
ATOM   3621  CE1 TYR A 222      18.793  -9.314 -14.268  1.00 30.00           C  
ATOM   3622  CE2 TYR A 222      18.624  -6.881 -14.215  1.00 30.00           C  
ATOM   3623  CZ  TYR A 222      18.700  -8.083 -14.947  1.00 30.00           C  
ATOM   3624  OH  TYR A 222      18.682  -8.051 -16.310  1.00 30.00           O  
ATOM   3625  H   TYR A 222      16.460  -7.122 -10.985  1.00 30.00           H  
ATOM   3626  HA  TYR A 222      17.302  -9.816 -10.319  1.00 30.00           H  
ATOM   3627  HB2 TYR A 222      18.829  -7.168 -10.227  1.00 30.00           H  
ATOM   3628  HB3 TYR A 222      19.536  -8.760 -10.252  1.00 30.00           H  
ATOM   3629  HD1 TYR A 222      18.864 -10.292 -12.346  1.00 30.00           H  
ATOM   3630  HD2 TYR A 222      18.566  -5.985 -12.256  1.00 30.00           H  
ATOM   3631  HE1 TYR A 222      18.848 -10.239 -14.823  1.00 30.00           H  
ATOM   3632  HE2 TYR A 222      18.553  -5.936 -14.733  1.00 30.00           H  
ATOM   3633  HH  TYR A 222      18.745  -8.922 -16.709  1.00 30.00           H  
ATOM   3634  N   ARG A 223      18.094  -9.618  -7.851  1.00 30.00           N  
ATOM   3635  CA  ARG A 223      18.262  -9.753  -6.398  1.00 30.00           C  
ATOM   3636  C   ARG A 223      18.752  -8.443  -5.730  1.00 30.00           C  
ATOM   3637  O   ARG A 223      19.876  -8.032  -6.028  1.00 30.00           O  
ATOM   3638  CB  ARG A 223      19.261 -10.910  -6.159  1.00 30.00           C  
ATOM   3639  CG  ARG A 223      19.526 -11.256  -4.672  1.00 30.00           C  
ATOM   3640  CD  ARG A 223      20.635 -12.303  -4.457  1.00 30.00           C  
ATOM   3641  NE  ARG A 223      21.969 -11.769  -4.796  1.00 30.00           N  
ATOM   3642  CZ  ARG A 223      23.140 -12.433  -4.836  1.00 30.00           C  
ATOM   3643  NH1 ARG A 223      23.244 -13.733  -4.524  1.00 30.00           N1+
ATOM   3644  NH2 ARG A 223      24.243 -11.769  -5.204  1.00 30.00           N1+
ATOM   3645  H   ARG A 223      18.591 -10.303  -8.402  1.00 30.00           H  
ATOM   3646  HA  ARG A 223      17.310 -10.071  -5.984  1.00 30.00           H  
ATOM   3647  HB2 ARG A 223      18.889 -11.807  -6.656  1.00 30.00           H  
ATOM   3648  HB3 ARG A 223      20.204 -10.671  -6.653  1.00 30.00           H  
ATOM   3649  HG2 ARG A 223      19.848 -10.347  -4.167  1.00 30.00           H  
ATOM   3650  HG3 ARG A 223      18.613 -11.556  -4.156  1.00 30.00           H  
ATOM   3651  HD2 ARG A 223      20.595 -12.724  -3.451  1.00 30.00           H  
ATOM   3652  HD3 ARG A 223      20.465 -13.130  -5.148  1.00 30.00           H  
ATOM   3653  HE  ARG A 223      21.982 -10.785  -5.023  1.00 30.00           H  
ATOM   3654 HH11 ARG A 223      22.432 -14.246  -4.197  1.00 30.00           H  
ATOM   3655 HH12 ARG A 223      24.133 -14.209  -4.571  1.00 30.00           H  
ATOM   3656 HH21 ARG A 223      24.195 -10.790  -5.446  1.00 30.00           H  
ATOM   3657 HH22 ARG A 223      25.135 -12.243  -5.244  1.00 30.00           H  
ATOM   3658  N   PRO A 224      17.937  -7.824  -4.837  1.00 30.00           N  
ATOM   3659  CA  PRO A 224      18.387  -6.710  -3.974  1.00 30.00           C  
ATOM   3660  C   PRO A 224      19.623  -7.045  -3.119  1.00 30.00           C  
ATOM   3661  O   PRO A 224      19.737  -8.173  -2.640  1.00 30.00           O  
ATOM   3662  CB  PRO A 224      17.171  -6.418  -3.081  1.00 30.00           C  
ATOM   3663  CG  PRO A 224      15.978  -6.919  -3.865  1.00 30.00           C  
ATOM   3664  CD  PRO A 224      16.531  -8.149  -4.572  1.00 30.00           C  
ATOM   3665  HA  PRO A 224      18.587  -5.852  -4.620  1.00 30.00           H  
ATOM   3666  HB2 PRO A 224      17.241  -6.977  -2.149  1.00 30.00           H  
ATOM   3667  HB3 PRO A 224      17.084  -5.362  -2.825  1.00 30.00           H  
ATOM   3668  HG2 PRO A 224      15.105  -7.125  -3.246  1.00 30.00           H  
ATOM   3669  HG3 PRO A 224      15.698  -6.166  -4.601  1.00 30.00           H  
ATOM   3670  HD2 PRO A 224      16.485  -9.022  -3.920  1.00 30.00           H  
ATOM   3671  HD3 PRO A 224      15.953  -8.362  -5.471  1.00 30.00           H  
ATOM   3672  N   HIS A 225      20.514  -6.053  -2.954  1.00 30.00           N  
ATOM   3673  CA  HIS A 225      21.791  -6.157  -2.236  1.00 30.00           C  
ATOM   3674  C   HIS A 225      21.688  -6.691  -0.792  1.00 30.00           C  
ATOM   3675  O   HIS A 225      22.547  -7.472  -0.384  1.00 30.00           O  
ATOM   3676  CB  HIS A 225      22.484  -4.776  -2.279  1.00 30.00           C  
ATOM   3677  CG  HIS A 225      23.818  -4.685  -1.572  1.00 30.00           C  
ATOM   3678  CD2 HIS A 225      24.234  -3.916  -0.507  1.00 30.00           C  
ATOM   3679  ND1 HIS A 225      24.911  -5.460  -1.921  1.00 30.00           N  
ATOM   3680  CE1 HIS A 225      25.902  -5.140  -1.086  1.00 30.00           C  
ATOM   3681  NE2 HIS A 225      25.565  -4.209  -0.202  1.00 30.00           N  
ATOM   3682  H   HIS A 225      20.330  -5.159  -3.382  1.00 30.00           H  
ATOM   3683  HA  HIS A 225      22.410  -6.864  -2.794  1.00 30.00           H  
ATOM   3684  HB2 HIS A 225      22.643  -4.479  -3.316  1.00 30.00           H  
ATOM   3685  HB3 HIS A 225      21.826  -4.022  -1.845  1.00 30.00           H  
ATOM   3686  HD1 HIS A 225      24.950  -6.146  -2.661  1.00 30.00           H  
ATOM   3687  HD2 HIS A 225      23.680  -3.187   0.066  1.00 30.00           H  
ATOM   3688  HE1 HIS A 225      26.882  -5.595  -1.124  1.00 30.00           H  
ATOM   3689  N   LEU A 226      20.644  -6.267  -0.062  1.00 30.00           N  
ATOM   3690  CA  LEU A 226      20.405  -6.641   1.333  1.00 30.00           C  
ATOM   3691  C   LEU A 226      19.530  -7.901   1.479  1.00 30.00           C  
ATOM   3692  O   LEU A 226      19.502  -8.465   2.572  1.00 30.00           O  
ATOM   3693  CB  LEU A 226      19.774  -5.437   2.065  1.00 30.00           C  
ATOM   3694  CG  LEU A 226      20.718  -4.218   2.195  1.00 30.00           C  
ATOM   3695  CD1 LEU A 226      19.954  -2.969   2.666  1.00 30.00           C  
ATOM   3696  CD2 LEU A 226      21.953  -4.502   3.075  1.00 30.00           C  
ATOM   3697  H   LEU A 226      19.980  -5.625  -0.471  1.00 30.00           H  
ATOM   3698  HA  LEU A 226      21.356  -6.878   1.811  1.00 30.00           H  
ATOM   3699  HB2 LEU A 226      18.867  -5.146   1.535  1.00 30.00           H  
ATOM   3700  HB3 LEU A 226      19.446  -5.730   3.065  1.00 30.00           H  
ATOM   3701  HG  LEU A 226      21.081  -3.978   1.195  1.00 30.00           H  
ATOM   3702 HD11 LEU A 226      20.349  -2.077   2.184  1.00 30.00           H  
ATOM   3703 HD12 LEU A 226      18.897  -3.026   2.413  1.00 30.00           H  
ATOM   3704 HD13 LEU A 226      20.024  -2.820   3.745  1.00 30.00           H  
ATOM   3705 HD21 LEU A 226      22.111  -3.730   3.830  1.00 30.00           H  
ATOM   3706 HD22 LEU A 226      21.872  -5.451   3.603  1.00 30.00           H  
ATOM   3707 HD23 LEU A 226      22.856  -4.544   2.466  1.00 30.00           H  
ATOM   3708  N   ALA A 227      18.838  -8.328   0.406  1.00 30.00           N  
ATOM   3709  CA  ALA A 227      18.033  -9.549   0.389  1.00 30.00           C  
ATOM   3710  C   ALA A 227      18.917 -10.786   0.194  1.00 30.00           C  
ATOM   3711  O   ALA A 227      19.759 -10.800  -0.705  1.00 30.00           O  
ATOM   3712  CB  ALA A 227      16.990  -9.471  -0.737  1.00 30.00           C  
ATOM   3713  H   ALA A 227      18.939  -7.847  -0.477  1.00 30.00           H  
ATOM   3714  HA  ALA A 227      17.496  -9.635   1.336  1.00 30.00           H  
ATOM   3715  HB1 ALA A 227      16.386 -10.378  -0.778  1.00 30.00           H  
ATOM   3716  HB2 ALA A 227      16.307  -8.636  -0.591  1.00 30.00           H  
ATOM   3717  HB3 ALA A 227      17.462  -9.352  -1.713  1.00 30.00           H  
ATOM   3718  N   SER A 228      18.654 -11.825   1.002  1.00 30.00           N  
ATOM   3719  CA  SER A 228      19.205 -13.170   0.823  1.00 30.00           C  
ATOM   3720  C   SER A 228      18.541 -13.895  -0.365  1.00 30.00           C  
ATOM   3721  O   SER A 228      17.528 -13.424  -0.886  1.00 30.00           O  
ATOM   3722  CB  SER A 228      19.057 -13.945   2.153  1.00 30.00           C  
ATOM   3723  OG  SER A 228      17.732 -14.383   2.399  1.00 30.00           O  
ATOM   3724  H   SER A 228      17.943 -11.737   1.713  1.00 30.00           H  
ATOM   3725  HA  SER A 228      20.271 -13.071   0.607  1.00 30.00           H  
ATOM   3726  HB2 SER A 228      19.697 -14.827   2.136  1.00 30.00           H  
ATOM   3727  HB3 SER A 228      19.394 -13.338   2.994  1.00 30.00           H  
ATOM   3728  HG  SER A 228      17.707 -14.804   3.262  1.00 30.00           H  
ATOM   3729  N   ASP A 229      19.108 -15.049  -0.749  1.00 30.00           N  
ATOM   3730  CA  ASP A 229      18.554 -15.927  -1.789  1.00 30.00           C  
ATOM   3731  C   ASP A 229      17.158 -16.466  -1.435  1.00 30.00           C  
ATOM   3732  O   ASP A 229      16.312 -16.519  -2.323  1.00 30.00           O  
ATOM   3733  CB  ASP A 229      19.493 -17.099  -2.175  1.00 30.00           C  
ATOM   3734  CG  ASP A 229      20.905 -16.712  -2.651  1.00 30.00           C  
ATOM   3735  OD1 ASP A 229      21.095 -15.560  -3.100  1.00 30.00           O  
ATOM   3736  OD2 ASP A 229      21.758 -17.625  -2.674  1.00 30.00           O1-
ATOM   3737  H   ASP A 229      19.954 -15.370  -0.302  1.00 30.00           H  
ATOM   3738  HA  ASP A 229      18.422 -15.309  -2.679  1.00 30.00           H  
ATOM   3739  HB2 ASP A 229      19.603 -17.766  -1.318  1.00 30.00           H  
ATOM   3740  HB3 ASP A 229      19.035 -17.685  -2.974  1.00 30.00           H  
ATOM   3741  N   THR A 230      16.926 -16.809  -0.156  1.00 30.00           N  
ATOM   3742  CA  THR A 230      15.634 -17.286   0.347  1.00 30.00           C  
ATOM   3743  C   THR A 230      14.554 -16.182   0.380  1.00 30.00           C  
ATOM   3744  O   THR A 230      13.412 -16.459   0.019  1.00 30.00           O  
ATOM   3745  CB  THR A 230      15.754 -17.892   1.770  1.00 30.00           C  
ATOM   3746  CG2 THR A 230      14.479 -18.598   2.270  1.00 30.00           C  
ATOM   3747  OG1 THR A 230      16.797 -18.848   1.787  1.00 30.00           O  
ATOM   3748  H   THR A 230      17.670 -16.745   0.524  1.00 30.00           H  
ATOM   3749  HA  THR A 230      15.287 -18.071  -0.329  1.00 30.00           H  
ATOM   3750  HB  THR A 230      16.026 -17.110   2.480  1.00 30.00           H  
ATOM   3751  HG1 THR A 230      16.521 -19.613   1.276  1.00 30.00           H  
ATOM   3752 HG21 THR A 230      14.639 -19.051   3.248  1.00 30.00           H  
ATOM   3753 HG22 THR A 230      13.640 -17.910   2.371  1.00 30.00           H  
ATOM   3754 HG23 THR A 230      14.171 -19.389   1.585  1.00 30.00           H  
ATOM   3755  N   ILE A 231      14.942 -14.948   0.755  1.00 30.00           N  
ATOM   3756  CA  ILE A 231      14.084 -13.757   0.712  1.00 30.00           C  
ATOM   3757  C   ILE A 231      13.731 -13.346  -0.733  1.00 30.00           C  
ATOM   3758  O   ILE A 231      12.592 -12.947  -0.985  1.00 30.00           O  
ATOM   3759  CB  ILE A 231      14.740 -12.558   1.470  1.00 30.00           C  
ATOM   3760  CG1 ILE A 231      14.773 -12.842   2.991  1.00 30.00           C  
ATOM   3761  CG2 ILE A 231      14.098 -11.172   1.214  1.00 30.00           C  
ATOM   3762  CD1 ILE A 231      15.669 -11.888   3.798  1.00 30.00           C  
ATOM   3763  H   ILE A 231      15.901 -14.793   1.036  1.00 30.00           H  
ATOM   3764  HA  ILE A 231      13.148 -14.006   1.216  1.00 30.00           H  
ATOM   3765  HB  ILE A 231      15.774 -12.491   1.129  1.00 30.00           H  
ATOM   3766 HG12 ILE A 231      13.758 -12.798   3.386  1.00 30.00           H  
ATOM   3767 HG13 ILE A 231      15.110 -13.862   3.178  1.00 30.00           H  
ATOM   3768 HG21 ILE A 231      14.613 -10.396   1.776  1.00 30.00           H  
ATOM   3769 HG22 ILE A 231      14.153 -10.865   0.170  1.00 30.00           H  
ATOM   3770 HG23 ILE A 231      13.051 -11.159   1.515  1.00 30.00           H  
ATOM   3771 HD11 ILE A 231      16.156 -12.415   4.618  1.00 30.00           H  
ATOM   3772 HD12 ILE A 231      16.451 -11.443   3.183  1.00 30.00           H  
ATOM   3773 HD13 ILE A 231      15.084 -11.078   4.232  1.00 30.00           H  
ATOM   3774  N   TYR A 232      14.698 -13.491  -1.656  1.00 30.00           N  
ATOM   3775  CA  TYR A 232      14.518 -13.249  -3.084  1.00 30.00           C  
ATOM   3776  C   TYR A 232      13.636 -14.308  -3.771  1.00 30.00           C  
ATOM   3777  O   TYR A 232      12.885 -13.946  -4.671  1.00 30.00           O  
ATOM   3778  CB  TYR A 232      15.887 -13.065  -3.768  1.00 30.00           C  
ATOM   3779  CG  TYR A 232      15.833 -12.802  -5.267  1.00 30.00           C  
ATOM   3780  CD1 TYR A 232      15.166 -11.661  -5.763  1.00 30.00           C  
ATOM   3781  CD2 TYR A 232      16.435 -13.704  -6.169  1.00 30.00           C  
ATOM   3782  CE1 TYR A 232      15.101 -11.422  -7.149  1.00 30.00           C  
ATOM   3783  CE2 TYR A 232      16.371 -13.464  -7.555  1.00 30.00           C  
ATOM   3784  CZ  TYR A 232      15.708 -12.323  -8.047  1.00 30.00           C  
ATOM   3785  OH  TYR A 232      15.664 -12.093  -9.390  1.00 30.00           O  
ATOM   3786  H   TYR A 232      15.618 -13.800  -1.368  1.00 30.00           H  
ATOM   3787  HA  TYR A 232      13.993 -12.301  -3.166  1.00 30.00           H  
ATOM   3788  HB2 TYR A 232      16.412 -12.228  -3.304  1.00 30.00           H  
ATOM   3789  HB3 TYR A 232      16.507 -13.944  -3.585  1.00 30.00           H  
ATOM   3790  HD1 TYR A 232      14.707 -10.962  -5.081  1.00 30.00           H  
ATOM   3791  HD2 TYR A 232      16.943 -14.584  -5.804  1.00 30.00           H  
ATOM   3792  HE1 TYR A 232      14.597 -10.540  -7.517  1.00 30.00           H  
ATOM   3793  HE2 TYR A 232      16.834 -14.158  -8.242  1.00 30.00           H  
ATOM   3794  HH  TYR A 232      15.222 -11.269  -9.626  1.00 30.00           H  
ATOM   3795  N   GLN A 233      13.693 -15.572  -3.320  1.00 30.00           N  
ATOM   3796  CA  GLN A 233      12.824 -16.659  -3.786  1.00 30.00           C  
ATOM   3797  C   GLN A 233      11.337 -16.454  -3.445  1.00 30.00           C  
ATOM   3798  O   GLN A 233      10.490 -16.852  -4.244  1.00 30.00           O  
ATOM   3799  CB  GLN A 233      13.347 -18.009  -3.256  1.00 30.00           C  
ATOM   3800  CG  GLN A 233      14.553 -18.543  -4.054  1.00 30.00           C  
ATOM   3801  CD  GLN A 233      15.337 -19.624  -3.302  1.00 30.00           C  
ATOM   3802  NE2 GLN A 233      16.636 -19.735  -3.585  1.00 30.00           N  
ATOM   3803  OE1 GLN A 233      14.783 -20.360  -2.488  1.00 30.00           O  
ATOM   3804  H   GLN A 233      14.356 -15.812  -2.595  1.00 30.00           H  
ATOM   3805  HA  GLN A 233      12.891 -16.681  -4.874  1.00 30.00           H  
ATOM   3806  HB2 GLN A 233      13.610 -17.899  -2.204  1.00 30.00           H  
ATOM   3807  HB3 GLN A 233      12.557 -18.763  -3.285  1.00 30.00           H  
ATOM   3808  HG2 GLN A 233      14.216 -18.949  -5.008  1.00 30.00           H  
ATOM   3809  HG3 GLN A 233      15.232 -17.726  -4.299  1.00 30.00           H  
ATOM   3810 HE21 GLN A 233      17.069 -19.118  -4.257  1.00 30.00           H  
ATOM   3811 HE22 GLN A 233      17.196 -20.435  -3.121  1.00 30.00           H  
ATOM   3812  N   ILE A 234      11.047 -15.802  -2.305  1.00 30.00           N  
ATOM   3813  CA  ILE A 234       9.694 -15.425  -1.886  1.00 30.00           C  
ATOM   3814  C   ILE A 234       9.107 -14.317  -2.786  1.00 30.00           C  
ATOM   3815  O   ILE A 234       7.954 -14.443  -3.202  1.00 30.00           O  
ATOM   3816  CB  ILE A 234       9.652 -14.980  -0.391  1.00 30.00           C  
ATOM   3817  CG1 ILE A 234      10.039 -16.154   0.535  1.00 30.00           C  
ATOM   3818  CG2 ILE A 234       8.302 -14.389   0.082  1.00 30.00           C  
ATOM   3819  CD1 ILE A 234      10.432 -15.728   1.955  1.00 30.00           C  
ATOM   3820  H   ILE A 234      11.800 -15.513  -1.695  1.00 30.00           H  
ATOM   3821  HA  ILE A 234       9.058 -16.307  -1.990  1.00 30.00           H  
ATOM   3822  HB  ILE A 234      10.405 -14.202  -0.267  1.00 30.00           H  
ATOM   3823 HG12 ILE A 234       9.207 -16.857   0.584  1.00 30.00           H  
ATOM   3824 HG13 ILE A 234      10.865 -16.725   0.116  1.00 30.00           H  
ATOM   3825 HG21 ILE A 234       8.349 -14.084   1.126  1.00 30.00           H  
ATOM   3826 HG22 ILE A 234       8.005 -13.505  -0.480  1.00 30.00           H  
ATOM   3827 HG23 ILE A 234       7.506 -15.127  -0.008  1.00 30.00           H  
ATOM   3828 HD11 ILE A 234      11.131 -16.443   2.386  1.00 30.00           H  
ATOM   3829 HD12 ILE A 234      10.910 -14.748   1.973  1.00 30.00           H  
ATOM   3830 HD13 ILE A 234       9.562 -15.688   2.608  1.00 30.00           H  
ATOM   3831  N   MET A 235       9.917 -13.292  -3.114  1.00 30.00           N  
ATOM   3832  CA  MET A 235       9.520 -12.201  -4.011  1.00 30.00           C  
ATOM   3833  C   MET A 235       9.510 -12.600  -5.501  1.00 30.00           C  
ATOM   3834  O   MET A 235       8.840 -11.924  -6.278  1.00 30.00           O  
ATOM   3835  CB  MET A 235      10.353 -10.931  -3.701  1.00 30.00           C  
ATOM   3836  CG  MET A 235      11.641 -10.682  -4.508  1.00 30.00           C  
ATOM   3837  SD  MET A 235      12.476  -9.113  -4.131  1.00 30.00           S  
ATOM   3838  CE  MET A 235      13.209  -9.455  -2.507  1.00 30.00           C  
ATOM   3839  H   MET A 235      10.856 -13.254  -2.742  1.00 30.00           H  
ATOM   3840  HA  MET A 235       8.489 -11.953  -3.753  1.00 30.00           H  
ATOM   3841  HB2 MET A 235       9.710 -10.075  -3.883  1.00 30.00           H  
ATOM   3842  HB3 MET A 235      10.575 -10.893  -2.635  1.00 30.00           H  
ATOM   3843  HG2 MET A 235      12.342 -11.497  -4.364  1.00 30.00           H  
ATOM   3844  HG3 MET A 235      11.416 -10.655  -5.573  1.00 30.00           H  
ATOM   3845  HE1 MET A 235      13.547  -8.526  -2.049  1.00 30.00           H  
ATOM   3846  HE2 MET A 235      12.491  -9.921  -1.835  1.00 30.00           H  
ATOM   3847  HE3 MET A 235      14.071 -10.113  -2.607  1.00 30.00           H  
ATOM   3848  N   TYR A 236      10.225 -13.676  -5.876  1.00 30.00           N  
ATOM   3849  CA  TYR A 236      10.290 -14.193  -7.246  1.00 30.00           C  
ATOM   3850  C   TYR A 236       9.146 -15.181  -7.548  1.00 30.00           C  
ATOM   3851  O   TYR A 236       8.682 -15.212  -8.687  1.00 30.00           O  
ATOM   3852  CB  TYR A 236      11.681 -14.811  -7.497  1.00 30.00           C  
ATOM   3853  CG  TYR A 236      12.027 -15.075  -8.953  1.00 30.00           C  
ATOM   3854  CD1 TYR A 236      12.721 -14.095  -9.693  1.00 30.00           C  
ATOM   3855  CD2 TYR A 236      11.667 -16.291  -9.571  1.00 30.00           C  
ATOM   3856  CE1 TYR A 236      13.049 -14.323 -11.041  1.00 30.00           C  
ATOM   3857  CE2 TYR A 236      11.984 -16.515 -10.925  1.00 30.00           C  
ATOM   3858  CZ  TYR A 236      12.673 -15.531 -11.662  1.00 30.00           C  
ATOM   3859  OH  TYR A 236      12.976 -15.750 -12.974  1.00 30.00           O  
ATOM   3860  H   TYR A 236      10.787 -14.160  -5.190  1.00 30.00           H  
ATOM   3861  HA  TYR A 236      10.177 -13.358  -7.937  1.00 30.00           H  
ATOM   3862  HB2 TYR A 236      12.442 -14.120  -7.134  1.00 30.00           H  
ATOM   3863  HB3 TYR A 236      11.808 -15.726  -6.917  1.00 30.00           H  
ATOM   3864  HD1 TYR A 236      13.007 -13.163  -9.227  1.00 30.00           H  
ATOM   3865  HD2 TYR A 236      11.138 -17.049  -9.013  1.00 30.00           H  
ATOM   3866  HE1 TYR A 236      13.586 -13.568 -11.595  1.00 30.00           H  
ATOM   3867  HE2 TYR A 236      11.698 -17.443 -11.397  1.00 30.00           H  
ATOM   3868  HH  TYR A 236      13.466 -15.030 -13.377  1.00 30.00           H  
ATOM   3869  N   SER A 237       8.681 -15.934  -6.531  1.00 30.00           N  
ATOM   3870  CA  SER A 237       7.502 -16.808  -6.612  1.00 30.00           C  
ATOM   3871  C   SER A 237       6.178 -16.030  -6.772  1.00 30.00           C  
ATOM   3872  O   SER A 237       5.236 -16.562  -7.361  1.00 30.00           O  
ATOM   3873  CB  SER A 237       7.480 -17.776  -5.408  1.00 30.00           C  
ATOM   3874  OG  SER A 237       7.099 -17.151  -4.197  1.00 30.00           O  
ATOM   3875  H   SER A 237       9.134 -15.881  -5.628  1.00 30.00           H  
ATOM   3876  HA  SER A 237       7.624 -17.417  -7.509  1.00 30.00           H  
ATOM   3877  HB2 SER A 237       6.764 -18.576  -5.599  1.00 30.00           H  
ATOM   3878  HB3 SER A 237       8.448 -18.259  -5.279  1.00 30.00           H  
ATOM   3879  HG  SER A 237       7.786 -16.530  -3.936  1.00 30.00           H  
ATOM   3880  N   CYS A 238       6.164 -14.769  -6.303  1.00 30.00           N  
ATOM   3881  CA  CYS A 238       5.123 -13.774  -6.564  1.00 30.00           C  
ATOM   3882  C   CYS A 238       5.021 -13.412  -8.056  1.00 30.00           C  
ATOM   3883  O   CYS A 238       3.923 -13.124  -8.530  1.00 30.00           O  
ATOM   3884  CB  CYS A 238       5.398 -12.472  -5.792  1.00 30.00           C  
ATOM   3885  SG  CYS A 238       5.227 -12.697  -4.005  1.00 30.00           S  
ATOM   3886  H   CYS A 238       6.978 -14.429  -5.811  1.00 30.00           H  
ATOM   3887  HA  CYS A 238       4.167 -14.193  -6.248  1.00 30.00           H  
ATOM   3888  HB2 CYS A 238       6.399 -12.109  -6.006  1.00 30.00           H  
ATOM   3889  HB3 CYS A 238       4.720 -11.683  -6.109  1.00 30.00           H  
ATOM   3890  HG  CYS A 238       6.299 -13.484  -3.849  1.00 30.00           H  
ATOM   3891  N   TRP A 239       6.169 -13.428  -8.757  1.00 30.00           N  
ATOM   3892  CA  TRP A 239       6.302 -13.039 -10.158  1.00 30.00           C  
ATOM   3893  C   TRP A 239       6.135 -14.208 -11.149  1.00 30.00           C  
ATOM   3894  O   TRP A 239       6.662 -14.126 -12.260  1.00 30.00           O  
ATOM   3895  CB  TRP A 239       7.626 -12.286 -10.386  1.00 30.00           C  
ATOM   3896  CG  TRP A 239       7.939 -11.097  -9.527  1.00 30.00           C  
ATOM   3897  CD1 TRP A 239       7.050 -10.201  -9.041  1.00 30.00           C  
ATOM   3898  CD2 TRP A 239       9.257 -10.600  -9.144  1.00 30.00           C  
ATOM   3899  CE2 TRP A 239       9.088  -9.406  -8.380  1.00 30.00           C  
ATOM   3900  CE3 TRP A 239      10.584 -11.041  -9.358  1.00 30.00           C  
ATOM   3901  NE1 TRP A 239       7.722  -9.213  -8.353  1.00 30.00           N  
ATOM   3902  CZ2 TRP A 239      10.178  -8.697  -7.843  1.00 30.00           C  
ATOM   3903  CZ3 TRP A 239      11.682 -10.351  -8.808  1.00 30.00           C  
ATOM   3904  CH2 TRP A 239      11.481  -9.183  -8.048  1.00 30.00           C  
ATOM   3905  H   TRP A 239       7.026 -13.705  -8.298  1.00 30.00           H  
ATOM   3906  HA  TRP A 239       5.505 -12.334 -10.377  1.00 30.00           H  
ATOM   3907  HB2 TRP A 239       8.463 -12.980 -10.304  1.00 30.00           H  
ATOM   3908  HB3 TRP A 239       7.624 -11.912 -11.408  1.00 30.00           H  
ATOM   3909  HD1 TRP A 239       5.979 -10.258  -9.175  1.00 30.00           H  
ATOM   3910  HE1 TRP A 239       7.245  -8.445  -7.903  1.00 30.00           H  
ATOM   3911  HE3 TRP A 239      10.757 -11.936  -9.938  1.00 30.00           H  
ATOM   3912  HZ2 TRP A 239      10.019  -7.793  -7.276  1.00 30.00           H  
ATOM   3913  HZ3 TRP A 239      12.682 -10.722  -8.971  1.00 30.00           H  
ATOM   3914  HH2 TRP A 239      12.327  -8.656  -7.632  1.00 30.00           H  
ATOM   3915  N   HIS A 240       5.368 -15.251 -10.785  1.00 30.00           N  
ATOM   3916  CA  HIS A 240       4.874 -16.242 -11.746  1.00 30.00           C  
ATOM   3917  C   HIS A 240       3.808 -15.584 -12.640  1.00 30.00           C  
ATOM   3918  O   HIS A 240       2.926 -14.909 -12.115  1.00 30.00           O  
ATOM   3919  CB  HIS A 240       4.315 -17.472 -11.003  1.00 30.00           C  
ATOM   3920  CG  HIS A 240       4.374 -18.742 -11.819  1.00 30.00           C  
ATOM   3921  CD2 HIS A 240       5.040 -19.917 -11.539  1.00 30.00           C  
ATOM   3922  ND1 HIS A 240       3.725 -18.880 -13.053  1.00 30.00           N  
ATOM   3923  CE1 HIS A 240       4.026 -20.103 -13.465  1.00 30.00           C  
ATOM   3924  NE2 HIS A 240       4.800 -20.765 -12.606  1.00 30.00           N  
ATOM   3925  H   HIS A 240       4.968 -15.281  -9.858  1.00 30.00           H  
ATOM   3926  HA  HIS A 240       5.723 -16.563 -12.354  1.00 30.00           H  
ATOM   3927  HB2 HIS A 240       4.890 -17.647 -10.092  1.00 30.00           H  
ATOM   3928  HB3 HIS A 240       3.286 -17.310 -10.679  1.00 30.00           H  
ATOM   3929  HD2 HIS A 240       5.650 -20.206 -10.695  1.00 30.00           H  
ATOM   3930  HE1 HIS A 240       3.672 -20.520 -14.397  1.00 30.00           H  
ATOM   3931  HE2 HIS A 240       5.150 -21.707 -12.716  1.00 30.00           H  
ATOM   3932  N   GLU A 241       3.917 -15.759 -13.965  1.00 30.00           N  
ATOM   3933  CA  GLU A 241       3.047 -15.097 -14.944  1.00 30.00           C  
ATOM   3934  C   GLU A 241       1.603 -15.641 -14.993  1.00 30.00           C  
ATOM   3935  O   GLU A 241       0.705 -14.911 -15.411  1.00 30.00           O  
ATOM   3936  CB  GLU A 241       3.786 -15.053 -16.298  1.00 30.00           C  
ATOM   3937  CG  GLU A 241       3.036 -14.365 -17.464  1.00 30.00           C  
ATOM   3938  CD  GLU A 241       3.917 -13.877 -18.630  1.00 30.00           C  
ATOM   3939  OE1 GLU A 241       5.153 -14.086 -18.600  1.00 30.00           O  
ATOM   3940  OE2 GLU A 241       3.325 -13.269 -19.550  1.00 30.00           O1-
ATOM   3941  H   GLU A 241       4.652 -16.341 -14.338  1.00 30.00           H  
ATOM   3942  HA  GLU A 241       2.948 -14.058 -14.624  1.00 30.00           H  
ATOM   3943  HB2 GLU A 241       4.719 -14.525 -16.112  1.00 30.00           H  
ATOM   3944  HB3 GLU A 241       4.069 -16.063 -16.598  1.00 30.00           H  
ATOM   3945  HG2 GLU A 241       2.282 -15.047 -17.863  1.00 30.00           H  
ATOM   3946  HG3 GLU A 241       2.490 -13.501 -17.086  1.00 30.00           H  
ATOM   3947  N   LEU A 242       1.397 -16.872 -14.495  1.00 30.00           N  
ATOM   3948  CA  LEU A 242       0.090 -17.494 -14.279  1.00 30.00           C  
ATOM   3949  C   LEU A 242      -0.366 -17.199 -12.829  1.00 30.00           C  
ATOM   3950  O   LEU A 242       0.342 -17.614 -11.909  1.00 30.00           O  
ATOM   3951  CB  LEU A 242       0.254 -19.015 -14.485  1.00 30.00           C  
ATOM   3952  CG  LEU A 242       0.438 -19.449 -15.957  1.00 30.00           C  
ATOM   3953  CD1 LEU A 242       0.808 -20.946 -16.049  1.00 30.00           C  
ATOM   3954  CD2 LEU A 242      -0.791 -19.101 -16.825  1.00 30.00           C  
ATOM   3955  H   LEU A 242       2.188 -17.396 -14.148  1.00 30.00           H  
ATOM   3956  HA  LEU A 242      -0.618 -17.128 -15.017  1.00 30.00           H  
ATOM   3957  HB2 LEU A 242       1.099 -19.367 -13.893  1.00 30.00           H  
ATOM   3958  HB3 LEU A 242      -0.619 -19.526 -14.086  1.00 30.00           H  
ATOM   3959  HG  LEU A 242       1.288 -18.896 -16.360  1.00 30.00           H  
ATOM   3960 HD11 LEU A 242       1.761 -21.078 -16.563  1.00 30.00           H  
ATOM   3961 HD12 LEU A 242       0.907 -21.405 -15.066  1.00 30.00           H  
ATOM   3962 HD13 LEU A 242       0.065 -21.534 -16.589  1.00 30.00           H  
ATOM   3963 HD21 LEU A 242      -1.071 -19.903 -17.506  1.00 30.00           H  
ATOM   3964 HD22 LEU A 242      -1.669 -18.881 -16.217  1.00 30.00           H  
ATOM   3965 HD23 LEU A 242      -0.591 -18.221 -17.438  1.00 30.00           H  
ATOM   3966  N   PRO A 243      -1.509 -16.491 -12.633  1.00 30.00           N  
ATOM   3967  CA  PRO A 243      -2.038 -16.139 -11.296  1.00 30.00           C  
ATOM   3968  C   PRO A 243      -2.212 -17.272 -10.274  1.00 30.00           C  
ATOM   3969  O   PRO A 243      -1.838 -17.083  -9.120  1.00 30.00           O  
ATOM   3970  CB  PRO A 243      -3.383 -15.460 -11.585  1.00 30.00           C  
ATOM   3971  CG  PRO A 243      -3.183 -14.840 -12.948  1.00 30.00           C  
ATOM   3972  CD  PRO A 243      -2.334 -15.872 -13.676  1.00 30.00           C  
ATOM   3973  HA  PRO A 243      -1.354 -15.404 -10.875  1.00 30.00           H  
ATOM   3974  HB2 PRO A 243      -4.193 -16.191 -11.637  1.00 30.00           H  
ATOM   3975  HB3 PRO A 243      -3.647 -14.728 -10.825  1.00 30.00           H  
ATOM   3976  HG2 PRO A 243      -4.108 -14.583 -13.462  1.00 30.00           H  
ATOM   3977  HG3 PRO A 243      -2.603 -13.928 -12.827  1.00 30.00           H  
ATOM   3978  HD2 PRO A 243      -2.961 -16.640 -14.133  1.00 30.00           H  
ATOM   3979  HD3 PRO A 243      -1.757 -15.378 -14.458  1.00 30.00           H  
ATOM   3980  N   GLU A 244      -2.766 -18.414 -10.711  1.00 30.00           N  
ATOM   3981  CA  GLU A 244      -3.057 -19.579  -9.870  1.00 30.00           C  
ATOM   3982  C   GLU A 244      -1.794 -20.283  -9.333  1.00 30.00           C  
ATOM   3983  O   GLU A 244      -1.877 -20.931  -8.290  1.00 30.00           O  
ATOM   3984  CB  GLU A 244      -4.008 -20.548 -10.621  1.00 30.00           C  
ATOM   3985  CG  GLU A 244      -3.420 -21.411 -11.773  1.00 30.00           C  
ATOM   3986  CD  GLU A 244      -3.170 -20.730 -13.133  1.00 30.00           C  
ATOM   3987  OE1 GLU A 244      -3.569 -19.559 -13.324  1.00 30.00           O  
ATOM   3988  OE2 GLU A 244      -2.575 -21.422 -13.988  1.00 30.00           O1-
ATOM   3989  H   GLU A 244      -3.041 -18.503 -11.682  1.00 30.00           H  
ATOM   3990  HA  GLU A 244      -3.603 -19.205  -9.001  1.00 30.00           H  
ATOM   3991  HB2 GLU A 244      -4.420 -21.236  -9.880  1.00 30.00           H  
ATOM   3992  HB3 GLU A 244      -4.876 -19.995 -10.980  1.00 30.00           H  
ATOM   3993  HG2 GLU A 244      -2.502 -21.904 -11.451  1.00 30.00           H  
ATOM   3994  HG3 GLU A 244      -4.124 -22.221 -11.967  1.00 30.00           H  
ATOM   3995  N   LYS A 245      -0.656 -20.124 -10.033  1.00 30.00           N  
ATOM   3996  CA  LYS A 245       0.647 -20.670  -9.650  1.00 30.00           C  
ATOM   3997  C   LYS A 245       1.368 -19.826  -8.581  1.00 30.00           C  
ATOM   3998  O   LYS A 245       2.312 -20.336  -7.976  1.00 30.00           O  
ATOM   3999  CB  LYS A 245       1.529 -20.806 -10.907  1.00 30.00           C  
ATOM   4000  CG  LYS A 245       0.931 -21.647 -12.050  1.00 30.00           C  
ATOM   4001  CD  LYS A 245       0.558 -23.086 -11.667  1.00 30.00           C  
ATOM   4002  CE  LYS A 245       0.096 -23.898 -12.888  1.00 30.00           C  
ATOM   4003  NZ  LYS A 245      -0.312 -25.264 -12.515  1.00 30.00           N1+
ATOM   4004  H   LYS A 245      -0.671 -19.561 -10.873  1.00 30.00           H  
ATOM   4005  HA  LYS A 245       0.500 -21.661  -9.219  1.00 30.00           H  
ATOM   4006  HB2 LYS A 245       1.746 -19.812 -11.297  1.00 30.00           H  
ATOM   4007  HB3 LYS A 245       2.492 -21.235 -10.627  1.00 30.00           H  
ATOM   4008  HG2 LYS A 245       0.050 -21.145 -12.451  1.00 30.00           H  
ATOM   4009  HG3 LYS A 245       1.655 -21.675 -12.863  1.00 30.00           H  
ATOM   4010  HD2 LYS A 245       1.414 -23.568 -11.192  1.00 30.00           H  
ATOM   4011  HD3 LYS A 245      -0.241 -23.066 -10.924  1.00 30.00           H  
ATOM   4012  HE2 LYS A 245      -0.749 -23.408 -13.370  1.00 30.00           H  
ATOM   4013  HE3 LYS A 245       0.896 -23.959 -13.627  1.00 30.00           H  
ATOM   4014  HZ1 LYS A 245      -1.079 -25.218 -11.860  1.00 30.00           H  
ATOM   4015  HZ2 LYS A 245      -0.606 -25.763 -13.342  1.00 30.00           H  
ATOM   4016  HZ3 LYS A 245       0.467 -25.746 -12.090  1.00 30.00           H  
ATOM   4017  N   ARG A 246       0.918 -18.579  -8.350  1.00 30.00           N  
ATOM   4018  CA  ARG A 246       1.405 -17.719  -7.269  1.00 30.00           C  
ATOM   4019  C   ARG A 246       0.868 -18.214  -5.907  1.00 30.00           C  
ATOM   4020  O   ARG A 246      -0.298 -18.613  -5.840  1.00 30.00           O  
ATOM   4021  CB  ARG A 246       0.926 -16.270  -7.483  1.00 30.00           C  
ATOM   4022  CG  ARG A 246       1.301 -15.647  -8.830  1.00 30.00           C  
ATOM   4023  CD  ARG A 246       0.726 -14.230  -8.990  1.00 30.00           C  
ATOM   4024  NE  ARG A 246       0.901 -13.778 -10.374  1.00 30.00           N  
ATOM   4025  CZ  ARG A 246       0.055 -13.089 -11.155  1.00 30.00           C  
ATOM   4026  NH1 ARG A 246      -1.064 -12.526 -10.685  1.00 30.00           N1+
ATOM   4027  NH2 ARG A 246       0.341 -12.981 -12.455  1.00 30.00           N1+
ATOM   4028  H   ARG A 246       0.133 -18.228  -8.879  1.00 30.00           H  
ATOM   4029  HA  ARG A 246       2.493 -17.742  -7.316  1.00 30.00           H  
ATOM   4030  HB2 ARG A 246      -0.155 -16.215  -7.360  1.00 30.00           H  
ATOM   4031  HB3 ARG A 246       1.345 -15.646  -6.697  1.00 30.00           H  
ATOM   4032  HG2 ARG A 246       2.391 -15.581  -8.838  1.00 30.00           H  
ATOM   4033  HG3 ARG A 246       1.032 -16.282  -9.676  1.00 30.00           H  
ATOM   4034  HD2 ARG A 246      -0.299 -14.165  -8.627  1.00 30.00           H  
ATOM   4035  HD3 ARG A 246       1.314 -13.536  -8.390  1.00 30.00           H  
ATOM   4036  HE  ARG A 246       1.736 -14.137 -10.825  1.00 30.00           H  
ATOM   4037 HH11 ARG A 246      -1.278 -12.568  -9.698  1.00 30.00           H  
ATOM   4038 HH12 ARG A 246      -1.698 -12.045 -11.314  1.00 30.00           H  
ATOM   4039 HH21 ARG A 246       1.166 -13.424 -12.834  1.00 30.00           H  
ATOM   4040 HH22 ARG A 246      -0.305 -12.513 -13.084  1.00 30.00           H  
ATOM   4041  N   PRO A 247       1.697 -18.150  -4.841  1.00 30.00           N  
ATOM   4042  CA  PRO A 247       1.240 -18.460  -3.475  1.00 30.00           C  
ATOM   4043  C   PRO A 247       0.263 -17.401  -2.926  1.00 30.00           C  
ATOM   4044  O   PRO A 247       0.426 -16.214  -3.206  1.00 30.00           O  
ATOM   4045  CB  PRO A 247       2.551 -18.492  -2.671  1.00 30.00           C  
ATOM   4046  CG  PRO A 247       3.465 -17.518  -3.394  1.00 30.00           C  
ATOM   4047  CD  PRO A 247       3.095 -17.708  -4.856  1.00 30.00           C  
ATOM   4048  HA  PRO A 247       0.763 -19.442  -3.446  1.00 30.00           H  
ATOM   4049  HB2 PRO A 247       2.427 -18.235  -1.618  1.00 30.00           H  
ATOM   4050  HB3 PRO A 247       2.975 -19.496  -2.712  1.00 30.00           H  
ATOM   4051  HG2 PRO A 247       3.206 -16.502  -3.102  1.00 30.00           H  
ATOM   4052  HG3 PRO A 247       4.524 -17.671  -3.186  1.00 30.00           H  
ATOM   4053  HD2 PRO A 247       3.246 -16.779  -5.407  1.00 30.00           H  
ATOM   4054  HD3 PRO A 247       3.709 -18.487  -5.311  1.00 30.00           H  
ATOM   4055  N   THR A 248      -0.711 -17.851  -2.121  1.00 30.00           N  
ATOM   4056  CA  THR A 248      -1.587 -16.991  -1.311  1.00 30.00           C  
ATOM   4057  C   THR A 248      -0.782 -16.192  -0.258  1.00 30.00           C  
ATOM   4058  O   THR A 248       0.350 -16.562   0.057  1.00 30.00           O  
ATOM   4059  CB  THR A 248      -2.643 -17.844  -0.551  1.00 30.00           C  
ATOM   4060  CG2 THR A 248      -3.517 -18.706  -1.475  1.00 30.00           C  
ATOM   4061  OG1 THR A 248      -2.068 -18.670   0.447  1.00 30.00           O  
ATOM   4062  H   THR A 248      -0.780 -18.843  -1.940  1.00 30.00           H  
ATOM   4063  HA  THR A 248      -2.094 -16.287  -1.974  1.00 30.00           H  
ATOM   4064  HB  THR A 248      -3.316 -17.168  -0.025  1.00 30.00           H  
ATOM   4065  HG1 THR A 248      -1.632 -19.408   0.011  1.00 30.00           H  
ATOM   4066 HG21 THR A 248      -4.258 -19.264  -0.901  1.00 30.00           H  
ATOM   4067 HG22 THR A 248      -4.063 -18.080  -2.182  1.00 30.00           H  
ATOM   4068 HG23 THR A 248      -2.930 -19.426  -2.044  1.00 30.00           H  
ATOM   4069  N   PHE A 249      -1.382 -15.122   0.291  1.00 30.00           N  
ATOM   4070  CA  PHE A 249      -0.762 -14.314   1.346  1.00 30.00           C  
ATOM   4071  C   PHE A 249      -0.458 -15.053   2.660  1.00 30.00           C  
ATOM   4072  O   PHE A 249       0.475 -14.642   3.344  1.00 30.00           O  
ATOM   4073  CB  PHE A 249      -1.536 -13.004   1.585  1.00 30.00           C  
ATOM   4074  CG  PHE A 249      -1.136 -11.890   0.645  1.00 30.00           C  
ATOM   4075  CD1 PHE A 249       0.036 -11.153   0.910  1.00 30.00           C  
ATOM   4076  CD2 PHE A 249      -1.812 -11.696  -0.576  1.00 30.00           C  
ATOM   4077  CE1 PHE A 249       0.462 -10.182   0.018  1.00 30.00           C  
ATOM   4078  CE2 PHE A 249      -1.361 -10.726  -1.460  1.00 30.00           C  
ATOM   4079  CZ  PHE A 249      -0.242  -9.963  -1.158  1.00 30.00           C  
ATOM   4080  H   PHE A 249      -2.323 -14.867   0.015  1.00 30.00           H  
ATOM   4081  HA  PHE A 249       0.221 -14.029   0.965  1.00 30.00           H  
ATOM   4082  HB2 PHE A 249      -2.610 -13.165   1.520  1.00 30.00           H  
ATOM   4083  HB3 PHE A 249      -1.351 -12.635   2.594  1.00 30.00           H  
ATOM   4084  HD1 PHE A 249       0.593 -11.331   1.817  1.00 30.00           H  
ATOM   4085  HD2 PHE A 249      -2.676 -12.293  -0.825  1.00 30.00           H  
ATOM   4086  HE1 PHE A 249       1.337  -9.595   0.246  1.00 30.00           H  
ATOM   4087  HE2 PHE A 249      -1.876 -10.575  -2.394  1.00 30.00           H  
ATOM   4088  HZ  PHE A 249       0.083  -9.203  -1.848  1.00 30.00           H  
ATOM   4089  N   GLN A 250      -1.187 -16.140   2.969  1.00 30.00           N  
ATOM   4090  CA  GLN A 250      -0.885 -17.016   4.104  1.00 30.00           C  
ATOM   4091  C   GLN A 250       0.321 -17.944   3.833  1.00 30.00           C  
ATOM   4092  O   GLN A 250       1.103 -18.193   4.752  1.00 30.00           O  
ATOM   4093  CB  GLN A 250      -2.157 -17.802   4.500  1.00 30.00           C  
ATOM   4094  CG  GLN A 250      -2.024 -18.725   5.734  1.00 30.00           C  
ATOM   4095  CD  GLN A 250      -1.551 -17.994   6.997  1.00 30.00           C  
ATOM   4096  NE2 GLN A 250      -0.575 -18.567   7.707  1.00 30.00           N  
ATOM   4097  OE1 GLN A 250      -2.066 -16.932   7.335  1.00 30.00           O  
ATOM   4098  H   GLN A 250      -1.948 -16.421   2.366  1.00 30.00           H  
ATOM   4099  HA  GLN A 250      -0.614 -16.373   4.943  1.00 30.00           H  
ATOM   4100  HB2 GLN A 250      -2.960 -17.087   4.691  1.00 30.00           H  
ATOM   4101  HB3 GLN A 250      -2.495 -18.396   3.649  1.00 30.00           H  
ATOM   4102  HG2 GLN A 250      -2.991 -19.179   5.950  1.00 30.00           H  
ATOM   4103  HG3 GLN A 250      -1.348 -19.552   5.511  1.00 30.00           H  
ATOM   4104 HE21 GLN A 250      -0.165 -19.440   7.408  1.00 30.00           H  
ATOM   4105 HE22 GLN A 250      -0.234 -18.121   8.545  1.00 30.00           H  
ATOM   4106  N   GLN A 251       0.476 -18.407   2.579  1.00 30.00           N  
ATOM   4107  CA  GLN A 251       1.635 -19.178   2.118  1.00 30.00           C  
ATOM   4108  C   GLN A 251       2.929 -18.348   2.068  1.00 30.00           C  
ATOM   4109  O   GLN A 251       3.987 -18.871   2.416  1.00 30.00           O  
ATOM   4110  CB  GLN A 251       1.328 -19.831   0.755  1.00 30.00           C  
ATOM   4111  CG  GLN A 251       0.367 -21.030   0.864  1.00 30.00           C  
ATOM   4112  CD  GLN A 251      -0.082 -21.539  -0.507  1.00 30.00           C  
ATOM   4113  NE2 GLN A 251       0.021 -22.848  -0.736  1.00 30.00           N  
ATOM   4114  OE1 GLN A 251      -0.550 -20.764  -1.339  1.00 30.00           O  
ATOM   4115  H   GLN A 251      -0.204 -18.159   1.873  1.00 30.00           H  
ATOM   4116  HA  GLN A 251       1.803 -19.982   2.837  1.00 30.00           H  
ATOM   4117  HB2 GLN A 251       0.917 -19.080   0.082  1.00 30.00           H  
ATOM   4118  HB3 GLN A 251       2.254 -20.173   0.288  1.00 30.00           H  
ATOM   4119  HG2 GLN A 251       0.844 -21.833   1.427  1.00 30.00           H  
ATOM   4120  HG3 GLN A 251      -0.525 -20.750   1.424  1.00 30.00           H  
ATOM   4121 HE21 GLN A 251       0.396 -23.466  -0.032  1.00 30.00           H  
ATOM   4122 HE22 GLN A 251      -0.276 -23.231  -1.623  1.00 30.00           H  
ATOM   4123  N   LEU A 252       2.810 -17.064   1.688  1.00 30.00           N  
ATOM   4124  CA  LEU A 252       3.882 -16.067   1.728  1.00 30.00           C  
ATOM   4125  C   LEU A 252       4.291 -15.704   3.165  1.00 30.00           C  
ATOM   4126  O   LEU A 252       5.480 -15.512   3.410  1.00 30.00           O  
ATOM   4127  CB  LEU A 252       3.426 -14.799   0.977  1.00 30.00           C  
ATOM   4128  CG  LEU A 252       3.315 -14.964  -0.550  1.00 30.00           C  
ATOM   4129  CD1 LEU A 252       2.497 -13.814  -1.172  1.00 30.00           C  
ATOM   4130  CD2 LEU A 252       4.704 -15.095  -1.200  1.00 30.00           C  
ATOM   4131  H   LEU A 252       1.905 -16.725   1.388  1.00 30.00           H  
ATOM   4132  HA  LEU A 252       4.761 -16.485   1.233  1.00 30.00           H  
ATOM   4133  HB2 LEU A 252       2.460 -14.497   1.381  1.00 30.00           H  
ATOM   4134  HB3 LEU A 252       4.105 -13.970   1.187  1.00 30.00           H  
ATOM   4135  HG  LEU A 252       2.768 -15.882  -0.761  1.00 30.00           H  
ATOM   4136 HD11 LEU A 252       3.066 -13.266  -1.921  1.00 30.00           H  
ATOM   4137 HD12 LEU A 252       1.599 -14.195  -1.660  1.00 30.00           H  
ATOM   4138 HD13 LEU A 252       2.174 -13.084  -0.429  1.00 30.00           H  
ATOM   4139 HD21 LEU A 252       4.673 -14.890  -2.267  1.00 30.00           H  
ATOM   4140 HD22 LEU A 252       5.419 -14.404  -0.755  1.00 30.00           H  
ATOM   4141 HD23 LEU A 252       5.098 -16.106  -1.088  1.00 30.00           H  
ATOM   4142  N   LEU A 253       3.307 -15.630   4.082  1.00 30.00           N  
ATOM   4143  CA  LEU A 253       3.504 -15.304   5.495  1.00 30.00           C  
ATOM   4144  C   LEU A 253       4.313 -16.396   6.208  1.00 30.00           C  
ATOM   4145  O   LEU A 253       5.329 -16.085   6.826  1.00 30.00           O  
ATOM   4146  CB  LEU A 253       2.131 -15.066   6.168  1.00 30.00           C  
ATOM   4147  CG  LEU A 253       2.182 -14.445   7.578  1.00 30.00           C  
ATOM   4148  CD1 LEU A 253       2.632 -12.978   7.513  1.00 30.00           C  
ATOM   4149  CD2 LEU A 253       0.823 -14.569   8.296  1.00 30.00           C  
ATOM   4150  H   LEU A 253       2.350 -15.778   3.792  1.00 30.00           H  
ATOM   4151  HA  LEU A 253       4.082 -14.380   5.528  1.00 30.00           H  
ATOM   4152  HB2 LEU A 253       1.528 -14.407   5.548  1.00 30.00           H  
ATOM   4153  HB3 LEU A 253       1.591 -16.012   6.207  1.00 30.00           H  
ATOM   4154  HG  LEU A 253       2.907 -14.993   8.178  1.00 30.00           H  
ATOM   4155 HD11 LEU A 253       2.545 -12.500   8.489  1.00 30.00           H  
ATOM   4156 HD12 LEU A 253       3.672 -12.888   7.203  1.00 30.00           H  
ATOM   4157 HD13 LEU A 253       2.029 -12.411   6.808  1.00 30.00           H  
ATOM   4158 HD21 LEU A 253       0.415 -13.597   8.573  1.00 30.00           H  
ATOM   4159 HD22 LEU A 253       0.072 -15.062   7.678  1.00 30.00           H  
ATOM   4160 HD23 LEU A 253       0.922 -15.151   9.212  1.00 30.00           H  
ATOM   4161  N   SER A 254       3.876 -17.656   6.044  1.00 30.00           N  
ATOM   4162  CA  SER A 254       4.535 -18.855   6.565  1.00 30.00           C  
ATOM   4163  C   SER A 254       5.893 -19.187   5.909  1.00 30.00           C  
ATOM   4164  O   SER A 254       6.646 -19.963   6.496  1.00 30.00           O  
ATOM   4165  CB  SER A 254       3.539 -20.033   6.515  1.00 30.00           C  
ATOM   4166  OG  SER A 254       3.263 -20.453   5.193  1.00 30.00           O  
ATOM   4167  H   SER A 254       3.030 -17.813   5.516  1.00 30.00           H  
ATOM   4168  HA  SER A 254       4.746 -18.662   7.617  1.00 30.00           H  
ATOM   4169  HB2 SER A 254       3.942 -20.884   7.064  1.00 30.00           H  
ATOM   4170  HB3 SER A 254       2.604 -19.763   7.006  1.00 30.00           H  
ATOM   4171  HG  SER A 254       2.695 -19.798   4.779  1.00 30.00           H  
ATOM   4172  N   SER A 255       6.204 -18.582   4.747  1.00 30.00           N  
ATOM   4173  CA  SER A 255       7.520 -18.667   4.104  1.00 30.00           C  
ATOM   4174  C   SER A 255       8.526 -17.650   4.678  1.00 30.00           C  
ATOM   4175  O   SER A 255       9.728 -17.908   4.616  1.00 30.00           O  
ATOM   4176  CB  SER A 255       7.373 -18.472   2.583  1.00 30.00           C  
ATOM   4177  OG  SER A 255       6.785 -19.612   1.991  1.00 30.00           O  
ATOM   4178  H   SER A 255       5.529 -17.974   4.307  1.00 30.00           H  
ATOM   4179  HA  SER A 255       7.944 -19.659   4.277  1.00 30.00           H  
ATOM   4180  HB2 SER A 255       6.786 -17.586   2.343  1.00 30.00           H  
ATOM   4181  HB3 SER A 255       8.351 -18.342   2.122  1.00 30.00           H  
ATOM   4182  HG  SER A 255       5.848 -19.617   2.213  1.00 30.00           H  
ATOM   4183  N   ILE A 256       8.027 -16.531   5.231  1.00 30.00           N  
ATOM   4184  CA  ILE A 256       8.827 -15.493   5.889  1.00 30.00           C  
ATOM   4185  C   ILE A 256       9.122 -15.839   7.367  1.00 30.00           C  
ATOM   4186  O   ILE A 256      10.170 -15.432   7.868  1.00 30.00           O  
ATOM   4187  CB  ILE A 256       8.126 -14.097   5.794  1.00 30.00           C  
ATOM   4188  CG1 ILE A 256       8.079 -13.601   4.328  1.00 30.00           C  
ATOM   4189  CG2 ILE A 256       8.736 -12.991   6.685  1.00 30.00           C  
ATOM   4190  CD1 ILE A 256       7.052 -12.484   4.073  1.00 30.00           C  
ATOM   4191  H   ILE A 256       7.026 -16.384   5.236  1.00 30.00           H  
ATOM   4192  HA  ILE A 256       9.789 -15.418   5.378  1.00 30.00           H  
ATOM   4193  HB  ILE A 256       7.094 -14.230   6.119  1.00 30.00           H  
ATOM   4194 HG12 ILE A 256       9.069 -13.258   4.027  1.00 30.00           H  
ATOM   4195 HG13 ILE A 256       7.844 -14.424   3.656  1.00 30.00           H  
ATOM   4196 HG21 ILE A 256       8.286 -12.021   6.479  1.00 30.00           H  
ATOM   4197 HG22 ILE A 256       8.584 -13.182   7.748  1.00 30.00           H  
ATOM   4198 HG23 ILE A 256       9.807 -12.897   6.512  1.00 30.00           H  
ATOM   4199 HD11 ILE A 256       6.684 -12.527   3.047  1.00 30.00           H  
ATOM   4200 HD12 ILE A 256       6.186 -12.568   4.731  1.00 30.00           H  
ATOM   4201 HD13 ILE A 256       7.493 -11.497   4.223  1.00 30.00           H  
ATOM   4202  N   GLU A 257       8.220 -16.592   8.028  1.00 30.00           N  
ATOM   4203  CA  GLU A 257       8.289 -16.951   9.453  1.00 30.00           C  
ATOM   4204  C   GLU A 257       9.562 -17.662   9.975  1.00 30.00           C  
ATOM   4205  O   GLU A 257      10.001 -17.294  11.066  1.00 30.00           O  
ATOM   4206  CB  GLU A 257       6.992 -17.655   9.910  1.00 30.00           C  
ATOM   4207  CG  GLU A 257       5.838 -16.654  10.122  1.00 30.00           C  
ATOM   4208  CD  GLU A 257       4.445 -17.246  10.394  1.00 30.00           C  
ATOM   4209  OE1 GLU A 257       4.295 -18.488  10.382  1.00 30.00           O  
ATOM   4210  OE2 GLU A 257       3.532 -16.420  10.612  1.00 30.00           O1-
ATOM   4211  H   GLU A 257       7.384 -16.888   7.543  1.00 30.00           H  
ATOM   4212  HA  GLU A 257       8.292 -15.992   9.960  1.00 30.00           H  
ATOM   4213  HB2 GLU A 257       6.702 -18.387   9.155  1.00 30.00           H  
ATOM   4214  HB3 GLU A 257       7.158 -18.219  10.829  1.00 30.00           H  
ATOM   4215  HG2 GLU A 257       6.089 -15.991  10.951  1.00 30.00           H  
ATOM   4216  HG3 GLU A 257       5.765 -16.018   9.245  1.00 30.00           H  
ATOM   4217  N   PRO A 258      10.184 -18.588   9.204  1.00 30.00           N  
ATOM   4218  CA  PRO A 258      11.481 -19.192   9.578  1.00 30.00           C  
ATOM   4219  C   PRO A 258      12.694 -18.239   9.571  1.00 30.00           C  
ATOM   4220  O   PRO A 258      13.699 -18.563  10.199  1.00 30.00           O  
ATOM   4221  CB  PRO A 258      11.672 -20.329   8.556  1.00 30.00           C  
ATOM   4222  CG  PRO A 258      10.275 -20.640   8.049  1.00 30.00           C  
ATOM   4223  CD  PRO A 258       9.612 -19.272   8.049  1.00 30.00           C  
ATOM   4224  HA  PRO A 258      11.373 -19.621  10.575  1.00 30.00           H  
ATOM   4225  HB2 PRO A 258      12.287 -19.997   7.717  1.00 30.00           H  
ATOM   4226  HB3 PRO A 258      12.156 -21.205   8.990  1.00 30.00           H  
ATOM   4227  HG2 PRO A 258      10.262 -21.127   7.073  1.00 30.00           H  
ATOM   4228  HG3 PRO A 258       9.764 -21.291   8.760  1.00 30.00           H  
ATOM   4229  HD2 PRO A 258       9.878 -18.722   7.147  1.00 30.00           H  
ATOM   4230  HD3 PRO A 258       8.530 -19.368   8.097  1.00 30.00           H  
ATOM   4231  N   LEU A 259      12.586 -17.109   8.851  1.00 30.00           N  
ATOM   4232  CA  LEU A 259      13.675 -16.158   8.617  1.00 30.00           C  
ATOM   4233  C   LEU A 259      13.655 -14.957   9.585  1.00 30.00           C  
ATOM   4234  O   LEU A 259      14.590 -14.156   9.534  1.00 30.00           O  
ATOM   4235  CB  LEU A 259      13.581 -15.651   7.159  1.00 30.00           C  
ATOM   4236  CG  LEU A 259      13.664 -16.730   6.057  1.00 30.00           C  
ATOM   4237  CD1 LEU A 259      13.342 -16.116   4.678  1.00 30.00           C  
ATOM   4238  CD2 LEU A 259      15.009 -17.485   6.070  1.00 30.00           C  
ATOM   4239  H   LEU A 259      11.718 -16.903   8.376  1.00 30.00           H  
ATOM   4240  HA  LEU A 259      14.636 -16.656   8.755  1.00 30.00           H  
ATOM   4241  HB2 LEU A 259      12.639 -15.113   7.042  1.00 30.00           H  
ATOM   4242  HB3 LEU A 259      14.369 -14.920   6.975  1.00 30.00           H  
ATOM   4243  HG  LEU A 259      12.879 -17.463   6.248  1.00 30.00           H  
ATOM   4244 HD11 LEU A 259      12.548 -16.682   4.190  1.00 30.00           H  
ATOM   4245 HD12 LEU A 259      12.995 -15.085   4.752  1.00 30.00           H  
ATOM   4246 HD13 LEU A 259      14.199 -16.108   4.006  1.00 30.00           H  
ATOM   4247 HD21 LEU A 259      15.462 -17.563   5.082  1.00 30.00           H  
ATOM   4248 HD22 LEU A 259      15.744 -17.002   6.715  1.00 30.00           H  
ATOM   4249 HD23 LEU A 259      14.874 -18.503   6.439  1.00 30.00           H  
ATOM   4250  N   ARG A 260      12.603 -14.819  10.414  1.00 30.00           N  
ATOM   4251  CA  ARG A 260      12.388 -13.673  11.305  1.00 30.00           C  
ATOM   4252  C   ARG A 260      13.453 -13.548  12.406  1.00 30.00           C  
ATOM   4253  O   ARG A 260      13.805 -14.543  13.040  1.00 30.00           O  
ATOM   4254  CB  ARG A 260      10.980 -13.735  11.930  1.00 30.00           C  
ATOM   4255  CG  ARG A 260       9.854 -13.654  10.886  1.00 30.00           C  
ATOM   4256  CD  ARG A 260       8.416 -13.681  11.449  1.00 30.00           C  
ATOM   4257  NE  ARG A 260       8.120 -12.672  12.485  1.00 30.00           N  
ATOM   4258  CZ  ARG A 260       8.281 -11.335  12.449  1.00 30.00           C  
ATOM   4259  NH1 ARG A 260       8.800 -10.690  11.394  1.00 30.00           N1+
ATOM   4260  NH2 ARG A 260       7.916 -10.616  13.518  1.00 30.00           N1+
ATOM   4261  H   ARG A 260      11.884 -15.528  10.418  1.00 30.00           H  
ATOM   4262  HA  ARG A 260      12.438 -12.774  10.685  1.00 30.00           H  
ATOM   4263  HB2 ARG A 260      10.869 -14.643  12.526  1.00 30.00           H  
ATOM   4264  HB3 ARG A 260      10.875 -12.899  12.624  1.00 30.00           H  
ATOM   4265  HG2 ARG A 260       9.996 -12.851  10.164  1.00 30.00           H  
ATOM   4266  HG3 ARG A 260       9.960 -14.560  10.296  1.00 30.00           H  
ATOM   4267  HD2 ARG A 260       7.744 -13.425  10.632  1.00 30.00           H  
ATOM   4268  HD3 ARG A 260       8.125 -14.679  11.775  1.00 30.00           H  
ATOM   4269  HE  ARG A 260       7.718 -13.057  13.327  1.00 30.00           H  
ATOM   4270 HH11 ARG A 260       9.064 -11.201  10.566  1.00 30.00           H  
ATOM   4271 HH12 ARG A 260       8.977  -9.695  11.451  1.00 30.00           H  
ATOM   4272 HH21 ARG A 260       7.510 -11.061  14.326  1.00 30.00           H  
ATOM   4273 HH22 ARG A 260       8.055  -9.612  13.517  1.00 30.00           H  
ATOM   4274  N   GLU A 261      13.910 -12.304  12.611  1.00110.00           N  
ATOM   4275  CA  GLU A 261      14.924 -11.902  13.584  1.00110.00           C  
ATOM   4276  C   GLU A 261      14.846 -10.371  13.762  1.00110.00           C  
ATOM   4277  O   GLU A 261      14.260  -9.687  12.920  1.00110.00           O  
ATOM   4278  CB  GLU A 261      16.318 -12.390  13.095  1.00110.00           C  
ATOM   4279  CG  GLU A 261      17.511 -12.181  14.057  1.00110.00           C  
ATOM   4280  CD  GLU A 261      17.345 -12.927  15.387  1.00110.00           C  
ATOM   4281  OE1 GLU A 261      17.623 -14.146  15.401  1.00110.00           O  
ATOM   4282  OE2 GLU A 261      16.936 -12.269  16.368  1.00110.00           O1-
ATOM   4283  H   GLU A 261      13.545 -11.545  12.051  1.00110.00           H  
ATOM   4284  HA  GLU A 261      14.672 -12.367  14.539  1.00110.00           H  
ATOM   4285  HB2 GLU A 261      16.273 -13.451  12.846  1.00110.00           H  
ATOM   4286  HB3 GLU A 261      16.554 -11.894  12.153  1.00110.00           H  
ATOM   4287  HG2 GLU A 261      18.421 -12.540  13.572  1.00110.00           H  
ATOM   4288  HG3 GLU A 261      17.691 -11.120  14.237  1.00110.00           H  
ATOM   4289  N   LYS A 262      15.450  -9.856  14.845  1.00110.00           N  
ATOM   4290  CA  LYS A 262      15.586  -8.424  15.124  1.00110.00           C  
ATOM   4291  C   LYS A 262      16.653  -8.177  16.202  1.00110.00           C  
ATOM   4292  O   LYS A 262      16.882  -9.039  17.050  1.00110.00           O  
ATOM   4293  CB  LYS A 262      14.220  -7.797  15.501  1.00110.00           C  
ATOM   4294  CG  LYS A 262      13.522  -8.426  16.728  1.00110.00           C  
ATOM   4295  CD  LYS A 262      12.197  -7.746  17.110  1.00110.00           C  
ATOM   4296  CE  LYS A 262      11.129  -7.802  16.003  1.00110.00           C  
ATOM   4297  NZ  LYS A 262       9.845  -7.232  16.441  1.00110.00           N1+
ATOM   4298  H   LYS A 262      15.916 -10.475  15.500  1.00110.00           H  
ATOM   4299  HA  LYS A 262      15.941  -7.947  14.208  1.00110.00           H  
ATOM   4300  HB2 LYS A 262      14.360  -6.731  15.685  1.00110.00           H  
ATOM   4301  HB3 LYS A 262      13.561  -7.856  14.636  1.00110.00           H  
ATOM   4302  HG2 LYS A 262      13.337  -9.485  16.542  1.00110.00           H  
ATOM   4303  HG3 LYS A 262      14.188  -8.388  17.591  1.00110.00           H  
ATOM   4304  HD2 LYS A 262      11.815  -8.221  18.016  1.00110.00           H  
ATOM   4305  HD3 LYS A 262      12.396  -6.708  17.378  1.00110.00           H  
ATOM   4306  HE2 LYS A 262      11.459  -7.241  15.129  1.00110.00           H  
ATOM   4307  HE3 LYS A 262      10.965  -8.832  15.683  1.00110.00           H  
ATOM   4308  HZ1 LYS A 262       9.195  -7.260  15.664  1.00110.00           H  
ATOM   4309  HZ2 LYS A 262       9.475  -7.769  17.212  1.00110.00           H  
ATOM   4310  HZ3 LYS A 262       9.979  -6.273  16.725  1.00110.00           H  
ATOM   4311  N   ASP A 263      17.253  -6.977  16.157  1.00110.00           N  
ATOM   4312  CA  ASP A 263      18.224  -6.486  17.135  1.00110.00           C  
ATOM   4313  C   ASP A 263      17.845  -5.044  17.525  1.00110.00           C  
ATOM   4314  O   ASP A 263      17.246  -4.320  16.725  1.00110.00           O  
ATOM   4315  CB  ASP A 263      19.669  -6.557  16.566  1.00110.00           C  
ATOM   4316  CG  ASP A 263      20.831  -6.299  17.550  1.00110.00           C  
ATOM   4317  OD1 ASP A 263      20.670  -6.570  18.762  1.00110.00           O  
ATOM   4318  OD2 ASP A 263      21.921  -5.944  17.051  1.00110.00           O1-
ATOM   4319  H   ASP A 263      17.010  -6.323  15.427  1.00110.00           H  
ATOM   4320  HA  ASP A 263      18.157  -7.097  18.038  1.00110.00           H  
ATOM   4321  HB2 ASP A 263      19.827  -7.542  16.125  1.00110.00           H  
ATOM   4322  HB3 ASP A 263      19.754  -5.864  15.727  1.00110.00           H  
ATOM   4323  N   LYS A 264      18.238  -4.655  18.746  1.00110.00           N  
ATOM   4324  CA  LYS A 264      18.150  -3.298  19.276  1.00110.00           C  
ATOM   4325  C   LYS A 264      19.322  -3.071  20.242  1.00110.00           C  
ATOM   4326  O   LYS A 264      19.743  -3.999  20.933  1.00110.00           O  
ATOM   4327  CB  LYS A 264      16.765  -3.056  19.923  1.00110.00           C  
ATOM   4328  CG  LYS A 264      16.466  -3.883  21.190  1.00110.00           C  
ATOM   4329  CD  LYS A 264      15.083  -3.579  21.780  1.00110.00           C  
ATOM   4330  CE  LYS A 264      14.817  -4.364  23.073  1.00110.00           C  
ATOM   4331  NZ  LYS A 264      13.501  -4.040  23.652  1.00110.00           N1+
ATOM   4332  H   LYS A 264      18.766  -5.305  19.316  1.00110.00           H  
ATOM   4333  HA  LYS A 264      18.271  -2.598  18.446  1.00110.00           H  
ATOM   4334  HB2 LYS A 264      16.689  -1.998  20.180  1.00110.00           H  
ATOM   4335  HB3 LYS A 264      15.986  -3.235  19.180  1.00110.00           H  
ATOM   4336  HG2 LYS A 264      16.537  -4.948  20.958  1.00110.00           H  
ATOM   4337  HG3 LYS A 264      17.219  -3.685  21.954  1.00110.00           H  
ATOM   4338  HD2 LYS A 264      15.003  -2.507  21.970  1.00110.00           H  
ATOM   4339  HD3 LYS A 264      14.318  -3.816  21.037  1.00110.00           H  
ATOM   4340  HE2 LYS A 264      14.861  -5.437  22.881  1.00110.00           H  
ATOM   4341  HE3 LYS A 264      15.585  -4.139  23.815  1.00110.00           H  
ATOM   4342  HZ1 LYS A 264      12.774  -4.272  22.991  1.00110.00           H  
ATOM   4343  HZ2 LYS A 264      13.365  -4.571  24.500  1.00110.00           H  
ATOM   4344  HZ3 LYS A 264      13.459  -3.053  23.865  1.00110.00           H  
ATOM   4345  N   HIS A 265      19.825  -1.828  20.268  1.00110.00           N  
ATOM   4346  CA  HIS A 265      21.001  -1.428  21.039  1.00110.00           C  
ATOM   4347  C   HIS A 265      21.022   0.098  21.216  1.00110.00           C  
ATOM   4348  O   HIS A 265      20.492   0.822  20.371  1.00110.00           O  
ATOM   4349  CB  HIS A 265      22.294  -1.960  20.369  1.00110.00           C  
ATOM   4350  CG  HIS A 265      22.404  -1.725  18.878  1.00110.00           C  
ATOM   4351  CD2 HIS A 265      22.762  -0.613  18.148  1.00110.00           C  
ATOM   4352  ND1 HIS A 265      22.143  -2.714  17.943  1.00110.00           N  
ATOM   4353  CE1 HIS A 265      22.328  -2.175  16.736  1.00110.00           C  
ATOM   4354  NE2 HIS A 265      22.702  -0.902  16.782  1.00110.00           N  
ATOM   4355  H   HIS A 265      19.425  -1.108  19.683  1.00110.00           H  
ATOM   4356  HA  HIS A 265      20.924  -1.861  22.039  1.00110.00           H  
ATOM   4357  HB2 HIS A 265      23.172  -1.525  20.847  1.00110.00           H  
ATOM   4358  HB3 HIS A 265      22.373  -3.034  20.545  1.00110.00           H  
ATOM   4359  HD1 HIS A 265      21.873  -3.672  18.129  1.00110.00           H  
ATOM   4360  HD2 HIS A 265      23.043   0.370  18.497  1.00110.00           H  
ATOM   4361  HE1 HIS A 265      22.189  -2.723  15.815  1.00110.00           H  
TER   
ATOM   4362  N   NMA A 265A     21.651   0.545  22.314  1.00  0.00           N  
ATOM   4363  CA  NMA A 265A     21.779   1.950  22.677  1.00  0.00           C  
ATOM   4364  H   NMA A 265A     22.061  -0.125  22.949  1.00  0.00           H  
ATOM   4365 1HA  NMA A 265A     21.380   2.629  21.921  1.00  0.00           H  
ATOM   4366 2HA  NMA A 265A     21.249   2.139  23.612  1.00  0.00           H  
ATOM   4367 3HA  NMA A 265A     22.829   2.198  22.829  1.00  0.00           H  
CONECT    1    2   24    3
CONECT    2    1    4   29
CONECT    3    1
CONECT    4    2    7   12
CONECT    5    9    7
CONECT    6   18
CONECT    7    4    5   30
CONECT    8   13   32    9
CONECT    9    5    8   11
CONECT   10   18   35   17
CONECT   11    9   12   14
CONECT   12    4   11   31
CONECT   13    8   14   33
CONECT   14   11   13   15
CONECT   15   14   16   23
CONECT   16   15   17   34
CONECT   17   16   10   21
CONECT   18   10    6   19
CONECT   19   18   20   36   37
CONECT   20   19   38   39 1437
CONECT   21   17   22   40
CONECT   22   21   23   41
CONECT   23   15   22   42
CONECT   24    1   25   28   43
CONECT   25   24   26   44   45
CONECT   26   25   27   46   47
CONECT   27   26   28   48   49
CONECT   28   24   27   50   51
CONECT   29    2
CONECT   30    7
CONECT   31   12
CONECT   32    8
CONECT   33   13
CONECT   34   16
CONECT   35   10
CONECT   36   19
CONECT   37   19
CONECT   38   20
CONECT   39   20
CONECT   40   21
CONECT   41   22
CONECT   42   23
CONECT   43   24
CONECT   44   25
CONECT   45   25
CONECT   46   26
CONECT   47   26
CONECT   48   27
CONECT   49   27
CONECT   50   28
CONECT   51   28
CONECT 1437   20
END
