# Supplementary material for: Riding toward Selectivity: Optimization of Covalent 7‑Azaindole-Based BMX Kinase Inhibitors
Source: J Med Chem. 2026 Jul 13;69(14):17416–47. doi: 10.1021/acs.jmedchem.6c01366 (PMC13403314; doi:10.1021/acs.jmedchem.6c01366)
Supplement: Supplementary file 4 [file jm6c01366_si_004.pdb]

HETATM    1  C1  UNK   900      -3.772   8.242   6.455  1.00  0.00           C  
HETATM    2  N1  UNK   900      -3.185   9.397   6.146  1.00  0.00           N  
HETATM    3  O1  UNK   900      -3.296   7.438   7.251  1.00  0.00           O  
HETATM    4  C2  UNK   900      -1.894   9.758   6.574  1.00  0.00           C  
HETATM    5  N2  UNK   900      -0.247   9.955   8.363  1.00  0.00           N  
HETATM    6  O2  UNK   900       3.000  10.971  -1.140  1.00  0.00           O  
HETATM    7  C3  UNK   900      -1.467   9.597   7.916  1.00  0.00           C  
HETATM    8  N3  UNK   900       1.856  10.919   7.575  1.00  0.00           N  
HETATM    9  C4  UNK   900       0.573  10.467   7.406  1.00  0.00           C  
HETATM   10  N4  UNK   900       3.647  10.869   1.049  1.00  0.00           N  
HETATM   11  C5  UNK   900       0.277  10.671   6.033  1.00  0.00           C  
HETATM   12  C6  UNK   900      -1.004  10.276   5.624  1.00  0.00           C  
HETATM   13  C7  UNK   900       2.356  11.432   6.382  1.00  0.00           C  
HETATM   14  C8  UNK   900       1.422  11.245   5.393  1.00  0.00           C  
HETATM   15  C9  UNK   900       1.439  11.529   3.959  1.00  0.00           C  
HETATM   16  C10 UNK   900       2.515  11.100   3.160  1.00  0.00           C  
HETATM   17  C11 UNK   900       2.526  11.349   1.771  1.00  0.00           C  
HETATM   18  C12 UNK   900       3.808  10.665  -0.267  1.00  0.00           C  
HETATM   19  C13 UNK   900       5.137  10.022  -0.658  1.00  0.00           C  
HETATM   20  C14 UNK   900       5.291   8.603  -0.087  1.00  0.00           C  
HETATM   21  C15 UNK   900       1.455  12.064   1.182  1.00  0.00           C  
HETATM   22  C16 UNK   900       0.380  12.499   1.980  1.00  0.00           C  
HETATM   23  C17 UNK   900       0.370  12.224   3.358  1.00  0.00           C  
HETATM   24  C18 UNK   900      -5.102   7.925   5.760  1.00  0.00           C  
HETATM   25  C19 UNK   900      -5.369   6.424   5.739  1.00  0.00           C  
HETATM   26  C20 UNK   900      -6.305   6.142   4.543  1.00  0.00           C  
HETATM   27  C21 UNK   900      -6.302   7.429   3.735  1.00  0.00           C  
HETATM   28  C22 UNK   900      -5.132   8.256   4.283  1.00  0.00           C  
HETATM   29  H1  UNK   900      -3.628   9.947   5.431  1.00  0.00           H  
HETATM   30  H2  UNK   900      -2.130   9.188   8.667  1.00  0.00           H  
HETATM   31  H3  UNK   900      -1.281  10.374   4.587  1.00  0.00           H  
HETATM   32  H4  UNK   900       2.369  10.793   8.440  1.00  0.00           H  
HETATM   33  H5  UNK   900       3.347  11.862   6.318  1.00  0.00           H  
HETATM   34  H6  UNK   900       3.326  10.560   3.624  1.00  0.00           H  
HETATM   35  H7  UNK   900       4.395  10.491   1.612  1.00  0.00           H  
HETATM   36  H8  UNK   900       5.172   9.970  -1.747  1.00  0.00           H  
HETATM   37  H9  UNK   900       1.444  12.296   0.127  1.00  0.00           H  
HETATM   38  H10 UNK   900      -0.427  13.062   1.539  1.00  0.00           H  
HETATM   39  H11 UNK   900      -0.437  12.590   3.973  1.00  0.00           H  
HETATM   40  H12 UNK   900      -5.916   8.482   6.222  1.00  0.00           H  
HETATM   41  H13 UNK   900      -4.391   6.017   5.608  1.00  0.00           H  
HETATM   42  H14 UNK   900      -5.672   5.962   6.673  1.00  0.00           H  
HETATM   43  H15 UNK   900      -5.970   5.314   3.922  1.00  0.00           H  
HETATM   44  H16 UNK   900      -7.318   5.880   4.843  1.00  0.00           H  
HETATM   45  H17 UNK   900      -6.211   7.221   2.668  1.00  0.00           H  
HETATM   46  H18 UNK   900      -7.246   7.952   3.901  1.00  0.00           H  
HETATM   47  H19 UNK   900      -5.277   9.321   4.189  1.00  0.00           H  
HETATM   48  H20 UNK   900      -4.200   7.970   3.789  1.00  0.00           H  
HETATM   49  H21 UNK   900       6.017   8.057  -0.683  1.00  0.00           H  
HETATM   50  H22 UNK   900       5.965  10.661  -0.358  1.00  0.00           H  
HETATM   51  H23 UNK   900       4.348   8.061  -0.180  1.00  0.00           H  
ATOM     52  N   SER A  15     -23.413   5.631  11.649  1.00 46.76           N  
ANISOU   52  N   SER A  15     6992   5243   5532   -164     39     13       N  
ATOM     53  CA  SER A  15     -22.293   5.054  12.404  1.00 44.51           C  
ANISOU   53  CA  SER A  15     6659   4981   5270   -183     37     16       C  
ATOM     54  C   SER A  15     -20.900   5.314  11.793  1.00 38.98           C  
ANISOU   54  C   SER A  15     5915   4303   4592   -147     24     16       C  
ATOM     55  O   SER A  15     -19.911   5.242  12.521  1.00 34.29           O  
ANISOU   55  O   SER A  15     5300   3720   4009   -151     17     17       O  
ATOM     56  CB  SER A  15     -22.568   3.548  12.607  1.00 48.84           C  
ANISOU   56  CB  SER A  15     7170   5551   5839   -222     51     18       C  
ATOM     57  OG  SER A  15     -22.457   2.812  11.402  1.00 52.07           O  
ANISOU   57  OG  SER A  15     7543   5974   6267   -211     58     18       O  
ATOM     58  HA  SER A  15     -22.301   5.516  13.391  1.00 44.51           H  
ATOM     59  HB2 SER A  15     -21.868   3.148  13.341  1.00 48.84           H  
ATOM     60  HB3 SER A  15     -23.566   3.414  13.023  1.00 48.84           H  
ATOM     61  HG  SER A  15     -22.635   1.885  11.575  1.00 52.07           H  
ATOM     62  H1  SER A  15     -24.282   5.415  12.115  1.00 46.76           H  
ATOM     63  H2  SER A  15     -23.301   6.634  11.594  1.00 46.76           H  
ATOM     64  N   TRP A  16     -20.853   5.615  10.485  1.00 35.11           N  
ANISOU   64  N   TRP A  16     5416   3817   4108   -114     20     14       N  
ATOM     65  CA  TRP A  16     -19.641   5.958   9.742  1.00 35.68           C  
ANISOU   65  CA  TRP A  16     5447   3909   4199    -82      9     13       C  
ATOM     66  C   TRP A  16     -19.302   7.461   9.808  1.00 31.37           C  
ANISOU   66  C   TRP A  16     4932   3352   3636    -47     -4     11       C  
ATOM     67  O   TRP A  16     -18.201   7.822   9.397  1.00 27.87           O  
ANISOU   67  O   TRP A  16     4460   2924   3205    -19    -13      9       O  
ATOM     68  CB  TRP A  16     -19.796   5.485   8.278  1.00 36.72           C  
ANISOU   68  CB  TRP A  16     5550   4055   4347    -66     11     12       C  
ATOM     69  CG  TRP A  16     -20.898   6.131   7.484  1.00 36.63           C  
ANISOU   69  CG  TRP A  16     5577   4026   4315    -46      9      9       C  
ATOM     70  CD1 TRP A  16     -20.749   7.187   6.652  1.00 37.40           C  
ANISOU   70  CD1 TRP A  16     5684   4123   4404     -7     -5      7       C  
ATOM     71  CD2 TRP A  16     -22.331   5.846   7.512  1.00 39.31           C  
ANISOU   71  CD2 TRP A  16     5953   4346   4637    -64     20      9       C  
ATOM     72  CE2 TRP A  16     -22.995   6.780   6.657  1.00 41.27           C  
ANISOU   72  CE2 TRP A  16     6234   4580   4866    -33     11      7       C  
ATOM     73  CE3 TRP A  16     -23.144   4.897   8.178  1.00 40.16           C  
ANISOU   73  CE3 TRP A  16     6067   4448   4743   -103     37     11       C  
ATOM     74  NE1 TRP A  16     -21.980   7.568   6.160  1.00 40.05           N  
ANISOU   74  NE1 TRP A  16     6060   4439   4719      2     -4      6       N  
ATOM     75  CZ2 TRP A  16     -24.390   6.774   6.474  1.00 47.33           C  
ANISOU   75  CZ2 TRP A  16     7045   5325   5612    -41     19      6       C  
ATOM     76  CZ3 TRP A  16     -24.543   4.883   8.003  1.00 46.19           C  
ANISOU   76  CZ3 TRP A  16     6874   5190   5486   -113     47     10       C  
ATOM     77  CH2 TRP A  16     -25.167   5.819   7.153  1.00 47.33           C  
ANISOU   77  CH2 TRP A  16     7055   5319   5611    -82     37      8       C  
ATOM     78  H   TRP A  16     -21.700   5.616   9.936  1.00 35.11           H  
ATOM     79  HA  TRP A  16     -18.810   5.408  10.184  1.00 35.68           H  
ATOM     80  HB2 TRP A  16     -18.850   5.621   7.755  1.00 36.72           H  
ATOM     81  HB3 TRP A  16     -19.927   4.404   8.262  1.00 36.72           H  
ATOM     82  HD1 TRP A  16     -19.767   7.596   6.469  1.00 37.40           H  
ATOM     83  HE1 TRP A  16     -22.049   8.343   5.515  1.00 40.05           H  
ATOM     84  HE3 TRP A  16     -22.694   4.167   8.834  1.00 40.16           H  
ATOM     85  HZ2 TRP A  16     -24.851   7.497   5.818  1.00 47.33           H  
ATOM     86  HZ3 TRP A  16     -25.145   4.151   8.522  1.00 46.19           H  
ATOM     87  HH2 TRP A  16     -26.239   5.804   7.023  1.00 47.33           H  
ATOM     88  N   GLU A  17     -20.234   8.306  10.287  1.00 28.79           N  
ANISOU   88  N   GLU A  17     4662   2997   3280    -49     -3     10       N  
ATOM     89  CA  GLU A  17     -20.069   9.757  10.342  1.00 31.20           C  
ANISOU   89  CA  GLU A  17     5003   3288   3564    -11    -13      8       C  
ATOM     90  C   GLU A  17     -19.221  10.191  11.548  1.00 27.72           C  
ANISOU   90  C   GLU A  17     4588   2835   3110    -17    -15      9       C  
ATOM     91  O   GLU A  17     -19.479   9.746  12.666  1.00 29.22           O  
ANISOU   91  O   GLU A  17     4807   3008   3286    -51     -8     10       O  
ATOM     92  CB  GLU A  17     -21.463  10.437  10.340  1.00 32.16           C  
ANISOU   92  CB  GLU A  17     5179   3382   3658     -3    -11      7       C  
ATOM     93  CG  GLU A  17     -21.466  11.992  10.327  1.00 37.54           C  
ANISOU   93  CG  GLU A  17     5889   4054   4321     45    -23      5       C  
ATOM     94  CD  GLU A  17     -20.900  12.657   9.059  1.00 39.53           C  
ANISOU   94  CD  GLU A  17     6094   4333   4594     76    -32      3       C  
ATOM     95  OE1 GLU A  17     -20.831  11.985   8.007  1.00 47.08           O  
ANISOU   95  OE1 GLU A  17     7012   5305   5570     57    -27      4       O  
ATOM     96  OE2 GLU A  17     -20.566  13.858   9.147  1.00 38.20           O1-
ANISOU   96  OE2 GLU A  17     5927   4169   4420    117    -44      2       O1-
ATOM     97  H   GLU A  17     -21.110   7.945  10.637  1.00 28.79           H  
ATOM     98  HA  GLU A  17     -19.545  10.067   9.437  1.00 31.20           H  
ATOM     99  HB2 GLU A  17     -22.041  10.070   9.492  1.00 32.16           H  
ATOM    100  HB3 GLU A  17     -22.036  10.084  11.197  1.00 32.16           H  
ATOM    101  HG2 GLU A  17     -22.480  12.351  10.500  1.00 37.54           H  
ATOM    102  HG3 GLU A  17     -20.924  12.359  11.198  1.00 37.54           H  
ATOM    103  N   ILE A  18     -18.286  11.118  11.293  1.00 23.16           N  
ANISOU  103  N   ILE A  18     3995   2267   2538     13    -23      7       N  
ATOM    104  CA  ILE A  18     -17.630  11.943  12.307  1.00 22.20           C  
ANISOU  104  CA  ILE A  18     3901   2132   2401     16    -25      8       C  
ATOM    105  C   ILE A  18     -17.971  13.407  11.997  1.00 19.66           C  
ANISOU  105  C   ILE A  18     3632   1786   2050     56    -30      6       C  
ATOM    106  O   ILE A  18     -17.870  13.822  10.844  1.00 21.02           O  
ANISOU  106  O   ILE A  18     3793   1967   2224     94    -36      4       O  
ATOM    107  CB  ILE A  18     -16.080  11.729  12.339  1.00 21.59           C  
ANISOU  107  CB  ILE A  18     3775   2080   2347     26    -30      7       C  
ATOM    108  CG1 ILE A  18     -15.772  10.420  13.105  1.00 23.96           C  
ANISOU  108  CG1 ILE A  18     4040   2395   2669    -18    -26     10       C  
ATOM    109  CG2 ILE A  18     -15.256  12.903  12.934  1.00 20.74           C  
ANISOU  109  CG2 ILE A  18     3696   1960   2224     43    -33      6       C  
ATOM    110  CD1 ILE A  18     -14.316   9.948  13.018  1.00 23.71           C  
ANISOU  110  CD1 ILE A  18     3957   2389   2663    -12    -30     10       C  
ATOM    111  H   ILE A  18     -17.988  11.287  10.343  1.00 23.16           H  
ATOM    112  HA  ILE A  18     -18.039  11.688  13.285  1.00 22.20           H  
ATOM    113  HB  ILE A  18     -15.750  11.589  11.310  1.00 21.59           H  
ATOM    114 HG12 ILE A  18     -16.049  10.541  14.152  1.00 23.96           H  
ATOM    115 HG13 ILE A  18     -16.430   9.629  12.746  1.00 23.96           H  
ATOM    116 HG21 ILE A  18     -14.196  12.652  12.909  1.00 20.74           H  
ATOM    117 HG22 ILE A  18     -15.430  13.804  12.346  1.00 20.74           H  
ATOM    118 HG23 ILE A  18     -15.564  13.078  13.965  1.00 20.74           H  
ATOM    119 HD11 ILE A  18     -14.198   9.025  13.585  1.00 23.71           H  
ATOM    120 HD12 ILE A  18     -14.053   9.769  11.975  1.00 23.71           H  
ATOM    121 HD13 ILE A  18     -13.659  10.714  13.431  1.00 23.71           H  
ATOM    122  N   ASP A  19     -18.352  14.160  13.042  1.00 20.31           N  
ANISOU  122  N   ASP A  19     3770   1841   2105     47    -27      6       N  
ATOM    123  CA  ASP A  19     -18.628  15.594  12.973  1.00 20.15           C  
ANISOU  123  CA  ASP A  19     3805   1797   2055     88    -30      4       C  
ATOM    124  C   ASP A  19     -17.282  16.343  12.808  1.00 16.36           C  
ANISOU  124  C   ASP A  19     3303   1330   1583    123    -35      3       C  
ATOM    125  O   ASP A  19     -16.432  16.206  13.688  1.00 18.25           O  
ANISOU  125  O   ASP A  19     3543   1569   1824    104    -33      4       O  
ATOM    126  CB  ASP A  19     -19.379  16.031  14.263  1.00 21.46           C  
ANISOU  126  CB  ASP A  19     4045   1924   2185     65    -24      5       C  
ATOM    127  CG  ASP A  19     -19.878  17.489  14.340  1.00 22.85           C  
ANISOU  127  CG  ASP A  19     4284   2071   2327    111    -27      4       C  
ATOM    128  OD1 ASP A  19     -19.919  18.179  13.298  1.00 19.82           O  
ANISOU  128  OD1 ASP A  19     3884   1698   1946    161    -34      3       O  
ATOM    129  OD2 ASP A  19     -20.316  17.872  15.446  1.00 29.98           O1-
ANISOU  129  OD2 ASP A  19     5256   2938   3197     94    -21      5       O1-
ATOM    130  H   ASP A  19     -18.464  13.739  13.953  1.00 20.31           H  
ATOM    131  HA  ASP A  19     -19.259  15.796  12.107  1.00 20.15           H  
ATOM    132  HB2 ASP A  19     -20.218  15.356  14.435  1.00 21.46           H  
ATOM    133  HB3 ASP A  19     -18.752  15.822  15.130  1.00 21.46           H  
ATOM    134  N   PRO A  20     -17.080  17.098  11.700  1.00 17.20           N  
ANISOU  134  N   PRO A  20     3392   1450   1693    172    -42      1       N  
ATOM    135  CA  PRO A  20     -15.813  17.824  11.466  1.00 17.78           C  
ANISOU  135  CA  PRO A  20     3441   1540   1774    205    -45     -1       C  
ATOM    136  C   PRO A  20     -15.491  18.969  12.455  1.00 16.64           C  
ANISOU  136  C   PRO A  20     3354   1368   1601    219    -41     -1       C  
ATOM    137  O   PRO A  20     -14.371  19.475  12.409  1.00 17.72           O  
ANISOU  137  O   PRO A  20     3473   1515   1745    233    -39     -3       O  
ATOM    138  CB  PRO A  20     -15.927  18.310  10.012  1.00 20.37           C  
ANISOU  138  CB  PRO A  20     3744   1887   2109    251    -54     -3       C  
ATOM    139  CG  PRO A  20     -17.422  18.428   9.767  1.00 20.57           C  
ANISOU  139  CG  PRO A  20     3812   1890   2113    254    -56     -2       C  
ATOM    140  CD  PRO A  20     -17.997  17.272  10.570  1.00 20.26           C  
ANISOU  140  CD  PRO A  20     3780   1841   2078    198    -49      0       C  
ATOM    141  HA  PRO A  20     -14.999  17.101  11.515  1.00 17.78           H  
ATOM    142  HB2 PRO A  20     -15.467  19.294   9.923  1.00 20.37           H  
ATOM    143  HB3 PRO A  20     -15.511  17.554   9.346  1.00 20.37           H  
ATOM    144  HG2 PRO A  20     -17.781  19.369  10.184  1.00 20.57           H  
ATOM    145  HG3 PRO A  20     -17.627  18.268   8.709  1.00 20.57           H  
ATOM    146  HD2 PRO A  20     -18.983  17.546  10.943  1.00 20.26           H  
ATOM    147  HD3 PRO A  20     -17.992  16.369   9.958  1.00 20.26           H  
ATOM    148  N   LYS A  21     -16.428  19.317  13.358  0.50 16.97           N  
ANISOU  148  N   LYS A  21     3466   1373   1610    214    -38      0       N  
ATOM    149  CA  LYS A  21     -16.207  20.215  14.499  0.50 17.13           C  
ANISOU  149  CA  LYS A  21     3547   1361   1599    218    -32      0       C  
ATOM    150  C   LYS A  21     -15.265  19.622  15.568  0.50 17.39           C  
ANISOU  150  C   LYS A  21     3579   1392   1637    172    -27      1       C  
ATOM    151  O   LYS A  21     -14.620  20.390  16.281  0.50 17.55           O  
ANISOU  151  O   LYS A  21     3641   1391   1637    177    -23      1       O  
ATOM    152  CB  LYS A  21     -17.559  20.574  15.149  0.50 17.65           C  
ANISOU  152  CB  LYS A  21     3692   1386   1627    215    -30      1       C  
ATOM    153  CG  LYS A  21     -18.532  21.312  14.214  0.50 18.01           C  
ANISOU  153  CG  LYS A  21     3753   1429   1661    265    -36      0       C  
ATOM    154  CD  LYS A  21     -19.857  21.655  14.919  0.50 18.54           C  
ANISOU  154  CD  LYS A  21     3904   1451   1687    262    -34      1       C  
ATOM    155  CE  LYS A  21     -20.964  22.152  13.972  0.50 20.04           C  
ANISOU  155  CE  LYS A  21     4122   1632   1859    316    -42      1       C  
ATOM    156  NZ  LYS A  21     -21.505  21.067  13.131  0.50 21.59           N1+
ANISOU  156  NZ  LYS A  21     4252   1868   2084    348    -53      0       N1+
ATOM    157  H   LYS A  21     -17.366  18.952  13.278  0.50 16.97           H  
ATOM    158  HA  LYS A  21     -15.757  21.135  14.124  0.50 17.13           H  
ATOM    159  HB2 LYS A  21     -18.034  19.666  15.520  0.50 17.65           H  
ATOM    160  HB3 LYS A  21     -17.383  21.179  16.038  0.50 17.65           H  
ATOM    161  HG2 LYS A  21     -18.064  22.229  13.855  0.50 18.01           H  
ATOM    162  HG3 LYS A  21     -18.735  20.694  13.340  0.50 18.01           H  
ATOM    163  HD2 LYS A  21     -20.214  20.781  15.463  0.50 18.54           H  
ATOM    164  HD3 LYS A  21     -19.674  22.407  15.687  0.50 18.54           H  
ATOM    165  HE2 LYS A  21     -21.771  22.593  14.558  0.50 20.04           H  
ATOM    166  HE3 LYS A  21     -20.568  22.943  13.334  0.50 20.04           H  
ATOM    167  HZ1 LYS A  21     -22.226  21.436  12.527  0.50 21.59           H  
ATOM    168  HZ2 LYS A  21     -20.763  20.676  12.568  0.50 21.59           H  
ATOM    169  HZ3 LYS A  21     -21.896  20.347  13.720  0.50 21.59           H  
ATOM    170  N   ASP A  22     -15.190  18.280  15.645  1.00 16.24           N  
ANISOU  170  N   ASP A  22     3383   1269   1520    129    -28      3       N  
ATOM    171  CA  ASP A  22     -14.282  17.517  16.514  1.00 16.56           C  
ANISOU  171  CA  ASP A  22     3412   1311   1567     86    -25      4       C  
ATOM    172  C   ASP A  22     -12.796  17.710  16.153  1.00 14.56           C  
ANISOU  172  C   ASP A  22     3102   1088   1342    100    -28      3       C  
ATOM    173  O   ASP A  22     -11.950  17.612  17.041  1.00 16.04           O  
ANISOU  173  O   ASP A  22     3280   1280   1536     70    -28      5       O  
ATOM    174  CB  ASP A  22     -14.602  15.996  16.514  1.00 18.80           C  
ANISOU  174  CB  ASP A  22     3669   1607   1869     34    -25      7       C  
ATOM    175  CG  ASP A  22     -16.042  15.593  16.888  1.00 21.16           C  
ANISOU  175  CG  ASP A  22     4025   1875   2139      4    -20      8       C  
ATOM    176  OD1 ASP A  22     -16.696  16.339  17.651  1.00 20.87           O  
ANISOU  176  OD1 ASP A  22     4059   1804   2067     15    -17      7       O  
ATOM    177  OD2 ASP A  22     -16.418  14.451  16.538  1.00 25.34           O1-
ANISOU  177  OD2 ASP A  22     4531   2415   2682    -38    -18     10       O1-
ATOM    178  H   ASP A  22     -15.793  17.706  15.073  1.00 16.24           H  
ATOM    179  HA  ASP A  22     -14.421  17.880  17.532  1.00 16.56           H  
ATOM    180  HB2 ASP A  22     -14.354  15.577  15.539  1.00 18.80           H  
ATOM    181  HB3 ASP A  22     -13.903  15.482  17.174  1.00 18.80           H  
ATOM    182  N   LEU A  23     -12.511  17.966  14.867  1.00 13.97           N  
ANISOU  182  N   LEU A  23     2999   1031   1277    148    -30      1       N  
ATOM    183  CA  LEU A  23     -11.167  18.085  14.308  1.00 14.66           C  
ANISOU  183  CA  LEU A  23     3033   1148   1389    162    -31     -1       C  
ATOM    184  C   LEU A  23     -10.537  19.443  14.651  1.00 15.15           C  
ANISOU  184  C   LEU A  23     3123   1200   1434    201    -26     -4       C  
ATOM    185  O   LEU A  23     -11.075  20.483  14.271  1.00 16.39           O  
ANISOU  185  O   LEU A  23     3325   1337   1565    239    -25     -5       O  
ATOM    186  CB  LEU A  23     -11.237  17.890  12.779  1.00 14.71           C  
ANISOU  186  CB  LEU A  23     2981   1187   1422    187    -36     -3       C  
ATOM    187  CG  LEU A  23     -11.802  16.522  12.337  1.00 16.64           C  
ANISOU  187  CG  LEU A  23     3193   1444   1685    156    -39     -1       C  
ATOM    188  CD1 LEU A  23     -12.057  16.507  10.820  1.00 17.10           C  
ANISOU  188  CD1 LEU A  23     3206   1528   1761    184    -44     -3       C  
ATOM    189  CD2 LEU A  23     -10.923  15.341  12.801  1.00 16.99           C  
ANISOU  189  CD2 LEU A  23     3202   1502   1751    110    -38      1       C  
ATOM    190  H   LEU A  23     -13.258  18.094  14.200  1.00 13.97           H  
ATOM    191  HA  LEU A  23     -10.545  17.297  14.730  1.00 14.66           H  
ATOM    192  HB2 LEU A  23     -11.836  18.687  12.340  1.00 14.71           H  
ATOM    193  HB3 LEU A  23     -10.243  18.024  12.352  1.00 14.71           H  
ATOM    194  HG  LEU A  23     -12.771  16.407  12.823  1.00 16.64           H  
ATOM    195 HD11 LEU A  23     -12.455  15.536  10.527  1.00 17.10           H  
ATOM    196 HD12 LEU A  23     -12.775  17.286  10.564  1.00 17.10           H  
ATOM    197 HD13 LEU A  23     -11.120  16.690  10.292  1.00 17.10           H  
ATOM    198 HD21 LEU A  23     -11.365  14.403  12.464  1.00 16.99           H  
ATOM    199 HD22 LEU A  23      -9.923  15.443  12.378  1.00 16.99           H  
ATOM    200 HD23 LEU A  23     -10.858  15.341  13.889  1.00 16.99           H  
ATOM    201  N   THR A  24      -9.391  19.385  15.345  1.00 15.41           N  
ANISOU  201  N   THR A  24     3137   1242   1476    193    -24     -4       N  
ATOM    202  CA  THR A  24      -8.579  20.531  15.741  1.00 17.61           C  
ANISOU  202  CA  THR A  24     3428   1518   1744    230    -17     -7       C  
ATOM    203  C   THR A  24      -7.196  20.363  15.088  1.00 16.66           C  
ANISOU  203  C   THR A  24     3237   1437   1656    241    -17    -10       C  
ATOM    204  O   THR A  24      -6.340  19.658  15.624  1.00 18.30           O  
ANISOU  204  O   THR A  24     3407   1660   1886    205    -20     -8       O  
ATOM    205  CB  THR A  24      -8.438  20.593  17.286  1.00 17.21           C  
ANISOU  205  CB  THR A  24     3422   1443   1676    203    -12     -6       C  
ATOM    206  CG2 THR A  24      -7.531  21.720  17.817  1.00 18.60           C  
ANISOU  206  CG2 THR A  24     3616   1612   1838    238     -3     -9       C  
ATOM    207  OG1 THR A  24      -9.721  20.780  17.852  1.00 17.45           O  
ANISOU  207  OG1 THR A  24     3520   1435   1674    184    -12     -3       O  
ATOM    208  H   THR A  24      -9.022  18.491  15.638  1.00 15.41           H  
ATOM    209  HA  THR A  24      -9.044  21.449  15.380  1.00 17.61           H  
ATOM    210  HB  THR A  24      -8.042  19.639  17.634  1.00 17.21           H  
ATOM    211  HG1 THR A  24      -9.646  20.820  18.808  1.00 17.45           H  
ATOM    212 HG21 THR A  24      -7.497  21.677  18.906  1.00 18.60           H  
ATOM    213 HG22 THR A  24      -6.524  21.595  17.418  1.00 18.60           H  
ATOM    214 HG23 THR A  24      -7.928  22.685  17.503  1.00 18.60           H  
ATOM    215  N   PHE A  25      -7.043  20.971  13.901  1.00 17.96           N  
ANISOU  215  N   PHE A  25     3384   1616   1822    289    -14    -13       N  
ATOM    216  CA  PHE A  25      -5.870  20.885  13.024  1.00 19.38           C  
ANISOU  216  CA  PHE A  25     3498   1836   2031    302    -13    -17       C  
ATOM    217  C   PHE A  25      -4.590  21.463  13.657  1.00 21.28           C  
ANISOU  217  C   PHE A  25     3740   2077   2269    309     -3    -19       C  
ATOM    218  O   PHE A  25      -4.668  22.477  14.354  1.00 23.16           O  
ANISOU  218  O   PHE A  25     4020   2297   2483    341      5    -20       O  
ATOM    219  CB  PHE A  25      -6.196  21.615  11.705  1.00 20.98           C  
ANISOU  219  CB  PHE A  25     3675   2058   2237    348    -16    -20       C  
ATOM    220  CG  PHE A  25      -7.320  20.982  10.901  1.00 23.19           C  
ANISOU  220  CG  PHE A  25     3951   2339   2521    338    -27    -18       C  
ATOM    221  CD1 PHE A  25      -7.038  19.924  10.012  1.00 26.66           C  
ANISOU  221  CD1 PHE A  25     4337   2803   2988    313    -32    -17       C  
ATOM    222  CD2 PHE A  25      -8.668  21.319  11.156  1.00 25.62           C  
ANISOU  222  CD2 PHE A  25     4312   2618   2803    351    -30    -16       C  
ATOM    223  CE1 PHE A  25      -8.070  19.291   9.335  1.00 28.85           C  
ANISOU  223  CE1 PHE A  25     4613   3080   3268    301    -40    -15       C  
ATOM    224  CE2 PHE A  25      -9.690  20.661  10.483  1.00 29.28           C  
ANISOU  224  CE2 PHE A  25     4774   3081   3270    339    -38    -14       C  
ATOM    225  CZ  PHE A  25      -9.391  19.659   9.567  1.00 27.40           C  
ANISOU  225  CZ  PHE A  25     4482   2868   3059    313    -43    -13       C  
ATOM    226  H   PHE A  25      -7.780  21.555  13.534  1.00 17.96           H  
ATOM    227  HA  PHE A  25      -5.693  19.835  12.796  1.00 19.38           H  
ATOM    228  HB2 PHE A  25      -6.445  22.653  11.918  1.00 20.98           H  
ATOM    229  HB3 PHE A  25      -5.297  21.667  11.090  1.00 20.98           H  
ATOM    230  HD1 PHE A  25      -6.017  19.607   9.857  1.00 26.66           H  
ATOM    231  HD2 PHE A  25      -8.905  22.089  11.876  1.00 25.62           H  
ATOM    232  HE1 PHE A  25      -7.850  18.509   8.623  1.00 28.85           H  
ATOM    233  HE2 PHE A  25     -10.719  20.928  10.670  1.00 29.28           H  
ATOM    234  HZ  PHE A  25     -10.191  19.165   9.036  1.00 27.40           H  
ATOM    235  N   LEU A  26      -3.446  20.807  13.392  1.00 21.12           N  
ANISOU  235  N   LEU A  26     3682   2074   2270    280     -3    -19       N  
ATOM    236  CA  LEU A  26      -2.141  21.157  13.966  1.00 22.24           C  
ANISOU  236  CA  LEU A  26     3833   2212   2407    279      7    -20       C  
ATOM    237  C   LEU A  26      -1.024  21.269  12.913  1.00 25.06           C  
ANISOU  237  C   LEU A  26     4134   2603   2784    298     14    -25       C  
ATOM    238  O   LEU A  26      -0.078  22.019  13.151  1.00 26.96           O  
ANISOU  238  O   LEU A  26     4383   2844   3016    324     26    -29       O  
ATOM    239  CB  LEU A  26      -1.722  20.090  15.011  1.00 24.75           C  
ANISOU  239  CB  LEU A  26     4163   2515   2725    228      3    -16       C  
ATOM    240  CG  LEU A  26      -2.655  19.913  16.230  1.00 28.39           C  
ANISOU  240  CG  LEU A  26     4686   2940   3161    205     -1    -12       C  
ATOM    241  CD1 LEU A  26      -2.181  18.722  17.086  1.00 30.39           C  
ANISOU  241  CD1 LEU A  26     4938   3188   3420    152     -9     -8       C  
ATOM    242  CD2 LEU A  26      -2.805  21.203  17.066  1.00 32.69           C  
ANISOU  242  CD2 LEU A  26     5291   3456   3673    232      9    -14       C  
ATOM    243  H   LEU A  26      -3.450  20.018  12.760  1.00 21.12           H  
ATOM    244  HA  LEU A  26      -2.234  22.117  14.472  1.00 22.24           H  
ATOM    245  HB2 LEU A  26      -1.596  19.129  14.513  1.00 24.75           H  
ATOM    246  HB3 LEU A  26      -0.713  20.308  15.361  1.00 24.75           H  
ATOM    247  HG  LEU A  26      -3.644  19.661  15.845  1.00 28.39           H  
ATOM    248 HD11 LEU A  26      -2.844  18.603  17.943  1.00 30.39           H  
ATOM    249 HD12 LEU A  26      -2.198  17.813  16.486  1.00 30.39           H  
ATOM    250 HD13 LEU A  26      -1.166  18.907  17.436  1.00 30.39           H  
ATOM    251 HD21 LEU A  26      -3.472  21.015  17.907  1.00 32.69           H  
ATOM    252 HD22 LEU A  26      -1.828  21.510  17.439  1.00 32.69           H  
ATOM    253 HD23 LEU A  26      -3.221  21.994  16.443  1.00 32.69           H  
ATOM    254  N   LYS A  27      -1.103  20.501  11.811  1.00 23.21           N  
ANISOU  254  N   LYS A  27     3844   2398   2576    285      7    -26       N  
ATOM    255  CA  LYS A  27       0.016  20.289  10.884  1.00 24.66           C  
ANISOU  255  CA  LYS A  27     3977   2614   2780    295     14    -30       C  
ATOM    256  C   LYS A  27      -0.517  19.779   9.533  1.00 22.47           C  
ANISOU  256  C   LYS A  27     3648   2366   2522    298      6    -32       C  
ATOM    257  O   LYS A  27      -1.571  19.147   9.506  1.00 23.40           O  
ANISOU  257  O   LYS A  27     3762   2481   2648    274     -4    -28       O  
ATOM    258  CB  LYS A  27       0.978  19.262  11.540  1.00 28.53           C  
ANISOU  258  CB  LYS A  27     4459   3103   3279    256     16    -29       C  
ATOM    259  CG  LYS A  27       2.325  19.008  10.838  1.00 36.24           C  
ANISOU  259  CG  LYS A  27     5392   4107   4272    258     24    -33       C  
ATOM    260  CD  LYS A  27       3.066  17.765  11.367  1.00 43.85           C  
ANISOU  260  CD  LYS A  27     6330   5077   5253    216     19    -30       C  
ATOM    261  CE  LYS A  27       3.412  17.817  12.866  1.00 52.05           C  
ANISOU  261  CE  LYS A  27     7406   6089   6281    186     16    -26       C  
ATOM    262  NZ  LYS A  27       4.135  16.606  13.300  1.00 56.99           N1+
ANISOU  262  NZ  LYS A  27     8018   6716   6922    147      3    -20       N1+
ATOM    263  H   LYS A  27      -1.967  20.031  11.583  1.00 23.21           H  
ATOM    264  HA  LYS A  27       0.542  21.231  10.733  1.00 24.66           H  
ATOM    265  HB2 LYS A  27       1.163  19.555  12.574  1.00 28.53           H  
ATOM    266  HB3 LYS A  27       0.456  18.314  11.669  1.00 28.53           H  
ATOM    267  HG2 LYS A  27       2.160  18.901   9.766  1.00 36.24           H  
ATOM    268  HG3 LYS A  27       2.963  19.884  10.950  1.00 36.24           H  
ATOM    269  HD2 LYS A  27       2.469  16.876  11.165  1.00 43.85           H  
ATOM    270  HD3 LYS A  27       3.979  17.616  10.791  1.00 43.85           H  
ATOM    271  HE2 LYS A  27       4.024  18.696  13.067  1.00 52.05           H  
ATOM    272  HE3 LYS A  27       2.496  17.919  13.447  1.00 52.05           H  
ATOM    273  HZ1 LYS A  27       4.346  16.673  14.285  1.00 56.99           H  
ATOM    274  HZ2 LYS A  27       3.560  15.792  13.134  1.00 56.99           H  
ATOM    275  HZ3 LYS A  27       4.996  16.521  12.777  1.00 56.99           H  
ATOM    276  N   GLU A  28       0.238  20.017   8.447  1.00 23.50           N  
ANISOU  276  N   GLU A  28     3740   2526   2662    324     12    -37       N  
ATOM    277  CA  GLU A  28      -0.009  19.429   7.125  1.00 24.52           C  
ANISOU  277  CA  GLU A  28     3817   2688   2812    322      5    -39       C  
ATOM    278  C   GLU A  28       0.993  18.288   6.865  1.00 23.50           C  
ANISOU  278  C   GLU A  28     3654   2571   2703    283      6    -39       C  
ATOM    279  O   GLU A  28       2.174  18.431   7.181  1.00 25.69           O  
ANISOU  279  O   GLU A  28     3933   2847   2981    273     15    -40       O  
ATOM    280  CB  GLU A  28       0.063  20.512   6.030  1.00  0.00           C  
ATOM    281  CG  GLU A  28      -0.927  21.680   6.271  1.00  0.00           C  
ATOM    282  CD  GLU A  28      -1.125  22.657   5.099  1.00  0.00           C  
ATOM    283  OE1 GLU A  28      -0.523  22.451   4.022  1.00  0.00           O  
ATOM    284  OE2 GLU A  28      -1.913  23.608   5.304  1.00  0.00           O1-
ATOM    285  H   GLU A  28       1.033  20.637   8.511  1.00 23.50           H  
ATOM    286  HA  GLU A  28      -1.014  19.007   7.122  1.00 24.52           H  
ATOM    287  HB2 GLU A  28       1.078  20.904   5.974  1.00  0.00           H  
ATOM    288  HB3 GLU A  28      -0.140  20.059   5.060  1.00  0.00           H  
ATOM    289  HG2 GLU A  28      -1.895  21.275   6.569  1.00  0.00           H  
ATOM    290  HG3 GLU A  28      -0.617  22.237   7.155  1.00  0.00           H  
ATOM    291  N   LEU A  29       0.491  17.177   6.302  1.00 21.64           N  
ANISOU  291  N   LEU A  29     3397   2343   2483    260     -4    -36       N  
ATOM    292  CA  LEU A  29       1.220  15.916   6.100  1.00 22.45           C  
ANISOU  292  CA  LEU A  29     3473   2454   2603    226     -4    -35       C  
ATOM    293  C   LEU A  29       1.589  15.665   4.623  1.00 25.78           C  
ANISOU  293  C   LEU A  29     3848   2909   3040    229     -4    -40       C  
ATOM    294  O   LEU A  29       1.990  14.548   4.290  1.00 31.01           O  
ANISOU  294  O   LEU A  29     4487   3581   3714    206     -1    -41       O  
ATOM    295  CB  LEU A  29       0.371  14.742   6.652  1.00 21.03           C  
ANISOU  295  CB  LEU A  29     3303   2258   2428    196    -14    -29       C  
ATOM    296  CG  LEU A  29      -0.082  14.882   8.121  1.00 20.37           C  
ANISOU  296  CG  LEU A  29     3263   2144   2331    182    -15    -24       C  
ATOM    297  CD1 LEU A  29      -0.925  13.664   8.557  1.00 20.58           C  
ANISOU  297  CD1 LEU A  29     3295   2161   2364    152    -24    -18       C  
ATOM    298  CD2 LEU A  29       1.093  15.164   9.079  1.00 22.28           C  
ANISOU  298  CD2 LEU A  29     3515   2380   2569    174     -8    -24       C  
ATOM    299  H   LEU A  29      -0.465  17.164   5.976  1.00 21.64           H  
ATOM    300  HA  LEU A  29       2.144  15.964   6.675  1.00 22.45           H  
ATOM    301  HB2 LEU A  29      -0.503  14.600   6.017  1.00 21.03           H  
ATOM    302  HB3 LEU A  29       0.925  13.810   6.533  1.00 21.03           H  
ATOM    303  HG  LEU A  29      -0.739  15.750   8.166  1.00 20.37           H  
ATOM    304 HD11 LEU A  29      -1.232  13.786   9.596  1.00 20.58           H  
ATOM    305 HD12 LEU A  29      -1.809  13.588   7.924  1.00 20.58           H  
ATOM    306 HD13 LEU A  29      -0.330  12.756   8.459  1.00 20.58           H  
ATOM    307 HD21 LEU A  29       0.718  15.253  10.099  1.00 22.28           H  
ATOM    308 HD22 LEU A  29       1.811  14.345   9.027  1.00 22.28           H  
ATOM    309 HD23 LEU A  29       1.583  16.094   8.790  1.00 22.28           H  
ATOM    310  N   GLY A  30       1.453  16.690   3.765  1.00 26.28           N  
ANISOU  310  N   GLY A  30     3895   2988   3101    255     -7    -43       N  
ATOM    311  CA  GLY A  30       1.663  16.586   2.324  1.00 29.82           C  
ANISOU  311  CA  GLY A  30     4297   3469   3563    253     -8    -47       C  
ATOM    312  C   GLY A  30       0.311  16.384   1.628  1.00 30.14           C  
ANISOU  312  C   GLY A  30     4331   3515   3605    259    -21    -46       C  
ATOM    313  O   GLY A  30      -0.724  16.830   2.128  1.00 30.80           O  
ANISOU  313  O   GLY A  30     4445   3577   3681    262    -28    -42       O  
ATOM    314  H   GLY A  30       1.191  17.604   4.108  1.00 26.28           H  
ATOM    315  HA2 GLY A  30       2.127  17.501   1.957  1.00 29.82           H  
ATOM    316  HA3 GLY A  30       2.310  15.735   2.112  1.00 29.82           H  
ATOM    317  N   THR A  31       0.339  15.754   0.445  1.00 34.63           N  
ANISOU  317  N   THR A  31     4861   4113   4184    257    -24    -50       N  
ATOM    318  CA  THR A  31      -0.824  15.606  -0.431  1.00 40.23           C  
ANISOU  318  CA  THR A  31     5560   4832   4893    267    -37    -50       C  
ATOM    319  C   THR A  31      -0.736  14.312  -1.259  1.00 46.15           C  
ANISOU  319  C   THR A  31     6281   5598   5657    238    -40    -51       C  
ATOM    320  O   THR A  31       0.333  13.980  -1.773  1.00 49.57           O  
ANISOU  320  O   THR A  31     6683   6053   6098    226    -34    -56       O  
ATOM    321  CB  THR A  31      -0.986  16.846  -1.368  1.00  0.00           C  
ATOM    322  CG2 THR A  31       0.230  17.143  -2.266  1.00  0.00           C  
ATOM    323  OG1 THR A  31      -2.098  16.716  -2.236  1.00  0.00           O  
ATOM    324  H   THR A  31       1.200  15.346   0.110  1.00 34.63           H  
ATOM    325  HA  THR A  31      -1.712  15.542   0.198  1.00 40.23           H  
ATOM    326  HB  THR A  31      -1.156  17.719  -0.738  1.00  0.00           H  
ATOM    327  HG1 THR A  31      -2.163  17.495  -2.793  1.00  0.00           H  
ATOM    328 HG21 THR A  31       0.023  18.020  -2.880  1.00  0.00           H  
ATOM    329 HG22 THR A  31       1.104  17.334  -1.643  1.00  0.00           H  
ATOM    330 HG23 THR A  31       0.424  16.286  -2.911  1.00  0.00           H  
ATOM    331  N   GLY A  32      -1.884  13.631  -1.384  1.00 51.04           N  
ANISOU  331  N   GLY A  32     6912   6202   6277    225    -49    -47       N  
ATOM    332  CA  GLY A  32      -2.082  12.494  -2.280  1.00 50.29           C  
ANISOU  332  CA  GLY A  32     6797   6118   6194    200    -53    -47       C  
ATOM    333  C   GLY A  32      -2.732  12.985  -3.582  1.00 50.39           C  
ANISOU  333  C   GLY A  32     6801   6143   6201    213    -66    -48       C  
ATOM    334  O   GLY A  32      -2.880  14.189  -3.810  1.00 49.05           O  
ANISOU  334  O   GLY A  32     6629   5987   6023    243    -72    -51       O  
ATOM    335  H   GLY A  32      -2.690  13.895  -0.835  1.00 51.04           H  
ATOM    336  HA2 GLY A  32      -1.119  12.037  -2.505  1.00 50.29           H  
ATOM    337  HA3 GLY A  32      -2.735  11.764  -1.801  1.00 50.29           H  
ATOM    338  N   GLN A  33      -3.146  12.030  -4.434  1.00 49.78           N  
ANISOU  338  N   GLN A  33     6721   6063   6129    191    -70    -47       N  
ATOM    339  CA  GLN A  33      -3.881  12.283  -5.682  1.00 46.72           C  
ANISOU  339  CA  GLN A  33     6326   5690   5738    199    -83    -48       C  
ATOM    340  C   GLN A  33      -5.263  12.940  -5.470  1.00 46.85           C  
ANISOU  340  C   GLN A  33     6374   5688   5741    221    -93    -45       C  
ATOM    341  O   GLN A  33      -5.703  13.712  -6.323  1.00 44.12           O  
ANISOU  341  O   GLN A  33     6021   5355   5387    239   -105    -47       O  
ATOM    342  CB  GLN A  33      -3.991  10.973  -6.497  1.00 48.72           C  
ANISOU  342  CB  GLN A  33     6570   5943   5998    169    -83    -48       C  
ATOM    343  CG  GLN A  33      -4.769   9.830  -5.804  1.00 50.39           C  
ANISOU  343  CG  GLN A  33     6811   6124   6211    154    -80    -42       C  
ATOM    344  CD  GLN A  33      -4.888   8.586  -6.684  1.00 52.89           C  
ANISOU  344  CD  GLN A  33     7120   6442   6533    129    -80    -41       C  
ATOM    345  NE2 GLN A  33      -4.580   7.410  -6.134  1.00 53.05           N  
ANISOU  345  NE2 GLN A  33     7145   6448   6563    107    -70    -38       N  
ATOM    346  OE1 GLN A  33      -5.287   8.680  -7.842  1.00 52.43           O  
ANISOU  346  OE1 GLN A  33     7053   6397   6470    130    -90    -44       O  
ATOM    347  H   GLN A  33      -2.956  11.058  -4.235  1.00 49.78           H  
ATOM    348  HA  GLN A  33      -3.283  12.979  -6.272  1.00 46.72           H  
ATOM    349  HB2 GLN A  33      -4.448  11.186  -7.463  1.00 48.72           H  
ATOM    350  HB3 GLN A  33      -2.990  10.623  -6.753  1.00 48.72           H  
ATOM    351  HG2 GLN A  33      -4.272   9.567  -4.870  1.00 50.39           H  
ATOM    352  HG3 GLN A  33      -5.766  10.182  -5.536  1.00 50.39           H  
ATOM    353 HE21 GLN A  33      -4.283   7.366  -5.170  1.00 53.05           H  
ATOM    354 HE22 GLN A  33      -4.646   6.564  -6.682  1.00 53.05           H  
ATOM    355  N   PHE A  34      -5.902  12.640  -4.326  1.00 43.47           N  
ANISOU  355  N   PHE A  34     5978   5229   5310    217    -87    -40       N  
ATOM    356  CA  PHE A  34      -7.206  13.173  -3.939  1.00 38.02           C  
ANISOU  356  CA  PHE A  34     5324   4517   4605    235    -93    -36       C  
ATOM    357  C   PHE A  34      -7.140  14.566  -3.289  1.00 40.83           C  
ANISOU  357  C   PHE A  34     5691   4871   4950    266    -92    -38       C  
ATOM    358  O   PHE A  34      -8.173  15.228  -3.241  1.00 44.11           O  
ANISOU  358  O   PHE A  34     6129   5279   5350    294   -100    -37       O  
ATOM    359  CB  PHE A  34      -7.906  12.188  -2.991  1.00 36.36           C  
ANISOU  359  CB  PHE A  34     5144   4276   4395    213    -87    -31       C  
ATOM    360  CG  PHE A  34      -8.226  10.828  -3.585  1.00 37.75           C  
ANISOU  360  CG  PHE A  34     5313   4450   4581    186    -85    -29       C  
ATOM    361  CD1 PHE A  34      -9.260  10.697  -4.534  1.00 38.85           C  
ANISOU  361  CD1 PHE A  34     5456   4593   4714    189    -95    -30       C  
ATOM    362  CD2 PHE A  34      -7.433   9.703  -3.274  1.00 38.33           C  
ANISOU  362  CD2 PHE A  34     5380   4516   4667    158    -75    -27       C  
ATOM    363  CE1 PHE A  34      -9.553   9.452  -5.074  1.00 38.07           C  
ANISOU  363  CE1 PHE A  34     5354   4488   4621    165    -92    -28       C  
ATOM    364  CE2 PHE A  34      -7.734   8.469  -3.834  1.00 42.23           C  
ANISOU  364  CE2 PHE A  34     5870   5006   5168    136    -72    -25       C  
ATOM    365  CZ  PHE A  34      -8.809   8.340  -4.704  1.00 42.74           C  
ANISOU  365  CZ  PHE A  34     5939   5073   5227    140    -79    -26       C  
ATOM    366  H   PHE A  34      -5.480  12.005  -3.663  1.00 43.47           H  
ATOM    367  HA  PHE A  34      -7.813  13.255  -4.841  1.00 38.02           H  
ATOM    368  HB2 PHE A  34      -7.298  12.057  -2.096  1.00 36.36           H  
ATOM    369  HB3 PHE A  34      -8.823  12.642  -2.614  1.00 36.36           H  
ATOM    370  HD1 PHE A  34      -9.824  11.565  -4.842  1.00 38.85           H  
ATOM    371  HD2 PHE A  34      -6.593   9.802  -2.602  1.00 38.33           H  
ATOM    372  HE1 PHE A  34     -10.362   9.348  -5.783  1.00 38.07           H  
ATOM    373  HE2 PHE A  34      -7.132   7.605  -3.594  1.00 42.23           H  
ATOM    374  HZ  PHE A  34      -9.064   7.365  -5.094  1.00 42.74           H  
ATOM    375  N   GLY A  35      -5.958  15.002  -2.822  1.00 42.06           N  
ANISOU  375  N   GLY A  35     5835   5034   5112    263    -82    -39       N  
ATOM    376  CA  GLY A  35      -5.776  16.306  -2.186  1.00 38.59           C  
ANISOU  376  CA  GLY A  35     5401   4600   4663    296    -79    -42       C  
ATOM    377  C   GLY A  35      -4.989  16.168  -0.878  1.00 33.23           C  
ANISOU  377  C   GLY A  35     4741   3901   3983    288    -66    -40       C  
ATOM    378  O   GLY A  35      -4.471  15.100  -0.542  1.00 35.68           O  
ANISOU  378  O   GLY A  35     5045   4206   4305    257    -60    -38       O  
ATOM    379  H   GLY A  35      -5.137  14.420  -2.903  1.00 42.06           H  
ATOM    380  HA2 GLY A  35      -5.240  16.969  -2.864  1.00 38.59           H  
ATOM    381  HA3 GLY A  35      -6.751  16.747  -1.978  1.00 38.59           H  
ATOM    382  N   VAL A  36      -4.870  17.312  -0.182  1.00 28.39           N  
ANISOU  382  N   VAL A  36     4157   3275   3354    317    -65    -40       N  
ATOM    383  CA  VAL A  36      -4.057  17.529   1.017  1.00 26.37           C  
ANISOU  383  CA  VAL A  36     3925   3002   3093    317    -54    -39       C  
ATOM    384  C   VAL A  36      -4.508  16.666   2.211  1.00 22.25           C  
ANISOU  384  C   VAL A  36     3435   2450   2571    285    -51    -33       C  
ATOM    385  O   VAL A  36      -5.705  16.559   2.470  1.00 20.58           O  
ANISOU  385  O   VAL A  36     3245   2221   2355    277    -57    -30       O  
ATOM    386  CB  VAL A  36      -4.091  19.034   1.433  1.00  0.00           C  
ATOM    387  CG1 VAL A  36      -3.381  19.363   2.765  1.00  0.00           C  
ATOM    388  CG2 VAL A  36      -3.503  19.926   0.324  1.00  0.00           C  
ATOM    389  H   VAL A  36      -5.374  18.136  -0.476  1.00 28.39           H  
ATOM    390  HA  VAL A  36      -3.027  17.267   0.779  1.00 26.37           H  
ATOM    391  HB  VAL A  36      -5.139  19.312   1.549  1.00  0.00           H  
ATOM    392 HG11 VAL A  36      -3.460  20.431   2.965  1.00  0.00           H  
ATOM    393 HG12 VAL A  36      -3.852  18.806   3.575  1.00  0.00           H  
ATOM    394 HG13 VAL A  36      -2.330  19.084   2.696  1.00  0.00           H  
ATOM    395 HG21 VAL A  36      -3.538  20.969   0.639  1.00  0.00           H  
ATOM    396 HG22 VAL A  36      -2.469  19.638   0.136  1.00  0.00           H  
ATOM    397 HG23 VAL A  36      -4.086  19.803  -0.589  1.00  0.00           H  
ATOM    398  N   VAL A  37      -3.524  16.104   2.929  1.00 18.39           N  
ANISOU  398  N   VAL A  37     2945   1955   2088    265    -42    -33       N  
ATOM    399  CA  VAL A  37      -3.728  15.412   4.199  1.00 17.33           C  
ANISOU  399  CA  VAL A  37     2839   1794   1951    237    -40    -27       C  
ATOM    400  C   VAL A  37      -3.170  16.303   5.321  1.00 17.03           C  
ANISOU  400  C   VAL A  37     2832   1740   1900    247    -33    -27       C  
ATOM    401  O   VAL A  37      -2.116  16.912   5.141  1.00 16.95           O  
ANISOU  401  O   VAL A  37     2806   1743   1890    259    -26    -31       O  
ATOM    402  CB  VAL A  37      -2.981  14.047   4.243  1.00 17.23           C  
ANISOU  402  CB  VAL A  37     2800   1788   1957    201    -38    -25       C  
ATOM    403  CG1 VAL A  37      -3.244  13.263   5.546  1.00 17.73           C  
ANISOU  403  CG1 VAL A  37     2892   1827   2019    173    -38    -20       C  
ATOM    404  CG2 VAL A  37      -3.344  13.163   3.036  1.00 18.48           C  
ANISOU  404  CG2 VAL A  37     2929   1962   2129    191    -44    -26       C  
ATOM    405  H   VAL A  37      -2.571  16.144   2.598  1.00 18.39           H  
ATOM    406  HA  VAL A  37      -4.794  15.249   4.358  1.00 17.33           H  
ATOM    407  HB  VAL A  37      -1.912  14.253   4.191  1.00 17.23           H  
ATOM    408 HG11 VAL A  37      -2.697  12.320   5.520  1.00 17.73           H  
ATOM    409 HG12 VAL A  37      -2.908  13.853   6.399  1.00 17.73           H  
ATOM    410 HG13 VAL A  37      -4.311  13.062   5.641  1.00 17.73           H  
ATOM    411 HG21 VAL A  37      -2.804  12.219   3.101  1.00 18.48           H  
ATOM    412 HG22 VAL A  37      -4.416  12.969   3.037  1.00 18.48           H  
ATOM    413 HG23 VAL A  37      -3.069  13.676   2.114  1.00 18.48           H  
ATOM    414  N   LYS A  38      -3.893  16.367   6.450  1.00 17.02           N  
ANISOU  414  N   LYS A  38     2876   1709   1882    242    -34    -23       N  
ATOM    415  CA  LYS A  38      -3.522  17.158   7.622  1.00 17.29           C  
ANISOU  415  CA  LYS A  38     2948   1722   1899    248    -27    -23       C  
ATOM    416  C   LYS A  38      -3.628  16.306   8.888  1.00 15.43           C  
ANISOU  416  C   LYS A  38     2734   1466   1663    209    -28    -18       C  
ATOM    417  O   LYS A  38      -4.531  15.485   8.987  1.00 16.29           O  
ANISOU  417  O   LYS A  38     2838   1571   1780    181    -34    -14       O  
ATOM    418  CB  LYS A  38      -4.440  18.395   7.731  1.00  0.00           C  
ATOM    419  CG  LYS A  38      -4.390  19.314   6.500  1.00  0.00           C  
ATOM    420  CD  LYS A  38      -4.986  20.706   6.752  1.00  0.00           C  
ATOM    421  CE  LYS A  38      -4.896  21.598   5.503  1.00  0.00           C  
ATOM    422  NZ  LYS A  38      -5.325  22.981   5.774  1.00  0.00           N1+
ATOM    423  H   LYS A  38      -4.755  15.846   6.528  1.00 17.02           H  
ATOM    424  HA  LYS A  38      -2.491  17.493   7.508  1.00 17.29           H  
ATOM    425  HB2 LYS A  38      -5.467  18.070   7.898  1.00  0.00           H  
ATOM    426  HB3 LYS A  38      -4.172  18.967   8.619  1.00  0.00           H  
ATOM    427  HG2 LYS A  38      -3.357  19.417   6.168  1.00  0.00           H  
ATOM    428  HG3 LYS A  38      -4.918  18.839   5.673  1.00  0.00           H  
ATOM    429  HD2 LYS A  38      -6.029  20.605   7.052  1.00  0.00           H  
ATOM    430  HD3 LYS A  38      -4.457  21.183   7.577  1.00  0.00           H  
ATOM    431  HE2 LYS A  38      -3.871  21.602   5.133  1.00  0.00           H  
ATOM    432  HE3 LYS A  38      -5.515  21.175   4.711  1.00  0.00           H  
ATOM    433  HZ1 LYS A  38      -5.250  23.529   4.929  1.00  0.00           H  
ATOM    434  HZ2 LYS A  38      -6.284  22.981   6.090  1.00  0.00           H  
ATOM    435  HZ3 LYS A  38      -4.735  23.383   6.489  1.00  0.00           H  
ATOM    436  N   TYR A  39      -2.725  16.547   9.850  1.00 15.56           N  
ANISOU  436  N   TYR A  39     2769   1472   1672    205    -22    -18       N  
ATOM    437  CA  TYR A  39      -2.786  15.998  11.203  1.00 16.04           C  
ANISOU  437  CA  TYR A  39     2860   1510   1725    171    -23    -13       C  
ATOM    438  C   TYR A  39      -3.520  16.987  12.120  1.00 16.12           C  
ANISOU  438  C   TYR A  39     2930   1489   1706    182    -22    -12       C  
ATOM    439  O   TYR A  39      -3.336  18.200  12.000  1.00 17.32           O  
ANISOU  439  O   TYR A  39     3102   1636   1842    218    -16    -16       O  
ATOM    440  CB  TYR A  39      -1.358  15.659  11.694  1.00 17.48           C  
ANISOU  440  CB  TYR A  39     3038   1694   1909    161    -18    -14       C  
ATOM    441  CG  TYR A  39      -1.182  15.457  13.194  1.00 17.55           C  
ANISOU  441  CG  TYR A  39     3088   1677   1903    133    -20    -10       C  
ATOM    442  CD1 TYR A  39      -1.772  14.348  13.830  1.00 18.33           C  
ANISOU  442  CD1 TYR A  39     3186   1771   2009     96    -29     -5       C  
ATOM    443  CD2 TYR A  39      -0.453  16.390  13.962  1.00 22.96           C  
ANISOU  443  CD2 TYR A  39     3815   2342   2566    145    -13    -11       C  
ATOM    444  CE1 TYR A  39      -1.656  14.183  15.223  1.00 20.36           C  
ANISOU  444  CE1 TYR A  39     3478   2006   2251     67    -33     -1       C  
ATOM    445  CE2 TYR A  39      -0.320  16.216  15.352  1.00 24.95           C  
ANISOU  445  CE2 TYR A  39     4106   2570   2802    116    -17     -7       C  
ATOM    446  CZ  TYR A  39      -0.927  15.116  15.986  1.00 22.32           C  
ANISOU  446  CZ  TYR A  39     3769   2235   2478     76    -27     -2       C  
ATOM    447  OH  TYR A  39      -0.807  14.960  17.336  1.00 26.72           O  
ANISOU  447  OH  TYR A  39     4362   2770   3018     44    -33      2       O  
ATOM    448  H   TYR A  39      -1.933  17.145   9.662  1.00 15.56           H  
ATOM    449  HA  TYR A  39      -3.363  15.074  11.170  1.00 16.04           H  
ATOM    450  HB2 TYR A  39      -0.999  14.774  11.168  1.00 17.48           H  
ATOM    451  HB3 TYR A  39      -0.668  16.431  11.352  1.00 17.48           H  
ATOM    452  HD1 TYR A  39      -2.317  13.619  13.248  1.00 18.33           H  
ATOM    453  HD2 TYR A  39       0.006  17.242  13.484  1.00 22.96           H  
ATOM    454  HE1 TYR A  39      -2.126  13.341  15.708  1.00 20.36           H  
ATOM    455  HE2 TYR A  39       0.248  16.927  15.933  1.00 24.95           H  
ATOM    456  HH  TYR A  39      -0.282  15.679  17.696  1.00 26.72           H  
ATOM    457  N   GLY A  40      -4.316  16.427  13.036  1.00 14.48           N  
ANISOU  457  N   GLY A  40     2748   1263   1492    151    -27     -8       N  
ATOM    458  CA  GLY A  40      -5.027  17.177  14.054  1.00 13.61           C  
ANISOU  458  CA  GLY A  40     2700   1119   1350    155    -25     -7       C  
ATOM    459  C   GLY A  40      -5.380  16.240  15.208  1.00 14.27           C  
ANISOU  459  C   GLY A  40     2804   1187   1430    108    -30     -2       C  
ATOM    460  O   GLY A  40      -5.026  15.059  15.222  1.00 15.93           O  
ANISOU  460  O   GLY A  40     2985   1409   1658     74    -35      1       O  
ATOM    461  H   GLY A  40      -4.449  15.425  13.044  1.00 14.48           H  
ATOM    462  HA2 GLY A  40      -4.391  17.983  14.422  1.00 13.61           H  
ATOM    463  HA3 GLY A  40      -5.942  17.590  13.628  1.00 13.61           H  
ATOM    464  N   LYS A  41      -6.107  16.805  16.180  1.00 15.86           N  
ANISOU  464  N   LYS A  41     3064   1359   1604    105    -29     -1       N  
ATOM    465  CA  LYS A  41      -6.683  16.093  17.311  1.00 17.15           C  
ANISOU  465  CA  LYS A  41     3254   1505   1758     59    -33      4       C  
ATOM    466  C   LYS A  41      -8.192  15.946  17.096  1.00 16.75           C  
ANISOU  466  C   LYS A  41     3226   1441   1696     54    -34      5       C  
ATOM    467  O   LYS A  41      -8.870  16.949  16.867  1.00 18.62           O  
ANISOU  467  O   LYS A  41     3487   1669   1919     91    -30      2       O  
ATOM    468  CB  LYS A  41      -6.439  16.895  18.603  1.00 20.44           C  
ANISOU  468  CB  LYS A  41     3730   1890   2144     51    -30      4       C  
ATOM    469  CG  LYS A  41      -4.975  17.010  19.047  1.00 23.78           C  
ANISOU  469  CG  LYS A  41     4148   2319   2570     56    -28      3       C  
ATOM    470  CD  LYS A  41      -4.359  15.681  19.505  1.00 25.85           C  
ANISOU  470  CD  LYS A  41     4377   2595   2850     11    -36      7       C  
ATOM    471  CE  LYS A  41      -3.035  15.889  20.259  1.00 27.91           C  
ANISOU  471  CE  LYS A  41     4652   2849   3103      1    -37      7       C  
ATOM    472  NZ  LYS A  41      -2.543  14.637  20.859  1.00 28.24           N1+
ANISOU  472  NZ  LYS A  41     4662   2905   3162    -45    -48     12       N1+
ATOM    473  H   LYS A  41      -6.290  17.797  16.161  1.00 15.86           H  
ATOM    474  HA  LYS A  41      -6.226  15.108  17.398  1.00 17.15           H  
ATOM    475  HB2 LYS A  41      -6.860  17.894  18.491  1.00 20.44           H  
ATOM    476  HB3 LYS A  41      -7.028  16.463  19.412  1.00 20.44           H  
ATOM    477  HG2 LYS A  41      -4.381  17.423  18.231  1.00 23.78           H  
ATOM    478  HG3 LYS A  41      -4.898  17.741  19.852  1.00 23.78           H  
ATOM    479  HD2 LYS A  41      -5.065  15.158  20.150  1.00 25.85           H  
ATOM    480  HD3 LYS A  41      -4.186  15.044  18.638  1.00 25.85           H  
ATOM    481  HE2 LYS A  41      -2.285  16.281  19.572  1.00 27.91           H  
ATOM    482  HE3 LYS A  41      -3.176  16.635  21.040  1.00 27.91           H  
ATOM    483  HZ1 LYS A  41      -1.675  14.814  21.344  1.00 28.24           H  
ATOM    484  HZ2 LYS A  41      -3.227  14.285  21.513  1.00 28.24           H  
ATOM    485  HZ3 LYS A  41      -2.389  13.952  20.133  1.00 28.24           H  
ATOM    486  N   TRP A  42      -8.696  14.716  17.256  1.00 15.80           N  
ANISOU  486  N   TRP A  42     3100   1321   1581     10    -37      8       N  
ATOM    487  CA  TRP A  42     -10.118  14.429  17.399  1.00 18.29           C  
ANISOU  487  CA  TRP A  42     3443   1622   1885     -5    -36     10       C  
ATOM    488  C   TRP A  42     -10.498  14.633  18.873  1.00 20.44           C  
ANISOU  488  C   TRP A  42     3772   1865   2128    -41    -35     12       C  
ATOM    489  O   TRP A  42     -10.050  13.872  19.733  1.00 21.38           O  
ANISOU  489  O   TRP A  42     3886   1987   2251    -76    -39     14       O  
ATOM    490  CB  TRP A  42     -10.411  13.006  16.889  1.00 18.86           C  
ANISOU  490  CB  TRP A  42     3465   1717   1983    -30    -38     12       C  
ATOM    491  CG  TRP A  42     -11.840  12.557  16.957  1.00 18.45           C  
ANISOU  491  CG  TRP A  42     3436   1654   1922    -48    -35     13       C  
ATOM    492  CD1 TRP A  42     -12.812  12.916  16.087  1.00 20.14           C  
ANISOU  492  CD1 TRP A  42     3656   1863   2131    -26    -32     11       C  
ATOM    493  CD2 TRP A  42     -12.494  11.732  17.968  1.00 22.00           C  
ANISOU  493  CD2 TRP A  42     3900   2095   2364    -98    -34     16       C  
ATOM    494  CE2 TRP A  42     -13.876  11.611  17.628  1.00 22.07           C  
ANISOU  494  CE2 TRP A  42     3930   2093   2363   -102    -28     15       C  
ATOM    495  CE3 TRP A  42     -12.063  11.069  19.141  1.00 26.08           C  
ANISOU  495  CE3 TRP A  42     4417   2612   2880   -141    -37     19       C  
ATOM    496  NE1 TRP A  42     -14.011  12.359  16.478  1.00 22.31           N  
ANISOU  496  NE1 TRP A  42     3954   2126   2396    -57    -28     13       N  
ATOM    497  CZ2 TRP A  42     -14.779  10.866  18.405  1.00 26.90           C  
ANISOU  497  CZ2 TRP A  42     4557   2697   2966   -150    -24     18       C  
ATOM    498  CZ3 TRP A  42     -12.959  10.322  19.932  1.00 29.08           C  
ANISOU  498  CZ3 TRP A  42     4814   2985   3250   -188    -35     21       C  
ATOM    499  CH2 TRP A  42     -14.315  10.217  19.564  1.00 27.59           C  
ANISOU  499  CH2 TRP A  42     4643   2787   3054   -192    -27     20       C  
ATOM    500  H   TRP A  42      -8.079  13.917  17.282  1.00 15.80           H  
ATOM    501  HA  TRP A  42     -10.680  15.139  16.793  1.00 18.29           H  
ATOM    502  HB2 TRP A  42     -10.054  12.912  15.863  1.00 18.86           H  
ATOM    503  HB3 TRP A  42      -9.785  12.295  17.427  1.00 18.86           H  
ATOM    504  HD1 TRP A  42     -12.576  13.547  15.243  1.00 20.14           H  
ATOM    505  HE1 TRP A  42     -14.846  12.525  15.935  1.00 22.31           H  
ATOM    506  HE3 TRP A  42     -11.029  11.128  19.446  1.00 26.08           H  
ATOM    507  HZ2 TRP A  42     -15.815  10.795  18.110  1.00 26.90           H  
ATOM    508  HZ3 TRP A  42     -12.606   9.827  20.825  1.00 29.08           H  
ATOM    509  HH2 TRP A  42     -14.998   9.641  20.170  1.00 27.59           H  
ATOM    510  N   ARG A  43     -11.283  15.695  19.120  1.00 18.71           N  
ANISOU  510  N   ARG A  43     3613   1617   1880    -29    -31     10       N  
ATOM    511  CA  ARG A  43     -11.754  16.162  20.429  1.00 20.42           C  
ANISOU  511  CA  ARG A  43     3898   1800   2062    -59    -28     12       C  
ATOM    512  C   ARG A  43     -10.621  16.617  21.374  1.00 21.02           C  
ANISOU  512  C   ARG A  43     3989   1868   2129    -66    -30     12       C  
ATOM    513  O   ARG A  43     -10.755  16.499  22.592  1.00 24.02           O  
ANISOU  513  O   ARG A  43     4395   2236   2496   -111    -33     14       O  
ATOM    514  CB  ARG A  43     -12.742  15.153  21.067  1.00 21.83           C  
ANISOU  514  CB  ARG A  43     4081   1976   2239   -115    -29     14       C  
ATOM    515  CG  ARG A  43     -13.920  14.807  20.139  1.00 24.65           C  
ANISOU  515  CG  ARG A  43     4434   2334   2599   -107    -25     14       C  
ATOM    516  CD  ARG A  43     -14.964  13.889  20.786  1.00 28.05           C  
ANISOU  516  CD  ARG A  43     4882   2755   3019   -161    -21     16       C  
ATOM    517  NE  ARG A  43     -16.143  13.748  19.916  1.00 33.41           N  
ANISOU  517  NE  ARG A  43     5572   3429   3695   -147    -16     14       N  
ATOM    518  CZ  ARG A  43     -17.210  12.945  20.075  1.00 38.33           C  
ANISOU  518  CZ  ARG A  43     6193   4053   4318   -183    -10     15       C  
ATOM    519  NH1 ARG A  43     -18.163  12.966  19.135  1.00 41.50           N1+
ANISOU  519  NH1 ARG A  43     6609   4447   4714   -164     -5     14       N1+
ATOM    520  NH2 ARG A  43     -17.342  12.133  21.134  1.00 44.26           N1+
ANISOU  520  NH2 ARG A  43     6930   4813   5074   -238     -9     18       N1+
ATOM    521  H   ARG A  43     -11.611  16.269  18.356  1.00 18.71           H  
ATOM    522  HA  ARG A  43     -12.342  17.057  20.225  1.00 20.42           H  
ATOM    523  HB2 ARG A  43     -12.207  14.240  21.330  1.00 21.83           H  
ATOM    524  HB3 ARG A  43     -13.125  15.563  22.001  1.00 21.83           H  
ATOM    525  HG2 ARG A  43     -14.403  15.727  19.809  1.00 24.65           H  
ATOM    526  HG3 ARG A  43     -13.540  14.339  19.231  1.00 24.65           H  
ATOM    527  HD2 ARG A  43     -14.525  12.907  20.963  1.00 28.05           H  
ATOM    528  HD3 ARG A  43     -15.270  14.306  21.746  1.00 28.05           H  
ATOM    529  HE  ARG A  43     -16.086  14.358  19.113  1.00 33.41           H  
ATOM    530 HH11 ARG A  43     -18.069  13.574  18.334  1.00 41.50           H  
ATOM    531 HH12 ARG A  43     -18.976  12.374  19.227  1.00 41.50           H  
ATOM    532 HH21 ARG A  43     -16.626  12.111  21.846  1.00 44.26           H  
ATOM    533 HH22 ARG A  43     -18.158  11.544  21.220  1.00 44.26           H  
ATOM    534  N   GLY A  44      -9.537  17.161  20.790  1.00 19.51           N  
ANISOU  534  N   GLY A  44     3790   1682   1941    -21    -28      9       N  
ATOM    535  CA  GLY A  44      -8.424  17.797  21.500  1.00 21.15           C  
ANISOU  535  CA  GLY A  44     4026   1876   2133    -17    -26      9       C  
ATOM    536  C   GLY A  44      -7.468  16.819  22.210  1.00 26.07           C  
ANISOU  536  C   GLY A  44     4613   2518   2775    -50    -33     11       C  
ATOM    537  O   GLY A  44      -6.556  17.291  22.888  1.00 25.57           O  
ANISOU  537  O   GLY A  44     4578   2440   2696    -48    -31     10       O  
ATOM    538  H   GLY A  44      -9.446  17.149  19.784  1.00 19.51           H  
ATOM    539  HA2 GLY A  44      -7.856  18.414  20.804  1.00 21.15           H  
ATOM    540  HA3 GLY A  44      -8.818  18.507  22.227  1.00 21.15           H  
ATOM    541  N   GLN A  45      -7.659  15.492  22.074  1.00 23.52           N  
ANISOU  541  N   GLN A  45     4235   2220   2479    -80    -40     14       N  
ATOM    542  CA  GLN A  45      -6.932  14.472  22.835  1.00 25.77           C  
ANISOU  542  CA  GLN A  45     4491   2521   2779   -119    -49     17       C  
ATOM    543  C   GLN A  45      -6.288  13.403  21.939  1.00 26.05           C  
ANISOU  543  C   GLN A  45     4450   2595   2854   -115    -54     18       C  
ATOM    544  O   GLN A  45      -5.111  13.099  22.133  1.00 29.28           O  
ANISOU  544  O   GLN A  45     4838   3014   3272   -118    -58     19       O  
ATOM    545  CB  GLN A  45      -7.887  13.870  23.892  1.00 26.56           C  
ANISOU  545  CB  GLN A  45     4611   2614   2869   -173    -54     21       C  
ATOM    546  CG  GLN A  45      -7.279  12.738  24.749  1.00 31.83           C  
ANISOU  546  CG  GLN A  45     5259   3291   3542   -216    -66     25       C  
ATOM    547  CD  GLN A  45      -8.186  12.292  25.898  1.00 32.32           C  
ANISOU  547  CD  GLN A  45     5358   3338   3583   -269    -70     27       C  
ATOM    548  NE2 GLN A  45      -7.606  11.614  26.890  1.00 34.41           N  
ANISOU  548  NE2 GLN A  45     5608   3614   3852   -311    -81     31       N  
ATOM    549  OE1 GLN A  45      -9.393  12.526  25.889  1.00 30.83           O  
ANISOU  549  OE1 GLN A  45     5206   3131   3376   -274    -62     26       O  
ATOM    550  H   GLN A  45      -8.339  15.145  21.412  1.00 23.52           H  
ATOM    551  HA  GLN A  45      -6.128  14.976  23.371  1.00 25.77           H  
ATOM    552  HB2 GLN A  45      -8.247  14.664  24.546  1.00 26.56           H  
ATOM    553  HB3 GLN A  45      -8.788  13.505  23.398  1.00 26.56           H  
ATOM    554  HG2 GLN A  45      -7.054  11.883  24.112  1.00 31.83           H  
ATOM    555  HG3 GLN A  45      -6.320  13.064  25.151  1.00 31.83           H  
ATOM    556 HE21 GLN A  45      -6.615  11.421  26.857  1.00 34.41           H  
ATOM    557 HE22 GLN A  45      -8.156  11.295  27.674  1.00 34.41           H  
ATOM    558  N   TYR A  46      -7.064  12.843  20.996  1.00 21.41           N  
ANISOU  558  N   TYR A  46     3825   2024   2286   -112    -53     18       N  
ATOM    559  CA  TYR A  46      -6.680  11.653  20.230  1.00 23.19           C  
ANISOU  559  CA  TYR A  46     3980   2283   2547   -114    -57     20       C  
ATOM    560  C   TYR A  46      -6.134  12.038  18.851  1.00 21.98           C  
ANISOU  560  C   TYR A  46     3793   2148   2412    -69    -53     16       C  
ATOM    561  O   TYR A  46      -6.802  12.775  18.130  1.00 20.17           O  
ANISOU  561  O   TYR A  46     3572   1913   2177    -39    -47     13       O  
ATOM    562  CB  TYR A  46      -7.915  10.741  20.090  1.00 25.74           C  
ANISOU  562  CB  TYR A  46     4284   2615   2880   -141    -58     23       C  
ATOM    563  CG  TYR A  46      -8.499  10.294  21.419  1.00 34.29           C  
ANISOU  563  CG  TYR A  46     5396   3686   3947   -191    -63     26       C  
ATOM    564  CD1 TYR A  46      -9.609  10.970  21.973  1.00 38.86           C  
ANISOU  564  CD1 TYR A  46     6017   4245   4503   -211    -58     26       C  
ATOM    565  CD2 TYR A  46      -7.913   9.220  22.122  1.00 38.98           C  
ANISOU  565  CD2 TYR A  46     5976   4289   4545   -221    -73     30       C  
ATOM    566  CE1 TYR A  46     -10.124  10.577  23.223  1.00 38.85           C  
ANISOU  566  CE1 TYR A  46     6040   4235   4488   -261    -62     29       C  
ATOM    567  CE2 TYR A  46      -8.427   8.829  23.373  1.00 40.71           C  
ANISOU  567  CE2 TYR A  46     6218   4500   4749   -269    -79     33       C  
ATOM    568  CZ  TYR A  46      -9.530   9.510  23.925  1.00 39.12           C  
ANISOU  568  CZ  TYR A  46     6056   4281   4527   -290    -73     33       C  
ATOM    569  OH  TYR A  46     -10.014   9.143  25.147  1.00 42.71           O  
ANISOU  569  OH  TYR A  46     6531   4730   4967   -343    -80     36       O  
ATOM    570  H   TYR A  46      -7.967  13.242  20.782  1.00 21.41           H  
ATOM    571  HA  TYR A  46      -5.906  11.116  20.778  1.00 23.19           H  
ATOM    572  HB2 TYR A  46      -8.682  11.257  19.514  1.00 25.74           H  
ATOM    573  HB3 TYR A  46      -7.652   9.865  19.498  1.00 25.74           H  
ATOM    574  HD1 TYR A  46     -10.064  11.790  21.438  1.00 38.86           H  
ATOM    575  HD2 TYR A  46      -7.068   8.696  21.701  1.00 38.98           H  
ATOM    576  HE1 TYR A  46     -10.974  11.094  23.643  1.00 38.85           H  
ATOM    577  HE2 TYR A  46      -7.976   8.008  23.910  1.00 40.71           H  
ATOM    578  HH  TYR A  46      -9.502   8.406  25.486  1.00 42.71           H  
ATOM    579  N   ASP A  47      -4.954  11.498  18.498  1.00 20.86           N  
ANISOU  579  N   ASP A  47     3606   2027   2291    -69    -57     17       N  
ATOM    580  CA  ASP A  47      -4.301  11.669  17.193  1.00 18.82           C  
ANISOU  580  CA  ASP A  47     3313   1788   2051    -33    -53     13       C  
ATOM    581  C   ASP A  47      -5.159  11.126  16.039  1.00 15.75           C  
ANISOU  581  C   ASP A  47     2888   1415   1680    -26    -51     13       C  
ATOM    582  O   ASP A  47      -5.608   9.982  16.112  1.00 18.34           O  
ANISOU  582  O   ASP A  47     3192   1753   2022    -52    -55     17       O  
ATOM    583  CB  ASP A  47      -2.918  10.969  17.115  1.00 19.47           C  
ANISOU  583  CB  ASP A  47     3360   1887   2151    -41    -57     15       C  
ATOM    584  CG  ASP A  47      -1.851  11.401  18.133  1.00 21.94           C  
ANISOU  584  CG  ASP A  47     3703   2186   2447    -40    -56     14       C  
ATOM    585  OD1 ASP A  47      -1.942  12.538  18.646  1.00 23.87           O  
ANISOU  585  OD1 ASP A  47     3993   2409   2668    -22    -50     11       O  
ATOM    586  OD2 ASP A  47      -0.865  10.640  18.258  1.00 25.88           O1-
ANISOU  586  OD2 ASP A  47     4181   2695   2957    -57    -62     16       O1-
ATOM    587  H   ASP A  47      -4.446  10.923  19.155  1.00 20.86           H  
ATOM    588  HA  ASP A  47      -4.149  12.735  17.028  1.00 18.82           H  
ATOM    589  HB2 ASP A  47      -3.058   9.890  17.180  1.00 19.47           H  
ATOM    590  HB3 ASP A  47      -2.517  11.080  16.108  1.00 19.47           H  
ATOM    591  N   VAL A  48      -5.322  11.942  14.988  1.00 14.44           N  
ANISOU  591  N   VAL A  48     2720   1253   1514     12    -46      9       N  
ATOM    592  CA  VAL A  48      -5.986  11.555  13.744  1.00 14.06           C  
ANISOU  592  CA  VAL A  48     2636   1223   1484     25    -46      7       C  
ATOM    593  C   VAL A  48      -5.338  12.267  12.547  1.00 13.90           C  
ANISOU  593  C   VAL A  48     2590   1220   1472     61    -43      3       C  
ATOM    594  O   VAL A  48      -4.837  13.384  12.685  1.00 14.44           O  
ANISOU  594  O   VAL A  48     2673   1285   1530     83    -39     -1       O  
ATOM    595  CB  VAL A  48      -7.512  11.878  13.735  1.00 15.47           C  
ANISOU  595  CB  VAL A  48     2844   1387   1648     31    -44      7       C  
ATOM    596  CG1 VAL A  48      -8.296  11.032  14.748  1.00 17.41           C  
ANISOU  596  CG1 VAL A  48     3111   1618   1885     -9    -45     11       C  
ATOM    597  CG2 VAL A  48      -7.865  13.371  13.892  1.00 14.97           C  
ANISOU  597  CG2 VAL A  48     2824   1306   1560     65    -41      4       C  
ATOM    598  H   VAL A  48      -4.977  12.890  15.026  1.00 14.44           H  
ATOM    599  HA  VAL A  48      -5.862  10.480  13.611  1.00 14.06           H  
ATOM    600  HB  VAL A  48      -7.877  11.583  12.751  1.00 15.47           H  
ATOM    601 HG11 VAL A  48      -9.353  11.295  14.702  1.00 17.41           H  
ATOM    602 HG12 VAL A  48      -8.175   9.975  14.512  1.00 17.41           H  
ATOM    603 HG13 VAL A  48      -7.918  11.224  15.753  1.00 17.41           H  
ATOM    604 HG21 VAL A  48      -8.949  13.491  13.873  1.00 14.97           H  
ATOM    605 HG22 VAL A  48      -7.475  13.738  14.841  1.00 14.97           H  
ATOM    606 HG23 VAL A  48      -7.423  13.938  13.073  1.00 14.97           H  
ATOM    607  N   ALA A  49      -5.404  11.604  11.384  1.00 13.44           N  
ANISOU  607  N   ALA A  49     2489   1183   1435     63    -44      2       N  
ATOM    608  CA  ALA A  49      -5.034  12.153  10.086  1.00 12.67           C  
ANISOU  608  CA  ALA A  49     2370   1102   1343     96    -42     -3       C  
ATOM    609  C   ALA A  49      -6.309  12.345   9.257  1.00 13.31           C  
ANISOU  609  C   ALA A  49     2461   1180   1418    113    -43     -4       C  
ATOM    610  O   ALA A  49      -7.075  11.400   9.073  1.00 14.45           O  
ANISOU  610  O   ALA A  49     2610   1318   1564     94    -45     -1       O  
ATOM    611  CB  ALA A  49      -4.061  11.194   9.396  1.00 13.47           C  
ANISOU  611  CB  ALA A  49     2421   1229   1469     89    -42     -3       C  
ATOM    612  H   ALA A  49      -5.731  10.649  11.365  1.00 13.44           H  
ATOM    613  HA  ALA A  49      -4.548  13.118  10.229  1.00 12.67           H  
ATOM    614  HB1 ALA A  49      -3.779  11.599   8.424  1.00 13.47           H  
ATOM    615  HB2 ALA A  49      -3.169  11.076  10.011  1.00 13.47           H  
ATOM    616  HB3 ALA A  49      -4.540  10.225   9.261  1.00 13.47           H  
ATOM    617  N   ILE A  50      -6.500  13.585   8.795  1.00 13.84           N  
ANISOU  617  N   ILE A  50     2529   1254   1478    150    -43     -9       N  
ATOM    618  CA  ILE A  50      -7.665  14.091   8.085  1.00 14.63           C  
ANISOU  618  CA  ILE A  50     2644   1349   1567    170    -46    -10       C  
ATOM    619  C   ILE A  50      -7.275  14.234   6.597  1.00 15.75           C  
ANISOU  619  C   ILE A  50     2743   1519   1723    192    -49    -14       C  
ATOM    620  O   ILE A  50      -6.720  15.261   6.203  1.00 16.66           O  
ANISOU  620  O   ILE A  50     2846   1647   1837    217    -47    -17       O  
ATOM    621  CB  ILE A  50      -8.075  15.497   8.649  1.00 16.61           C  
ANISOU  621  CB  ILE A  50     2946   1576   1789    197    -45    -10       C  
ATOM    622  CG1 ILE A  50      -8.281  15.505  10.187  1.00 18.01           C  
ANISOU  622  CG1 ILE A  50     3165   1726   1952    170    -42     -7       C  
ATOM    623  CG2 ILE A  50      -9.358  16.023   7.979  1.00 17.62           C  
ANISOU  623  CG2 ILE A  50     3092   1699   1906    219    -50    -11       C  
ATOM    624  CD1 ILE A  50      -7.034  15.883  11.001  1.00 24.65           C  
ANISOU  624  CD1 ILE A  50     4027   2558   2781    183    -37     -8       C  
ATOM    625  H   ILE A  50      -5.787  14.288   8.927  1.00 13.84           H  
ATOM    626  HA  ILE A  50      -8.496  13.392   8.187  1.00 14.63           H  
ATOM    627  HB  ILE A  50      -7.270  16.194   8.418  1.00 16.61           H  
ATOM    628 HG12 ILE A  50      -9.095  16.183  10.438  1.00 18.01           H  
ATOM    629 HG13 ILE A  50      -8.639  14.526  10.508  1.00 18.01           H  
ATOM    630 HG21 ILE A  50      -9.611  16.999   8.395  1.00 17.62           H  
ATOM    631 HG22 ILE A  50      -9.196  16.118   6.905  1.00 17.62           H  
ATOM    632 HG23 ILE A  50     -10.177  15.327   8.162  1.00 17.62           H  
ATOM    633 HD11 ILE A  50      -7.274  15.862  12.064  1.00 24.65           H  
ATOM    634 HD12 ILE A  50      -6.236  15.171  10.795  1.00 24.65           H  
ATOM    635 HD13 ILE A  50      -6.708  16.885  10.722  1.00 24.65           H  
ATOM    636  N   LYS A  51      -7.543  13.185   5.798  1.00 16.86           N  
ANISOU  636  N   LYS A  51     2861   1670   1876    181    -52    -13       N  
ATOM    637  CA  LYS A  51      -7.296  13.179   4.354  1.00 18.69           C  
ANISOU  637  CA  LYS A  51     3053   1928   2119    196    -56    -17       C  
ATOM    638  C   LYS A  51      -8.463  13.834   3.602  1.00 18.39           C  
ANISOU  638  C   LYS A  51     3035   1886   2066    223    -63    -18       C  
ATOM    639  O   LYS A  51      -9.512  13.211   3.444  1.00 20.39           O  
ANISOU  639  O   LYS A  51     3312   2122   2312    211    -65    -15       O  
ATOM    640  CB  LYS A  51      -6.958  11.750   3.879  1.00 20.50           C  
ANISOU  640  CB  LYS A  51     3251   2169   2369    167    -55    -15       C  
ATOM    641  CG  LYS A  51      -6.840  11.591   2.349  1.00 24.96           C  
ANISOU  641  CG  LYS A  51     3779   2760   2945    176    -59    -19       C  
ATOM    642  CD  LYS A  51      -6.067  10.332   1.932  1.00 31.03           C  
ANISOU  642  CD  LYS A  51     4522   3535   3732    146    -56    -17       C  
ATOM    643  CE  LYS A  51      -5.904  10.226   0.407  1.00 34.35           C  
ANISOU  643  CE  LYS A  51     4904   3982   4164    147    -57    -21       C  
ATOM    644  NZ  LYS A  51      -5.025   9.106   0.026  1.00 33.38           N1+
ANISOU  644  NZ  LYS A  51     4761   3864   4058    121    -51    -19       N1+
ATOM    645  H   LYS A  51      -7.937  12.341   6.188  1.00 16.86           H  
ATOM    646  HA  LYS A  51      -6.414  13.793   4.177  1.00 18.69           H  
ATOM    647  HB2 LYS A  51      -6.029  11.424   4.348  1.00 20.50           H  
ATOM    648  HB3 LYS A  51      -7.709  11.057   4.257  1.00 20.50           H  
ATOM    649  HG2 LYS A  51      -7.837  11.566   1.910  1.00 24.96           H  
ATOM    650  HG3 LYS A  51      -6.351  12.471   1.931  1.00 24.96           H  
ATOM    651  HD2 LYS A  51      -5.083  10.337   2.401  1.00 31.03           H  
ATOM    652  HD3 LYS A  51      -6.586   9.448   2.303  1.00 31.03           H  
ATOM    653  HE2 LYS A  51      -6.883  10.092  -0.054  1.00 34.35           H  
ATOM    654  HE3 LYS A  51      -5.492  11.158   0.021  1.00 34.35           H  
ATOM    655  HZ1 LYS A  51      -4.943   9.069  -0.980  1.00 33.38           H  
ATOM    656  HZ2 LYS A  51      -4.111   9.241   0.433  1.00 33.38           H  
ATOM    657  HZ3 LYS A  51      -5.419   8.239   0.363  1.00 33.38           H  
ATOM    658  N   MET A  52      -8.244  15.085   3.165  1.00 18.74           N  
ANISOU  658  N   MET A  52     3069   1946   2106    257    -67    -22       N  
ATOM    659  CA  MET A  52      -9.214  15.909   2.446  1.00 20.89           C  
ANISOU  659  CA  MET A  52     3356   2218   2362    289    -77    -23       C  
ATOM    660  C   MET A  52      -9.313  15.465   0.979  1.00 21.15           C  
ANISOU  660  C   MET A  52     3352   2278   2408    292    -85    -25       C  
ATOM    661  O   MET A  52      -8.291  15.381   0.294  1.00 26.26           O  
ANISOU  661  O   MET A  52     3958   2953   3067    296    -85    -29       O  
ATOM    662  CB  MET A  52      -8.832  17.406   2.548  1.00 25.64           C  
ANISOU  662  CB  MET A  52     3973   2821   2950    328    -77    -25       C  
ATOM    663  CG  MET A  52      -8.459  17.893   3.965  1.00 28.54           C  
ANISOU  663  CG  MET A  52     4383   3158   3305    319    -67    -23       C  
ATOM    664  SD  MET A  52      -7.804  19.582   4.029  1.00 38.40           S  
ANISOU  664  SD  MET A  52     5664   4395   4530    362    -63    -24       S  
ATOM    665  CE  MET A  52      -9.308  20.561   3.778  1.00 42.84           C  
ANISOU  665  CE  MET A  52     6226   4970   5080    408    -76    -26       C  
ATOM    666  H   MET A  52      -7.351  15.527   3.326  1.00 18.74           H  
ATOM    667  HA  MET A  52     -10.190  15.774   2.912  1.00 20.89           H  
ATOM    668  HB2 MET A  52      -8.008  17.616   1.866  1.00 25.64           H  
ATOM    669  HB3 MET A  52      -9.651  18.014   2.162  1.00 25.64           H  
ATOM    670  HG2 MET A  52      -9.331  17.819   4.613  1.00 28.54           H  
ATOM    671  HG3 MET A  52      -7.733  17.208   4.403  1.00 28.54           H  
ATOM    672  HE1 MET A  52      -9.058  21.622   3.794  1.00 42.84           H  
ATOM    673  HE2 MET A  52      -9.752  20.307   2.815  1.00 42.84           H  
ATOM    674  HE3 MET A  52     -10.020  20.344   4.574  1.00 42.84           H  
ATOM    675  N   ILE A  53     -10.549  15.187   0.538  1.00 21.47           N  
ANISOU  675  N   ILE A  53     3407   2307   2442    286    -91    -23       N  
ATOM    676  CA  ILE A  53     -10.864  14.670  -0.789  1.00 22.12           C  
ANISOU  676  CA  ILE A  53     3460   2411   2534    281   -100    -25       C  
ATOM    677  C   ILE A  53     -11.527  15.792  -1.603  1.00 23.48           C  
ANISOU  677  C   ILE A  53     3626   2600   2695    320   -113    -28       C  
ATOM    678  O   ILE A  53     -12.678  16.142  -1.348  1.00 24.64           O  
ANISOU  678  O   ILE A  53     3809   2731   2823    341   -121    -26       O  
ATOM    679  CB  ILE A  53     -11.840  13.461  -0.703  1.00 21.73           C  
ANISOU  679  CB  ILE A  53     3431   2342   2484    256    -99    -22       C  
ATOM    680  CG1 ILE A  53     -11.325  12.332   0.223  1.00 22.62           C  
ANISOU  680  CG1 ILE A  53     3546   2441   2607    220    -86    -18       C  
ATOM    681  CG2 ILE A  53     -12.235  12.893  -2.081  1.00 21.04           C  
ANISOU  681  CG2 ILE A  53     3316   2273   2404    249   -106    -23       C  
ATOM    682  CD1 ILE A  53      -9.954  11.757  -0.153  1.00 22.15           C  
ANISOU  682  CD1 ILE A  53     3445   2402   2569    203    -80    -20       C  
ATOM    683  H   ILE A  53     -11.345  15.333   1.142  1.00 21.47           H  
ATOM    684  HA  ILE A  53      -9.944  14.359  -1.284  1.00 22.12           H  
ATOM    685  HB  ILE A  53     -12.758  13.837  -0.251  1.00 21.73           H  
ATOM    686 HG12 ILE A  53     -11.295  12.695   1.250  1.00 22.62           H  
ATOM    687 HG13 ILE A  53     -12.059  11.527   0.252  1.00 22.62           H  
ATOM    688 HG21 ILE A  53     -12.917  12.053  -1.947  1.00 21.04           H  
ATOM    689 HG22 ILE A  53     -12.726  13.669  -2.668  1.00 21.04           H  
ATOM    690 HG23 ILE A  53     -11.341  12.555  -2.605  1.00 21.04           H  
ATOM    691 HD11 ILE A  53      -9.682  10.974   0.555  1.00 22.15           H  
ATOM    692 HD12 ILE A  53      -9.998  11.338  -1.158  1.00 22.15           H  
ATOM    693 HD13 ILE A  53      -9.205  12.549  -0.122  1.00 22.15           H  
ATOM    694  N   LYS A  54     -10.760  16.321  -2.566  1.00 25.25           N  
ANISOU  694  N   LYS A  54     3807   2858   2930    330   -117    -32       N  
ATOM    695  CA  LYS A  54     -11.130  17.372  -3.516  1.00 28.50           C  
ANISOU  695  CA  LYS A  54     4204   3292   3332    367   -131    -35       C  
ATOM    696  C   LYS A  54     -12.398  17.034  -4.322  1.00 27.35           C  
ANISOU  696  C   LYS A  54     4069   3144   3177    370   -145    -34       C  
ATOM    697  O   LYS A  54     -12.617  15.873  -4.671  1.00 25.40           O  
ANISOU  697  O   LYS A  54     3818   2893   2939    338   -145    -33       O  
ATOM    698  CB  LYS A  54      -9.901  17.607  -4.421  1.00 34.01           C  
ANISOU  698  CB  LYS A  54     4846   4029   4046    363   -130    -40       C  
ATOM    699  CG  LYS A  54     -10.074  18.599  -5.587  1.00 42.41           C  
ANISOU  699  CG  LYS A  54     5883   5126   5105    394   -146    -44       C  
ATOM    700  CD  LYS A  54      -8.767  18.948  -6.329  1.00 48.50           C  
ANISOU  700  CD  LYS A  54     6604   5936   5889    395   -140    -50       C  
ATOM    701  CE  LYS A  54      -8.092  17.793  -7.103  1.00 52.69           C  
ANISOU  701  CE  LYS A  54     7094   6492   6436    360   -142    -53       C  
ATOM    702  NZ  LYS A  54      -7.256  16.921  -6.252  1.00 54.60           N1+
ANISOU  702  NZ  LYS A  54     7345   6711   6688    318   -129    -51       N1+
ATOM    703  H   LYS A  54      -9.813  15.996  -2.695  1.00 25.25           H  
ATOM    704  HA  LYS A  54     -11.318  18.287  -2.954  1.00 28.50           H  
ATOM    705  HB2 LYS A  54      -9.058  17.921  -3.806  1.00 34.01           H  
ATOM    706  HB3 LYS A  54      -9.556  16.651  -4.812  1.00 34.01           H  
ATOM    707  HG2 LYS A  54     -10.797  18.198  -6.298  1.00 42.41           H  
ATOM    708  HG3 LYS A  54     -10.535  19.514  -5.217  1.00 42.41           H  
ATOM    709  HD2 LYS A  54      -8.952  19.778  -7.012  1.00 48.50           H  
ATOM    710  HD3 LYS A  54      -8.055  19.372  -5.622  1.00 48.50           H  
ATOM    711  HE2 LYS A  54      -8.856  17.192  -7.595  1.00 52.69           H  
ATOM    712  HE3 LYS A  54      -7.483  18.204  -7.908  1.00 52.69           H  
ATOM    713  HZ1 LYS A  54      -6.846  16.191  -6.817  1.00 54.60           H  
ATOM    714  HZ2 LYS A  54      -6.521  17.469  -5.827  1.00 54.60           H  
ATOM    715  HZ3 LYS A  54      -7.827  16.507  -5.530  1.00 54.60           H  
ATOM    716  N   GLU A  55     -13.185  18.080  -4.622  1.00 28.09           N  
ANISOU  716  N   GLU A  55     4178   3241   3254    409   -159    -34       N  
ATOM    717  CA  GLU A  55     -14.418  18.016  -5.404  1.00 27.70           C  
ANISOU  717  CA  GLU A  55     4145   3188   3193    416   -176    -33       C  
ATOM    718  C   GLU A  55     -14.141  17.529  -6.838  1.00 28.00           C  
ANISOU  718  C   GLU A  55     4136   3259   3244    399   -185    -36       C  
ATOM    719  O   GLU A  55     -13.418  18.197  -7.577  1.00 28.51           O  
ANISOU  719  O   GLU A  55     4155   3357   3319    403   -186    -40       O  
ATOM    720  CB  GLU A  55     -15.094  19.406  -5.400  1.00  0.00           C  
ATOM    721  CG  GLU A  55     -15.371  19.962  -3.981  1.00  0.00           C  
ATOM    722  CD  GLU A  55     -16.055  21.339  -3.927  1.00  0.00           C  
ATOM    723  OE1 GLU A  55     -16.592  21.797  -4.962  1.00  0.00           O  
ATOM    724  OE2 GLU A  55     -16.037  21.922  -2.820  1.00  0.00           O1-
ATOM    725  H   GLU A  55     -12.940  19.005  -4.299  1.00 28.09           H  
ATOM    726  HA  GLU A  55     -15.091  17.305  -4.925  1.00 27.70           H  
ATOM    727  HB2 GLU A  55     -14.472  20.112  -5.950  1.00  0.00           H  
ATOM    728  HB3 GLU A  55     -16.030  19.354  -5.957  1.00  0.00           H  
ATOM    729  HG2 GLU A  55     -15.968  19.241  -3.422  1.00  0.00           H  
ATOM    730  HG3 GLU A  55     -14.436  20.002  -3.421  1.00  0.00           H  
ATOM    731  N   GLY A  56     -14.706  16.361  -7.185  1.00 26.14           N  
ANISOU  731  N   GLY A  56     3914   3010   3006    375   -189    -34       N  
ATOM    732  CA  GLY A  56     -14.556  15.741  -8.501  1.00 27.92           C  
ANISOU  732  CA  GLY A  56     4107   3260   3242    352   -197    -36       C  
ATOM    733  C   GLY A  56     -13.253  14.934  -8.657  1.00 26.50           C  
ANISOU  733  C   GLY A  56     3900   3085   3082    312   -182    -38       C  
ATOM    734  O   GLY A  56     -12.962  14.514  -9.777  1.00 30.14           O  
ANISOU  734  O   GLY A  56     4339   3563   3549    291   -187    -40       O  
ATOM    735  H   GLY A  56     -15.273  15.857  -6.519  1.00 26.14           H  
ATOM    736  HA2 GLY A  56     -15.410  15.092  -8.695  1.00 27.92           H  
ATOM    737  HA3 GLY A  56     -14.597  16.512  -9.271  1.00 27.92           H  
ATOM    738  N   SER A  57     -12.485  14.693  -7.577  1.00 24.17           N  
ANISOU  738  N   SER A  57     3611   2775   2796    299   -164    -36       N  
ATOM    739  CA  SER A  57     -11.324  13.790  -7.581  1.00 24.17           C  
ANISOU  739  CA  SER A  57     3585   2783   2815    266   -150    -38       C  
ATOM    740  C   SER A  57     -11.709  12.327  -7.284  1.00 22.10           C  
ANISOU  740  C   SER A  57     3343   2496   2559    233   -140    -34       C  
ATOM    741  O   SER A  57     -10.984  11.424  -7.705  1.00 23.16           O  
ANISOU  741  O   SER A  57     3455   2638   2705    206   -133    -35       O  
ATOM    742  CB  SER A  57     -10.244  14.322  -6.614  1.00 23.41           C  
ANISOU  742  CB  SER A  57     3481   2688   2728    271   -137    -38       C  
ATOM    743  OG  SER A  57     -10.520  14.063  -5.249  1.00 24.57           O  
ANISOU  743  OG  SER A  57     3664   2801   2869    267   -127    -34       O  
ATOM    744  H   SER A  57     -12.694  15.144  -6.698  1.00 24.17           H  
ATOM    745  HA  SER A  57     -10.899  13.815  -8.585  1.00 24.17           H  
ATOM    746  HB2 SER A  57      -9.279  13.888  -6.876  1.00 23.41           H  
ATOM    747  HB3 SER A  57     -10.124  15.395  -6.761  1.00 23.41           H  
ATOM    748  HG  SER A  57      -9.812  14.418  -4.706  1.00 24.57           H  
ATOM    749  N   MET A  58     -12.832  12.129  -6.571  1.00 20.58           N  
ANISOU  749  N   MET A  58     3190   2274   2354    236   -139    -30       N  
ATOM    750  CA  MET A  58     -13.333  10.831  -6.133  1.00 20.22           C  
ANISOU  750  CA  MET A  58     3166   2204   2313    208   -126    -27       C  
ATOM    751  C   MET A  58     -14.822  10.699  -6.478  1.00 21.27           C  
ANISOU  751  C   MET A  58     3331   2319   2432    208   -131    -25       C  
ATOM    752  O   MET A  58     -15.555  11.689  -6.423  1.00 20.96           O  
ANISOU  752  O   MET A  58     3316   2274   2374    234   -144    -24       O  
ATOM    753  CB  MET A  58     -13.096  10.705  -4.610  1.00 23.12           C  
ANISOU  753  CB  MET A  58     3552   2551   2682    203   -112    -24       C  
ATOM    754  CG  MET A  58     -13.467   9.340  -4.004  1.00 24.82           C  
ANISOU  754  CG  MET A  58     3791   2740   2899    178    -99    -19       C  
ATOM    755  SD  MET A  58     -13.183   9.182  -2.223  1.00 32.52           S  
ANISOU  755  SD  MET A  58     4788   3695   3872    173    -88    -16       S  
ATOM    756  CE  MET A  58     -11.411   8.816  -2.198  0.50 27.55           C  
ANISOU  756  CE  MET A  58     4116   3085   3268    154    -79    -17       C  
ATOM    757  H   MET A  58     -13.402  12.917  -6.298  1.00 20.58           H  
ATOM    758  HA  MET A  58     -12.778  10.045  -6.645  1.00 20.22           H  
ATOM    759  HB2 MET A  58     -12.053  10.928  -4.388  1.00 23.12           H  
ATOM    760  HB3 MET A  58     -13.647  11.490  -4.093  1.00 23.12           H  
ATOM    761  HG2 MET A  58     -14.511   9.120  -4.223  1.00 24.82           H  
ATOM    762  HG3 MET A  58     -12.922   8.553  -4.527  1.00 24.82           H  
ATOM    763  HE1 MET A  58     -11.080   8.689  -1.168  1.00 27.55           H  
ATOM    764  HE2 MET A  58     -11.222   7.898  -2.755  1.00 27.55           H  
ATOM    765  HE3 MET A  58     -10.863   9.638  -2.658  1.00 27.55           H  
ATOM    766  N   SER A  59     -15.250   9.456  -6.753  1.00 18.28           N  
ANISOU  766  N   SER A  59     2958   1929   2059    180   -121    -23       N  
ATOM    767  CA  SER A  59     -16.648   9.029  -6.753  1.00 19.09           C  
ANISOU  767  CA  SER A  59     3096   2008   2148    174   -120    -21       C  
ATOM    768  C   SER A  59     -17.094   8.844  -5.289  1.00 19.38           C  
ANISOU  768  C   SER A  59     3165   2017   2180    168   -107    -17       C  
ATOM    769  O   SER A  59     -17.063   7.727  -4.770  1.00 19.04           O  
ANISOU  769  O   SER A  59     3122   1964   2148    144    -90    -15       O  
ATOM    770  CB  SER A  59     -16.775   7.742  -7.595  1.00 21.03           C  
ANISOU  770  CB  SER A  59     3335   2253   2403    146   -111    -20       C  
ATOM    771  OG  SER A  59     -18.126   7.348  -7.704  1.00 22.01           O  
ANISOU  771  OG  SER A  59     3491   2358   2512    142   -112    -19       O  
ATOM    772  H   SER A  59     -14.584   8.732  -6.982  1.00 18.28           H  
ATOM    773  HA  SER A  59     -17.255   9.811  -7.210  1.00 19.09           H  
ATOM    774  HB2 SER A  59     -16.367   7.918  -8.590  1.00 21.03           H  
ATOM    775  HB3 SER A  59     -16.201   6.943  -7.126  1.00 21.03           H  
ATOM    776  HG  SER A  59     -18.185   6.548  -8.230  1.00 22.01           H  
ATOM    777  N   GLU A  60     -17.402   9.979  -4.634  1.00 20.19           N  
ANISOU  777  N   GLU A  60     3298   2108   2264    193   -116    -16       N  
ATOM    778  CA  GLU A  60     -17.627  10.094  -3.192  1.00 19.47           C  
ANISOU  778  CA  GLU A  60     3232   1997   2169    191   -106    -14       C  
ATOM    779  C   GLU A  60     -18.791   9.243  -2.667  1.00 17.71           C  
ANISOU  779  C   GLU A  60     3045   1746   1938    167    -92    -11       C  
ATOM    780  O   GLU A  60     -18.634   8.638  -1.611  1.00 17.79           O  
ANISOU  780  O   GLU A  60     3060   1745   1954    146    -78     -9       O  
ATOM    781  CB  GLU A  60     -17.780  11.581  -2.800  1.00 22.11           C  
ANISOU  781  CB  GLU A  60     3594   2324   2483    225   -117    -14       C  
ATOM    782  CG  GLU A  60     -16.468  12.389  -2.963  1.00 23.09           C  
ANISOU  782  CG  GLU A  60     3684   2475   2614    249   -126    -17       C  
ATOM    783  CD  GLU A  60     -16.554  13.893  -2.642  1.00 28.27           C  
ANISOU  783  CD  GLU A  60     4364   3129   3251    291   -139    -18       C  
ATOM    784  OE1 GLU A  60     -17.623  14.368  -2.197  1.00 38.39           O  
ANISOU  784  OE1 GLU A  60     5690   4388   4510    305   -145    -16       O  
ATOM    785  OE2 GLU A  60     -15.518  14.562  -2.851  1.00 28.04           O1-
ANISOU  785  OE2 GLU A  60     4308   3120   3227    310   -143    -20       O1-
ATOM    786  H   GLU A  60     -17.496  10.846  -5.143  1.00 20.19           H  
ATOM    787  HA  GLU A  60     -16.724   9.730  -2.702  1.00 19.47           H  
ATOM    788  HB2 GLU A  60     -18.563  12.036  -3.406  1.00 22.11           H  
ATOM    789  HB3 GLU A  60     -18.122  11.650  -1.768  1.00 22.11           H  
ATOM    790  HG2 GLU A  60     -15.688  11.935  -2.352  1.00 23.09           H  
ATOM    791  HG3 GLU A  60     -16.089  12.260  -3.977  1.00 23.09           H  
ATOM    792  N   ASP A  61     -19.903   9.171  -3.420  1.00 18.80           N  
ANISOU  792  N   ASP A  61     3207   1873   2062    168    -97    -11       N  
ATOM    793  CA  ASP A  61     -21.104   8.396  -3.076  1.00 19.40           C  
ANISOU  793  CA  ASP A  61     3316   1923   2131    144    -81     -8       C  
ATOM    794  C   ASP A  61     -20.844   6.879  -2.995  1.00 17.67           C  
ANISOU  794  C   ASP A  61     3070   1709   1933    111    -62     -7       C  
ATOM    795  O   ASP A  61     -21.312   6.243  -2.051  1.00 17.81           O  
ANISOU  795  O   ASP A  61     3099   1714   1955     88    -45     -5       O  
ATOM    796  CB  ASP A  61     -22.301   8.674  -4.023  1.00 23.34           C  
ANISOU  796  CB  ASP A  61     3850   2408   2610    150    -88     -9       C  
ATOM    797  CG  ASP A  61     -22.727  10.146  -4.197  1.00 28.00           C  
ANISOU  797  CG  ASP A  61     4478   2986   3173    185   -106     -9       C  
ATOM    798  OD1 ASP A  61     -22.393  10.985  -3.328  1.00 29.59           O  
ANISOU  798  OD1 ASP A  61     4697   3178   3368    194   -104     -8       O  
ATOM    799  OD2 ASP A  61     -23.489  10.394  -5.157  1.00 37.14           O1-
ANISOU  799  OD2 ASP A  61     5651   4144   4316    202   -122    -10       O1-
ATOM    800  H   ASP A  61     -19.954   9.674  -4.294  1.00 18.80           H  
ATOM    801  HA  ASP A  61     -21.410   8.716  -2.080  1.00 19.40           H  
ATOM    802  HB2 ASP A  61     -22.091   8.243  -5.002  1.00 23.34           H  
ATOM    803  HB3 ASP A  61     -23.160   8.088  -3.696  1.00 23.34           H  
ATOM    804  N   GLU A  62     -20.077   6.342  -3.962  1.00 17.05           N  
ANISOU  804  N   GLU A  62     2956   1652   1870    109    -66     -9       N  
ATOM    805  CA  GLU A  62     -19.656   4.939  -4.003  1.00 16.42           C  
ANISOU  805  CA  GLU A  62     2847   1579   1812     83    -49     -8       C  
ATOM    806  C   GLU A  62     -18.630   4.597  -2.907  1.00 14.62           C  
ANISOU  806  C   GLU A  62     2598   1357   1599     75    -41     -6       C  
ATOM    807  O   GLU A  62     -18.706   3.508  -2.337  1.00 15.36           O  
ANISOU  807  O   GLU A  62     2688   1445   1703     53    -25     -3       O  
ATOM    808  CB  GLU A  62     -19.093   4.596  -5.394  1.00 16.73           C  
ANISOU  808  CB  GLU A  62     2856   1638   1862     83    -54    -10       C  
ATOM    809  CG  GLU A  62     -20.108   4.755  -6.550  1.00 18.26           C  
ANISOU  809  CG  GLU A  62     3071   1826   2042     84    -60    -11       C  
ATOM    810  CD  GLU A  62     -19.567   4.404  -7.948  1.00 24.18           C  
ANISOU  810  CD  GLU A  62     3792   2595   2799     82    -66    -14       C  
ATOM    811  OE1 GLU A  62     -18.347   4.154  -8.088  1.00 23.70           O  
ANISOU  811  OE1 GLU A  62     3706   2541   2755     67    -54    -13       O  
ATOM    812  OE2 GLU A  62     -20.399   4.413  -8.882  1.00 27.84           O1-
ANISOU  812  OE2 GLU A  62     4262   3065   3251     92    -82    -16       O1-
ATOM    813  H   GLU A  62     -19.752   6.917  -4.726  1.00 17.05           H  
ATOM    814  HA  GLU A  62     -20.538   4.321  -3.838  1.00 16.42           H  
ATOM    815  HB2 GLU A  62     -18.219   5.216  -5.593  1.00 16.73           H  
ATOM    816  HB3 GLU A  62     -18.711   3.575  -5.387  1.00 16.73           H  
ATOM    817  HG2 GLU A  62     -20.990   4.149  -6.341  1.00 18.26           H  
ATOM    818  HG3 GLU A  62     -20.489   5.776  -6.557  1.00 18.26           H  
ATOM    819  N   PHE A  63     -17.719   5.542  -2.611  1.00 15.54           N  
ANISOU  819  N   PHE A  63     2701   1486   1717     93    -53     -8       N  
ATOM    820  CA  PHE A  63     -16.758   5.444  -1.513  1.00 16.33           C  
ANISOU  820  CA  PHE A  63     2785   1590   1828     86    -47     -6       C  
ATOM    821  C   PHE A  63     -17.403   5.456  -0.114  1.00 15.49           C  
ANISOU  821  C   PHE A  63     2710   1462   1712     74    -39     -3       C  
ATOM    822  O   PHE A  63     -16.943   4.711   0.745  1.00 16.40           O  
ANISOU  822  O   PHE A  63     2815   1577   1840     53    -27     -0       O  
ATOM    823  CB  PHE A  63     -15.634   6.495  -1.674  1.00 18.59           C  
ANISOU  823  CB  PHE A  63     3058   1891   2115    109    -60     -9       C  
ATOM    824  CG  PHE A  63     -14.765   6.697  -0.440  1.00 19.79           C  
ANISOU  824  CG  PHE A  63     3206   2041   2273    102    -54     -7       C  
ATOM    825  CD1 PHE A  63     -13.798   5.728  -0.092  1.00 21.94           C  
ANISOU  825  CD1 PHE A  63     3449   2323   2566     82    -45     -5       C  
ATOM    826  CD2 PHE A  63     -15.068   7.728   0.478  1.00 23.53           C  
ANISOU  826  CD2 PHE A  63     3710   2501   2731    114    -57     -6       C  
ATOM    827  CE1 PHE A  63     -13.141   5.814   1.129  1.00 23.65           C  
ANISOU  827  CE1 PHE A  63     3663   2536   2786     75    -42     -3       C  
ATOM    828  CE2 PHE A  63     -14.396   7.798   1.690  1.00 24.31           C  
ANISOU  828  CE2 PHE A  63     3808   2596   2834    105    -53     -5       C  
ATOM    829  CZ  PHE A  63     -13.445   6.839   2.018  1.00 21.13           C  
ANISOU  829  CZ  PHE A  63     3373   2204   2450     85    -45     -3       C  
ATOM    830  H   PHE A  63     -17.670   6.385  -3.164  1.00 15.54           H  
ATOM    831  HA  PHE A  63     -16.279   4.470  -1.617  1.00 16.33           H  
ATOM    832  HB2 PHE A  63     -15.003   6.222  -2.519  1.00 18.59           H  
ATOM    833  HB3 PHE A  63     -16.072   7.450  -1.966  1.00 18.59           H  
ATOM    834  HD1 PHE A  63     -13.571   4.922  -0.774  1.00 21.94           H  
ATOM    835  HD2 PHE A  63     -15.824   8.461   0.236  1.00 23.53           H  
ATOM    836  HE1 PHE A  63     -12.391   5.083   1.391  1.00 23.65           H  
ATOM    837  HE2 PHE A  63     -14.611   8.599   2.381  1.00 24.31           H  
ATOM    838  HZ  PHE A  63     -12.942   6.894   2.971  1.00 21.13           H  
ATOM    839  N   ILE A  64     -18.437   6.292   0.093  1.00 16.45           N  
ANISOU  839  N   ILE A  64     2873   1565   1812     86    -43     -3       N  
ATOM    840  CA  ILE A  64     -19.156   6.437   1.364  1.00 19.29           C  
ANISOU  840  CA  ILE A  64     3267   1903   2160     71    -35     -1       C  
ATOM    841  C   ILE A  64     -19.927   5.166   1.774  1.00 18.37           C  
ANISOU  841  C   ILE A  64     3150   1779   2050     39    -17      1       C  
ATOM    842  O   ILE A  64     -20.004   4.876   2.970  1.00 19.93           O  
ANISOU  842  O   ILE A  64     3348   1971   2251     16     -6      4       O  
ATOM    843  CB  ILE A  64     -20.097   7.686   1.339  1.00 21.02           C  
ANISOU  843  CB  ILE A  64     3534   2101   2350     92    -43     -2       C  
ATOM    844  CG1 ILE A  64     -19.253   8.977   1.461  1.00 22.71           C  
ANISOU  844  CG1 ILE A  64     3746   2324   2558    126    -59     -4       C  
ATOM    845  CG2 ILE A  64     -21.236   7.704   2.387  1.00 23.32           C  
ANISOU  845  CG2 ILE A  64     3869   2366   2625     71    -32     -0       C  
ATOM    846  CD1 ILE A  64     -19.950  10.238   0.926  1.00 25.80           C  
ANISOU  846  CD1 ILE A  64     4177   2701   2923    157    -72     -5       C  
ATOM    847  H   ILE A  64     -18.770   6.878  -0.659  1.00 16.45           H  
ATOM    848  HA  ILE A  64     -18.407   6.618   2.134  1.00 19.29           H  
ATOM    849  HB  ILE A  64     -20.569   7.708   0.357  1.00 21.02           H  
ATOM    850 HG12 ILE A  64     -18.978   9.132   2.504  1.00 22.71           H  
ATOM    851 HG13 ILE A  64     -18.305   8.840   0.940  1.00 22.71           H  
ATOM    852 HG21 ILE A  64     -21.821   8.616   2.273  1.00 23.32           H  
ATOM    853 HG22 ILE A  64     -21.882   6.838   2.237  1.00 23.32           H  
ATOM    854 HG23 ILE A  64     -20.809   7.669   3.389  1.00 23.32           H  
ATOM    855 HD11 ILE A  64     -19.291  11.098   1.049  1.00 25.80           H  
ATOM    856 HD12 ILE A  64     -20.180  10.106  -0.131  1.00 25.80           H  
ATOM    857 HD13 ILE A  64     -20.873  10.406   1.480  1.00 25.80           H  
ATOM    858  N   GLU A  65     -20.430   4.408   0.784  1.00 17.45           N  
ANISOU  858  N   GLU A  65     3030   1663   1935     35    -12      1       N  
ATOM    859  CA  GLU A  65     -21.027   3.090   0.990  1.00 18.19           C  
ANISOU  859  CA  GLU A  65     3123   1753   2037      7      7      3       C  
ATOM    860  C   GLU A  65     -19.974   2.036   1.390  1.00 17.90           C  
ANISOU  860  C   GLU A  65     3041   1734   2025     -8     15      5       C  
ATOM    861  O   GLU A  65     -20.233   1.239   2.291  1.00 18.38           O  
ANISOU  861  O   GLU A  65     3098   1793   2093    -32     29      8       O  
ATOM    862  CB  GLU A  65     -21.816   2.684  -0.277  1.00 21.53           C  
ANISOU  862  CB  GLU A  65     3553   2172   2455     10     10      2       C  
ATOM    863  CG  GLU A  65     -22.608   1.359  -0.165  1.00 23.73           C  
ANISOU  863  CG  GLU A  65     3835   2444   2739    -17     32      3       C  
ATOM    864  CD  GLU A  65     -23.713   1.372   0.907  1.00 27.33           C  
ANISOU  864  CD  GLU A  65     4329   2879   3178    -35     43      5       C  
ATOM    865  OE1 GLU A  65     -24.440   2.389   0.991  1.00 28.68           O  
ANISOU  865  OE1 GLU A  65     4537   3034   3327    -23     32      3       O  
ATOM    866  OE2 GLU A  65     -23.817   0.365   1.641  1.00 28.55           O1-
ANISOU  866  OE2 GLU A  65     4473   3032   3340    -62     63      7       O1-
ATOM    867  H   GLU A  65     -20.408   4.743  -0.169  1.00 17.45           H  
ATOM    868  HA  GLU A  65     -21.740   3.174   1.811  1.00 18.19           H  
ATOM    869  HB2 GLU A  65     -22.497   3.489  -0.551  1.00 21.53           H  
ATOM    870  HB3 GLU A  65     -21.131   2.624  -1.123  1.00 21.53           H  
ATOM    871  HG2 GLU A  65     -23.047   1.117  -1.133  1.00 23.73           H  
ATOM    872  HG3 GLU A  65     -21.917   0.541   0.039  1.00 23.73           H  
ATOM    873  N   GLU A  66     -18.797   2.083   0.740  1.00 16.58           N  
ANISOU  873  N   GLU A  66     2842   1586   1872      6      6      4       N  
ATOM    874  CA  GLU A  66     -17.667   1.187   0.996  1.00 17.19           C  
ANISOU  874  CA  GLU A  66     2879   1679   1972     -5     12      6       C  
ATOM    875  C   GLU A  66     -16.922   1.506   2.308  1.00 18.32           C  
ANISOU  875  C   GLU A  66     3019   1824   2119    -12     10      8       C  
ATOM    876  O   GLU A  66     -16.320   0.600   2.877  1.00 17.33           O  
ANISOU  876  O   GLU A  66     2871   1705   2008    -30     19     11       O  
ATOM    877  CB  GLU A  66     -16.720   1.219  -0.225  1.00 17.63           C  
ANISOU  877  CB  GLU A  66     2907   1753   2038     11      2      4       C  
ATOM    878  CG  GLU A  66     -15.606   0.139  -0.232  1.00 17.49           C  
ANISOU  878  CG  GLU A  66     2853   1750   2043      0      9      6       C  
ATOM    879  CD  GLU A  66     -16.068  -1.311  -0.480  1.00 21.12           C  
ANISOU  879  CD  GLU A  66     3303   2209   2513    -16     27      9       C  
ATOM    880  OE1 GLU A  66     -17.241  -1.530  -0.856  1.00 21.58           O  
ANISOU  880  OE1 GLU A  66     3380   2256   2563    -21     36      8       O  
ATOM    881  OE2 GLU A  66     -15.206  -2.203  -0.317  1.00 21.91           O1-
ANISOU  881  OE2 GLU A  66     3375   2320   2630    -21     32     11       O1-
ATOM    882  H   GLU A  66     -18.646   2.771   0.016  1.00 16.58           H  
ATOM    883  HA  GLU A  66     -18.062   0.175   1.080  1.00 17.19           H  
ATOM    884  HB2 GLU A  66     -17.308   1.136  -1.139  1.00 17.63           H  
ATOM    885  HB3 GLU A  66     -16.264   2.207  -0.302  1.00 17.63           H  
ATOM    886  HG2 GLU A  66     -14.850   0.407  -0.969  1.00 17.49           H  
ATOM    887  HG3 GLU A  66     -15.056   0.185   0.708  1.00 17.49           H  
ATOM    888  N   ALA A  67     -16.996   2.759   2.794  1.00 17.68           N  
ANISOU  888  N   ALA A  67     2960   1734   2022      1     -1      7       N  
ATOM    889  CA  ALA A  67     -16.403   3.214   4.055  1.00 18.89           C  
ANISOU  889  CA  ALA A  67     3117   1886   2176     -8     -2      8       C  
ATOM    890  C   ALA A  67     -16.961   2.488   5.293  1.00 19.88           C  
ANISOU  890  C   ALA A  67     3251   2003   2301    -37     10     12       C  
ATOM    891  O   ALA A  67     -16.239   2.337   6.274  1.00 20.70           O  
ANISOU  891  O   ALA A  67     3340   2112   2412    -52     11     14       O  
ATOM    892  CB  ALA A  67     -16.588   4.734   4.187  1.00 20.06           C  
ANISOU  892  CB  ALA A  67     3293   2023   2304     13    -14      6       C  
ATOM    893  H   ALA A  67     -17.491   3.472   2.278  1.00 17.68           H  
ATOM    894  HA  ALA A  67     -15.332   3.014   4.009  1.00 18.89           H  
ATOM    895  HB1 ALA A  67     -16.148   5.075   5.124  1.00 20.06           H  
ATOM    896  HB2 ALA A  67     -16.096   5.234   3.352  1.00 20.06           H  
ATOM    897  HB3 ALA A  67     -17.651   4.973   4.178  1.00 20.06           H  
ATOM    898  N   LYS A  68     -18.211   2.007   5.193  1.00 20.89           N  
ANISOU  898  N   LYS A  68     3402   2117   2417    -48     20     12       N  
ATOM    899  CA  LYS A  68     -18.881   1.152   6.170  1.00 23.71           C  
ANISOU  899  CA  LYS A  68     3767   2468   2773    -79     35     15       C  
ATOM    900  C   LYS A  68     -18.194  -0.226   6.286  1.00 26.05           C  
ANISOU  900  C   LYS A  68     4019   2784   3095    -96     44     18       C  
ATOM    901  O   LYS A  68     -17.963  -0.690   7.401  1.00 29.53           O  
ANISOU  901  O   LYS A  68     4449   3229   3540   -118     49     21       O  
ATOM    902  CB  LYS A  68     -20.361   0.983   5.758  1.00 24.90           C  
ANISOU  902  CB  LYS A  68     3951   2602   2909    -87     46     13       C  
ATOM    903  CG  LYS A  68     -21.124   2.309   5.562  1.00 25.86           C  
ANISOU  903  CG  LYS A  68     4120   2701   3002    -69     36     11       C  
ATOM    904  CD  LYS A  68     -22.525   2.099   4.971  1.00 28.80           C  
ANISOU  904  CD  LYS A  68     4528   3057   3360    -77     47     10       C  
ATOM    905  CE  LYS A  68     -23.213   3.429   4.623  1.00 31.99           C  
ANISOU  905  CE  LYS A  68     4980   3439   3735    -55     35      7       C  
ATOM    906  NZ  LYS A  68     -24.562   3.222   4.072  1.00 34.58           N1+
ANISOU  906  NZ  LYS A  68     5348   3746   4043    -63     44      6       N1+
ATOM    907  H   LYS A  68     -18.775   2.230   4.386  1.00 20.89           H  
ATOM    908  HA  LYS A  68     -18.844   1.641   7.143  1.00 23.71           H  
ATOM    909  HB2 LYS A  68     -20.416   0.395   4.841  1.00 24.90           H  
ATOM    910  HB3 LYS A  68     -20.876   0.377   6.503  1.00 24.90           H  
ATOM    911  HG2 LYS A  68     -21.207   2.824   6.518  1.00 25.86           H  
ATOM    912  HG3 LYS A  68     -20.549   2.964   4.907  1.00 25.86           H  
ATOM    913  HD2 LYS A  68     -22.452   1.483   4.075  1.00 28.80           H  
ATOM    914  HD3 LYS A  68     -23.140   1.548   5.683  1.00 28.80           H  
ATOM    915  HE2 LYS A  68     -23.278   4.048   5.518  1.00 31.99           H  
ATOM    916  HE3 LYS A  68     -22.606   3.973   3.901  1.00 31.99           H  
ATOM    917  HZ1 LYS A  68     -24.979   4.117   3.858  1.00 34.58           H  
ATOM    918  HZ2 LYS A  68     -24.501   2.669   3.230  1.00 34.58           H  
ATOM    919  HZ3 LYS A  68     -25.133   2.740   4.751  1.00 34.58           H  
ATOM    920  N   VAL A  69     -17.850  -0.822   5.127  1.00 22.54           N  
ANISOU  920  N   VAL A  69     3548   2352   2665    -82     45     17       N  
ATOM    921  CA  VAL A  69     -17.135  -2.097   4.993  1.00 24.69           C  
ANISOU  921  CA  VAL A  69     3779   2643   2961    -91     53     21       C  
ATOM    922  C   VAL A  69     -15.661  -1.991   5.439  1.00 24.86           C  
ANISOU  922  C   VAL A  69     3775   2676   2993    -88     42     22       C  
ATOM    923  O   VAL A  69     -15.155  -2.922   6.063  1.00 25.27           O  
ANISOU  923  O   VAL A  69     3802   2740   3058   -103     46     26       O  
ATOM    924  CB  VAL A  69     -17.184  -2.625   3.525  1.00 24.83           C  
ANISOU  924  CB  VAL A  69     3783   2665   2986    -75     57     19       C  
ATOM    925  CG1 VAL A  69     -16.377  -3.919   3.273  1.00 27.48           C  
ANISOU  925  CG1 VAL A  69     4078   3018   3344    -77     64     22       C  
ATOM    926  CG2 VAL A  69     -18.635  -2.820   3.048  1.00 27.75           C  
ANISOU  926  CG2 VAL A  69     4178   3021   3344    -81     70     17       C  
ATOM    927  H   VAL A  69     -18.085  -0.387   4.247  1.00 22.54           H  
ATOM    928  HA  VAL A  69     -17.629  -2.829   5.632  1.00 24.69           H  
ATOM    929  HB  VAL A  69     -16.745  -1.851   2.896  1.00 24.83           H  
ATOM    930 HG11 VAL A  69     -16.471  -4.209   2.227  1.00 27.48           H  
ATOM    931 HG12 VAL A  69     -15.327  -3.745   3.509  1.00 27.48           H  
ATOM    932 HG13 VAL A  69     -16.763  -4.718   3.906  1.00 27.48           H  
ATOM    933 HG21 VAL A  69     -18.634  -3.188   2.022  1.00 27.75           H  
ATOM    934 HG22 VAL A  69     -19.136  -3.542   3.692  1.00 27.75           H  
ATOM    935 HG23 VAL A  69     -19.163  -1.867   3.091  1.00 27.75           H  
ATOM    936  N   MET A  70     -15.017  -0.848   5.151  1.00 18.92           N  
ANISOU  936  N   MET A  70     3030   1923   2235    -68     28     19       N  
ATOM    937  CA  MET A  70     -13.642  -0.529   5.547  1.00 18.82           C  
ANISOU  937  CA  MET A  70     2997   1922   2231    -62     17     20       C  
ATOM    938  C   MET A  70     -13.473  -0.281   7.059  1.00 21.15           C  
ANISOU  938  C   MET A  70     3302   2212   2521    -81     14     23       C  
ATOM    939  O   MET A  70     -12.354  -0.417   7.552  1.00 21.16           O  
ANISOU  939  O   MET A  70     3282   2224   2533    -88     10     26       O  
ATOM    940  CB  MET A  70     -13.150   0.679   4.732  1.00 17.64           C  
ANISOU  940  CB  MET A  70     2852   1774   2077    -37      4     16       C  
ATOM    941  CG  MET A  70     -13.015   0.405   3.225  1.00 18.23           C  
ANISOU  941  CG  MET A  70     2914   1855   2157    -23      5     13       C  
ATOM    942  SD  MET A  70     -12.894   1.910   2.222  1.00 19.39           S  
ANISOU  942  SD  MET A  70     3072   2004   2293      4     -9      8       S  
ATOM    943  CE  MET A  70     -11.211   2.431   2.640  1.00 22.04           C  
ANISOU  943  CE  MET A  70     3383   2354   2638      9    -16      8       C  
ATOM    944  H   MET A  70     -15.483  -0.126   4.621  1.00 18.92           H  
ATOM    945  HA  MET A  70     -13.017  -1.382   5.282  1.00 18.82           H  
ATOM    946  HB2 MET A  70     -13.826   1.520   4.887  1.00 17.64           H  
ATOM    947  HB3 MET A  70     -12.190   1.014   5.126  1.00 17.64           H  
ATOM    948  HG2 MET A  70     -12.139  -0.219   3.048  1.00 18.23           H  
ATOM    949  HG3 MET A  70     -13.865  -0.187   2.888  1.00 18.23           H  
ATOM    950  HE1 MET A  70     -10.971   3.350   2.105  1.00 22.04           H  
ATOM    951  HE2 MET A  70     -11.141   2.607   3.714  1.00 22.04           H  
ATOM    952  HE3 MET A  70     -10.507   1.650   2.355  1.00 22.04           H  
ATOM    953  N   MET A  71     -14.570   0.038   7.769  1.00 22.95           N  
ANISOU  953  N   MET A  71     3566   2424   2731    -89     16     22       N  
ATOM    954  CA  MET A  71     -14.622   0.104   9.232  1.00 26.77           C  
ANISOU  954  CA  MET A  71     4063   2901   3206   -111     14     24       C  
ATOM    955  C   MET A  71     -14.862  -1.273   9.878  1.00 24.03           C  
ANISOU  955  C   MET A  71     3693   2566   2871   -140     22     29       C  
ATOM    956  O   MET A  71     -14.499  -1.442  11.043  1.00 26.26           O  
ANISOU  956  O   MET A  71     3972   2851   3153   -157     16     32       O  
ATOM    957  CB  MET A  71     -15.682   1.132   9.671  1.00 29.63           C  
ANISOU  957  CB  MET A  71     4474   3240   3542   -113     15     22       C  
ATOM    958  CG  MET A  71     -15.220   2.572   9.417  1.00 33.87           C  
ANISOU  958  CG  MET A  71     5031   3770   4068    -85      2     19       C  
ATOM    959  SD  MET A  71     -16.466   3.858   9.685  1.00 51.10           S  
ANISOU  959  SD  MET A  71     7275   5923   6217    -88      3     17       S  
ATOM    960  CE  MET A  71     -16.582   3.812  11.492  1.00 40.90           C  
ANISOU  960  CE  MET A  71     5994   4625   4919   -131      8     21       C  
ATOM    961  H   MET A  71     -15.434   0.254   7.293  1.00 22.95           H  
ATOM    962  HA  MET A  71     -13.653   0.464   9.578  1.00 26.77           H  
ATOM    963  HB2 MET A  71     -16.611   0.948   9.130  1.00 29.63           H  
ATOM    964  HB3 MET A  71     -15.897   1.001  10.732  1.00 29.63           H  
ATOM    965  HG2 MET A  71     -14.347   2.783  10.033  1.00 33.87           H  
ATOM    966  HG3 MET A  71     -14.834   2.651   8.401  1.00 33.87           H  
ATOM    967  HE1 MET A  71     -17.312   4.549  11.829  1.00 40.90           H  
ATOM    968  HE2 MET A  71     -16.896   2.818  11.811  1.00 40.90           H  
ATOM    969  HE3 MET A  71     -15.609   4.041  11.925  1.00 40.90           H  
ATOM    970  N   ASN A  72     -15.416  -2.240   9.121  1.00 23.66           N  
ANISOU  970  N   ASN A  72     3625   2528   2836   -145     35     30       N  
ATOM    971  CA  ASN A  72     -15.514  -3.647   9.532  1.00 26.81           C  
ANISOU  971  CA  ASN A  72     3993   2942   3250   -168     44     35       C  
ATOM    972  C   ASN A  72     -14.168  -4.390   9.390  1.00 24.03           C  
ANISOU  972  C   ASN A  72     3599   2612   2921   -159     38     38       C  
ATOM    973  O   ASN A  72     -13.975  -5.392  10.079  1.00 28.48           O  
ANISOU  973  O   ASN A  72     4133   3190   3497   -175     43     43       O  
ATOM    974  CB  ASN A  72     -16.624  -4.396   8.753  1.00 32.44           C  
ANISOU  974  CB  ASN A  72     4705   3655   3964   -177     63     35       C  
ATOM    975  CG  ASN A  72     -18.024  -3.770   8.838  1.00 40.04           C  
ANISOU  975  CG  ASN A  72     5712   4596   4904   -190     70     32       C  
ATOM    976  ND2 ASN A  72     -18.430  -3.295  10.018  1.00 46.85           N  
ANISOU  976  ND2 ASN A  72     6589   5450   5761   -183     82     29       N  
ATOM    977  OD1 ASN A  72     -18.745  -3.733   7.844  1.00 43.72           O  
ANISOU  977  OD1 ASN A  72     6205   5053   5355   -207     64     32       O  
ATOM    978  H   ASN A  72     -15.794  -2.014   8.212  1.00 23.66           H  
ATOM    979  HA  ASN A  72     -15.787  -3.662  10.587  1.00 26.81           H  
ATOM    980  HB2 ASN A  72     -16.333  -4.485   7.706  1.00 32.44           H  
ATOM    981  HB3 ASN A  72     -16.671  -5.429   9.096  1.00 32.44           H  
ATOM    982 HD21 ASN A  72     -17.822  -3.355  10.822  1.00 46.85           H  
ATOM    983 HD22 ASN A  72     -19.345  -2.878  10.107  1.00 46.85           H  
ATOM    984  N   LEU A  73     -13.252  -3.872   8.549  1.00 21.03           N  
ANISOU  984  N   LEU A  73     3214   2233   2545   -133     30     36       N  
ATOM    985  CA  LEU A  73     -11.850  -4.288   8.508  1.00 18.63           C  
ANISOU  985  CA  LEU A  73     2875   1944   2258   -125     24     39       C  
ATOM    986  C   LEU A  73     -11.126  -3.712   9.740  1.00 20.84           C  
ANISOU  986  C   LEU A  73     3156   2226   2535   -136     10     41       C  
ATOM    987  O   LEU A  73     -11.168  -2.500   9.954  1.00 22.22           O  
ANISOU  987  O   LEU A  73     3359   2388   2694   -136      3     39       O  
ATOM    988  CB  LEU A  73     -11.172  -3.799   7.205  1.00 18.95           C  
ANISOU  988  CB  LEU A  73     2915   1984   2301    -99     19     36       C  
ATOM    989  CG  LEU A  73     -11.789  -4.314   5.883  1.00 20.18           C  
ANISOU  989  CG  LEU A  73     3070   2137   2459    -87     30     33       C  
ATOM    990  CD1 LEU A  73     -11.139  -3.616   4.670  1.00 19.68           C  
ANISOU  990  CD1 LEU A  73     3010   2073   2394    -65     23     29       C  
ATOM    991  CD2 LEU A  73     -11.746  -5.853   5.761  1.00 21.19           C  
ANISOU  991  CD2 LEU A  73     3170   2276   2603    -92     43     37       C  
ATOM    992  H   LEU A  73     -13.519  -3.150   7.894  1.00 21.03           H  
ATOM    993  HA  LEU A  73     -11.803  -5.376   8.546  1.00 18.63           H  
ATOM    994  HB2 LEU A  73     -11.157  -2.709   7.194  1.00 18.95           H  
ATOM    995  HB3 LEU A  73     -10.113  -4.057   7.232  1.00 18.95           H  
ATOM    996  HG  LEU A  73     -12.840  -4.026   5.890  1.00 20.18           H  
ATOM    997 HD11 LEU A  73     -11.587  -3.993   3.750  1.00 19.68           H  
ATOM    998 HD12 LEU A  73     -11.302  -2.540   4.739  1.00 19.68           H  
ATOM    999 HD13 LEU A  73     -10.068  -3.821   4.662  1.00 19.68           H  
ATOM   1000 HD21 LEU A  73     -12.192  -6.155   4.814  1.00 21.19           H  
ATOM   1001 HD22 LEU A  73     -10.710  -6.192   5.798  1.00 21.19           H  
ATOM   1002 HD23 LEU A  73     -12.304  -6.299   6.584  1.00 21.19           H  
ATOM   1003  N   SER A  74     -10.501  -4.593  10.535  1.00 17.14           N  
ANISOU 1003  N   SER A  74     2658   1774   2080   -146      7     47       N  
ATOM   1004  CA  SER A  74      -9.842  -4.250  11.790  1.00 18.55           C  
ANISOU 1004  CA  SER A  74     2838   1955   2255   -159     -7     49       C  
ATOM   1005  C   SER A  74      -8.688  -5.234  12.027  1.00 17.09           C  
ANISOU 1005  C   SER A  74     2618   1787   2088   -154    -14     54       C  
ATOM   1006  O   SER A  74      -8.938  -6.402  12.328  1.00 19.69           O  
ANISOU 1006  O   SER A  74     2919   2131   2430   -162     -8     59       O  
ATOM   1007  CB  SER A  74     -10.884  -4.236  12.931  1.00 20.70           C  
ANISOU 1007  CB  SER A  74     3119   2226   2518   -191     -5     52       C  
ATOM   1008  OG  SER A  74     -10.294  -3.930  14.180  1.00 25.25           O  
ANISOU 1008  OG  SER A  74     3700   2804   3089   -207    -20     54       O  
ATOM   1009  H   SER A  74     -10.466  -5.569  10.277  1.00 17.14           H  
ATOM   1010  HA  SER A  74      -9.424  -3.248  11.695  1.00 18.55           H  
ATOM   1011  HB2 SER A  74     -11.659  -3.503  12.706  1.00 20.70           H  
ATOM   1012  HB3 SER A  74     -11.371  -5.210  12.989  1.00 20.70           H  
ATOM   1013  HG  SER A  74     -10.970  -3.931  14.863  1.00 25.25           H  
ATOM   1014  N   HIS A  75      -7.450  -4.738  11.882  1.00 15.42           N  
ANISOU 1014  N   HIS A  75     2410   1574   1876   -142    -26     54       N  
ATOM   1015  CA  HIS A  75      -6.221  -5.516  12.037  1.00 14.70           C  
ANISOU 1015  CA  HIS A  75     2292   1497   1798   -137    -35     58       C  
ATOM   1016  C   HIS A  75      -5.078  -4.600  12.498  1.00 13.82           C  
ANISOU 1016  C   HIS A  75     2196   1377   1676   -135    -49     57       C  
ATOM   1017  O   HIS A  75      -5.071  -3.414  12.163  1.00 14.94           O  
ANISOU 1017  O   HIS A  75     2362   1507   1808   -124    -48     52       O  
ATOM   1018  CB  HIS A  75      -5.918  -6.252  10.714  1.00 14.20           C  
ANISOU 1018  CB  HIS A  75     2210   1439   1748   -114    -26     58       C  
ATOM   1019  CG  HIS A  75      -4.704  -7.149  10.717  1.00 14.95           C  
ANISOU 1019  CG  HIS A  75     2279   1547   1856   -108    -33     64       C  
ATOM   1020  CD2 HIS A  75      -4.616  -8.475  11.087  1.00 15.64           C  
ANISOU 1020  CD2 HIS A  75     2337   1649   1956   -109    -31     70       C  
ATOM   1021  ND1 HIS A  75      -3.438  -6.709  10.316  1.00 16.03           N  
ANISOU 1021  ND1 HIS A  75     2419   1681   1991    -99    -45     64       N  
ATOM   1022  CE1 HIS A  75      -2.649  -7.765  10.465  1.00 16.53           C  
ANISOU 1022  CE1 HIS A  75     2460   1757   2066    -95    -50     70       C  
ATOM   1023  NE2 HIS A  75      -3.293  -8.841  10.912  1.00 17.70           N  
ANISOU 1023  NE2 HIS A  75     2586   1916   2223    -99    -42     74       N  
ATOM   1024  H   HIS A  75      -7.319  -3.764  11.650  1.00 15.42           H  
ATOM   1025  HA  HIS A  75      -6.388  -6.265  12.811  1.00 14.70           H  
ATOM   1026  HB2 HIS A  75      -6.793  -6.831  10.417  1.00 14.20           H  
ATOM   1027  HB3 HIS A  75      -5.824  -5.521   9.910  1.00 14.20           H  
ATOM   1028  HD2 HIS A  75      -5.497  -9.000  11.428  1.00 15.64           H  
ATOM   1029  HE1 HIS A  75      -1.598  -7.690  10.228  1.00 16.53           H  
ATOM   1030  HE2 HIS A  75      -2.998  -9.784  11.122  1.00 17.70           H  
ATOM   1031  N   GLU A  76      -4.131  -5.179  13.258  1.00 14.81           N  
ANISOU 1031  N   GLU A  76     2308   1513   1807   -144    -61     63       N  
ATOM   1032  CA  GLU A  76      -2.990  -4.491  13.869  1.00 16.04           C  
ANISOU 1032  CA  GLU A  76     2481   1662   1953   -146    -74     62       C  
ATOM   1033  C   GLU A  76      -2.050  -3.796  12.868  1.00 14.98           C  
ANISOU 1033  C   GLU A  76     2352   1520   1818   -121    -72     57       C  
ATOM   1034  O   GLU A  76      -1.539  -2.723  13.188  1.00 15.84           O  
ANISOU 1034  O   GLU A  76     2482   1620   1917   -119    -78     54       O  
ATOM   1035  CB  GLU A  76      -2.237  -5.490  14.779  1.00  0.00           C  
ATOM   1036  CG  GLU A  76      -1.018  -4.900  15.536  1.00  0.00           C  
ATOM   1037  CD  GLU A  76      -0.248  -5.880  16.438  1.00  0.00           C  
ATOM   1038  OE1 GLU A  76      -0.655  -7.058  16.551  1.00  0.00           O  
ATOM   1039  OE2 GLU A  76       0.776  -5.426  16.996  1.00  0.00           O1-
ATOM   1040  H   GLU A  76      -4.173  -6.170  13.447  1.00 14.81           H  
ATOM   1041  HA  GLU A  76      -3.397  -3.714  14.517  1.00 16.04           H  
ATOM   1042  HB2 GLU A  76      -2.934  -5.920  15.499  1.00  0.00           H  
ATOM   1043  HB3 GLU A  76      -1.913  -6.345  14.185  1.00  0.00           H  
ATOM   1044  HG2 GLU A  76      -0.329  -4.456  14.817  1.00  0.00           H  
ATOM   1045  HG3 GLU A  76      -1.343  -4.045  16.129  1.00  0.00           H  
ATOM   1046  N   LYS A  77      -1.847  -4.406  11.689  1.00 13.27           N  
ANISOU 1046  N   LYS A  77     2118   1310   1614   -104    -64     57       N  
ATOM   1047  CA  LYS A  77      -0.954  -3.913  10.636  1.00 12.64           C  
ANISOU 1047  CA  LYS A  77     2042   1227   1534    -85    -62     52       C  
ATOM   1048  C   LYS A  77      -1.736  -3.297   9.457  1.00 12.05           C  
ANISOU 1048  C   LYS A  77     1976   1146   1455    -72    -50     45       C  
ATOM   1049  O   LYS A  77      -1.184  -3.176   8.366  1.00 11.91           O  
ANISOU 1049  O   LYS A  77     1960   1128   1438    -58    -47     41       O  
ATOM   1050  CB  LYS A  77      -0.000  -5.041  10.177  1.00 12.99           C  
ANISOU 1050  CB  LYS A  77     2065   1280   1591    -75    -63     56       C  
ATOM   1051  CG  LYS A  77       0.742  -5.786  11.306  1.00 14.36           C  
ANISOU 1051  CG  LYS A  77     2226   1461   1769    -84    -76     63       C  
ATOM   1052  CD  LYS A  77       1.613  -4.887  12.207  1.00 14.15           C  
ANISOU 1052  CD  LYS A  77     2218   1427   1730    -91    -88     63       C  
ATOM   1053  CE  LYS A  77       2.186  -5.603  13.445  1.00 17.23           C  
ANISOU 1053  CE  LYS A  77     2600   1825   2123   -103   -104     70       C  
ATOM   1054  NZ  LYS A  77       3.161  -6.653  13.109  1.00 19.45           N1+
ANISOU 1054  NZ  LYS A  77     2864   2113   2414    -91   -108     75       N1+
ATOM   1055  H   LYS A  77      -2.328  -5.269  11.478  1.00 13.27           H  
ATOM   1056  HA  LYS A  77      -0.342  -3.122  11.071  1.00 12.64           H  
ATOM   1057  HB2 LYS A  77      -0.556  -5.760   9.576  1.00 12.99           H  
ATOM   1058  HB3 LYS A  77       0.728  -4.634   9.476  1.00 12.99           H  
ATOM   1059  HG2 LYS A  77       0.019  -6.322  11.921  1.00 14.36           H  
ATOM   1060  HG3 LYS A  77       1.362  -6.571  10.873  1.00 14.36           H  
ATOM   1061  HD2 LYS A  77       2.431  -4.470  11.620  1.00 14.15           H  
ATOM   1062  HD3 LYS A  77       1.030  -4.023  12.527  1.00 14.15           H  
ATOM   1063  HE2 LYS A  77       2.655  -4.870  14.102  1.00 17.23           H  
ATOM   1064  HE3 LYS A  77       1.370  -6.038  14.021  1.00 17.23           H  
ATOM   1065  HZ1 LYS A  77       3.499  -7.083  13.957  1.00 19.45           H  
ATOM   1066  HZ2 LYS A  77       2.718  -7.352  12.530  1.00 19.45           H  
ATOM   1067  HZ3 LYS A  77       3.937  -6.244  12.607  1.00 19.45           H  
ATOM   1068  N   LEU A  78      -2.991  -2.892   9.695  1.00 13.16           N  
ANISOU 1068  N   LEU A  78     2130   1281   1589    -79    -46     44       N  
ATOM   1069  CA  LEU A  78      -3.850  -2.204   8.736  1.00 13.64           C  
ANISOU 1069  CA  LEU A  78     2204   1336   1644    -68    -38     38       C  
ATOM   1070  C   LEU A  78      -4.228  -0.850   9.358  1.00 13.43           C  
ANISOU 1070  C   LEU A  78     2206   1296   1600    -69    -42     35       C  
ATOM   1071  O   LEU A  78      -4.645  -0.818  10.517  1.00 15.29           O  
ANISOU 1071  O   LEU A  78     2454   1528   1829    -87    -45     37       O  
ATOM   1072  CB  LEU A  78      -5.079  -3.105   8.472  1.00 16.77           C  
ANISOU 1072  CB  LEU A  78     2593   1733   2045    -74    -28     40       C  
ATOM   1073  CG  LEU A  78      -5.957  -2.696   7.270  1.00 16.90           C  
ANISOU 1073  CG  LEU A  78     2616   1746   2059    -62    -19     35       C  
ATOM   1074  CD1 LEU A  78      -5.216  -2.844   5.929  1.00 14.77           C  
ANISOU 1074  CD1 LEU A  78     2334   1481   1797    -47    -16     33       C  
ATOM   1075  CD2 LEU A  78      -7.281  -3.485   7.261  1.00 18.16           C  
ANISOU 1075  CD2 LEU A  78     2773   1906   2223    -72     -8     38       C  
ATOM   1076  H   LEU A  78      -3.412  -3.058  10.598  1.00 13.16           H  
ATOM   1077  HA  LEU A  78      -3.305  -2.043   7.805  1.00 13.64           H  
ATOM   1078  HB2 LEU A  78      -4.749  -4.135   8.343  1.00 16.77           H  
ATOM   1079  HB3 LEU A  78      -5.694  -3.146   9.371  1.00 16.77           H  
ATOM   1080  HG  LEU A  78      -6.206  -1.642   7.391  1.00 16.90           H  
ATOM   1081 HD11 LEU A  78      -5.875  -2.544   5.114  1.00 14.77           H  
ATOM   1082 HD12 LEU A  78      -4.330  -2.209   5.931  1.00 14.77           H  
ATOM   1083 HD13 LEU A  78      -4.917  -3.883   5.791  1.00 14.77           H  
ATOM   1084 HD21 LEU A  78      -7.881  -3.178   6.404  1.00 18.16           H  
ATOM   1085 HD22 LEU A  78      -7.067  -4.552   7.191  1.00 18.16           H  
ATOM   1086 HD23 LEU A  78      -7.831  -3.284   8.180  1.00 18.16           H  
ATOM   1087  N   VAL A  79      -4.064   0.243   8.592  1.00 12.11           N  
ANISOU 1087  N   VAL A  79     2051   1126   1425    -53    -41     29       N  
ATOM   1088  CA  VAL A  79      -4.360   1.610   9.040  1.00 14.20           C  
ANISOU 1088  CA  VAL A  79     2346   1377   1672    -49    -44     25       C  
ATOM   1089  C   VAL A  79      -5.877   1.804   9.219  1.00 14.57           C  
ANISOU 1089  C   VAL A  79     2410   1415   1711    -56    -39     26       C  
ATOM   1090  O   VAL A  79      -6.628   1.706   8.245  1.00 16.84           O  
ANISOU 1090  O   VAL A  79     2693   1704   2002    -51    -33     25       O  
ATOM   1091  CB  VAL A  79      -3.786   2.677   8.062  1.00 15.09           C  
ANISOU 1091  CB  VAL A  79     2462   1491   1779    -25    -43     19       C  
ATOM   1092  CG1 VAL A  79      -4.214   4.134   8.352  1.00 18.00           C  
ANISOU 1092  CG1 VAL A  79     2863   1848   2130    -15    -44     15       C  
ATOM   1093  CG2 VAL A  79      -2.250   2.595   8.049  1.00 16.72           C  
ANISOU 1093  CG2 VAL A  79     2654   1706   1991    -21    -45     18       C  
ATOM   1094  H   VAL A  79      -3.719   0.151   7.648  1.00 12.11           H  
ATOM   1095  HA  VAL A  79      -3.886   1.755  10.011  1.00 14.20           H  
ATOM   1096  HB  VAL A  79      -4.136   2.425   7.061  1.00 15.09           H  
ATOM   1097 HG11 VAL A  79      -3.763   4.799   7.616  1.00 18.00           H  
ATOM   1098 HG12 VAL A  79      -5.300   4.212   8.294  1.00 18.00           H  
ATOM   1099 HG13 VAL A  79      -3.883   4.419   9.350  1.00 18.00           H  
ATOM   1100 HG21 VAL A  79      -1.852   3.343   7.363  1.00 16.72           H  
ATOM   1101 HG22 VAL A  79      -1.867   2.782   9.052  1.00 16.72           H  
ATOM   1102 HG23 VAL A  79      -1.942   1.602   7.721  1.00 16.72           H  
ATOM   1103  N   GLN A  80      -6.284   2.016  10.481  1.00 17.24           N  
ANISOU 1103  N   GLN A  80     2772   1743   2037    -71    -42     28       N  
ATOM   1104  CA  GLN A  80      -7.678   2.030  10.915  1.00 18.86           C  
ANISOU 1104  CA  GLN A  80     2999   1936   2231    -84    -37     28       C  
ATOM   1105  C   GLN A  80      -8.424   3.294  10.462  1.00 16.32           C  
ANISOU 1105  C   GLN A  80     2708   1601   1893    -64    -35     23       C  
ATOM   1106  O   GLN A  80      -7.951   4.401  10.720  1.00 19.22           O  
ANISOU 1106  O   GLN A  80     3093   1961   2249    -50    -40     20       O  
ATOM   1107  CB  GLN A  80      -7.716   1.837  12.446  1.00 22.96           C  
ANISOU 1107  CB  GLN A  80     3536   2447   2739   -110    -42     32       C  
ATOM   1108  CG  GLN A  80      -9.141   1.769  13.041  1.00 28.27           C  
ANISOU 1108  CG  GLN A  80     4230   3110   3402   -128    -35     32       C  
ATOM   1109  CD  GLN A  80      -9.207   1.418  14.533  1.00 35.18           C  
ANISOU 1109  CD  GLN A  80     5120   3979   4266   -161    -39     36       C  
ATOM   1110  NE2 GLN A  80      -8.066   1.264  15.213  1.00 35.87           N  
ANISOU 1110  NE2 GLN A  80     5199   4073   4357   -171    -49     39       N  
ATOM   1111  OE1 GLN A  80     -10.300   1.297  15.079  1.00 42.10           O  
ANISOU 1111  OE1 GLN A  80     6019   4846   5131   -180    -33     36       O  
ATOM   1112  H   GLN A  80      -5.605   2.182  11.210  1.00 17.24           H  
ATOM   1113  HA  GLN A  80      -8.174   1.171  10.461  1.00 18.86           H  
ATOM   1114  HB2 GLN A  80      -7.170   0.932  12.710  1.00 22.96           H  
ATOM   1115  HB3 GLN A  80      -7.163   2.645  12.925  1.00 22.96           H  
ATOM   1116  HG2 GLN A  80      -9.649   2.718  12.872  1.00 28.27           H  
ATOM   1117  HG3 GLN A  80      -9.734   1.050  12.476  1.00 28.27           H  
ATOM   1118 HE21 GLN A  80      -7.179   1.379  14.743  1.00 35.87           H  
ATOM   1119 HE22 GLN A  80      -8.091   1.033  16.195  1.00 35.87           H  
ATOM   1120  N   LEU A  81      -9.600   3.088   9.848  1.00 19.52           N  
ANISOU 1120  N   LEU A  81     3118   2004   2297    -61    -29     22       N  
ATOM   1121  CA  LEU A  81     -10.585   4.121   9.533  1.00 19.51           C  
ANISOU 1121  CA  LEU A  81     3148   1988   2277    -43    -28     18       C  
ATOM   1122  C   LEU A  81     -11.481   4.325  10.763  1.00 21.73           C  
ANISOU 1122  C   LEU A  81     3466   2250   2540    -64    -25     19       C  
ATOM   1123  O   LEU A  81     -12.119   3.370  11.207  1.00 27.34           O  
ANISOU 1123  O   LEU A  81     4173   2961   3254    -88    -19     22       O  
ATOM   1124  CB  LEU A  81     -11.392   3.671   8.286  1.00 22.98           C  
ANISOU 1124  CB  LEU A  81     3577   2432   2722    -34    -22     16       C  
ATOM   1125  CG  LEU A  81     -12.516   4.629   7.821  1.00 26.55           C  
ANISOU 1125  CG  LEU A  81     4065   2868   3154    -19    -22     13       C  
ATOM   1126  CD1 LEU A  81     -11.999   6.034   7.490  1.00 27.48           C  
ANISOU 1126  CD1 LEU A  81     4190   2986   3263     12    -31      9       C  
ATOM   1127  CD2 LEU A  81     -13.287   4.048   6.622  1.00 32.75           C  
ANISOU 1127  CD2 LEU A  81     4842   3657   3946    -17    -16     12       C  
ATOM   1128  H   LEU A  81      -9.865   2.156   9.564  1.00 19.52           H  
ATOM   1129  HA  LEU A  81     -10.067   5.053   9.307  1.00 19.51           H  
ATOM   1130  HB2 LEU A  81     -10.705   3.493   7.458  1.00 22.98           H  
ATOM   1131  HB3 LEU A  81     -11.814   2.683   8.469  1.00 22.98           H  
ATOM   1132  HG  LEU A  81     -13.222   4.728   8.646  1.00 26.55           H  
ATOM   1133 HD11 LEU A  81     -12.831   6.662   7.170  1.00 27.48           H  
ATOM   1134 HD12 LEU A  81     -11.536   6.469   8.376  1.00 27.48           H  
ATOM   1135 HD13 LEU A  81     -11.263   5.971   6.689  1.00 27.48           H  
ATOM   1136 HD21 LEU A  81     -14.069   4.744   6.320  1.00 32.75           H  
ATOM   1137 HD22 LEU A  81     -12.601   3.889   5.791  1.00 32.75           H  
ATOM   1138 HD23 LEU A  81     -13.738   3.097   6.907  1.00 32.75           H  
ATOM   1139  N   TYR A  82     -11.517   5.562  11.284  1.00 19.29           N  
ANISOU 1139  N   TYR A  82     3192   1925   2211    -56    -30     18       N  
ATOM   1140  CA  TYR A  82     -12.378   5.954  12.403  1.00 21.15           C  
ANISOU 1140  CA  TYR A  82     3472   2139   2424    -76    -28     19       C  
ATOM   1141  C   TYR A  82     -13.750   6.468  11.932  1.00 20.45           C  
ANISOU 1141  C   TYR A  82     3416   2036   2320    -66    -23     17       C  
ATOM   1142  O   TYR A  82     -14.706   6.384  12.703  1.00 26.86           O  
ANISOU 1142  O   TYR A  82     4253   2833   3119    -92    -17     18       O  
ATOM   1143  CB  TYR A  82     -11.665   7.024  13.261  1.00 20.42           C  
ANISOU 1143  CB  TYR A  82     3409   2034   2316    -69    -34     18       C  
ATOM   1144  CG  TYR A  82     -10.328   6.617  13.868  1.00 21.95           C  
ANISOU 1144  CG  TYR A  82     3582   2239   2520    -84    -39     21       C  
ATOM   1145  CD1 TYR A  82     -10.177   5.377  14.530  1.00 24.35           C  
ANISOU 1145  CD1 TYR A  82     3863   2553   2836   -117    -39     25       C  
ATOM   1146  CD2 TYR A  82      -9.231   7.501  13.806  1.00 21.82           C  
ANISOU 1146  CD2 TYR A  82     3569   2221   2499    -64    -44     19       C  
ATOM   1147  CE1 TYR A  82      -8.943   5.025  15.109  1.00 28.23           C  
ANISOU 1147  CE1 TYR A  82     4339   3053   3335   -130    -47     28       C  
ATOM   1148  CE2 TYR A  82      -8.001   7.152  14.401  1.00 24.04           C  
ANISOU 1148  CE2 TYR A  82     3838   2509   2787    -77    -49     21       C  
ATOM   1149  CZ  TYR A  82      -7.851   5.910  15.044  1.00 26.45           C  
ANISOU 1149  CZ  TYR A  82     4122   2824   3104   -111    -52     26       C  
ATOM   1150  OH  TYR A  82      -6.657   5.562  15.607  1.00 30.71           O  
ANISOU 1150  OH  TYR A  82     4650   3370   3649   -123    -59     28       O  
ATOM   1151  H   TYR A  82     -10.928   6.288  10.902  1.00 19.29           H  
ATOM   1152  HA  TYR A  82     -12.542   5.076  13.027  1.00 21.15           H  
ATOM   1153  HB2 TYR A  82     -11.529   7.928  12.667  1.00 20.42           H  
ATOM   1154  HB3 TYR A  82     -12.335   7.353  14.054  1.00 20.42           H  
ATOM   1155  HD1 TYR A  82     -11.011   4.694  14.593  1.00 24.35           H  
ATOM   1156  HD2 TYR A  82      -9.330   8.451  13.302  1.00 21.82           H  
ATOM   1157  HE1 TYR A  82      -8.831   4.072  15.606  1.00 28.23           H  
ATOM   1158  HE2 TYR A  82      -7.169   7.840  14.364  1.00 24.04           H  
ATOM   1159  HH  TYR A  82      -6.022   6.270  15.476  1.00 30.71           H  
ATOM   1160  N   GLY A  83     -13.831   6.975  10.693  1.00 19.44           N  
ANISOU 1160  N   GLY A  83     3286   1910   2192    -33    -25     13       N  
ATOM   1161  CA  GLY A  83     -15.059   7.511  10.115  1.00 18.40           C  
ANISOU 1161  CA  GLY A  83     3185   1763   2043    -21    -23     11       C  
ATOM   1162  C   GLY A  83     -14.713   8.469   8.973  1.00 17.05           C  
ANISOU 1162  C   GLY A  83     3014   1597   1869     20    -30      8       C  
ATOM   1163  O   GLY A  83     -13.545   8.741   8.694  1.00 18.41           O  
ANISOU 1163  O   GLY A  83     3158   1785   2054     37    -35      6       O  
ATOM   1164  H   GLY A  83     -13.012   7.001  10.104  1.00 19.44           H  
ATOM   1165  HA2 GLY A  83     -15.667   6.692   9.731  1.00 18.40           H  
ATOM   1166  HA3 GLY A  83     -15.618   8.047  10.882  1.00 18.40           H  
ATOM   1167  N   VAL A  84     -15.760   8.972   8.305  1.00 16.87           N  
ANISOU 1167  N   VAL A  84     3022   1560   1829     36    -31      6       N  
ATOM   1168  CA  VAL A  84     -15.675   9.920   7.196  1.00 16.28           C  
ANISOU 1168  CA  VAL A  84     2948   1489   1748     76    -40      3       C  
ATOM   1169  C   VAL A  84     -16.636  11.089   7.485  1.00 16.72           C  
ANISOU 1169  C   VAL A  84     3062   1518   1773     95    -43      2       C  
ATOM   1170  O   VAL A  84     -17.752  10.853   7.944  1.00 21.10           O  
ANISOU 1170  O   VAL A  84     3657   2050   2311     73    -37      4       O  
ATOM   1171  CB  VAL A  84     -16.077   9.252   5.841  1.00 18.80           C  
ANISOU 1171  CB  VAL A  84     3244   1821   2079     78    -40      2       C  
ATOM   1172  CG1 VAL A  84     -16.088  10.209   4.627  1.00 24.17           C  
ANISOU 1172  CG1 VAL A  84     3924   2508   2752    116    -51     -1       C  
ATOM   1173  CG2 VAL A  84     -15.170   8.052   5.507  1.00 19.36           C  
ANISOU 1173  CG2 VAL A  84     3260   1917   2178     65    -38      2       C  
ATOM   1174  H   VAL A  84     -16.699   8.700   8.558  1.00 16.87           H  
ATOM   1175  HA  VAL A  84     -14.656  10.300   7.122  1.00 16.28           H  
ATOM   1176  HB  VAL A  84     -17.090   8.868   5.958  1.00 18.80           H  
ATOM   1177 HG11 VAL A  84     -16.378   9.659   3.732  1.00 24.17           H  
ATOM   1178 HG12 VAL A  84     -16.801  11.014   4.805  1.00 24.17           H  
ATOM   1179 HG13 VAL A  84     -15.093  10.631   4.487  1.00 24.17           H  
ATOM   1180 HG21 VAL A  84     -15.480   7.614   4.559  1.00 19.36           H  
ATOM   1181 HG22 VAL A  84     -14.136   8.388   5.430  1.00 19.36           H  
ATOM   1182 HG23 VAL A  84     -15.251   7.304   6.296  1.00 19.36           H  
ATOM   1183  N   CYS A  85     -16.197  12.323   7.190  1.00 16.47           N  
ANISOU 1183  N   CYS A  85     3034   1491   1734    134    -52     -1       N  
ATOM   1184  CA  CYS A  85     -16.992  13.548   7.313  1.00 17.97           C  
ANISOU 1184  CA  CYS A  85     3277   1657   1894    162    -56     -1       C  
ATOM   1185  C   CYS A  85     -17.743  13.774   5.986  1.00 19.90           C  
ANISOU 1185  C   CYS A  85     3511   1914   2138    193    -66     -3       C  
ATOM   1186  O   CYS A  85     -17.283  14.545   5.144  1.00 21.93           O  
ANISOU 1186  O   CYS A  85     3734   2195   2405    223    -74     -6       O  
ATOM   1187  CB  CYS A  85     -16.116  14.769   7.667  1.00 18.27           C  
ANISOU 1187  CB  CYS A  85     3330   1691   1920    187    -58     -3       C  
ATOM   1188  SG  CYS A  85     -15.260  14.514   9.247  1.00 19.63           S  
ANISOU 1188  SG  CYS A  85     3505   1857   2097    155    -50     -1       S  
ATOM   1189  H   CYS A  85     -15.253  12.456   6.856  1.00 16.47           H  
ATOM   1190  HA  CYS A  85     -17.726  13.407   8.106  1.00 17.97           H  
ATOM   1191  HB2 CYS A  85     -15.381  14.929   6.878  1.00 18.27           H  
ATOM   1192  HB3 CYS A  85     -16.742  15.658   7.733  1.00 18.27           H  
ATOM   1193  HG  CYS A  85     -14.511  15.584   9.526  1.00 19.63           H  
ATOM   1194  N   THR A  86     -18.858  13.048   5.808  1.00 23.35           N  
ANISOU 1194  N   THR A  86     3980   2332   2558    188    -66     -2       N  
ATOM   1195  CA  THR A  86     -19.641  13.011   4.568  1.00 27.17           C  
ANISOU 1195  CA  THR A  86     4455   2826   3042    211    -76     -4       C  
ATOM   1196  C   THR A  86     -20.512  14.268   4.331  1.00 30.72           C  
ANISOU 1196  C   THR A  86     4960   3252   3459    243    -85     -4       C  
ATOM   1197  O   THR A  86     -20.863  14.536   3.182  1.00 31.68           O  
ANISOU 1197  O   THR A  86     5081   3378   3576    258    -94     -4       O  
ATOM   1198  CB  THR A  86     -20.568  11.760   4.510  1.00 28.53           C  
ANISOU 1198  CB  THR A  86     4610   3002   3228    178    -69     -3       C  
ATOM   1199  CG2 THR A  86     -19.881  10.449   4.922  1.00 27.93           C  
ANISOU 1199  CG2 THR A  86     4482   2948   3182    148    -60     -2       C  
ATOM   1200  OG1 THR A  86     -21.784  11.889   5.226  1.00 33.22           O  
ANISOU 1200  OG1 THR A  86     5252   3567   3804    152    -59     -1       O  
ATOM   1201  H   THR A  86     -19.213  12.474   6.559  1.00 23.35           H  
ATOM   1202  HA  THR A  86     -18.938  12.938   3.739  1.00 27.17           H  
ATOM   1203  HB  THR A  86     -20.846  11.639   3.463  1.00 28.53           H  
ATOM   1204  HG1 THR A  86     -22.294  11.080   5.140  1.00 33.22           H  
ATOM   1205 HG21 THR A  86     -20.594   9.628   4.854  1.00 27.93           H  
ATOM   1206 HG22 THR A  86     -19.039  10.255   4.258  1.00 27.93           H  
ATOM   1207 HG23 THR A  86     -19.522  10.534   5.948  1.00 27.93           H  
ATOM   1208  N   LYS A  87     -20.851  14.997   5.410  1.00 33.42           N  
ANISOU 1208  N   LYS A  87     5352   3568   3777    253    -82     -3       N  
ATOM   1209  CA  LYS A  87     -21.832  16.088   5.414  1.00 36.05           C  
ANISOU 1209  CA  LYS A  87     5745   3874   4077    280    -89     -2       C  
ATOM   1210  C   LYS A  87     -21.324  17.447   4.886  1.00 44.32           C  
ANISOU 1210  C   LYS A  87     6791   4932   5116    336   -103     -4       C  
ATOM   1211  O   LYS A  87     -22.099  18.404   4.890  1.00 52.92           O  
ANISOU 1211  O   LYS A  87     7934   5998   6176    369   -108     -3       O  
ATOM   1212  CB  LYS A  87     -22.444  16.198   6.827  1.00  0.00           C  
ATOM   1213  CG  LYS A  87     -23.308  14.973   7.189  1.00  0.00           C  
ATOM   1214  CD  LYS A  87     -23.889  15.010   8.612  1.00  0.00           C  
ATOM   1215  CE  LYS A  87     -24.966  16.089   8.814  1.00  0.00           C  
ATOM   1216  NZ  LYS A  87     -25.525  16.047  10.176  1.00  0.00           N1+
ATOM   1217  H   LYS A  87     -20.419  14.808   6.303  1.00 33.42           H  
ATOM   1218  HA  LYS A  87     -22.640  15.781   4.750  1.00 36.05           H  
ATOM   1219  HB2 LYS A  87     -21.645  16.307   7.561  1.00  0.00           H  
ATOM   1220  HB3 LYS A  87     -23.051  17.101   6.890  1.00  0.00           H  
ATOM   1221  HG2 LYS A  87     -24.122  14.880   6.469  1.00  0.00           H  
ATOM   1222  HG3 LYS A  87     -22.719  14.065   7.062  1.00  0.00           H  
ATOM   1223  HD2 LYS A  87     -24.306  14.033   8.857  1.00  0.00           H  
ATOM   1224  HD3 LYS A  87     -23.082  15.165   9.328  1.00  0.00           H  
ATOM   1225  HE2 LYS A  87     -24.532  17.073   8.631  1.00  0.00           H  
ATOM   1226  HE3 LYS A  87     -25.766  15.945   8.088  1.00  0.00           H  
ATOM   1227  HZ1 LYS A  87     -26.227  16.767  10.274  1.00  0.00           H  
ATOM   1228  HZ2 LYS A  87     -25.946  15.143  10.339  1.00  0.00           H  
ATOM   1229  HZ3 LYS A  87     -24.788  16.201  10.848  1.00  0.00           H  
ATOM   1230  N   GLN A  88     -20.069  17.516   4.408  1.00 42.24           N  
ANISOU 1230  N   GLN A  88     6467   4704   4879    347   -106     -6       N  
ATOM   1231  CA  GLN A  88     -19.513  18.689   3.734  1.00 42.80           C  
ANISOU 1231  CA  GLN A  88     6521   4795   4948    398   -118     -8       C  
ATOM   1232  C   GLN A  88     -18.499  18.243   2.673  1.00 39.98           C  
ANISOU 1232  C   GLN A  88     6089   4479   4621    395   -124    -10       C  
ATOM   1233  O   GLN A  88     -17.763  17.285   2.903  1.00 44.06           O  
ANISOU 1233  O   GLN A  88     6576   5006   5159    357   -118    -10       O  
ATOM   1234  CB  GLN A  88     -18.908  19.673   4.765  1.00  0.00           C  
ATOM   1235  CG  GLN A  88     -17.669  19.160   5.538  1.00  0.00           C  
ATOM   1236  CD  GLN A  88     -17.114  20.194   6.522  1.00  0.00           C  
ATOM   1237  NE2 GLN A  88     -15.797  20.186   6.730  1.00  0.00           N  
ATOM   1238  OE1 GLN A  88     -17.860  20.971   7.117  1.00  0.00           O  
ATOM   1239  H   GLN A  88     -19.447  16.726   4.506  1.00 42.24           H  
ATOM   1240  HA  GLN A  88     -20.330  19.199   3.223  1.00 42.80           H  
ATOM   1241  HB2 GLN A  88     -18.658  20.609   4.265  1.00  0.00           H  
ATOM   1242  HB3 GLN A  88     -19.679  19.969   5.476  1.00  0.00           H  
ATOM   1243  HG2 GLN A  88     -17.931  18.250   6.078  1.00  0.00           H  
ATOM   1244  HG3 GLN A  88     -16.890  18.880   4.829  1.00  0.00           H  
ATOM   1245 HE21 GLN A  88     -15.214  19.517   6.247  1.00  0.00           H  
ATOM   1246 HE22 GLN A  88     -15.382  20.848   7.370  1.00  0.00           H  
ATOM   1247  N   ARG A  89     -18.457  18.984   1.554  1.00 37.29           N  
ANISOU 1247  N   ARG A  89     5720   4165   4284    436   -135    -13       N  
ATOM   1248  CA  ARG A  89     -17.441  18.854   0.509  1.00 38.83           C  
ANISOU 1248  CA  ARG A  89     5848   4400   4506    430   -138    -15       C  
ATOM   1249  C   ARG A  89     -16.399  19.982   0.709  1.00 38.27           C  
ANISOU 1249  C   ARG A  89     5758   4345   4436    464   -138    -18       C  
ATOM   1250  O   ARG A  89     -16.813  21.117   0.959  1.00 48.92           O  
ANISOU 1250  O   ARG A  89     7143   5683   5764    504   -142    -17       O  
ATOM   1251  CB  ARG A  89     -18.137  18.903  -0.872  1.00  0.00           C  
ATOM   1252  CG  ARG A  89     -18.785  20.237  -1.296  1.00  0.00           C  
ATOM   1253  CD  ARG A  89     -19.403  20.159  -2.702  1.00  0.00           C  
ATOM   1254  NE  ARG A  89     -19.774  21.493  -3.206  1.00  0.00           N  
ATOM   1255  CZ  ARG A  89     -20.153  21.813  -4.458  1.00  0.00           C  
ATOM   1256  NH1 ARG A  89     -20.286  20.891  -5.425  1.00  0.00           N1+
ATOM   1257  NH2 ARG A  89     -20.403  23.096  -4.749  1.00  0.00           N1+
ATOM   1258  H   ARG A  89     -19.161  19.690   1.389  1.00 37.29           H  
ATOM   1259  HA  ARG A  89     -16.944  17.890   0.619  1.00 38.83           H  
ATOM   1260  HB2 ARG A  89     -17.431  18.589  -1.640  1.00  0.00           H  
ATOM   1261  HB3 ARG A  89     -18.883  18.110  -0.926  1.00  0.00           H  
ATOM   1262  HG2 ARG A  89     -19.556  20.510  -0.576  1.00  0.00           H  
ATOM   1263  HG3 ARG A  89     -18.035  21.027  -1.273  1.00  0.00           H  
ATOM   1264  HD2 ARG A  89     -18.690  19.698  -3.386  1.00  0.00           H  
ATOM   1265  HD3 ARG A  89     -20.287  19.523  -2.675  1.00  0.00           H  
ATOM   1266  HE  ARG A  89     -19.721  22.209  -2.495  1.00  0.00           H  
ATOM   1267 HH11 ARG A  89     -20.100  19.919  -5.224  1.00  0.00           H  
ATOM   1268 HH12 ARG A  89     -20.573  21.169  -6.352  1.00  0.00           H  
ATOM   1269 HH21 ARG A  89     -20.306  23.804  -4.036  1.00  0.00           H  
ATOM   1270 HH22 ARG A  89     -20.688  23.355  -5.683  1.00  0.00           H  
ATOM   1271  N   PRO A  90     -15.078  19.692   0.616  1.00 32.61           N  
ANISOU 1271  N   PRO A  90     4994   3653   3744    447   -129    -20       N  
ATOM   1272  CA  PRO A  90     -14.444  18.370   0.422  1.00 30.82           C  
ANISOU 1272  CA  PRO A  90     4729   3439   3542    402   -124    -20       C  
ATOM   1273  C   PRO A  90     -14.603  17.445   1.645  1.00 24.76           C  
ANISOU 1273  C   PRO A  90     3990   2642   2774    361   -111    -17       C  
ATOM   1274  O   PRO A  90     -14.367  17.892   2.768  1.00 30.21           O  
ANISOU 1274  O   PRO A  90     4716   3311   3453    362   -102    -16       O  
ATOM   1275  CB  PRO A  90     -12.963  18.727   0.185  1.00 32.58           C  
ANISOU 1275  CB  PRO A  90     4902   3692   3784    405   -119    -24       C  
ATOM   1276  CG  PRO A  90     -12.742  20.040   0.914  1.00 34.26           C  
ANISOU 1276  CG  PRO A  90     5144   3892   3982    432   -112    -24       C  
ATOM   1277  CD  PRO A  90     -14.072  20.754   0.717  1.00 32.50           C  
ANISOU 1277  CD  PRO A  90     4963   3652   3732    471   -123    -23       C  
ATOM   1278  HA  PRO A  90     -14.855  17.887  -0.464  1.00 30.82           H  
ATOM   1279  HB2 PRO A  90     -12.330  17.957   0.627  1.00 32.58           H  
ATOM   1280  HB3 PRO A  90     -12.792  18.872  -0.881  1.00 32.58           H  
ATOM   1281  HG2 PRO A  90     -12.596  19.841   1.976  1.00 34.26           H  
ATOM   1282  HG3 PRO A  90     -11.955  20.602   0.411  1.00 34.26           H  
ATOM   1283  HD2 PRO A  90     -14.285  21.371   1.589  1.00 32.50           H  
ATOM   1284  HD3 PRO A  90     -14.046  21.317  -0.216  1.00 32.50           H  
ATOM   1285  N   ILE A  91     -15.016  16.183   1.406  1.00 22.14           N  
ANISOU 1285  N   ILE A  91     3644   2312   2457    324   -108    -16       N  
ATOM   1286  CA  ILE A  91     -15.167  15.174   2.462  1.00 22.13           C  
ANISOU 1286  CA  ILE A  91     3659   2289   2459    282    -95    -13       C  
ATOM   1287  C   ILE A  91     -13.799  14.755   3.031  1.00 19.82           C  
ANISOU 1287  C   ILE A  91     3338   2008   2185    264    -86    -13       C  
ATOM   1288  O   ILE A  91     -12.809  14.747   2.301  1.00 20.08           O  
ANISOU 1288  O   ILE A  91     3331   2068   2232    276    -88    -16       O  
ATOM   1289  CB  ILE A  91     -15.940  13.899   1.997  1.00 28.76           C  
ANISOU 1289  CB  ILE A  91     4492   3127   3308    251    -92    -11       C  
ATOM   1290  CG1 ILE A  91     -15.233  13.028   0.927  1.00 31.08           C  
ANISOU 1290  CG1 ILE A  91     4731   3451   3627    239    -93    -13       C  
ATOM   1291  CG2 ILE A  91     -17.382  14.250   1.581  1.00 30.92           C  
ANISOU 1291  CG2 ILE A  91     4792   3391   3565    267   -102    -11       C  
ATOM   1292  CD1 ILE A  91     -15.867  11.646   0.722  1.00 35.60           C  
ANISOU 1292  CD1 ILE A  91     5300   4018   4209    206    -87    -11       C  
ATOM   1293  H   ILE A  91     -15.237  15.894   0.464  1.00 22.14           H  
ATOM   1294  HA  ILE A  91     -15.737  15.628   3.273  1.00 22.13           H  
ATOM   1295  HB  ILE A  91     -16.031  13.268   2.881  1.00 28.76           H  
ATOM   1296 HG12 ILE A  91     -15.218  13.564  -0.022  1.00 31.08           H  
ATOM   1297 HG13 ILE A  91     -14.183  12.907   1.196  1.00 31.08           H  
ATOM   1298 HG21 ILE A  91     -17.899  13.345   1.262  1.00 30.92           H  
ATOM   1299 HG22 ILE A  91     -17.909  14.688   2.429  1.00 30.92           H  
ATOM   1300 HG23 ILE A  91     -17.359  14.964   0.759  1.00 30.92           H  
ATOM   1301 HD11 ILE A  91     -15.313  11.101  -0.043  1.00 35.60           H  
ATOM   1302 HD12 ILE A  91     -15.837  11.089   1.658  1.00 35.60           H  
ATOM   1303 HD13 ILE A  91     -16.903  11.765   0.404  1.00 35.60           H  
ATOM   1304  N   PHE A  92     -13.768  14.444   4.334  1.00 17.96           N  
ANISOU 1304  N   PHE A  92     3130   1749   1944    236    -76    -10       N  
ATOM   1305  CA  PHE A  92     -12.537  14.086   5.036  1.00 17.81           C  
ANISOU 1305  CA  PHE A  92     3093   1736   1940    216    -68    -10       C  
ATOM   1306  C   PHE A  92     -12.593  12.601   5.402  1.00 17.71           C  
ANISOU 1306  C   PHE A  92     3063   1723   1943    174    -61     -7       C  
ATOM   1307  O   PHE A  92     -13.610  12.168   5.932  1.00 17.54           O  
ANISOU 1307  O   PHE A  92     3064   1685   1915    153    -58     -5       O  
ATOM   1308  CB  PHE A  92     -12.417  14.907   6.332  1.00 17.83           C  
ANISOU 1308  CB  PHE A  92     3141   1713   1923    217    -63     -8       C  
ATOM   1309  CG  PHE A  92     -12.535  16.422   6.252  1.00 20.06           C  
ANISOU 1309  CG  PHE A  92     3448   1990   2186    260    -67    -11       C  
ATOM   1310  CD1 PHE A  92     -12.089  17.147   5.127  1.00 23.19           C  
ANISOU 1310  CD1 PHE A  92     3817   2409   2585    298    -74    -14       C  
ATOM   1311  CD2 PHE A  92     -12.932  17.138   7.402  1.00 20.96           C  
ANISOU 1311  CD2 PHE A  92     3615   2074   2275    263    -62     -9       C  
ATOM   1312  CE1 PHE A  92     -12.123  18.534   5.134  1.00 23.28           C  
ANISOU 1312  CE1 PHE A  92     3853   2416   2577    341    -77    -16       C  
ATOM   1313  CE2 PHE A  92     -12.938  18.526   7.400  1.00 21.01           C  
ANISOU 1313  CE2 PHE A  92     3648   2073   2262    305    -63    -11       C  
ATOM   1314  CZ  PHE A  92     -12.542  19.222   6.266  1.00 22.87           C  
ANISOU 1314  CZ  PHE A  92     3855   2333   2502    346    -70    -14       C  
ATOM   1315  H   PHE A  92     -14.620  14.451   4.875  1.00 17.96           H  
ATOM   1316  HA  PHE A  92     -11.677  14.277   4.395  1.00 17.81           H  
ATOM   1317  HB2 PHE A  92     -13.137  14.531   7.059  1.00 17.83           H  
ATOM   1318  HB3 PHE A  92     -11.483  14.648   6.831  1.00 17.83           H  
ATOM   1319  HD1 PHE A  92     -11.720  16.623   4.258  1.00 23.19           H  
ATOM   1320  HD2 PHE A  92     -13.235  16.605   8.292  1.00 20.96           H  
ATOM   1321  HE1 PHE A  92     -11.822  19.085   4.256  1.00 23.28           H  
ATOM   1322  HE2 PHE A  92     -13.251  19.067   8.281  1.00 21.01           H  
ATOM   1323  HZ  PHE A  92     -12.560  20.301   6.266  1.00 22.87           H  
ATOM   1324  N   ILE A  93     -11.490  11.870   5.179  1.00 16.53           N  
ANISOU 1324  N   ILE A  93     2873   1593   1815    159    -59     -7       N  
ATOM   1325  CA  ILE A  93     -11.332  10.484   5.618  1.00 17.48           C  
ANISOU 1325  CA  ILE A  93     2976   1714   1951    121    -52     -4       C  
ATOM   1326  C   ILE A  93     -10.445  10.511   6.879  1.00 15.07           C  
ANISOU 1326  C   ILE A  93     2679   1402   1645    107    -49     -2       C  
ATOM   1327  O   ILE A  93      -9.263  10.850   6.786  1.00 17.34           O  
ANISOU 1327  O   ILE A  93     2953   1701   1937    122    -50     -4       O  
ATOM   1328  CB  ILE A  93     -10.666   9.585   4.530  1.00 17.19           C  
ANISOU 1328  CB  ILE A  93     2890   1703   1939    113    -52     -5       C  
ATOM   1329  CG1 ILE A  93     -11.389   9.702   3.168  1.00 18.64           C  
ANISOU 1329  CG1 ILE A  93     3066   1895   2122    128    -57     -7       C  
ATOM   1330  CG2 ILE A  93     -10.613   8.109   4.972  1.00 17.45           C  
ANISOU 1330  CG2 ILE A  93     2912   1733   1985     78    -45     -0       C  
ATOM   1331  CD1 ILE A  93     -10.706   8.927   2.031  1.00 19.00           C  
ANISOU 1331  CD1 ILE A  93     3068   1963   2188    121    -56     -8       C  
ATOM   1332  H   ILE A  93     -10.709  12.274   4.682  1.00 16.53           H  
ATOM   1333  HA  ILE A  93     -12.309  10.074   5.874  1.00 17.48           H  
ATOM   1334  HB  ILE A  93      -9.641   9.931   4.395  1.00 17.19           H  
ATOM   1335 HG12 ILE A  93     -12.417   9.357   3.274  1.00 18.64           H  
ATOM   1336 HG13 ILE A  93     -11.470  10.752   2.891  1.00 18.64           H  
ATOM   1337 HG21 ILE A  93     -10.143   7.512   4.191  1.00 17.45           H  
ATOM   1338 HG22 ILE A  93     -10.033   8.025   5.891  1.00 17.45           H  
ATOM   1339 HG23 ILE A  93     -11.626   7.745   5.148  1.00 17.45           H  
ATOM   1340 HD11 ILE A  93     -11.273   9.058   1.109  1.00 19.00           H  
ATOM   1341 HD12 ILE A  93      -9.693   9.304   1.891  1.00 19.00           H  
ATOM   1342 HD13 ILE A  93     -10.667   7.867   2.285  1.00 19.00           H  
ATOM   1343  N   ILE A  94     -11.060  10.220   8.035  1.00 14.31           N  
ANISOU 1343  N   ILE A  94     2605   1289   1544     78    -45      2       N  
ATOM   1344  CA  ILE A  94     -10.456  10.370   9.360  1.00 14.39           C  
ANISOU 1344  CA  ILE A  94     2629   1290   1549     64    -43      3       C  
ATOM   1345  C   ILE A  94      -9.893   9.009   9.802  1.00 14.90           C  
ANISOU 1345  C   ILE A  94     2660   1367   1633     32    -42      7       C  
ATOM   1346  O   ILE A  94     -10.664   8.074  10.012  1.00 14.52           O  
ANISOU 1346  O   ILE A  94     2606   1319   1592     10    -38     10       O  
ATOM   1347  CB  ILE A  94     -11.499  10.838  10.423  1.00 14.66           C  
ANISOU 1347  CB  ILE A  94     2719   1295   1557     52    -41      5       C  
ATOM   1348  CG1 ILE A  94     -12.381  12.011   9.935  1.00 16.48           C  
ANISOU 1348  CG1 ILE A  94     2989   1510   1764     86    -43      2       C  
ATOM   1349  CG2 ILE A  94     -10.843  11.179  11.779  1.00 15.27           C  
ANISOU 1349  CG2 ILE A  94     2814   1363   1626     41    -41      6       C  
ATOM   1350  CD1 ILE A  94     -11.605  13.202   9.364  1.00 16.52           C  
ANISOU 1350  CD1 ILE A  94     2991   1522   1765    126    -47     -1       C  
ATOM   1351  H   ILE A  94     -12.008   9.870   8.029  1.00 14.31           H  
ATOM   1352  HA  ILE A  94      -9.644  11.096   9.307  1.00 14.39           H  
ATOM   1353  HB  ILE A  94     -12.167   9.995  10.599  1.00 14.66           H  
ATOM   1354 HG12 ILE A  94     -13.085  11.647   9.186  1.00 16.48           H  
ATOM   1355 HG13 ILE A  94     -13.013  12.352  10.755  1.00 16.48           H  
ATOM   1356 HG21 ILE A  94     -11.610  11.498  12.484  1.00 15.27           H  
ATOM   1357 HG22 ILE A  94     -10.336  10.297  12.170  1.00 15.27           H  
ATOM   1358 HG23 ILE A  94     -10.119  11.982  11.641  1.00 15.27           H  
ATOM   1359 HD11 ILE A  94     -12.305  13.975   9.048  1.00 16.52           H  
ATOM   1360 HD12 ILE A  94     -10.941  13.604  10.130  1.00 16.52           H  
ATOM   1361 HD13 ILE A  94     -11.015  12.875   8.508  1.00 16.52           H  
ATOM   1362  N   THR A  95      -8.560   8.917   9.900  1.00 14.70           N  
ANISOU 1362  N   THR A  95     2616   1351   1617     32    -43      7       N  
ATOM   1363  CA  THR A  95      -7.846   7.661  10.149  1.00 14.37           C  
ANISOU 1363  CA  THR A  95     2539   1325   1596      7    -44     10       C  
ATOM   1364  C   THR A  95      -6.781   7.818  11.241  1.00 14.68           C  
ANISOU 1364  C   THR A  95     2587   1359   1632     -6    -46     12       C  
ATOM   1365  O   THR A  95      -6.507   8.930  11.692  1.00 13.91           O  
ANISOU 1365  O   THR A  95     2518   1249   1517      5    -47     10       O  
ATOM   1366  CB  THR A  95      -7.141   7.144   8.858  1.00 15.10           C  
ANISOU 1366  CB  THR A  95     2589   1440   1710     18    -43      8       C  
ATOM   1367  CG2 THR A  95      -8.056   7.130   7.633  1.00 15.99           C  
ANISOU 1367  CG2 THR A  95     2697   1557   1822     34    -42      6       C  
ATOM   1368  OG1 THR A  95      -5.933   7.818   8.542  1.00 16.67           O  
ANISOU 1368  OG1 THR A  95     2781   1645   1908     35    -45      5       O  
ATOM   1369  H   THR A  95      -7.987   9.743   9.801  1.00 14.70           H  
ATOM   1370  HA  THR A  95      -8.568   6.911  10.474  1.00 14.37           H  
ATOM   1371  HB  THR A  95      -6.871   6.105   9.051  1.00 15.10           H  
ATOM   1372  HG1 THR A  95      -5.559   7.446   7.739  1.00 16.67           H  
ATOM   1373 HG21 THR A  95      -7.503   6.759   6.769  1.00 15.99           H  
ATOM   1374 HG22 THR A  95      -8.910   6.478   7.823  1.00 15.99           H  
ATOM   1375 HG23 THR A  95      -8.409   8.141   7.430  1.00 15.99           H  
ATOM   1376  N   GLU A  96      -6.181   6.674  11.608  1.00 17.35           N  
ANISOU 1376  N   GLU A  96     2898   1708   1986    -30    -48     16       N  
ATOM   1377  CA  GLU A  96      -4.983   6.541  12.434  1.00 18.28           C  
ANISOU 1377  CA  GLU A  96     3013   1828   2106    -42    -53     19       C  
ATOM   1378  C   GLU A  96      -3.807   7.365  11.880  1.00 14.76           C  
ANISOU 1378  C   GLU A  96     2562   1386   1658    -16    -52     14       C  
ATOM   1379  O   GLU A  96      -3.517   7.267  10.686  1.00 16.33           O  
ANISOU 1379  O   GLU A  96     2738   1599   1867      3    -49     11       O  
ATOM   1380  CB  GLU A  96      -4.661   5.032  12.536  1.00 19.84           C  
ANISOU 1380  CB  GLU A  96     3170   2043   2326    -60    -55     23       C  
ATOM   1381  CG  GLU A  96      -3.336   4.670  13.249  1.00 18.76           C  
ANISOU 1381  CG  GLU A  96     3021   1911   2194    -73    -62     26       C  
ATOM   1382  CD  GLU A  96      -3.004   3.168  13.302  1.00 19.38           C  
ANISOU 1382  CD  GLU A  96     3066   2005   2292    -90    -65     32       C  
ATOM   1383  OE1 GLU A  96      -3.791   2.340  12.787  1.00 18.77           O  
ANISOU 1383  OE1 GLU A  96     2970   1935   2225    -91    -59     32       O  
ATOM   1384  OE2 GLU A  96      -1.928   2.866  13.864  1.00 23.90           O1-
ANISOU 1384  OE2 GLU A  96     3636   2580   2867   -103    -72     35       O1-
ATOM   1385  H   GLU A  96      -6.559   5.787  11.307  1.00 17.35           H  
ATOM   1386  HA  GLU A  96      -5.216   6.908  13.433  1.00 18.28           H  
ATOM   1387  HB2 GLU A  96      -5.487   4.520  13.031  1.00 19.84           H  
ATOM   1388  HB3 GLU A  96      -4.663   4.595  11.537  1.00 19.84           H  
ATOM   1389  HG2 GLU A  96      -2.514   5.204  12.773  1.00 18.76           H  
ATOM   1390  HG3 GLU A  96      -3.351   5.072  14.262  1.00 18.76           H  
ATOM   1391  N   TYR A  97      -3.163   8.154  12.757  1.00 14.18           N  
ANISOU 1391  N   TYR A  97     2513   1303   1574    -19    -54     14       N  
ATOM   1392  CA  TYR A  97      -1.987   8.958  12.426  1.00 14.92           C  
ANISOU 1392  CA  TYR A  97     2605   1400   1664      3    -52     10       C  
ATOM   1393  C   TYR A  97      -0.722   8.081  12.356  1.00 14.69           C  
ANISOU 1393  C   TYR A  97     2548   1384   1651    -11    -55     12       C  
ATOM   1394  O   TYR A  97      -0.519   7.228  13.221  1.00 15.92           O  
ANISOU 1394  O   TYR A  97     2707   1536   1807    -36    -62     17       O  
ATOM   1395  CB  TYR A  97      -1.857  10.112  13.443  1.00 16.38           C  
ANISOU 1395  CB  TYR A  97     2834   1564   1825      7    -51      9       C  
ATOM   1396  CG  TYR A  97      -0.635  11.011  13.295  1.00 16.21           C  
ANISOU 1396  CG  TYR A  97     2814   1545   1799     27    -46      5       C  
ATOM   1397  CD1 TYR A  97      -0.263  11.510  12.028  1.00 16.90           C  
ANISOU 1397  CD1 TYR A  97     2880   1647   1893     57    -39     -1       C  
ATOM   1398  CD2 TYR A  97       0.138  11.351  14.426  1.00 18.11           C  
ANISOU 1398  CD2 TYR A  97     3075   1775   2031     15    -47      6       C  
ATOM   1399  CE1 TYR A  97       0.890  12.302  11.891  1.00 17.99           C  
ANISOU 1399  CE1 TYR A  97     3018   1789   2027     74    -33     -5       C  
ATOM   1400  CE2 TYR A  97       1.270  12.177  14.293  1.00 17.41           C  
ANISOU 1400  CE2 TYR A  97     2989   1688   1937     32    -41      2       C  
ATOM   1401  CZ  TYR A  97       1.652  12.649  13.023  1.00 20.06           C  
ANISOU 1401  CZ  TYR A  97     3304   2039   2279     62    -32     -4       C  
ATOM   1402  OH  TYR A  97       2.765  13.423  12.879  1.00 25.05           O  
ANISOU 1402  OH  TYR A  97     3935   2676   2907     79    -23     -8       O  
ATOM   1403  H   TYR A  97      -3.487   8.218  13.711  1.00 14.18           H  
ATOM   1404  HA  TYR A  97      -2.146   9.395  11.440  1.00 14.92           H  
ATOM   1405  HB2 TYR A  97      -2.759  10.723  13.409  1.00 16.38           H  
ATOM   1406  HB3 TYR A  97      -1.883   9.705  14.454  1.00 16.38           H  
ATOM   1407  HD1 TYR A  97      -0.865  11.285  11.161  1.00 16.90           H  
ATOM   1408  HD2 TYR A  97      -0.138  10.977  15.401  1.00 18.11           H  
ATOM   1409  HE1 TYR A  97       1.195  12.647  10.914  1.00 17.99           H  
ATOM   1410  HE2 TYR A  97       1.846  12.449  15.165  1.00 17.41           H  
ATOM   1411  HH  TYR A  97       3.168  13.568  13.738  1.00 25.05           H  
ATOM   1412  N   MET A  98       0.092   8.323  11.317  1.00 13.16           N  
ANISOU 1412  N   MET A  98     2329   1205   1467      7    -51      8       N  
ATOM   1413  CA  MET A  98       1.283   7.553  10.965  1.00 12.23           C  
ANISOU 1413  CA  MET A  98     2185   1100   1363     -3    -52     10       C  
ATOM   1414  C   MET A  98       2.474   8.523  10.886  1.00 11.51           C  
ANISOU 1414  C   MET A  98     2100   1008   1264     11    -47      5       C  
ATOM   1415  O   MET A  98       2.766   9.053   9.813  1.00 12.23           O  
ANISOU 1415  O   MET A  98     2179   1111   1357     31    -40     -1       O  
ATOM   1416  CB  MET A  98       1.019   6.806   9.634  1.00 12.35           C  
ANISOU 1416  CB  MET A  98     2166   1131   1395      1    -50      9       C  
ATOM   1417  CG  MET A  98      -0.230   5.899   9.646  1.00 13.07           C  
ANISOU 1417  CG  MET A  98     2250   1222   1494    -13    -53     13       C  
ATOM   1418  SD  MET A  98      -0.202   4.530  10.833  1.00 14.62           S  
ANISOU 1418  SD  MET A  98     2440   1417   1698    -42    -62     22       S  
ATOM   1419  CE  MET A  98       0.999   3.459  10.013  1.00 13.32           C  
ANISOU 1419  CE  MET A  98     2241   1268   1551    -41    -62     23       C  
ATOM   1420  H   MET A  98      -0.099   9.096  10.696  1.00 13.16           H  
ATOM   1421  HA  MET A  98       1.475   6.821  11.749  1.00 12.23           H  
ATOM   1422  HB2 MET A  98       0.931   7.530   8.824  1.00 12.35           H  
ATOM   1423  HB3 MET A  98       1.895   6.211   9.374  1.00 12.35           H  
ATOM   1424  HG2 MET A  98      -1.116   6.509   9.821  1.00 13.07           H  
ATOM   1425  HG3 MET A  98      -0.397   5.503   8.644  1.00 13.07           H  
ATOM   1426  HE1 MET A  98       1.146   2.556  10.605  1.00 13.32           H  
ATOM   1427  HE2 MET A  98       0.630   3.188   9.024  1.00 13.32           H  
ATOM   1428  HE3 MET A  98       1.948   3.986   9.914  1.00 13.32           H  
ATOM   1429  N   ALA A  99       3.098   8.775  12.049  1.00 12.65           N  
ANISOU 1429  N   ALA A  99     2269   1139   1397      0    -50      7       N  
ATOM   1430  CA  ALA A  99       4.069   9.845  12.304  1.00 14.97           C  
ANISOU 1430  CA  ALA A  99     2582   1428   1678     14    -43      3       C  
ATOM   1431  C   ALA A  99       5.313   9.903  11.398  1.00 15.92           C  
ANISOU 1431  C   ALA A  99     2678   1563   1807     22    -36     -1       C  
ATOM   1432  O   ALA A  99       5.772  11.010  11.119  1.00 17.66           O  
ANISOU 1432  O   ALA A  99     2902   1786   2020     42    -25     -7       O  
ATOM   1433  CB  ALA A  99       4.491   9.789  13.779  1.00 16.00           C  
ANISOU 1433  CB  ALA A  99     2745   1539   1793     -5    -49      7       C  
ATOM   1434  H   ALA A  99       2.912   8.198  12.857  1.00 12.65           H  
ATOM   1435  HA  ALA A  99       3.539  10.787  12.167  1.00 14.97           H  
ATOM   1436  HB1 ALA A  99       5.214  10.580  13.981  1.00 16.00           H  
ATOM   1437  HB2 ALA A  99       3.616   9.927  14.413  1.00 16.00           H  
ATOM   1438  HB3 ALA A  99       4.944   8.821  13.992  1.00 16.00           H  
ATOM   1439  N   ASN A 100       5.826   8.744  10.951  1.00 13.30           N  
ANISOU 1439  N   ASN A 100     2319   1243   1492      8    -41      2       N  
ATOM   1440  CA  ASN A 100       7.027   8.645  10.105  1.00 14.37           C  
ANISOU 1440  CA  ASN A 100     2433   1391   1634     12    -34     -2       C  
ATOM   1441  C   ASN A 100       6.711   8.700   8.593  1.00 13.23           C  
ANISOU 1441  C   ASN A 100     2260   1265   1500     25    -27     -7       C  
ATOM   1442  O   ASN A 100       7.646   8.568   7.804  1.00 15.71           O  
ANISOU 1442  O   ASN A 100     2556   1591   1820     25    -21    -11       O  
ATOM   1443  CB  ASN A 100       7.836   7.378  10.492  1.00 15.68           C  
ANISOU 1443  CB  ASN A 100     2594   1556   1807     -9    -41      3       C  
ATOM   1444  CG  ASN A 100       8.482   7.424  11.885  1.00 18.22           C  
ANISOU 1444  CG  ASN A 100     2947   1863   2114    -18    -44      5       C  
ATOM   1445  ND2 ASN A 100       9.046   6.297  12.325  1.00 18.26           N  
ANISOU 1445  ND2 ASN A 100     2959   1859   2118    -38    -57     12       N  
ATOM   1446  OD1 ASN A 100       8.493   8.455  12.557  1.00 26.94           O  
ANISOU 1446  OD1 ASN A 100     4067   2964   3207     -6    -33     -1       O  
ATOM   1447  H   ASN A 100       5.384   7.869  11.193  1.00 13.30           H  
ATOM   1448  HA  ASN A 100       7.653   9.508  10.334  1.00 14.37           H  
ATOM   1449  HB2 ASN A 100       7.190   6.503  10.423  1.00 15.68           H  
ATOM   1450  HB3 ASN A 100       8.607   7.200   9.742  1.00 15.68           H  
ATOM   1451 HD21 ASN A 100       9.033   5.468  11.748  1.00 18.26           H  
ATOM   1452 HD22 ASN A 100       9.485   6.273  13.235  1.00 18.26           H  
ATOM   1453  N   GLY A 101       5.442   8.938   8.206  1.00 13.30           N  
ANISOU 1453  N   GLY A 101     2266   1276   1510     35    -29     -8       N  
ATOM   1454  CA  GLY A 101       5.011   9.154   6.820  1.00 12.48           C  
ANISOU 1454  CA  GLY A 101     2139   1190   1413     50    -23    -13       C  
ATOM   1455  C   GLY A 101       4.983   7.844   6.016  1.00 11.69           C  
ANISOU 1455  C   GLY A 101     2012   1102   1329     38    -25    -12       C  
ATOM   1456  O   GLY A 101       4.907   6.759   6.590  1.00 12.40           O  
ANISOU 1456  O   GLY A 101     2100   1185   1426     22    -31     -6       O  
ATOM   1457  H   GLY A 101       4.703   8.980   8.893  1.00 13.30           H  
ATOM   1458  HA2 GLY A 101       4.018   9.604   6.815  1.00 12.48           H  
ATOM   1459  HA3 GLY A 101       5.684   9.862   6.337  1.00 12.48           H  
ATOM   1460  N   CYS A 102       5.007   7.959   4.675  1.00 12.93           N  
ANISOU 1460  N   CYS A 102     2148   1274   1489     48    -19    -17       N  
ATOM   1461  CA  CYS A 102       5.002   6.834   3.730  1.00 13.38           C  
ANISOU 1461  CA  CYS A 102     2183   1342   1558     39    -20    -17       C  
ATOM   1462  C   CYS A 102       6.270   5.958   3.837  1.00 12.24           C  
ANISOU 1462  C   CYS A 102     2034   1198   1419     22    -18    -15       C  
ATOM   1463  O   CYS A 102       7.347   6.476   4.143  1.00 12.28           O  
ANISOU 1463  O   CYS A 102     2043   1204   1419     21    -13    -18       O  
ATOM   1464  CB  CYS A 102       4.742   7.274   2.292  1.00  0.00           C  
ATOM   1465  SG  CYS A 102       5.846   8.584   1.652  1.00  0.00           S  
ATOM   1466  H   CYS A 102       5.031   8.873   4.247  1.00 12.93           H  
ATOM   1467  HA  CYS A 102       4.163   6.197   4.013  1.00  0.00           H  
ATOM   1468  HB2 CYS A 102       4.679   6.396   1.649  1.00  0.00           H  
ATOM   1469  HB3 CYS A 102       3.805   7.827   2.244  1.00  0.00           H  
ATOM   1470  N   LEU A 103       6.120   4.656   3.537  1.00 11.56           N  
ANISOU 1470  N   LEU A 103     1940   1109   1343     10    -22    -11       N  
ATOM   1471  CA  LEU A 103       7.211   3.674   3.503  1.00 11.36           C  
ANISOU 1471  CA  LEU A 103     1913   1082   1321     -3    -22     -8       C  
ATOM   1472  C   LEU A 103       8.276   3.993   2.435  1.00 11.62           C  
ANISOU 1472  C   LEU A 103     1937   1126   1352     -5    -12    -15       C  
ATOM   1473  O   LEU A 103       9.449   3.738   2.690  1.00 11.77           O  
ANISOU 1473  O   LEU A 103     1963   1142   1367    -14     -9    -15       O  
ATOM   1474  CB  LEU A 103       6.628   2.244   3.368  1.00 10.62           C  
ANISOU 1474  CB  LEU A 103     1812    985   1237    -10    -25     -2       C  
ATOM   1475  CG  LEU A 103       7.655   1.082   3.335  1.00 11.52           C  
ANISOU 1475  CG  LEU A 103     1925   1096   1354    -21    -25      1       C  
ATOM   1476  CD1 LEU A 103       8.474   0.994   4.639  1.00 11.89           C  
ANISOU 1476  CD1 LEU A 103     1986   1133   1397    -26    -32      6       C  
ATOM   1477  CD2 LEU A 103       6.988  -0.261   2.968  1.00 12.37           C  
ANISOU 1477  CD2 LEU A 103     2025   1202   1472    -23    -27      6       C  
ATOM   1478  H   LEU A 103       5.205   4.292   3.314  1.00 11.56           H  
ATOM   1479  HA  LEU A 103       7.710   3.722   4.471  1.00 11.36           H  
ATOM   1480  HB2 LEU A 103       5.913   2.069   4.172  1.00 10.62           H  
ATOM   1481  HB3 LEU A 103       6.001   2.195   2.477  1.00 10.62           H  
ATOM   1482  HG  LEU A 103       8.361   1.310   2.536  1.00 11.52           H  
ATOM   1483 HD11 LEU A 103       9.180   0.166   4.571  1.00 11.89           H  
ATOM   1484 HD12 LEU A 103       9.020   1.925   4.790  1.00 11.89           H  
ATOM   1485 HD13 LEU A 103       7.801   0.828   5.481  1.00 11.89           H  
ATOM   1486 HD21 LEU A 103       7.741  -1.050   2.955  1.00 12.37           H  
ATOM   1487 HD22 LEU A 103       6.223  -0.501   3.706  1.00 12.37           H  
ATOM   1488 HD23 LEU A 103       6.529  -0.182   1.982  1.00 12.37           H  
ATOM   1489  N   LEU A 104       7.864   4.566   1.288  1.00 12.66           N  
ANISOU 1489  N   LEU A 104     2054   1273   1484      0     -7    -21       N  
ATOM   1490  CA  LEU A 104       8.738   4.921   0.166  1.00 14.37           C  
ANISOU 1490  CA  LEU A 104     2260   1503   1698     -7      2    -28       C  
ATOM   1491  C   LEU A 104       9.867   5.887   0.558  1.00 13.53           C  
ANISOU 1491  C   LEU A 104     2159   1399   1583     -4      9    -32       C  
ATOM   1492  O   LEU A 104      11.032   5.557   0.343  1.00 15.04           O  
ANISOU 1492  O   LEU A 104     2353   1591   1771    -16     16    -35       O  
ATOM   1493  CB  LEU A 104       7.883   5.467  -1.003  1.00 16.49           C  
ANISOU 1493  CB  LEU A 104     2510   1789   1967     -1      4    -34       C  
ATOM   1494  CG  LEU A 104       8.657   5.828  -2.292  1.00 17.88           C  
ANISOU 1494  CG  LEU A 104     2673   1982   2141    -12     13    -41       C  
ATOM   1495  CD1 LEU A 104       9.462   4.632  -2.842  1.00 18.74           C  
ANISOU 1495  CD1 LEU A 104     2788   2080   2251    -31     14    -38       C  
ATOM   1496  CD2 LEU A 104       7.709   6.424  -3.353  1.00 20.26           C  
ANISOU 1496  CD2 LEU A 104     2955   2302   2442     -6     11    -46       C  
ATOM   1497  H   LEU A 104       6.887   4.783   1.154  1.00 12.66           H  
ATOM   1498  HA  LEU A 104       9.207   4.001  -0.181  1.00 14.37           H  
ATOM   1499  HB2 LEU A 104       7.100   4.748  -1.243  1.00 16.49           H  
ATOM   1500  HB3 LEU A 104       7.324   6.339  -0.664  1.00 16.49           H  
ATOM   1501  HG  LEU A 104       9.374   6.605  -2.030  1.00 17.88           H  
ATOM   1502 HD11 LEU A 104       9.989   4.933  -3.748  1.00 18.74           H  
ATOM   1503 HD12 LEU A 104      10.184   4.305  -2.094  1.00 18.74           H  
ATOM   1504 HD13 LEU A 104       8.783   3.811  -3.074  1.00 18.74           H  
ATOM   1505 HD21 LEU A 104       8.276   6.670  -4.251  1.00 20.26           H  
ATOM   1506 HD22 LEU A 104       6.935   5.697  -3.600  1.00 20.26           H  
ATOM   1507 HD23 LEU A 104       7.244   7.328  -2.959  1.00 20.26           H  
ATOM   1508  N   ASN A 105       9.504   7.037   1.151  1.00 15.23           N  
ANISOU 1508  N   ASN A 105     2379   1615   1794     12      9    -34       N  
ATOM   1509  CA  ASN A 105      10.449   8.056   1.617  1.00 15.38           C  
ANISOU 1509  CA  ASN A 105     2404   1636   1804     17     18    -38       C  
ATOM   1510  C   ASN A 105      11.222   7.618   2.875  1.00 13.99           C  
ANISOU 1510  C   ASN A 105     2252   1441   1623      7     16    -33       C  
ATOM   1511  O   ASN A 105      12.360   8.051   3.041  1.00 16.38           O  
ANISOU 1511  O   ASN A 105     2561   1744   1920      1     26    -37       O  
ATOM   1512  CB  ASN A 105       9.703   9.387   1.862  1.00 18.37           C  
ANISOU 1512  CB  ASN A 105     2786   2018   2176     40     19    -41       C  
ATOM   1513  CG  ASN A 105       9.148  10.069   0.605  1.00 21.05           C  
ANISOU 1513  CG  ASN A 105     3100   2381   2516     53     24    -48       C  
ATOM   1514  ND2 ASN A 105       8.414  11.166   0.802  1.00 27.56           N  
ANISOU 1514  ND2 ASN A 105     3927   3209   3333     77     25    -50       N  
ATOM   1515  OD1 ASN A 105       9.380   9.635  -0.523  1.00 24.73           O  
ANISOU 1515  OD1 ASN A 105     3547   2862   2988     43     24    -51       O  
ATOM   1516  H   ASN A 105       8.526   7.241   1.300  1.00 15.23           H  
ATOM   1517  HA  ASN A 105      11.176   8.224   0.822  1.00 15.38           H  
ATOM   1518  HB2 ASN A 105       8.890   9.220   2.569  1.00 18.37           H  
ATOM   1519  HB3 ASN A 105      10.362  10.079   2.386  1.00 18.37           H  
ATOM   1520 HD21 ASN A 105       8.251  11.502   1.741  1.00 27.56           H  
ATOM   1521 HD22 ASN A 105       8.021  11.659   0.014  1.00 27.56           H  
ATOM   1522  N   TYR A 106      10.620   6.747   3.707  1.00 12.43           N  
ANISOU 1522  N   TYR A 106     2067   1227   1429      3      4    -25       N  
ATOM   1523  CA  TYR A 106      11.241   6.160   4.898  1.00 13.34           C  
ANISOU 1523  CA  TYR A 106     2203   1326   1541     -8     -1    -19       C  
ATOM   1524  C   TYR A 106      12.401   5.197   4.564  1.00 12.65           C  
ANISOU 1524  C   TYR A 106     2115   1237   1455    -23      1    -18       C  
ATOM   1525  O   TYR A 106      13.361   5.133   5.329  1.00 13.31           O  
ANISOU 1525  O   TYR A 106     2213   1314   1530    -30      5    -19       O  
ATOM   1526  CB  TYR A 106      10.141   5.489   5.747  1.00 13.68           C  
ANISOU 1526  CB  TYR A 106     2252   1357   1589    -11    -16    -10       C  
ATOM   1527  CG  TYR A 106      10.578   4.883   7.069  1.00 13.95           C  
ANISOU 1527  CG  TYR A 106     2305   1375   1619    -21    -26     -3       C  
ATOM   1528  CD1 TYR A 106      10.848   5.722   8.169  1.00 16.44           C  
ANISOU 1528  CD1 TYR A 106     2644   1680   1923    -20    -27     -3       C  
ATOM   1529  CD2 TYR A 106      10.683   3.483   7.214  1.00 14.98           C  
ANISOU 1529  CD2 TYR A 106     2431   1503   1759    -32    -35      4       C  
ATOM   1530  CE1 TYR A 106      11.212   5.167   9.411  1.00 17.20           C  
ANISOU 1530  CE1 TYR A 106     2757   1763   2016    -33    -40      4       C  
ATOM   1531  CE2 TYR A 106      11.044   2.928   8.458  1.00 17.35           C  
ANISOU 1531  CE2 TYR A 106     2745   1792   2056    -42    -48     11       C  
ATOM   1532  CZ  TYR A 106      11.306   3.769   9.558  1.00 17.31           C  
ANISOU 1532  CZ  TYR A 106     2761   1776   2038    -44    -50     11       C  
ATOM   1533  OH  TYR A 106      11.640   3.232  10.767  1.00 21.05           O  
ANISOU 1533  OH  TYR A 106     3250   2239   2508    -57    -65     19       O  
ATOM   1534  H   TYR A 106       9.671   6.453   3.530  1.00 12.43           H  
ATOM   1535  HA  TYR A 106      11.655   6.978   5.487  1.00 13.34           H  
ATOM   1536  HB2 TYR A 106       9.340   6.206   5.928  1.00 13.68           H  
ATOM   1537  HB3 TYR A 106       9.642   4.726   5.150  1.00 13.68           H  
ATOM   1538  HD1 TYR A 106      10.775   6.795   8.062  1.00 16.44           H  
ATOM   1539  HD2 TYR A 106      10.488   2.837   6.371  1.00 14.98           H  
ATOM   1540  HE1 TYR A 106      11.420   5.813  10.252  1.00 17.20           H  
ATOM   1541  HE2 TYR A 106      11.120   1.856   8.569  1.00 17.35           H  
ATOM   1542  HH  TYR A 106      11.660   2.275  10.697  1.00 21.05           H  
ATOM   1543  N   LEU A 107      12.311   4.503   3.417  1.00 12.00           N  
ANISOU 1543  N   LEU A 107     2016   1161   1380    -28      1    -18       N  
ATOM   1544  CA  LEU A 107      13.353   3.623   2.882  1.00 12.16           C  
ANISOU 1544  CA  LEU A 107     2039   1180   1401    -42      4    -18       C  
ATOM   1545  C   LEU A 107      14.516   4.399   2.242  1.00 12.25           C  
ANISOU 1545  C   LEU A 107     2051   1200   1403    -48     19    -26       C  
ATOM   1546  O   LEU A 107      15.660   3.966   2.381  1.00 13.29           O  
ANISOU 1546  O   LEU A 107     2197   1324   1530    -60     22    -26       O  
ATOM   1547  CB  LEU A 107      12.723   2.668   1.853  1.00 11.45           C  
ANISOU 1547  CB  LEU A 107     1935   1097   1320    -44      3    -17       C  
ATOM   1548  CG  LEU A 107      11.851   1.568   2.475  1.00 11.76           C  
ANISOU 1548  CG  LEU A 107     1973   1127   1368    -41     -8     -9       C  
ATOM   1549  CD1 LEU A 107      10.934   0.958   1.403  1.00 11.13           C  
ANISOU 1549  CD1 LEU A 107     1880   1055   1295    -41     -6    -10       C  
ATOM   1550  CD2 LEU A 107      12.698   0.501   3.200  1.00 11.77           C  
ANISOU 1550  CD2 LEU A 107     1989   1115   1369    -48    -16     -1       C  
ATOM   1551  H   LEU A 107      11.476   4.567   2.851  1.00 12.00           H  
ATOM   1552  HA  LEU A 107      13.751   3.026   3.703  1.00 12.16           H  
ATOM   1553  HB2 LEU A 107      12.127   3.244   1.144  1.00 11.45           H  
ATOM   1554  HB3 LEU A 107      13.510   2.211   1.254  1.00 11.45           H  
ATOM   1555  HG  LEU A 107      11.213   2.040   3.221  1.00 11.76           H  
ATOM   1556 HD11 LEU A 107      10.319   0.178   1.852  1.00 11.13           H  
ATOM   1557 HD12 LEU A 107      10.291   1.735   0.990  1.00 11.13           H  
ATOM   1558 HD13 LEU A 107      11.541   0.528   0.606  1.00 11.13           H  
ATOM   1559 HD21 LEU A 107      12.041  -0.257   3.625  1.00 11.77           H  
ATOM   1560 HD22 LEU A 107      13.380   0.034   2.490  1.00 11.77           H  
ATOM   1561 HD23 LEU A 107      13.271   0.973   3.998  1.00 11.77           H  
ATOM   1562  N   ARG A 108      14.209   5.529   1.577  1.00 14.17           N  
ANISOU 1562  N   ARG A 108     2279   1460   1645    -40     28    -34       N  
ATOM   1563  CA  ARG A 108      15.190   6.437   0.967  1.00 16.28           C  
ANISOU 1563  CA  ARG A 108     2539   1741   1905    -46     45    -44       C  
ATOM   1564  C   ARG A 108      16.027   7.214   2.002  1.00 17.03           C  
ANISOU 1564  C   ARG A 108     2651   1828   1989    -43     51    -45       C  
ATOM   1565  O   ARG A 108      17.110   7.680   1.651  1.00 19.89           O  
ANISOU 1565  O   ARG A 108     3014   2200   2345    -51     66    -52       O  
ATOM   1566  CB  ARG A 108      14.475   7.424   0.022  1.00 16.68           C  
ANISOU 1566  CB  ARG A 108     2563   1816   1958    -37     50    -51       C  
ATOM   1567  CG  ARG A 108      13.801   6.759  -1.189  1.00 15.33           C  
ANISOU 1567  CG  ARG A 108     2378   1653   1795    -44     46    -51       C  
ATOM   1568  CD  ARG A 108      12.918   7.744  -1.969  1.00 17.30           C  
ANISOU 1568  CD  ARG A 108     2601   1925   2046    -33     47    -57       C  
ATOM   1569  NE  ARG A 108      12.362   7.140  -3.190  1.00 18.24           N  
ANISOU 1569  NE  ARG A 108     2708   2052   2169    -45     44    -58       N  
ATOM   1570  CZ  ARG A 108      11.508   7.707  -4.061  1.00 22.22           C  
ANISOU 1570  CZ  ARG A 108     3191   2577   2675    -41     43    -62       C  
ATOM   1571  NH1 ARG A 108      11.052   8.961  -3.904  1.00 24.27           N1+
ANISOU 1571  NH1 ARG A 108     3436   2852   2934    -21     42    -66       N1+
ATOM   1572  NH2 ARG A 108      11.102   6.990  -5.118  1.00 25.72           N1+
ANISOU 1572  NH2 ARG A 108     3630   3024   3121    -56     40    -63       N1+
ATOM   1573  H   ARG A 108      13.244   5.805   1.470  1.00 14.17           H  
ATOM   1574  HA  ARG A 108      15.874   5.836   0.367  1.00 16.28           H  
ATOM   1575  HB2 ARG A 108      13.731   7.988   0.585  1.00 16.68           H  
ATOM   1576  HB3 ARG A 108      15.187   8.172  -0.326  1.00 16.68           H  
ATOM   1577  HG2 ARG A 108      14.566   6.355  -1.852  1.00 15.33           H  
ATOM   1578  HG3 ARG A 108      13.196   5.919  -0.850  1.00 15.33           H  
ATOM   1579  HD2 ARG A 108      12.103   8.084  -1.330  1.00 17.30           H  
ATOM   1580  HD3 ARG A 108      13.503   8.625  -2.233  1.00 17.30           H  
ATOM   1581  HE  ARG A 108      12.690   6.197  -3.345  1.00 18.24           H  
ATOM   1582 HH11 ARG A 108      11.352   9.511  -3.112  1.00 24.27           H  
ATOM   1583 HH12 ARG A 108      10.411   9.354  -4.578  1.00 24.27           H  
ATOM   1584 HH21 ARG A 108      11.437   6.046  -5.247  1.00 25.72           H  
ATOM   1585 HH22 ARG A 108      10.460   7.394  -5.785  1.00 25.72           H  
ATOM   1586  N   GLU A 109      15.530   7.324   3.247  1.00 15.53           N  
ANISOU 1586  N   GLU A 109     2480   1624   1798    -34     42    -39       N  
ATOM   1587  CA  GLU A 109      16.251   7.861   4.398  1.00 16.57           C  
ANISOU 1587  CA  GLU A 109     2634   1744   1917    -32     49    -41       C  
ATOM   1588  C   GLU A 109      17.343   6.882   4.867  1.00 16.04           C  
ANISOU 1588  C   GLU A 109     2588   1661   1844    -51     46    -36       C  
ATOM   1589  O   GLU A 109      17.071   5.973   5.651  1.00 15.32           O  
ANISOU 1589  O   GLU A 109     2512   1553   1755    -55     30    -27       O  
ATOM   1590  CB  GLU A 109      15.240   8.206   5.512  1.00 19.50           C  
ANISOU 1590  CB  GLU A 109     3021   2102   2285    -19     39    -36       C  
ATOM   1591  CG  GLU A 109      14.511   9.545   5.269  1.00 24.08           C  
ANISOU 1591  CG  GLU A 109     3585   2695   2867      2     42    -39       C  
ATOM   1592  CD  GLU A 109      13.426   9.893   6.302  1.00 30.77           C  
ANISOU 1592  CD  GLU A 109     4450   3528   3711     14     31    -34       C  
ATOM   1593  OE1 GLU A 109      12.844   8.972   6.915  1.00 27.30           O  
ANISOU 1593  OE1 GLU A 109     4021   3075   3277      7     14    -26       O  
ATOM   1594  OE2 GLU A 109      13.194  11.108   6.483  1.00 44.34           O1-
ANISOU 1594  OE2 GLU A 109     6175   5251   5423     32     41    -39       O1-
ATOM   1595  H   GLU A 109      14.585   7.023   3.442  1.00 15.53           H  
ATOM   1596  HA  GLU A 109      16.739   8.785   4.089  1.00 16.57           H  
ATOM   1597  HB2 GLU A 109      14.506   7.405   5.596  1.00 19.50           H  
ATOM   1598  HB3 GLU A 109      15.756   8.244   6.471  1.00 19.50           H  
ATOM   1599  HG2 GLU A 109      15.243  10.352   5.230  1.00 24.08           H  
ATOM   1600  HG3 GLU A 109      14.071   9.540   4.272  1.00 24.08           H  
ATOM   1601  N   MET A 110      18.570   7.109   4.368  1.00 17.33           N  
ANISOU 1601  N   MET A 110     2756   1829   2000    -62     62    -43       N  
ATOM   1602  CA  MET A 110      19.781   6.342   4.685  1.00 18.13           C  
ANISOU 1602  CA  MET A 110     2881   1915   2094    -79     60    -39       C  
ATOM   1603  C   MET A 110      20.283   6.528   6.131  1.00 17.18           C  
ANISOU 1603  C   MET A 110     2792   1772   1963    -79     52    -34       C  
ATOM   1604  O   MET A 110      21.118   5.736   6.571  1.00 16.81           O  
ANISOU 1604  O   MET A 110     2765   1709   1913    -90     41    -27       O  
ATOM   1605  CB  MET A 110      20.895   6.712   3.681  1.00 22.89           C  
ANISOU 1605  CB  MET A 110     3482   2526   2689    -93     79    -48       C  
ATOM   1606  CG  MET A 110      20.546   6.472   2.200  1.00 25.75           C  
ANISOU 1606  CG  MET A 110     3817   2906   3060    -99     83    -52       C  
ATOM   1607  SD  MET A 110      20.131   4.764   1.743  1.00 28.37           S  
ANISOU 1607  SD  MET A 110     4149   3228   3402   -105     64    -42       S  
ATOM   1608  CE  MET A 110      21.746   3.971   1.981  1.00 31.57           C  
ANISOU 1608  CE  MET A 110     4587   3615   3792   -126     71    -42       C  
ATOM   1609  H   MET A 110      18.718   7.864   3.714  1.00 17.33           H  
ATOM   1610  HA  MET A 110      19.549   5.286   4.548  1.00 18.13           H  
ATOM   1611  HB2 MET A 110      21.173   7.757   3.821  1.00 22.89           H  
ATOM   1612  HB3 MET A 110      21.803   6.163   3.932  1.00 22.89           H  
ATOM   1613  HG2 MET A 110      19.727   7.130   1.913  1.00 25.75           H  
ATOM   1614  HG3 MET A 110      21.368   6.821   1.576  1.00 25.75           H  
ATOM   1615  HE1 MET A 110      21.669   2.911   1.742  1.00 31.57           H  
ATOM   1616  HE2 MET A 110      22.481   4.439   1.326  1.00 31.57           H  
ATOM   1617  HE3 MET A 110      22.059   4.088   3.019  1.00 31.57           H  
ATOM   1618  N   ARG A 111      19.765   7.547   6.841  1.00 15.21           N  
ANISOU 1618  N   ARG A 111     2548   1522   1709    -66     55    -36       N  
ATOM   1619  CA  ARG A 111      20.060   7.870   8.240  1.00 13.97           C  
ANISOU 1619  CA  ARG A 111     2425   1343   1541    -68     46    -30       C  
ATOM   1620  C   ARG A 111      19.660   6.773   9.248  1.00 13.36           C  
ANISOU 1620  C   ARG A 111     2356   1252   1469    -74     21    -19       C  
ATOM   1621  O   ARG A 111      20.275   6.705  10.313  1.00 14.47           O  
ANISOU 1621  O   ARG A 111     2524   1376   1599    -83     11    -13       O  
ATOM   1622  CB  ARG A 111      19.408   9.230   8.588  1.00 15.15           C  
ANISOU 1622  CB  ARG A 111     2581   1491   1683    -52     53    -33       C  
ATOM   1623  CG  ARG A 111      17.866   9.268   8.524  1.00 15.65           C  
ANISOU 1623  CG  ARG A 111     2627   1563   1758    -37     44    -31       C  
ATOM   1624  CD  ARG A 111      17.302  10.678   8.776  1.00 16.01           C  
ANISOU 1624  CD  ARG A 111     2683   1606   1793    -19     53    -35       C  
ATOM   1625  NE  ARG A 111      15.833  10.691   8.880  1.00 16.33           N  
ANISOU 1625  NE  ARG A 111     2708   1656   1843     -3     48    -35       N  
ATOM   1626  CZ  ARG A 111      15.084  10.544   9.990  1.00 15.58           C  
ANISOU 1626  CZ  ARG A 111     2621   1549   1749     -3     31    -27       C  
ATOM   1627  NH1 ARG A 111      15.628  10.337  11.199  1.00 16.29           N1+
ANISOU 1627  NH1 ARG A 111     2736   1620   1833    -18     16    -20       N1+
ATOM   1628  NH2 ARG A 111      13.751  10.610   9.880  1.00 17.02           N1+
ANISOU 1628  NH2 ARG A 111     2789   1739   1938     11     27    -28       N1+
ATOM   1629  H   ARG A 111      19.103   8.177   6.411  1.00 15.21           H  
ATOM   1630  HA  ARG A 111      21.139   8.001   8.319  1.00 13.97           H  
ATOM   1631  HB2 ARG A 111      19.735   9.542   9.580  1.00 15.15           H  
ATOM   1632  HB3 ARG A 111      19.815  10.002   7.935  1.00 15.15           H  
ATOM   1633  HG2 ARG A 111      17.535   8.914   7.548  1.00 15.65           H  
ATOM   1634  HG3 ARG A 111      17.455   8.577   9.261  1.00 15.65           H  
ATOM   1635  HD2 ARG A 111      17.734  11.082   9.692  1.00 16.01           H  
ATOM   1636  HD3 ARG A 111      17.614  11.342   7.970  1.00 16.01           H  
ATOM   1637  HE  ARG A 111      15.386  10.829   7.984  1.00 16.33           H  
ATOM   1638 HH11 ARG A 111      16.632  10.287  11.299  1.00 16.29           H  
ATOM   1639 HH12 ARG A 111      15.034  10.232  12.009  1.00 16.29           H  
ATOM   1640 HH21 ARG A 111      13.326  10.767   8.977  1.00 17.02           H  
ATOM   1641 HH22 ARG A 111      13.171  10.503  10.700  1.00 17.02           H  
ATOM   1642  N   HIS A 112      18.668   5.936   8.899  1.00 12.24           N  
ANISOU 1642  N   HIS A 112     2190   1119   1341    -69     10    -15       N  
ATOM   1643  CA  HIS A 112      18.219   4.808   9.719  1.00 12.32           C  
ANISOU 1643  CA  HIS A 112     2204   1120   1358    -73    -13     -4       C  
ATOM   1644  C   HIS A 112      19.186   3.611   9.674  1.00 12.23           C  
ANISOU 1644  C   HIS A 112     2205   1098   1344    -85    -22      2       C  
ATOM   1645  O   HIS A 112      19.324   2.931  10.690  1.00 12.36           O  
ANISOU 1645  O   HIS A 112     2231   1106   1360    -89    -42     10       O  
ATOM   1646  CB  HIS A 112      16.810   4.372   9.284  1.00 14.10           C  
ANISOU 1646  CB  HIS A 112     2402   1357   1600    -65    -20     -2       C  
ATOM   1647  CG  HIS A 112      15.763   5.459   9.323  1.00 13.96           C  
ANISOU 1647  CG  HIS A 112     2376   1345   1582    -53    -15     -5       C  
ATOM   1648  CD2 HIS A 112      15.031   5.983   8.278  1.00 14.49           C  
ANISOU 1648  CD2 HIS A 112     2422   1428   1656    -41     -4    -12       C  
ATOM   1649  ND1 HIS A 112      15.383   6.104  10.506  1.00 16.03           N  
ANISOU 1649  ND1 HIS A 112     2657   1596   1837    -51    -22     -3       N  
ATOM   1650  CE1 HIS A 112      14.453   6.974  10.135  1.00 16.26           C  
ANISOU 1650  CE1 HIS A 112     2677   1633   1868    -36    -15     -7       C  
ATOM   1651  NE2 HIS A 112      14.210   6.951   8.824  1.00 16.24           N  
ANISOU 1651  NE2 HIS A 112     2650   1647   1874    -29     -5    -13       N  
ATOM   1652  H   HIS A 112      18.182   6.066   8.023  1.00 12.24           H  
ATOM   1653  HA  HIS A 112      18.159   5.150  10.752  1.00 12.32           H  
ATOM   1654  HB2 HIS A 112      16.856   3.952   8.279  1.00 14.10           H  
ATOM   1655  HB3 HIS A 112      16.485   3.536   9.902  1.00 14.10           H  
ATOM   1656  HD2 HIS A 112      15.178   5.611   7.275  1.00 14.49           H  
ATOM   1657  HE1 HIS A 112      13.980   7.607  10.871  1.00 16.26           H  
ATOM   1658  HE2 HIS A 112      13.584   7.476   8.229  1.00 16.24           H  
ATOM   1659  N   ARG A 113      19.843   3.393   8.515  0.50 11.88           N  
ANISOU 1659  N   ARG A 113     2158   1058   1298    -90    -10     -3       N  
ATOM   1660  CA  ARG A 113      20.834   2.340   8.244  0.50 12.20           C  
ANISOU 1660  CA  ARG A 113     2216   1087   1333    -99    -18      2       C  
ATOM   1661  C   ARG A 113      20.268   0.930   8.507  0.50 12.28           C  
ANISOU 1661  C   ARG A 113     2217   1095   1354    -96    -40     13       C  
ATOM   1662  O   ARG A 113      20.746   0.233   9.404  0.50 12.27           O  
ANISOU 1662  O   ARG A 113     2231   1081   1348    -99    -58     21       O  
ATOM   1663  CB  ARG A 113      22.153   2.610   9.014  0.50 13.09           C  
ANISOU 1663  CB  ARG A 113     2362   1182   1428   -107    -21      4       C  
ATOM   1664  CG  ARG A 113      22.799   3.965   8.677  0.50 13.68           C  
ANISOU 1664  CG  ARG A 113     2447   1259   1491   -112      4     -7       C  
ATOM   1665  CD  ARG A 113      24.095   4.220   9.461  0.50 14.71           C  
ANISOU 1665  CD  ARG A 113     2613   1371   1603   -118      2     -6       C  
ATOM   1666  NE  ARG A 113      24.778   5.445   9.005  0.50 15.53           N  
ANISOU 1666  NE  ARG A 113     2735   1473   1693   -125     26    -15       N  
ATOM   1667  CZ  ARG A 113      24.512   6.724   9.340  0.50 15.52           C  
ANISOU 1667  CZ  ARG A 113     2727   1482   1689   -117     47    -24       C  
ATOM   1668  NH1 ARG A 113      23.533   7.062  10.194  0.50 15.35           N1+
ANISOU 1668  NH1 ARG A 113     2684   1471   1677   -102     46    -25       N1+
ATOM   1669  NH2 ARG A 113      25.250   7.699   8.795  0.50 17.59           N1+
ANISOU 1669  NH2 ARG A 113     3006   1741   1936   -125     69    -32       N1+
ATOM   1670  H   ARG A 113      19.671   3.990   7.718  0.50 11.88           H  
ATOM   1671  HA  ARG A 113      21.071   2.393   7.181  0.50 12.20           H  
ATOM   1672  HB2 ARG A 113      21.963   2.556  10.086  0.50 13.09           H  
ATOM   1673  HB3 ARG A 113      22.863   1.810   8.807  0.50 13.09           H  
ATOM   1674  HG2 ARG A 113      23.007   4.012   7.609  0.50 13.68           H  
ATOM   1675  HG3 ARG A 113      22.088   4.766   8.883  0.50 13.68           H  
ATOM   1676  HD2 ARG A 113      23.865   4.307  10.523  0.50 14.71           H  
ATOM   1677  HD3 ARG A 113      24.763   3.367   9.344  0.50 14.71           H  
ATOM   1678  HE  ARG A 113      25.530   5.238   8.363  0.50 15.53           H  
ATOM   1679 HH11 ARG A 113      22.960   6.344  10.615  0.50 15.35           H  
ATOM   1680 HH12 ARG A 113      23.370   8.034  10.416  0.50 15.35           H  
ATOM   1681 HH21 ARG A 113      25.990   7.470   8.147  0.50 17.59           H  
ATOM   1682 HH22 ARG A 113      25.068   8.664   9.033  0.50 17.59           H  
ATOM   1683  N   PHE A 114      19.220   0.571   7.745  1.00 12.12           N  
ANISOU 1683  N   PHE A 114     2169   1087   1348    -89    -38     12       N  
ATOM   1684  CA  PHE A 114      18.420  -0.639   7.941  1.00 12.87           C  
ANISOU 1684  CA  PHE A 114     2253   1183   1455    -83    -55     21       C  
ATOM   1685  C   PHE A 114      19.220  -1.947   7.806  1.00 12.58           C  
ANISOU 1685  C   PHE A 114     2228   1137   1416    -85    -66     29       C  
ATOM   1686  O   PHE A 114      19.920  -2.138   6.810  1.00 14.59           O  
ANISOU 1686  O   PHE A 114     2492   1387   1664    -89    -55     25       O  
ATOM   1687  CB  PHE A 114      17.240  -0.664   6.948  1.00 12.74           C  
ANISOU 1687  CB  PHE A 114     2207   1181   1453    -75    -49     19       C  
ATOM   1688  CG  PHE A 114      16.264   0.493   7.060  1.00 12.28           C  
ANISOU 1688  CG  PHE A 114     2135   1131   1399    -70    -44     15       C  
ATOM   1689  CD1 PHE A 114      15.405   0.592   8.177  1.00 13.97           C  
ANISOU 1689  CD1 PHE A 114     2349   1344   1616    -68    -56     20       C  
ATOM   1690  CD2 PHE A 114      16.269   1.528   6.102  1.00 12.22           C  
ANISOU 1690  CD2 PHE A 114     2118   1134   1391    -68    -27      5       C  
ATOM   1691  CE1 PHE A 114      14.535   1.669   8.287  1.00 13.33           C  
ANISOU 1691  CE1 PHE A 114     2261   1269   1536    -62    -50     15       C  
ATOM   1692  CE2 PHE A 114      15.385   2.592   6.228  1.00 14.46           C  
ANISOU 1692  CE2 PHE A 114     2390   1427   1678    -59    -23      1       C  
ATOM   1693  CZ  PHE A 114      14.513   2.654   7.307  1.00 13.59           C  
ANISOU 1693  CZ  PHE A 114     2284   1312   1569    -56    -34      6       C  
ATOM   1694  H   PHE A 114      18.934   1.155   6.972  1.00 12.12           H  
ATOM   1695  HA  PHE A 114      18.006  -0.605   8.949  1.00 12.87           H  
ATOM   1696  HB2 PHE A 114      17.627  -0.711   5.931  1.00 12.74           H  
ATOM   1697  HB3 PHE A 114      16.699  -1.603   7.056  1.00 12.74           H  
ATOM   1698  HD1 PHE A 114      15.425  -0.170   8.943  1.00 13.97           H  
ATOM   1699  HD2 PHE A 114      16.960   1.493   5.273  1.00 12.22           H  
ATOM   1700  HE1 PHE A 114      13.872   1.744   9.136  1.00 13.33           H  
ATOM   1701  HE2 PHE A 114      15.373   3.376   5.485  1.00 14.46           H  
ATOM   1702  HZ  PHE A 114      13.815   3.475   7.382  1.00 13.59           H  
ATOM   1703  N   GLN A 115      19.043  -2.839   8.794  1.00 12.32           N  
ANISOU 1703  N   GLN A 115     2192   1102   1388    -81    -87     39       N  
ATOM   1704  CA  GLN A 115      19.484  -4.235   8.759  1.00 13.69           C  
ANISOU 1704  CA  GLN A 115     2369   1271   1564    -76    -98     47       C  
ATOM   1705  C   GLN A 115      18.641  -5.053   7.769  1.00 12.75           C  
ANISOU 1705  C   GLN A 115     2225   1162   1460    -65    -94     48       C  
ATOM   1706  O   GLN A 115      17.493  -4.694   7.505  1.00 12.22           O  
ANISOU 1706  O   GLN A 115     2135   1104   1402    -63    -91     47       O  
ATOM   1707  CB  GLN A 115      19.324  -4.845  10.167  1.00 14.94           C  
ANISOU 1707  CB  GLN A 115     2531   1425   1721    -75   -124     58       C  
ATOM   1708  CG  GLN A 115      20.206  -4.191  11.248  1.00 17.40           C  
ANISOU 1708  CG  GLN A 115     2867   1727   2018    -87   -131     58       C  
ATOM   1709  CD  GLN A 115      19.999  -4.822  12.627  1.00 20.28           C  
ANISOU 1709  CD  GLN A 115     3231   2092   2383    -87   -159     69       C  
ATOM   1710  NE2 GLN A 115      21.063  -4.896  13.429  1.00 22.39           N  
ANISOU 1710  NE2 GLN A 115     3499   2357   2652    -78   -171     77       N  
ATOM   1711  OE1 GLN A 115      18.890  -5.216  12.982  1.00 23.46           O  
ANISOU 1711  OE1 GLN A 115     3629   2498   2785    -95   -170     72       O  
ATOM   1712  H   GLN A 115      18.573  -2.563   9.644  1.00 12.32           H  
ATOM   1713  HA  GLN A 115      20.532  -4.276   8.463  1.00 13.69           H  
ATOM   1714  HB2 GLN A 115      18.278  -4.785  10.470  1.00 14.94           H  
ATOM   1715  HB3 GLN A 115      19.537  -5.913  10.124  1.00 14.94           H  
ATOM   1716  HG2 GLN A 115      21.255  -4.280  10.963  1.00 17.40           H  
ATOM   1717  HG3 GLN A 115      19.985  -3.125  11.300  1.00 17.40           H  
ATOM   1718 HE21 GLN A 115      21.957  -4.545  13.115  1.00 22.39           H  
ATOM   1719 HE22 GLN A 115      20.975  -5.305  14.348  1.00 22.39           H  
ATOM   1720  N   THR A 116      19.187  -6.187   7.300  1.00 12.09           N  
ANISOU 1720  N   THR A 116     2147   1071   1374    -59    -95     52       N  
ATOM   1721  CA  THR A 116      18.450  -7.178   6.506  1.00 12.94           C  
ANISOU 1721  CA  THR A 116     2234   1187   1495    -48    -91     54       C  
ATOM   1722  C   THR A 116      17.287  -7.833   7.294  1.00 12.35           C  
ANISOU 1722  C   THR A 116     2135   1123   1436    -39   -106     62       C  
ATOM   1723  O   THR A 116      16.282  -8.189   6.681  1.00 12.63           O  
ANISOU 1723  O   THR A 116     2148   1167   1482    -34    -99     61       O  
ATOM   1724  CB  THR A 116      19.394  -8.290   5.967  1.00 13.81           C  
ANISOU 1724  CB  THR A 116     2360   1287   1600    -40    -87     56       C  
ATOM   1725  CG2 THR A 116      20.638  -7.745   5.248  1.00 14.56           C  
ANISOU 1725  CG2 THR A 116     2476   1375   1682    -53    -69     46       C  
ATOM   1726  OG1 THR A 116      19.804  -9.204   6.970  1.00 15.41           O  
ANISOU 1726  OG1 THR A 116     2577   1482   1798    -33   -105     66       O  
ATOM   1727  H   THR A 116      20.157  -6.396   7.490  1.00 12.09           H  
ATOM   1728  HA  THR A 116      18.020  -6.662   5.648  1.00 12.94           H  
ATOM   1729  HB  THR A 116      18.826  -8.859   5.232  1.00 13.81           H  
ATOM   1730  HG1 THR A 116      20.382  -9.865   6.583  1.00 15.41           H  
ATOM   1731 HG21 THR A 116      21.250  -8.576   4.899  1.00 14.56           H  
ATOM   1732 HG22 THR A 116      20.329  -7.139   4.396  1.00 14.56           H  
ATOM   1733 HG23 THR A 116      21.218  -7.132   5.938  1.00 14.56           H  
ATOM   1734  N   GLN A 117      17.428  -7.915   8.631  1.00 12.85           N  
ANISOU 1734  N   GLN A 117     2199   1186   1497    -40   -125     70       N  
ATOM   1735  CA  GLN A 117      16.404  -8.343   9.585  1.00 13.97           C  
ANISOU 1735  CA  GLN A 117     2315   1340   1652    -36   -139     77       C  
ATOM   1736  C   GLN A 117      15.267  -7.315   9.743  1.00 13.13           C  
ANISOU 1736  C   GLN A 117     2195   1243   1552    -45   -130     71       C  
ATOM   1737  O   GLN A 117      14.108  -7.715   9.833  1.00 13.74           O  
ANISOU 1737  O   GLN A 117     2249   1331   1642    -41   -130     74       O  
ATOM   1738  CB  GLN A 117      17.069  -8.606  10.952  1.00  0.00           C  
ATOM   1739  CG  GLN A 117      18.062  -9.788  10.953  1.00  0.00           C  
ATOM   1740  CD  GLN A 117      18.762  -9.975  12.304  1.00  0.00           C  
ATOM   1741  NE2 GLN A 117      19.246 -11.189  12.574  1.00  0.00           N  
ATOM   1742  OE1 GLN A 117      18.894  -9.037  13.089  1.00  0.00           O  
ATOM   1743  H   GLN A 117      18.307  -7.668   9.062  1.00 12.85           H  
ATOM   1744  HA  GLN A 117      15.973  -9.278   9.228  1.00 13.97           H  
ATOM   1745  HB2 GLN A 117      17.582  -7.703  11.284  1.00  0.00           H  
ATOM   1746  HB3 GLN A 117      16.297  -8.781  11.701  1.00  0.00           H  
ATOM   1747  HG2 GLN A 117      17.534 -10.704  10.689  1.00  0.00           H  
ATOM   1748  HG3 GLN A 117      18.810  -9.633  10.175  1.00  0.00           H  
ATOM   1749 HE21 GLN A 117      19.143 -11.934  11.901  1.00  0.00           H  
ATOM   1750 HE22 GLN A 117      19.716 -11.362  13.451  1.00  0.00           H  
ATOM   1751  N   GLN A 118      15.616  -6.014   9.761  1.00 11.01           N  
ANISOU 1751  N   GLN A 118     1943    969   1273    -55   -121     63       N  
ATOM   1752  CA  GLN A 118      14.666  -4.898   9.840  1.00 11.21           C  
ANISOU 1752  CA  GLN A 118     1959   1000   1302    -59   -114     57       C  
ATOM   1753  C   GLN A 118      13.820  -4.731   8.570  1.00 10.38           C  
ANISOU 1753  C   GLN A 118     1838    901   1205    -52    -97     52       C  
ATOM   1754  O   GLN A 118      12.642  -4.402   8.685  1.00 10.45           O  
ANISOU 1754  O   GLN A 118     1831    917   1222    -50    -94     51       O  
ATOM   1755  CB  GLN A 118      15.401  -3.589  10.185  1.00 11.50           C  
ANISOU 1755  CB  GLN A 118     2016   1029   1324    -68   -107     50       C  
ATOM   1756  CG  GLN A 118      15.842  -3.515  11.659  1.00 12.70           C  
ANISOU 1756  CG  GLN A 118     2187   1173   1465    -78   -123     54       C  
ATOM   1757  CD  GLN A 118      16.629  -2.240  11.970  1.00 13.83           C  
ANISOU 1757  CD  GLN A 118     2354   1307   1594    -83   -111     46       C  
ATOM   1758  NE2 GLN A 118      16.358  -1.622  13.121  1.00 14.18           N  
ANISOU 1758  NE2 GLN A 118     2401   1352   1635    -85   -105     42       N  
ATOM   1759  OE1 GLN A 118      17.490  -1.828  11.198  1.00 15.45           O  
ANISOU 1759  OE1 GLN A 118     2577   1504   1789    -85   -106     44       O  
ATOM   1760  H   GLN A 118      16.590  -5.751   9.719  1.00 11.01           H  
ATOM   1761  HA  GLN A 118      13.981  -5.112  10.661  1.00 11.21           H  
ATOM   1762  HB2 GLN A 118      16.274  -3.483   9.540  1.00 11.50           H  
ATOM   1763  HB3 GLN A 118      14.756  -2.740   9.958  1.00 11.50           H  
ATOM   1764  HG2 GLN A 118      14.965  -3.565  12.303  1.00 12.70           H  
ATOM   1765  HG3 GLN A 118      16.454  -4.385  11.898  1.00 12.70           H  
ATOM   1766 HE21 GLN A 118      15.659  -1.999  13.745  1.00 14.18           H  
ATOM   1767 HE22 GLN A 118      16.853  -0.776  13.369  1.00 14.18           H  
ATOM   1768  N   LEU A 119      14.417  -4.998   7.397  1.00 10.72           N  
ANISOU 1768  N   LEU A 119     1888    940   1244    -49    -85     47       N  
ATOM   1769  CA  LEU A 119      13.733  -5.009   6.103  1.00 10.38           C  
ANISOU 1769  CA  LEU A 119     1832    903   1207    -44    -70     42       C  
ATOM   1770  C   LEU A 119      12.825  -6.246   5.936  1.00  9.98           C  
ANISOU 1770  C   LEU A 119     1764    857   1169    -34    -74     49       C  
ATOM   1771  O   LEU A 119      11.826  -6.150   5.226  1.00 10.54           O  
ANISOU 1771  O   LEU A 119     1820    935   1248    -32    -67     46       O  
ATOM   1772  CB  LEU A 119      14.784  -4.909   4.975  1.00 10.64           C  
ANISOU 1772  CB  LEU A 119     1881    930   1231    -47    -59     37       C  
ATOM   1773  CG  LEU A 119      15.586  -3.583   4.963  1.00 11.69           C  
ANISOU 1773  CG  LEU A 119     2030   1060   1352    -57    -51     29       C  
ATOM   1774  CD1 LEU A 119      16.770  -3.650   3.979  1.00 13.32           C  
ANISOU 1774  CD1 LEU A 119     2252   1261   1549    -63    -39     24       C  
ATOM   1775  CD2 LEU A 119      14.710  -2.333   4.743  1.00 12.12           C  
ANISOU 1775  CD2 LEU A 119     2072   1124   1407    -58    -42     21       C  
ATOM   1776  H   LEU A 119      15.405  -5.209   7.370  1.00 10.72           H  
ATOM   1777  HA  LEU A 119      13.102  -4.122   6.051  1.00 10.38           H  
ATOM   1778  HB2 LEU A 119      15.476  -5.748   5.050  1.00 10.64           H  
ATOM   1779  HB3 LEU A 119      14.294  -5.043   4.011  1.00 10.64           H  
ATOM   1780  HG  LEU A 119      16.021  -3.480   5.957  1.00 11.69           H  
ATOM   1781 HD11 LEU A 119      17.310  -2.704   3.995  1.00 13.32           H  
ATOM   1782 HD12 LEU A 119      17.441  -4.457   4.272  1.00 13.32           H  
ATOM   1783 HD13 LEU A 119      16.395  -3.837   2.972  1.00 13.32           H  
ATOM   1784 HD21 LEU A 119      15.339  -1.443   4.747  1.00 12.12           H  
ATOM   1785 HD22 LEU A 119      14.198  -2.412   3.784  1.00 12.12           H  
ATOM   1786 HD23 LEU A 119      13.973  -2.260   5.543  1.00 12.12           H  
ATOM   1787  N   LEU A 120      13.141  -7.360   6.625  1.00 10.81           N  
ANISOU 1787  N   LEU A 120     1870    959   1277    -28    -86     58       N  
ATOM   1788  CA  LEU A 120      12.305  -8.565   6.675  1.00 11.22           C  
ANISOU 1788  CA  LEU A 120     1904   1018   1342    -17    -88     64       C  
ATOM   1789  C   LEU A 120      11.043  -8.369   7.536  1.00 12.02           C  
ANISOU 1789  C   LEU A 120     1985   1130   1452    -20    -94     67       C  
ATOM   1790  O   LEU A 120      10.021  -8.987   7.238  1.00 11.65           O  
ANISOU 1790  O   LEU A 120     1921   1089   1415    -15    -86     67       O  
ATOM   1791  CB  LEU A 120      13.155  -9.764   7.169  1.00 12.55           C  
ANISOU 1791  CB  LEU A 120     2076   1182   1509     -6   -100     74       C  
ATOM   1792  CG  LEU A 120      12.594 -11.176   6.880  1.00 15.30           C  
ANISOU 1792  CG  LEU A 120     2408   1536   1869     11    -98     80       C  
ATOM   1793  CD1 LEU A 120      12.142 -11.406   5.422  1.00 14.99           C  
ANISOU 1793  CD1 LEU A 120     2370   1494   1831     16    -79     75       C  
ATOM   1794  CD2 LEU A 120      13.633 -12.235   7.289  1.00 17.33           C  
ANISOU 1794  CD2 LEU A 120     2672   1789   2123     24   -111     89       C  
ATOM   1795  H   LEU A 120      14.002  -7.401   7.152  1.00 10.81           H  
ATOM   1796  HA  LEU A 120      11.982  -8.786   5.658  1.00 11.22           H  
ATOM   1797  HB2 LEU A 120      14.161  -9.685   6.757  1.00 12.55           H  
ATOM   1798  HB3 LEU A 120      13.333  -9.661   8.240  1.00 12.55           H  
ATOM   1799  HG  LEU A 120      11.721 -11.316   7.517  1.00 15.30           H  
ATOM   1800 HD11 LEU A 120      11.764 -12.422   5.314  1.00 14.99           H  
ATOM   1801 HD12 LEU A 120      11.353 -10.697   5.170  1.00 14.99           H  
ATOM   1802 HD13 LEU A 120      12.989 -11.260   4.751  1.00 14.99           H  
ATOM   1803 HD21 LEU A 120      13.239 -13.230   7.085  1.00 17.33           H  
ATOM   1804 HD22 LEU A 120      14.550 -12.084   6.719  1.00 17.33           H  
ATOM   1805 HD23 LEU A 120      13.849 -12.141   8.353  1.00 17.33           H  
ATOM   1806  N   GLU A 121      11.124  -7.489   8.553  1.00 11.87           N  
ANISOU 1806  N   GLU A 121     1970   1111   1428    -31   -105     68       N  
ATOM   1807  CA  GLU A 121      10.001  -7.083   9.401  1.00 12.08           C  
ANISOU 1807  CA  GLU A 121     1983   1146   1460    -39   -110     70       C  
ATOM   1808  C   GLU A 121       8.949  -6.283   8.609  1.00 10.42           C  
ANISOU 1808  C   GLU A 121     1772    937   1251    -41    -96     62       C  
ATOM   1809  O   GLU A 121       7.764  -6.569   8.755  1.00 11.81           O  
ANISOU 1809  O   GLU A 121     1934   1120   1434    -42    -94     63       O  
ATOM   1810  CB  GLU A 121      10.528  -6.299  10.629  1.00 13.90           C  
ANISOU 1810  CB  GLU A 121     2226   1373   1681    -52   -125     72       C  
ATOM   1811  CG  GLU A 121       9.476  -5.981  11.723  1.00 17.94           C  
ANISOU 1811  CG  GLU A 121     2729   1892   2196    -64   -133     75       C  
ATOM   1812  CD  GLU A 121       9.015  -7.171  12.584  1.00 24.03           C  
ANISOU 1812  CD  GLU A 121     3477   2676   2977    -65   -146     85       C  
ATOM   1813  OE1 GLU A 121       9.706  -8.216  12.599  1.00 28.75           O  
ANISOU 1813  OE1 GLU A 121     4065   3277   3580    -54   -153     91       O  
ATOM   1814  OE2 GLU A 121       7.960  -7.015  13.239  1.00 29.73           O1-
ANISOU 1814  OE2 GLU A 121     4192   3404   3701    -79   -149     85       O1-
ATOM   1815  H   GLU A 121      12.009  -7.056   8.777  1.00 11.87           H  
ATOM   1816  HA  GLU A 121       9.520  -7.989   9.769  1.00 12.08           H  
ATOM   1817  HB2 GLU A 121      11.358  -6.846  11.076  1.00 13.90           H  
ATOM   1818  HB3 GLU A 121      10.990  -5.371  10.292  1.00 13.90           H  
ATOM   1819  HG2 GLU A 121       9.860  -5.194  12.373  1.00 17.94           H  
ATOM   1820  HG3 GLU A 121       8.607  -5.513  11.261  1.00 17.94           H  
ATOM   1821  N   MET A 122       9.397  -5.350   7.746  1.00 10.25           N  
ANISOU 1821  N   MET A 122     1763    910   1221    -40    -85     53       N  
ATOM   1822  CA  MET A 122       8.548  -4.570   6.831  1.00  9.93           C  
ANISOU 1822  CA  MET A 122     1721    872   1181    -39    -73     46       C  
ATOM   1823  C   MET A 122       7.752  -5.446   5.850  1.00  9.59           C  
ANISOU 1823  C   MET A 122     1663    833   1148    -31    -64     46       C  
ATOM   1824  O   MET A 122       6.583  -5.156   5.595  1.00 10.42           O  
ANISOU 1824  O   MET A 122     1760    942   1257    -31    -59     45       O  
ATOM   1825  CB  MET A 122       9.401  -3.571   6.023  1.00 10.49           C  
ANISOU 1825  CB  MET A 122     1803    940   1242    -39    -63     37       C  
ATOM   1826  CG  MET A 122      10.222  -2.596   6.870  1.00 11.49           C  
ANISOU 1826  CG  MET A 122     1946   1061   1358    -46    -68     35       C  
ATOM   1827  SD  MET A 122      11.167  -1.423   5.873  1.00 14.32           S  
ANISOU 1827  SD  MET A 122     2315   1420   1706    -45    -53     24       S  
ATOM   1828  CE  MET A 122      12.228  -0.734   7.164  1.00 15.59           C  
ANISOU 1828  CE  MET A 122     2498   1571   1854    -52    -59     24       C  
ATOM   1829  H   MET A 122      10.384  -5.143   7.693  1.00 10.25           H  
ATOM   1830  HA  MET A 122       7.838  -4.001   7.431  1.00  9.93           H  
ATOM   1831  HB2 MET A 122      10.067  -4.121   5.359  1.00 10.49           H  
ATOM   1832  HB3 MET A 122       8.755  -3.009   5.349  1.00 10.49           H  
ATOM   1833  HG2 MET A 122       9.557  -2.049   7.539  1.00 11.49           H  
ATOM   1834  HG3 MET A 122      10.901  -3.156   7.511  1.00 11.49           H  
ATOM   1835  HE1 MET A 122      12.888   0.017   6.730  1.00 15.59           H  
ATOM   1836  HE2 MET A 122      11.610  -0.272   7.934  1.00 15.59           H  
ATOM   1837  HE3 MET A 122      12.825  -1.530   7.608  1.00 15.59           H  
ATOM   1838  N   CYS A 123       8.406  -6.509   5.345  1.00 10.19           N  
ANISOU 1838  N   CYS A 123     1740    907   1226    -25    -61     48       N  
ATOM   1839  CA  CYS A 123       7.817  -7.517   4.465  1.00  9.86           C  
ANISOU 1839  CA  CYS A 123     1687    866   1191    -16    -52     49       C  
ATOM   1840  C   CYS A 123       6.745  -8.344   5.194  1.00 10.87           C  
ANISOU 1840  C   CYS A 123     1799   1002   1330    -13    -56     57       C  
ATOM   1841  O   CYS A 123       5.705  -8.616   4.599  1.00 11.07           O  
ANISOU 1841  O   CYS A 123     1816   1029   1360    -10    -47     56       O  
ATOM   1842  CB  CYS A 123       8.882  -8.457   3.865  1.00 11.74           C  
ANISOU 1842  CB  CYS A 123     1936   1099   1427    -10    -49     51       C  
ATOM   1843  SG  CYS A 123      10.045  -7.521   2.835  1.00 11.90           S  
ANISOU 1843  SG  CYS A 123     1975   1112   1433    -17    -40     42       S  
ATOM   1844  H   CYS A 123       9.380  -6.655   5.569  1.00 10.19           H  
ATOM   1845  HA  CYS A 123       7.331  -6.996   3.641  1.00  9.86           H  
ATOM   1846  HB2 CYS A 123       9.426  -8.951   4.670  1.00 11.74           H  
ATOM   1847  HB3 CYS A 123       8.393  -9.220   3.259  1.00 11.74           H  
ATOM   1848  HG  CYS A 123      10.958  -8.353   2.325  1.00 11.90           H  
ATOM   1849  N   LYS A 124       7.006  -8.703   6.466  1.00 11.37           N  
ANISOU 1849  N   LYS A 124     1856   1068   1396    -15    -69     64       N  
ATOM   1850  CA  LYS A 124       6.098  -9.470   7.316  1.00 12.26           C  
ANISOU 1850  CA  LYS A 124     1949   1190   1518    -15    -75     71       C  
ATOM   1851  C   LYS A 124       4.810  -8.700   7.666  1.00 11.90           C  
ANISOU 1851  C   LYS A 124     1900   1148   1473    -26    -72     68       C  
ATOM   1852  O   LYS A 124       3.735  -9.282   7.547  1.00 12.67           O  
ANISOU 1852  O   LYS A 124     1984   1252   1578    -26    -65     70       O  
ATOM   1853  CB  LYS A 124       6.833  -9.916   8.598  1.00 13.86           C  
ANISOU 1853  CB  LYS A 124     2146   1397   1722    -17    -92     80       C  
ATOM   1854  CG  LYS A 124       6.031 -10.932   9.435  1.00 17.74           C  
ANISOU 1854  CG  LYS A 124     2612   1903   2224    -18    -97     87       C  
ATOM   1855  CD  LYS A 124       6.664 -11.297  10.789  1.00 25.26           C  
ANISOU 1855  CD  LYS A 124     3554   2863   3180    -13   -114     96       C  
ATOM   1856  CE  LYS A 124       6.935 -10.117  11.742  1.00 24.41           C  
ANISOU 1856  CE  LYS A 124     3450   2758   3065    -33   -131     98       C  
ATOM   1857  NZ  LYS A 124       5.730  -9.338  12.073  1.00 27.22           N1+
ANISOU 1857  NZ  LYS A 124     3796   3122   3424    -51   -131     97       N1+
ATOM   1858  H   LYS A 124       7.882  -8.440   6.895  1.00 11.37           H  
ATOM   1859  HA  LYS A 124       5.810 -10.368   6.769  1.00 12.26           H  
ATOM   1860  HB2 LYS A 124       7.797 -10.347   8.330  1.00 13.86           H  
ATOM   1861  HB3 LYS A 124       7.058  -9.041   9.208  1.00 13.86           H  
ATOM   1862  HG2 LYS A 124       5.023 -10.550   9.600  1.00 17.74           H  
ATOM   1863  HG3 LYS A 124       5.879 -11.841   8.852  1.00 17.74           H  
ATOM   1864  HD2 LYS A 124       6.036 -12.031  11.294  1.00 25.26           H  
ATOM   1865  HD3 LYS A 124       7.592 -11.841  10.617  1.00 25.26           H  
ATOM   1866  HE2 LYS A 124       7.387 -10.491  12.661  1.00 24.41           H  
ATOM   1867  HE3 LYS A 124       7.682  -9.458  11.299  1.00 24.41           H  
ATOM   1868  HZ1 LYS A 124       5.976  -8.584  12.698  1.00 27.22           H  
ATOM   1869  HZ2 LYS A 124       5.332  -8.956  11.226  1.00 27.22           H  
ATOM   1870  HZ3 LYS A 124       5.052  -9.938  12.521  1.00 27.22           H  
ATOM   1871  N   ASP A 125       4.940  -7.428   8.091  1.00 10.81           N  
ANISOU 1871  N   ASP A 125     1776   1005   1325    -36    -77     63       N  
ATOM   1872  CA  ASP A 125       3.829  -6.565   8.523  1.00 11.72           C  
ANISOU 1872  CA  ASP A 125     1894   1120   1437    -46    -74     60       C  
ATOM   1873  C   ASP A 125       2.759  -6.364   7.438  1.00 11.26           C  
ANISOU 1873  C   ASP A 125     1834   1062   1382    -38    -59     55       C  
ATOM   1874  O   ASP A 125       1.571  -6.495   7.733  1.00 11.25           O  
ANISOU 1874  O   ASP A 125     1826   1063   1384    -43    -54     56       O  
ATOM   1875  CB  ASP A 125       4.275  -5.174   9.037  1.00 12.89           C  
ANISOU 1875  CB  ASP A 125     2064   1260   1572    -51    -77     54       C  
ATOM   1876  CG  ASP A 125       5.344  -5.132  10.141  1.00 14.61           C  
ANISOU 1876  CG  ASP A 125     2292   1476   1784    -62    -92     58       C  
ATOM   1877  OD1 ASP A 125       5.418  -6.099  10.932  1.00 17.01           O  
ANISOU 1877  OD1 ASP A 125     2584   1787   2093    -69   -102     66       O  
ATOM   1878  OD2 ASP A 125       5.962  -4.053  10.276  1.00 16.45           O1-
ANISOU 1878  OD2 ASP A 125     2544   1700   2005    -63    -92     53       O1-
ATOM   1879  H   ASP A 125       5.854  -7.000   8.131  1.00 10.81           H  
ATOM   1880  HA  ASP A 125       3.342  -7.070   9.357  1.00 11.72           H  
ATOM   1881  HB2 ASP A 125       4.609  -4.571   8.193  1.00 12.89           H  
ATOM   1882  HB3 ASP A 125       3.399  -4.616   9.367  1.00 12.89           H  
ATOM   1883  N   VAL A 126       3.203  -6.097   6.199  1.00 11.14           N  
ANISOU 1883  N   VAL A 126     1827   1043   1364    -31    -51     49       N  
ATOM   1884  CA  VAL A 126       2.336  -5.985   5.025  1.00 10.54           C  
ANISOU 1884  CA  VAL A 126     1750    966   1288    -25    -39     44       C  
ATOM   1885  C   VAL A 126       1.706  -7.338   4.639  1.00 10.66           C  
ANISOU 1885  C   VAL A 126     1753    985   1314    -20    -32     49       C  
ATOM   1886  O   VAL A 126       0.546  -7.353   4.236  1.00 11.14           O  
ANISOU 1886  O   VAL A 126     1811   1045   1375    -20    -23     47       O  
ATOM   1887  CB  VAL A 126       3.102  -5.407   3.799  1.00 11.39           C  
ANISOU 1887  CB  VAL A 126     1867   1071   1389    -21    -34     37       C  
ATOM   1888  CG1 VAL A 126       2.302  -5.415   2.476  1.00 11.51           C  
ANISOU 1888  CG1 VAL A 126     1881   1087   1405    -16    -23     33       C  
ATOM   1889  CG2 VAL A 126       3.588  -3.975   4.088  1.00 11.89           C  
ANISOU 1889  CG2 VAL A 126     1942   1134   1443    -24    -38     31       C  
ATOM   1890  H   VAL A 126       4.190  -5.961   6.034  1.00 11.14           H  
ATOM   1891  HA  VAL A 126       1.528  -5.296   5.270  1.00 10.54           H  
ATOM   1892  HB  VAL A 126       3.986  -6.026   3.647  1.00 11.39           H  
ATOM   1893 HG11 VAL A 126       2.914  -4.995   1.678  1.00 11.51           H  
ATOM   1894 HG12 VAL A 126       2.028  -6.439   2.222  1.00 11.51           H  
ATOM   1895 HG13 VAL A 126       1.398  -4.817   2.593  1.00 11.51           H  
ATOM   1896 HG21 VAL A 126       4.121  -3.589   3.219  1.00 11.89           H  
ATOM   1897 HG22 VAL A 126       2.731  -3.336   4.302  1.00 11.89           H  
ATOM   1898 HG23 VAL A 126       4.257  -3.985   4.949  1.00 11.89           H  
ATOM   1899  N   CYS A 127       2.455  -8.444   4.802  1.00 10.99           N  
ANISOU 1899  N   CYS A 127     1788   1028   1361    -14    -34     54       N  
ATOM   1900  CA  CYS A 127       1.995  -9.801   4.505  1.00 10.81           C  
ANISOU 1900  CA  CYS A 127     1753   1007   1346     -5    -25     59       C  
ATOM   1901  C   CYS A 127       0.861 -10.269   5.441  1.00 12.13           C  
ANISOU 1901  C   CYS A 127     1905   1183   1521    -11    -25     64       C  
ATOM   1902  O   CYS A 127      -0.075 -10.905   4.963  1.00 12.80           O  
ANISOU 1902  O   CYS A 127     1983   1269   1611     -7    -13     64       O  
ATOM   1903  CB  CYS A 127       3.169 -10.799   4.495  1.00 11.09           C  
ANISOU 1903  CB  CYS A 127     1786   1042   1385      6    -29     65       C  
ATOM   1904  SG  CYS A 127       2.738 -12.282   3.558  1.00 13.63           S  
ANISOU 1904  SG  CYS A 127     2101   1364   1714     23    -14     69       S  
ATOM   1905  H   CYS A 127       3.399  -8.367   5.151  1.00 10.99           H  
ATOM   1906  HA  CYS A 127       1.586  -9.783   3.495  1.00 10.81           H  
ATOM   1907  HB2 CYS A 127       4.043 -10.327   4.047  1.00 11.09           H  
ATOM   1908  HB3 CYS A 127       3.418 -11.077   5.519  1.00 11.09           H  
ATOM   1909  HG  CYS A 127       3.771 -13.130   3.565  1.00 13.63           H  
ATOM   1910  N   GLU A 128       0.943  -9.901   6.735  1.00 12.25           N  
ANISOU 1910  N   GLU A 128     1915   1203   1536    -22    -38     67       N  
ATOM   1911  CA  GLU A 128      -0.098 -10.101   7.751  1.00 12.89           C  
ANISOU 1911  CA  GLU A 128     1983   1294   1623    -33    -39     71       C  
ATOM   1912  C   GLU A 128      -1.368  -9.273   7.479  1.00 12.29           C  
ANISOU 1912  C   GLU A 128     1916   1211   1540    -40    -28     65       C  
ATOM   1913  O   GLU A 128      -2.471  -9.783   7.669  1.00 13.30           O  
ANISOU 1913  O   GLU A 128     2035   1344   1674    -43    -18     66       O  
ATOM   1914  CB  GLU A 128       0.465  -9.741   9.143  1.00 13.73           C  
ANISOU 1914  CB  GLU A 128     2087   1404   1725    -47    -56     74       C  
ATOM   1915  CG  GLU A 128       1.534 -10.727   9.664  1.00 15.45           C  
ANISOU 1915  CG  GLU A 128     2290   1632   1950    -41    -67     82       C  
ATOM   1916  CD  GLU A 128       2.248 -10.313  10.963  1.00 20.66           C  
ANISOU 1916  CD  GLU A 128     2953   2293   2604    -56    -86     85       C  
ATOM   1917  OE1 GLU A 128       2.077  -9.161  11.422  1.00 25.47           O  
ANISOU 1917  OE1 GLU A 128     3580   2895   3203    -69    -89     81       O  
ATOM   1918  OE2 GLU A 128       2.993 -11.170  11.489  1.00 22.82           O1-
ANISOU 1918  OE2 GLU A 128     3214   2575   2880    -53    -99     92       O1-
ATOM   1919  H   GLU A 128       1.776  -9.446   7.078  1.00 12.25           H  
ATOM   1920  HA  GLU A 128      -0.372 -11.156   7.755  1.00 12.89           H  
ATOM   1921  HB2 GLU A 128       0.885  -8.736   9.114  1.00 13.73           H  
ATOM   1922  HB3 GLU A 128      -0.354  -9.684   9.860  1.00 13.73           H  
ATOM   1923  HG2 GLU A 128       1.081 -11.710   9.799  1.00 15.45           H  
ATOM   1924  HG3 GLU A 128       2.276 -10.899   8.884  1.00 15.45           H  
ATOM   1925  N   ALA A 129      -1.184  -8.016   7.039  1.00 11.59           N  
ANISOU 1925  N   ALA A 129     1848   1114   1441    -42    -30     58       N  
ATOM   1926  CA  ALA A 129      -2.259  -7.087   6.690  1.00 11.60           C  
ANISOU 1926  CA  ALA A 129     1863   1110   1437    -45    -23     53       C  
ATOM   1927  C   ALA A 129      -3.045  -7.532   5.450  1.00 11.92           C  
ANISOU 1927  C   ALA A 129     1901   1147   1480    -36     -8     50       C  
ATOM   1928  O   ALA A 129      -4.272  -7.474   5.460  1.00 12.64           O  
ANISOU 1928  O   ALA A 129     1995   1238   1571    -40      1     50       O  
ATOM   1929  CB  ALA A 129      -1.653  -5.696   6.468  1.00 11.52           C  
ANISOU 1929  CB  ALA A 129     1871   1091   1414    -44    -28     46       C  
ATOM   1930  H   ALA A 129      -0.249  -7.651   6.929  1.00 11.59           H  
ATOM   1931  HA  ALA A 129      -2.949  -7.029   7.532  1.00 11.60           H  
ATOM   1932  HB1 ALA A 129      -2.443  -4.992   6.207  1.00 11.52           H  
ATOM   1933  HB2 ALA A 129      -1.158  -5.365   7.381  1.00 11.52           H  
ATOM   1934  HB3 ALA A 129      -0.925  -5.742   5.657  1.00 11.52           H  
ATOM   1935  N   MET A 130      -2.317  -8.000   4.424  1.00 11.41           N  
ANISOU 1935  N   MET A 130     1836   1082   1418    -24     -5     49       N  
ATOM   1936  CA  MET A 130      -2.867  -8.512   3.173  1.00 11.03           C  
ANISOU 1936  CA  MET A 130     1791   1031   1371    -16      8     47       C  
ATOM   1937  C   MET A 130      -3.448  -9.932   3.293  1.00 12.51           C  
ANISOU 1937  C   MET A 130     1963   1223   1568    -12     18     53       C  
ATOM   1938  O   MET A 130      -4.335 -10.256   2.506  1.00 13.00           O  
ANISOU 1938  O   MET A 130     2029   1281   1629    -10     32     51       O  
ATOM   1939  CB  MET A 130      -1.786  -8.446   2.083  1.00 11.56           C  
ANISOU 1939  CB  MET A 130     1864   1093   1433     -7      8     44       C  
ATOM   1940  CG  MET A 130      -1.405  -7.023   1.639  1.00 11.55           C  
ANISOU 1940  CG  MET A 130     1875   1091   1423    -10      2     37       C  
ATOM   1941  SD  MET A 130      -2.715  -6.035   0.855  1.00 12.94           S  
ANISOU 1941  SD  MET A 130     2063   1264   1591    -12      5     30       S  
ATOM   1942  CE  MET A 130      -3.145  -7.106  -0.542  1.00 15.69           C  
ANISOU 1942  CE  MET A 130     2414   1608   1939     -7     19     29       C  
ATOM   1943  H   MET A 130      -1.309  -8.014   4.485  1.00 11.41           H  
ATOM   1944  HA  MET A 130      -3.678  -7.849   2.873  1.00 11.03           H  
ATOM   1945  HB2 MET A 130      -0.894  -8.968   2.427  1.00 11.56           H  
ATOM   1946  HB3 MET A 130      -2.114  -9.019   1.215  1.00 11.56           H  
ATOM   1947  HG2 MET A 130      -1.006  -6.476   2.493  1.00 11.55           H  
ATOM   1948  HG3 MET A 130      -0.545  -7.073   0.972  1.00 11.55           H  
ATOM   1949  HE1 MET A 130      -3.939  -6.641  -1.126  1.00 15.69           H  
ATOM   1950  HE2 MET A 130      -2.267  -7.251  -1.172  1.00 15.69           H  
ATOM   1951  HE3 MET A 130      -3.487  -8.071  -0.169  1.00 15.69           H  
ATOM   1952  N   GLU A 131      -2.997 -10.730   4.281  1.00 12.18           N  
ANISOU 1952  N   GLU A 131     1905   1190   1535    -10     14     60       N  
ATOM   1953  CA  GLU A 131      -3.618 -12.004   4.663  1.00 14.22           C  
ANISOU 1953  CA  GLU A 131     2144   1456   1804     -6     23     66       C  
ATOM   1954  C   GLU A 131      -5.014 -11.779   5.265  1.00 13.72           C  
ANISOU 1954  C   GLU A 131     2078   1396   1740    -21     29     65       C  
ATOM   1955  O   GLU A 131      -5.937 -12.526   4.940  1.00 14.95           O  
ANISOU 1955  O   GLU A 131     2229   1553   1899    -19     45     66       O  
ATOM   1956  CB  GLU A 131      -2.708 -12.775   5.645  1.00 15.68           C  
ANISOU 1956  CB  GLU A 131     2309   1653   1997     -3     12     74       C  
ATOM   1957  CG  GLU A 131      -3.233 -14.178   6.053  1.00 18.52           C  
ANISOU 1957  CG  GLU A 131     2644   2026   2369      4     23     81       C  
ATOM   1958  CD  GLU A 131      -2.579 -14.810   7.293  1.00 22.13           C  
ANISOU 1958  CD  GLU A 131     3076   2499   2834      4      9     89       C  
ATOM   1959  OE1 GLU A 131      -1.906 -14.090   8.063  1.00 24.58           O  
ANISOU 1959  OE1 GLU A 131     3387   2813   3141    -10     -8     90       O  
ATOM   1960  OE2 GLU A 131      -2.798 -16.027   7.479  1.00 30.30           O1-
ANISOU 1960  OE2 GLU A 131     4091   3545   3879     20     17     95       O1-
ATOM   1961  H   GLU A 131      -2.180 -10.464   4.813  1.00 12.18           H  
ATOM   1962  HA  GLU A 131      -3.731 -12.608   3.762  1.00 14.22           H  
ATOM   1963  HB2 GLU A 131      -1.712 -12.874   5.213  1.00 15.68           H  
ATOM   1964  HB3 GLU A 131      -2.553 -12.173   6.541  1.00 15.68           H  
ATOM   1965  HG2 GLU A 131      -4.311 -14.129   6.201  1.00 18.52           H  
ATOM   1966  HG3 GLU A 131      -3.133 -14.859   5.208  1.00 18.52           H  
ATOM   1967  N   TYR A 132      -5.144 -10.735   6.105  1.00 12.96           N  
ANISOU 1967  N   TYR A 132     1988   1300   1637    -37     18     64       N  
ATOM   1968  CA  TYR A 132      -6.412 -10.313   6.688  1.00 13.68           C  
ANISOU 1968  CA  TYR A 132     2083   1390   1724    -53     23     63       C  
ATOM   1969  C   TYR A 132      -7.411  -9.810   5.627  1.00 13.28           C  
ANISOU 1969  C   TYR A 132     2054   1327   1665    -50     35     56       C  
ATOM   1970  O   TYR A 132      -8.581 -10.178   5.703  1.00 13.75           O  
ANISOU 1970  O   TYR A 132     2112   1386   1725    -55     50     56       O  
ATOM   1971  CB  TYR A 132      -6.163  -9.291   7.815  1.00 14.14           C  
ANISOU 1971  CB  TYR A 132     2151   1447   1774    -70      8     62       C  
ATOM   1972  CG  TYR A 132      -7.433  -8.789   8.476  1.00 15.51           C  
ANISOU 1972  CG  TYR A 132     2338   1617   1940    -87     14     60       C  
ATOM   1973  CD1 TYR A 132      -8.057  -9.563   9.474  1.00 16.05           C  
ANISOU 1973  CD1 TYR A 132     2392   1695   2013   -103     19     64       C  
ATOM   1974  CD2 TYR A 132      -8.016  -7.572   8.063  1.00 14.79           C  
ANISOU 1974  CD2 TYR A 132     2274   1510   1834    -86     14     53       C  
ATOM   1975  CE1 TYR A 132      -9.268  -9.134  10.047  1.00 16.91           C  
ANISOU 1975  CE1 TYR A 132     2517   1798   2111   -122     26     61       C  
ATOM   1976  CE2 TYR A 132      -9.229  -7.147   8.633  1.00 15.86           C  
ANISOU 1976  CE2 TYR A 132     2429   1639   1960   -101     19     51       C  
ATOM   1977  CZ  TYR A 132      -9.861  -7.930   9.618  1.00 15.59           C  
ANISOU 1977  CZ  TYR A 132     2382   1613   1929   -120     25     55       C  
ATOM   1978  OH  TYR A 132     -11.041  -7.517  10.165  1.00 18.44           O  
ANISOU 1978  OH  TYR A 132     2763   1966   2278   -139     32     53       O  
ATOM   1979  H   TYR A 132      -4.332 -10.194   6.366  1.00 12.96           H  
ATOM   1980  HA  TYR A 132      -6.858 -11.193   7.151  1.00 13.68           H  
ATOM   1981  HB2 TYR A 132      -5.514  -9.736   8.569  1.00 14.14           H  
ATOM   1982  HB3 TYR A 132      -5.603  -8.444   7.418  1.00 14.14           H  
ATOM   1983  HD1 TYR A 132      -7.605 -10.488   9.801  1.00 16.05           H  
ATOM   1984  HD2 TYR A 132      -7.531  -6.969   7.310  1.00 14.79           H  
ATOM   1985  HE1 TYR A 132      -9.744  -9.728  10.814  1.00 16.91           H  
ATOM   1986  HE2 TYR A 132      -9.677  -6.217   8.316  1.00 15.86           H  
ATOM   1987  HH  TYR A 132     -11.305  -6.685   9.766  1.00 18.44           H  
ATOM   1988  N   LEU A 133      -6.935  -9.032   4.639  1.00 12.76           N  
ANISOU 1988  N   LEU A 133     2007   1252   1591    -42     30     50       N  
ATOM   1989  CA  LEU A 133      -7.742  -8.587   3.498  1.00 12.78           C  
ANISOU 1989  CA  LEU A 133     2028   1244   1585    -38     39     45       C  
ATOM   1990  C   LEU A 133      -8.168  -9.763   2.595  1.00 14.50           C  
ANISOU 1990  C   LEU A 133     2239   1461   1809    -29     56     46       C  
ATOM   1991  O   LEU A 133      -9.331  -9.802   2.202  1.00 15.44           O  
ANISOU 1991  O   LEU A 133     2368   1574   1923    -33     68     44       O  
ATOM   1992  CB  LEU A 133      -6.998  -7.494   2.699  1.00 11.97           C  
ANISOU 1992  CB  LEU A 133     1939   1136   1474    -31     30     39       C  
ATOM   1993  CG  LEU A 133      -6.785  -6.164   3.465  1.00 12.18           C  
ANISOU 1993  CG  LEU A 133     1977   1160   1491    -36     17     36       C  
ATOM   1994  CD1 LEU A 133      -5.851  -5.218   2.680  1.00 13.18           C  
ANISOU 1994  CD1 LEU A 133     2113   1284   1610    -26     11     30       C  
ATOM   1995  CD2 LEU A 133      -8.113  -5.481   3.857  1.00 12.90           C  
ANISOU 1995  CD2 LEU A 133     2085   1244   1573    -45     20     35       C  
ATOM   1996  H   LEU A 133      -5.974  -8.722   4.659  1.00 12.76           H  
ATOM   1997  HA  LEU A 133      -8.651  -8.137   3.897  1.00 12.78           H  
ATOM   1998  HB2 LEU A 133      -6.033  -7.880   2.371  1.00 11.97           H  
ATOM   1999  HB3 LEU A 133      -7.537  -7.294   1.773  1.00 11.97           H  
ATOM   2000  HG  LEU A 133      -6.272  -6.414   4.394  1.00 12.18           H  
ATOM   2001 HD11 LEU A 133      -5.717  -4.292   3.240  1.00 13.18           H  
ATOM   2002 HD12 LEU A 133      -4.883  -5.698   2.537  1.00 13.18           H  
ATOM   2003 HD13 LEU A 133      -6.292  -4.994   1.709  1.00 13.18           H  
ATOM   2004 HD21 LEU A 133      -7.902  -4.555   4.391  1.00 12.90           H  
ATOM   2005 HD22 LEU A 133      -8.687  -5.259   2.958  1.00 12.90           H  
ATOM   2006 HD23 LEU A 133      -8.688  -6.147   4.500  1.00 12.90           H  
ATOM   2007  N   GLU A 134      -7.255 -10.722   2.342  0.50 15.23           N  
ANISOU 2007  N   GLU A 134     2319   1559   1910    -18     58     50       N  
ATOM   2008  CA  GLU A 134      -7.501 -11.959   1.589  0.50 16.49           C  
ANISOU 2008  CA  GLU A 134     2473   1716   2075     -6     75     52       C  
ATOM   2009  C   GLU A 134      -8.572 -12.870   2.226  0.50 17.26           C  
ANISOU 2009  C   GLU A 134     2557   1820   2179    -11     89     56       C  
ATOM   2010  O   GLU A 134      -9.383 -13.436   1.492  0.50 15.87           O  
ANISOU 2010  O   GLU A 134     2388   1638   2001     -7    107     55       O  
ATOM   2011  CB  GLU A 134      -6.151 -12.688   1.363  0.50 18.13           C  
ANISOU 2011  CB  GLU A 134     2670   1929   2290      8     71     57       C  
ATOM   2012  CG  GLU A 134      -6.218 -14.047   0.625  0.50 19.69           C  
ANISOU 2012  CG  GLU A 134     2853   2130   2497     23     86     63       C  
ATOM   2013  CD  GLU A 134      -4.840 -14.715   0.499  0.50 19.34           C  
ANISOU 2013  CD  GLU A 134     2805   2088   2457     40     81     67       C  
ATOM   2014  OE1 GLU A 134      -4.320 -15.173   1.541  0.50 13.59           O  
ANISOU 2014  OE1 GLU A 134     2053   1371   1739     50     77     75       O  
ATOM   2015  OE2 GLU A 134      -4.324 -14.773  -0.641  0.50 21.74           O1-
ANISOU 2015  OE2 GLU A 134     3130   2379   2752     43     80     62       O1-
ATOM   2016  H   GLU A 134      -6.309 -10.621   2.681  0.50 15.23           H  
ATOM   2017  HA  GLU A 134      -7.874 -11.667   0.608  0.50 16.49           H  
ATOM   2018  HB2 GLU A 134      -5.469 -12.024   0.831  0.50 18.13           H  
ATOM   2019  HB3 GLU A 134      -5.651 -12.824   2.322  0.50 18.13           H  
ATOM   2020  HG2 GLU A 134      -6.897 -14.714   1.156  0.50 19.69           H  
ATOM   2021  HG3 GLU A 134      -6.641 -13.899  -0.368  0.50 19.69           H  
ATOM   2022  N   SER A 135      -8.578 -12.964   3.569  1.00 16.93           N  
ANISOU 2022  N   SER A 135     2499   1791   2143    -22     81     60       N  
ATOM   2023  CA  SER A 135      -9.558 -13.727   4.351  1.00 17.80           C  
ANISOU 2023  CA  SER A 135     2592   1911   2260    -32     94     64       C  
ATOM   2024  C   SER A 135     -10.973 -13.106   4.360  1.00 20.08           C  
ANISOU 2024  C   SER A 135     2899   2191   2538    -47    104     59       C  
ATOM   2025  O   SER A 135     -11.938 -13.840   4.563  1.00 22.14           O  
ANISOU 2025  O   SER A 135     3153   2457   2803    -53    121     61       O  
ATOM   2026  CB  SER A 135      -9.002 -13.978   5.772  1.00 20.64           C  
ANISOU 2026  CB  SER A 135     2928   2288   2628    -43     81     69       C  
ATOM   2027  OG  SER A 135      -9.167 -12.877   6.647  1.00 18.14           O  
ANISOU 2027  OG  SER A 135     2623   1968   2301    -63     70     67       O  
ATOM   2028  H   SER A 135      -7.873 -12.487   4.112  1.00 16.93           H  
ATOM   2029  HA  SER A 135      -9.647 -14.703   3.874  1.00 17.80           H  
ATOM   2030  HB2 SER A 135      -9.485 -14.856   6.200  1.00 20.64           H  
ATOM   2031  HB3 SER A 135      -7.944 -14.232   5.707  1.00 20.64           H  
ATOM   2032  HG  SER A 135      -8.803 -13.094   7.508  1.00 18.14           H  
ATOM   2033  N   LYS A 136     -11.065 -11.789   4.109  1.00 17.96           N  
ANISOU 2033  N   LYS A 136     2657   1910   2258    -52     94     54       N  
ATOM   2034  CA  LYS A 136     -12.315 -11.044   3.923  1.00 19.87           C  
ANISOU 2034  CA  LYS A 136     2922   2140   2486    -63    100     49       C  
ATOM   2035  C   LYS A 136     -12.704 -10.916   2.434  1.00 19.24           C  
ANISOU 2035  C   LYS A 136     2866   2046   2397    -51    107     44       C  
ATOM   2036  O   LYS A 136     -13.744 -10.324   2.145  1.00 20.73           O  
ANISOU 2036  O   LYS A 136     3079   2224   2574    -58    109     40       O  
ATOM   2037  CB  LYS A 136     -12.167  -9.649   4.577  1.00 22.19           C  
ANISOU 2037  CB  LYS A 136     3231   2429   2770    -75     83     47       C  
ATOM   2038  CG  LYS A 136     -11.923  -9.663   6.099  1.00 24.79           C  
ANISOU 2038  CG  LYS A 136     3543   2771   3104    -90     74     51       C  
ATOM   2039  CD  LYS A 136     -13.058 -10.287   6.923  1.00 28.93           C  
ANISOU 2039  CD  LYS A 136     4061   3301   3630   -110     88     54       C  
ATOM   2040  CE  LYS A 136     -12.812 -10.141   8.433  1.00 34.73           C  
ANISOU 2040  CE  LYS A 136     4789   4044   4363   -131     75     56       C  
ATOM   2041  NZ  LYS A 136     -13.870 -10.790   9.223  1.00 41.18           N1+
ANISOU 2041  NZ  LYS A 136     5585   4876   5186   -153     86     60       N1+
ATOM   2042  H   LYS A 136     -10.227 -11.229   4.033  1.00 17.96           H  
ATOM   2043  HA  LYS A 136     -13.111 -11.580   4.439  1.00 19.87           H  
ATOM   2044  HB2 LYS A 136     -11.358  -9.105   4.087  1.00 22.19           H  
ATOM   2045  HB3 LYS A 136     -13.053  -9.053   4.359  1.00 22.19           H  
ATOM   2046  HG2 LYS A 136     -10.992 -10.190   6.311  1.00 24.79           H  
ATOM   2047  HG3 LYS A 136     -11.743  -8.645   6.446  1.00 24.79           H  
ATOM   2048  HD2 LYS A 136     -14.001  -9.808   6.661  1.00 28.93           H  
ATOM   2049  HD3 LYS A 136     -13.150 -11.343   6.671  1.00 28.93           H  
ATOM   2050  HE2 LYS A 136     -11.848 -10.581   8.688  1.00 34.73           H  
ATOM   2051  HE3 LYS A 136     -12.763  -9.083   8.692  1.00 34.73           H  
ATOM   2052  HZ1 LYS A 136     -13.675 -10.673  10.207  1.00 41.18           H  
ATOM   2053  HZ2 LYS A 136     -14.761 -10.367   9.005  1.00 41.18           H  
ATOM   2054  HZ3 LYS A 136     -13.902 -11.774   9.001  1.00 41.18           H  
ATOM   2055  N   GLN A 137     -11.868 -11.454   1.522  1.00 19.13           N  
ANISOU 2055  N   GLN A 137     2847   2032   2389    -35    110     45       N  
ATOM   2056  CA  GLN A 137     -11.991 -11.414   0.056  1.00 19.46           C  
ANISOU 2056  CA  GLN A 137     2910   2062   2423    -26    116     40       C  
ATOM   2057  C   GLN A 137     -11.901  -9.992  -0.546  1.00 19.69           C  
ANISOU 2057  C   GLN A 137     2960   2084   2439    -28     99     34       C  
ATOM   2058  O   GLN A 137     -12.319  -9.768  -1.683  1.00 19.79           O  
ANISOU 2058  O   GLN A 137     2995   2086   2439    -27    102     30       O  
ATOM   2059  CB  GLN A 137     -13.204 -12.245  -0.451  1.00 22.84           C  
ANISOU 2059  CB  GLN A 137     3349   2482   2847    -28    138     40       C  
ATOM   2060  CG  GLN A 137     -13.036 -13.777  -0.318  1.00 28.67           C  
ANISOU 2060  CG  GLN A 137     4066   3229   3598    -21    157     45       C  
ATOM   2061  CD  GLN A 137     -13.175 -14.304   1.113  1.00 35.00           C  
ANISOU 2061  CD  GLN A 137     4842   4047   4411    -32    159     50       C  
ATOM   2062  NE2 GLN A 137     -12.189 -15.074   1.579  1.00 36.17           N  
ANISOU 2062  NE2 GLN A 137     4960   4209   4573    -22    159     56       N  
ATOM   2063  OE1 GLN A 137     -14.164 -14.029   1.787  1.00 39.45           O  
ANISOU 2063  OE1 GLN A 137     5412   4610   4969    -50    159     49       O  
ATOM   2064  H   GLN A 137     -11.044 -11.954   1.825  1.00 19.13           H  
ATOM   2065  HA  GLN A 137     -11.111 -11.936  -0.318  1.00 19.46           H  
ATOM   2066  HB2 GLN A 137     -14.103 -11.933   0.081  1.00 22.84           H  
ATOM   2067  HB3 GLN A 137     -13.404 -11.993  -1.492  1.00 22.84           H  
ATOM   2068  HG2 GLN A 137     -13.762 -14.277  -0.959  1.00 28.67           H  
ATOM   2069  HG3 GLN A 137     -12.065 -14.070  -0.717  1.00 28.67           H  
ATOM   2070 HE21 GLN A 137     -11.394 -15.286   0.993  1.00 36.17           H  
ATOM   2071 HE22 GLN A 137     -12.238 -15.444   2.518  1.00 36.17           H  
ATOM   2072  N   PHE A 138     -11.319  -9.064   0.230  1.00 16.19           N  
ANISOU 2072  N   PHE A 138     2510   1646   1996    -30     82     34       N  
ATOM   2073  CA  PHE A 138     -11.043  -7.677  -0.119  1.00 15.78           C  
ANISOU 2073  CA  PHE A 138     2474   1590   1932    -29     67     29       C  
ATOM   2074  C   PHE A 138      -9.716  -7.629  -0.900  1.00 15.49           C  
ANISOU 2074  C   PHE A 138     2431   1558   1898    -20     58     27       C  
ATOM   2075  O   PHE A 138      -8.766  -8.317  -0.521  1.00 16.76           O  
ANISOU 2075  O   PHE A 138     2577   1726   2067    -18     52     30       O  
ATOM   2076  CB  PHE A 138     -10.949  -6.890   1.208  1.00 14.82           C  
ANISOU 2076  CB  PHE A 138     2351   1470   1808    -37     56     30       C  
ATOM   2077  CG  PHE A 138     -11.041  -5.380   1.087  1.00 14.69           C  
ANISOU 2077  CG  PHE A 138     2355   1447   1778    -34     45     25       C  
ATOM   2078  CD1 PHE A 138      -9.959  -4.631   0.577  1.00 14.82           C  
ANISOU 2078  CD1 PHE A 138     2371   1469   1793    -25     32     21       C  
ATOM   2079  CD2 PHE A 138     -12.259  -4.721   1.362  1.00 16.46           C  
ANISOU 2079  CD2 PHE A 138     2601   1662   1990    -40     46     23       C  
ATOM   2080  CE1 PHE A 138     -10.101  -3.270   0.364  1.00 15.37           C  
ANISOU 2080  CE1 PHE A 138     2455   1535   1850    -19     21     17       C  
ATOM   2081  CE2 PHE A 138     -12.364  -3.348   1.183  1.00 17.02           C  
ANISOU 2081  CE2 PHE A 138     2693   1728   2048    -33     33     19       C  
ATOM   2082  CZ  PHE A 138     -11.293  -2.627   0.675  1.00 16.40           C  
ANISOU 2082  CZ  PHE A 138     2608   1655   1968    -21     21     16       C  
ATOM   2083  H   PHE A 138     -11.022  -9.303   1.165  1.00 16.19           H  
ATOM   2084  HA  PHE A 138     -11.851  -7.279  -0.733  1.00 15.78           H  
ATOM   2085  HB2 PHE A 138     -11.721  -7.244   1.892  1.00 14.82           H  
ATOM   2086  HB3 PHE A 138     -10.022  -7.153   1.718  1.00 14.82           H  
ATOM   2087  HD1 PHE A 138      -9.022  -5.120   0.355  1.00 14.82           H  
ATOM   2088  HD2 PHE A 138     -13.111  -5.284   1.713  1.00 16.46           H  
ATOM   2089  HE1 PHE A 138      -9.281  -2.700  -0.048  1.00 15.37           H  
ATOM   2090  HE2 PHE A 138     -13.281  -2.839   1.438  1.00 17.02           H  
ATOM   2091  HZ  PHE A 138     -11.387  -1.562   0.522  1.00 16.40           H  
ATOM   2092  N   LEU A 139      -9.672  -6.803  -1.958  1.00 13.50           N  
ANISOU 2092  N   LEU A 139     2192   1301   1636    -15     55     21       N  
ATOM   2093  CA  LEU A 139      -8.497  -6.639  -2.820  1.00 13.80           C  
ANISOU 2093  CA  LEU A 139     2225   1344   1673    -10     47     18       C  
ATOM   2094  C   LEU A 139      -8.024  -5.176  -2.778  1.00 13.03           C  
ANISOU 2094  C   LEU A 139     2127   1252   1570     -8     32     15       C  
ATOM   2095  O   LEU A 139      -8.853  -4.266  -2.689  1.00 14.39           O  
ANISOU 2095  O   LEU A 139     2312   1422   1734     -7     26     12       O  
ATOM   2096  CB  LEU A 139      -8.837  -7.071  -4.270  1.00 14.49           C  
ANISOU 2096  CB  LEU A 139     2327   1427   1752     -8     50     14       C  
ATOM   2097  CG  LEU A 139      -9.499  -8.462  -4.429  1.00 16.15           C  
ANISOU 2097  CG  LEU A 139     2542   1630   1964     -7     67     16       C  
ATOM   2098  CD1 LEU A 139      -9.865  -8.733  -5.905  1.00 15.95           C  
ANISOU 2098  CD1 LEU A 139     2532   1601   1928     -9     66     11       C  
ATOM   2099  CD2 LEU A 139      -8.664  -9.604  -3.811  1.00 17.98           C  
ANISOU 2099  CD2 LEU A 139     2759   1865   2209     -3     74     22       C  
ATOM   2100  H   LEU A 139     -10.480  -6.248  -2.200  1.00 13.50           H  
ATOM   2101  HA  LEU A 139      -7.696  -7.276  -2.444  1.00 13.80           H  
ATOM   2102  HB2 LEU A 139      -9.472  -6.315  -4.730  1.00 14.49           H  
ATOM   2103  HB3 LEU A 139      -7.933  -7.032  -4.878  1.00 14.49           H  
ATOM   2104  HG  LEU A 139     -10.438  -8.426  -3.876  1.00 16.15           H  
ATOM   2105 HD11 LEU A 139     -10.329  -9.715  -5.991  1.00 15.95           H  
ATOM   2106 HD12 LEU A 139     -10.563  -7.971  -6.253  1.00 15.95           H  
ATOM   2107 HD13 LEU A 139      -8.962  -8.703  -6.515  1.00 15.95           H  
ATOM   2108 HD21 LEU A 139      -9.181 -10.552  -3.955  1.00 17.98           H  
ATOM   2109 HD22 LEU A 139      -7.688  -9.645  -4.296  1.00 17.98           H  
ATOM   2110 HD23 LEU A 139      -8.531  -9.421  -2.744  1.00 17.98           H  
ATOM   2111  N   HIS A 140      -6.697  -4.982  -2.850  1.00 12.04           N  
ANISOU 2111  N   HIS A 140     1991   1134   1450     -7     25     15       N  
ATOM   2112  CA  HIS A 140      -6.052  -3.668  -2.808  1.00 11.49           C  
ANISOU 2112  CA  HIS A 140     1921   1070   1374     -4     13     11       C  
ATOM   2113  C   HIS A 140      -6.037  -2.999  -4.192  1.00 11.89           C  
ANISOU 2113  C   HIS A 140     1978   1124   1414     -1      8      4       C  
ATOM   2114  O   HIS A 140      -6.474  -1.852  -4.301  1.00 12.47           O  
ANISOU 2114  O   HIS A 140     2058   1199   1479      5      0      1       O  
ATOM   2115  CB  HIS A 140      -4.632  -3.813  -2.220  1.00 11.44           C  
ANISOU 2115  CB  HIS A 140     1902   1069   1373     -5      9     12       C  
ATOM   2116  CG  HIS A 140      -4.012  -2.544  -1.680  1.00 11.03           C  
ANISOU 2116  CG  HIS A 140     1852   1024   1317     -2     -2      8       C  
ATOM   2117  CD2 HIS A 140      -3.376  -2.356  -0.471  1.00 12.47           C  
ANISOU 2117  CD2 HIS A 140     2032   1205   1500     -3     -7     11       C  
ATOM   2118  ND1 HIS A 140      -4.002  -1.329  -2.378  1.00 12.25           N  
ANISOU 2118  ND1 HIS A 140     2007   1184   1462      3     -7      2       N  
ATOM   2119  CE1 HIS A 140      -3.378  -0.474  -1.578  1.00 12.84           C  
ANISOU 2119  CE1 HIS A 140     2082   1263   1534      8    -14     -0       C  
ATOM   2120  NE2 HIS A 140      -2.984  -1.031  -0.434  1.00 12.77           N  
ANISOU 2120  NE2 HIS A 140     2074   1248   1530      3    -14      5       N  
ATOM   2121  H   HIS A 140      -6.075  -5.772  -2.941  1.00 12.04           H  
ATOM   2122  HA  HIS A 140      -6.629  -3.033  -2.135  1.00 11.49           H  
ATOM   2123  HB2 HIS A 140      -4.642  -4.570  -1.436  1.00 11.44           H  
ATOM   2124  HB3 HIS A 140      -3.972  -4.243  -2.974  1.00 11.44           H  
ATOM   2125  HD2 HIS A 140      -3.274  -3.181   0.219  1.00 12.47           H  
ATOM   2126  HE1 HIS A 140      -3.238   0.551  -1.887  1.00 12.84           H  
ATOM   2127  HE2 HIS A 140      -2.495  -0.671   0.372  1.00 12.77           H  
ATOM   2128  N   ARG A 141      -5.537  -3.726  -5.209  1.00 11.65           N  
ANISOU 2128  N   ARG A 141     1947   1095   1384     -4     13      3       N  
ATOM   2129  CA  ARG A 141      -5.403  -3.320  -6.616  1.00 11.60           C  
ANISOU 2129  CA  ARG A 141     1945   1095   1368     -5      8     -4       C  
ATOM   2130  C   ARG A 141      -4.346  -2.226  -6.895  1.00 12.21           C  
ANISOU 2130  C   ARG A 141     2010   1185   1442     -4     -1     -9       C  
ATOM   2131  O   ARG A 141      -4.197  -1.846  -8.057  1.00 14.23           O  
ANISOU 2131  O   ARG A 141     2267   1450   1691     -9     -4    -14       O  
ATOM   2132  CB  ARG A 141      -6.780  -2.949  -7.231  1.00 11.79           C  
ANISOU 2132  CB  ARG A 141     1983   1115   1383     -1      5     -6       C  
ATOM   2133  CG  ARG A 141      -7.852  -4.044  -7.092  1.00 12.50           C  
ANISOU 2133  CG  ARG A 141     2087   1192   1472     -5     17     -3       C  
ATOM   2134  CD  ARG A 141      -9.198  -3.610  -7.699  1.00 13.47           C  
ANISOU 2134  CD  ARG A 141     2226   1308   1584     -2     14     -4       C  
ATOM   2135  NE  ARG A 141     -10.275  -4.583  -7.442  1.00 14.05           N  
ANISOU 2135  NE  ARG A 141     2315   1370   1653     -7     26     -3       N  
ATOM   2136  CZ  ARG A 141     -11.014  -4.716  -6.325  1.00 14.44           C  
ANISOU 2136  CZ  ARG A 141     2374   1408   1705     -8     39      1       C  
ATOM   2137  NH1 ARG A 141     -11.971  -5.650  -6.298  1.00 15.11           N1+
ANISOU 2137  NH1 ARG A 141     2475   1482   1784    -12     50      1       N1+
ATOM   2138  NH2 ARG A 141     -10.826  -3.949  -5.239  1.00 14.37           N1+
ANISOU 2138  NH2 ARG A 141     2360   1397   1703     -8     41      4       N1+
ATOM   2139  H   ARG A 141      -5.202  -4.664  -5.042  1.00 11.65           H  
ATOM   2140  HA  ARG A 141      -5.065  -4.206  -7.153  1.00 11.60           H  
ATOM   2141  HB2 ARG A 141      -7.143  -2.029  -6.774  1.00 11.79           H  
ATOM   2142  HB3 ARG A 141      -6.651  -2.702  -8.284  1.00 11.79           H  
ATOM   2143  HG2 ARG A 141      -7.508  -4.953  -7.586  1.00 12.50           H  
ATOM   2144  HG3 ARG A 141      -7.990  -4.285  -6.038  1.00 12.50           H  
ATOM   2145  HD2 ARG A 141      -9.482  -2.639  -7.293  1.00 13.47           H  
ATOM   2146  HD3 ARG A 141      -9.083  -3.472  -8.774  1.00 13.47           H  
ATOM   2147  HE  ARG A 141     -10.434  -5.195  -8.229  1.00 14.05           H  
ATOM   2148 HH11 ARG A 141     -12.127  -6.237  -7.106  1.00 15.11           H  
ATOM   2149 HH12 ARG A 141     -12.538  -5.770  -5.471  1.00 15.11           H  
ATOM   2150 HH21 ARG A 141     -10.107  -3.239  -5.241  1.00 14.37           H  
ATOM   2151 HH22 ARG A 141     -11.402  -4.082  -4.420  1.00 14.37           H  
ATOM   2152  N   ASP A 142      -3.624  -1.747  -5.865  1.00 12.28           N  
ANISOU 2152  N   ASP A 142     2011   1199   1455     -1     -5     -8       N  
ATOM   2153  CA  ASP A 142      -2.629  -0.676  -5.972  1.00 12.65           C  
ANISOU 2153  CA  ASP A 142     2047   1259   1499     -1    -11    -13       C  
ATOM   2154  C   ASP A 142      -1.681  -0.741  -4.752  1.00 11.70           C  
ANISOU 2154  C   ASP A 142     1921   1138   1385     -2    -10    -10       C  
ATOM   2155  O   ASP A 142      -1.492   0.259  -4.059  1.00 12.98           O  
ANISOU 2155  O   ASP A 142     2080   1307   1546      3    -15    -12       O  
ATOM   2156  CB  ASP A 142      -3.307   0.714  -6.184  1.00 13.54           C  
ANISOU 2156  CB  ASP A 142     2157   1384   1604      8    -21    -18       C  
ATOM   2157  CG  ASP A 142      -2.401   1.928  -6.472  1.00 15.08           C  
ANISOU 2157  CG  ASP A 142     2338   1597   1796      7    -24    -24       C  
ATOM   2158  OD1 ASP A 142      -1.252   1.737  -6.929  1.00 16.37           O  
ANISOU 2158  OD1 ASP A 142     2495   1763   1960     -6    -19    -26       O  
ATOM   2159  OD2 ASP A 142      -2.920   3.057  -6.315  1.00 21.14           O1-
ANISOU 2159  OD2 ASP A 142     3099   2375   2558     18    -31    -28       O1-
ATOM   2160  H   ASP A 142      -3.751  -2.130  -4.939  1.00 12.28           H  
ATOM   2161  HA  ASP A 142      -2.028  -0.881  -6.858  1.00 12.65           H  
ATOM   2162  HB2 ASP A 142      -4.054   0.630  -6.974  1.00 13.54           H  
ATOM   2163  HB3 ASP A 142      -3.940   0.937  -5.325  1.00 13.54           H  
ATOM   2164  N   LEU A 143      -1.117  -1.932  -4.479  1.00 11.20           N  
ANISOU 2164  N   LEU A 143     1859   1067   1330     -8     -3     -5       N  
ATOM   2165  CA  LEU A 143      -0.176  -2.144  -3.376  1.00 11.06           C  
ANISOU 2165  CA  LEU A 143     1838   1047   1318     -8     -5     -1       C  
ATOM   2166  C   LEU A 143       1.235  -1.676  -3.781  1.00 11.25           C  
ANISOU 2166  C   LEU A 143     1857   1079   1337    -13     -5     -6       C  
ATOM   2167  O   LEU A 143       1.776  -2.165  -4.774  1.00 12.09           O  
ANISOU 2167  O   LEU A 143     1965   1189   1441    -21      0     -9       O  
ATOM   2168  CB  LEU A 143      -0.225  -3.627  -2.950  1.00 11.12           C  
ANISOU 2168  CB  LEU A 143     1847   1046   1334    -10      1      6       C  
ATOM   2169  CG  LEU A 143       0.689  -4.015  -1.764  1.00 12.59           C  
ANISOU 2169  CG  LEU A 143     2029   1230   1524    -11     -2     11       C  
ATOM   2170  CD1 LEU A 143       0.361  -3.251  -0.463  1.00 12.54           C  
ANISOU 2170  CD1 LEU A 143     2023   1224   1519    -10     -9     13       C  
ATOM   2171  CD2 LEU A 143       0.659  -5.532  -1.537  1.00 13.15           C  
ANISOU 2171  CD2 LEU A 143     2098   1294   1603    -10      3     18       C  
ATOM   2172  H   LEU A 143      -1.336  -2.737  -5.047  1.00 11.20           H  
ATOM   2173  HA  LEU A 143      -0.503  -1.538  -2.531  1.00 11.06           H  
ATOM   2174  HB2 LEU A 143      -1.254  -3.900  -2.715  1.00 11.12           H  
ATOM   2175  HB3 LEU A 143       0.012  -4.256  -3.808  1.00 11.12           H  
ATOM   2176  HG  LEU A 143       1.709  -3.751  -2.044  1.00 12.59           H  
ATOM   2177 HD11 LEU A 143       1.040  -3.571   0.328  1.00 12.54           H  
ATOM   2178 HD12 LEU A 143       0.479  -2.180  -0.630  1.00 12.54           H  
ATOM   2179 HD13 LEU A 143      -0.666  -3.461  -0.167  1.00 12.54           H  
ATOM   2180 HD21 LEU A 143       1.308  -5.787  -0.699  1.00 13.15           H  
ATOM   2181 HD22 LEU A 143      -0.360  -5.846  -1.315  1.00 13.15           H  
ATOM   2182 HD23 LEU A 143       1.009  -6.041  -2.435  1.00 13.15           H  
ATOM   2183  N   ALA A 144       1.790  -0.736  -3.000  1.00 11.95           N  
ANISOU 2183  N   ALA A 144     1944   1172   1426    -11     -9     -7       N  
ATOM   2184  CA  ALA A 144       3.089  -0.104  -3.231  1.00 11.16           C  
ANISOU 2184  CA  ALA A 144     1839   1081   1321    -16     -8    -12       C  
ATOM   2185  C   ALA A 144       3.557   0.629  -1.963  1.00 11.47           C  
ANISOU 2185  C   ALA A 144     1880   1119   1360    -12    -11    -11       C  
ATOM   2186  O   ALA A 144       2.757   0.860  -1.053  1.00 11.55           O  
ANISOU 2186  O   ALA A 144     1894   1124   1370     -4    -16     -8       O  
ATOM   2187  CB  ALA A 144       2.986   0.871  -4.422  1.00 11.24           C  
ANISOU 2187  CB  ALA A 144     1841   1105   1324    -16     -8    -20       C  
ATOM   2188  H   ALA A 144       1.304  -0.413  -2.175  1.00 11.95           H  
ATOM   2189  HA  ALA A 144       3.816  -0.878  -3.476  1.00 11.16           H  
ATOM   2190  HB1 ALA A 144       3.955   1.341  -4.592  1.00 11.24           H  
ATOM   2191  HB2 ALA A 144       2.686   0.324  -5.315  1.00 11.24           H  
ATOM   2192  HB3 ALA A 144       2.245   1.639  -4.200  1.00 11.24           H  
ATOM   2193  N   ALA A 145       4.852   0.992  -1.936  1.00 11.75           N  
ANISOU 2193  N   ALA A 145     1915   1157   1392    -18     -9    -13       N  
ATOM   2194  CA  ALA A 145       5.508   1.684  -0.819  1.00 12.78           C  
ANISOU 2194  CA  ALA A 145     2051   1285   1521    -14    -12    -12       C  
ATOM   2195  C   ALA A 145       4.987   3.109  -0.543  1.00 12.57           C  
ANISOU 2195  C   ALA A 145     2023   1266   1489     -2    -14    -17       C  
ATOM   2196  O   ALA A 145       5.051   3.551   0.603  1.00 13.23           O  
ANISOU 2196  O   ALA A 145     2115   1342   1570      4    -17    -14       O  
ATOM   2197  CB  ALA A 145       7.025   1.691  -1.056  1.00 12.87           C  
ANISOU 2197  CB  ALA A 145     2065   1298   1528    -23     -7    -15       C  
ATOM   2198  H   ALA A 145       5.449   0.792  -2.726  1.00 11.75           H  
ATOM   2199  HA  ALA A 145       5.324   1.093   0.079  1.00 12.78           H  
ATOM   2200  HB1 ALA A 145       7.520   2.203  -0.230  1.00 12.87           H  
ATOM   2201  HB2 ALA A 145       7.389   0.666  -1.118  1.00 12.87           H  
ATOM   2202  HB3 ALA A 145       7.245   2.211  -1.989  1.00 12.87           H  
ATOM   2203  N   ARG A 146       4.464   3.799  -1.573  1.00 14.00           N  
ANISOU 2203  N   ARG A 146     2193   1460   1667      2    -12    -23       N  
ATOM   2204  CA  ARG A 146       3.808   5.109  -1.449  1.00 15.82           C  
ANISOU 2204  CA  ARG A 146     2421   1699   1891     18    -15    -27       C  
ATOM   2205  C   ARG A 146       2.519   5.059  -0.603  1.00 15.14           C  
ANISOU 2205  C   ARG A 146     2347   1600   1805     28    -21    -22       C  
ATOM   2206  O   ARG A 146       2.240   6.013   0.124  1.00 20.16           O  
ANISOU 2206  O   ARG A 146     2989   2236   2433     42    -23    -24       O  
ATOM   2207  CB  ARG A 146       3.495   5.678  -2.854  1.00 17.09           C  
ANISOU 2207  CB  ARG A 146     2565   1879   2048     21    -14    -34       C  
ATOM   2208  CG  ARG A 146       2.745   4.710  -3.792  1.00 18.01           C  
ANISOU 2208  CG  ARG A 146     2681   1995   2168     16    -17    -33       C  
ATOM   2209  CD  ARG A 146       2.103   5.376  -5.016  1.00 23.46           C  
ANISOU 2209  CD  ARG A 146     3357   2705   2854     17    -20    -39       C  
ATOM   2210  NE  ARG A 146       1.606   4.353  -5.950  1.00 27.71           N  
ANISOU 2210  NE  ARG A 146     3900   3236   3393     10    -22    -37       N  
ATOM   2211  CZ  ARG A 146       2.360   3.632  -6.800  1.00 23.93           C  
ANISOU 2211  CZ  ARG A 146     3421   2755   2915     -7    -17    -37       C  
ATOM   2212  NH1 ARG A 146       3.668   3.872  -6.970  1.00 28.57           N1+
ANISOU 2212  NH1 ARG A 146     4006   3347   3504    -19    -11    -39       N1+
ATOM   2213  NH2 ARG A 146       1.792   2.634  -7.486  1.00 19.81           N1+
ANISOU 2213  NH2 ARG A 146     2908   2227   2394    -15    -17    -35       N1+
ATOM   2214  H   ARG A 146       4.507   3.420  -2.508  1.00 14.00           H  
ATOM   2215  HA  ARG A 146       4.505   5.788  -0.960  1.00 15.82           H  
ATOM   2216  HB2 ARG A 146       2.919   6.598  -2.751  1.00 17.09           H  
ATOM   2217  HB3 ARG A 146       4.423   5.995  -3.330  1.00 17.09           H  
ATOM   2218  HG2 ARG A 146       3.428   3.928  -4.123  1.00 18.01           H  
ATOM   2219  HG3 ARG A 146       1.979   4.180  -3.225  1.00 18.01           H  
ATOM   2220  HD2 ARG A 146       1.275   6.007  -4.693  1.00 23.46           H  
ATOM   2221  HD3 ARG A 146       2.842   5.999  -5.519  1.00 23.46           H  
ATOM   2222  HE  ARG A 146       0.606   4.213  -5.917  1.00 27.71           H  
ATOM   2223 HH11 ARG A 146       4.116   4.614  -6.452  1.00 28.57           H  
ATOM   2224 HH12 ARG A 146       4.204   3.311  -7.617  1.00 28.57           H  
ATOM   2225 HH21 ARG A 146       0.810   2.431  -7.362  1.00 19.81           H  
ATOM   2226 HH22 ARG A 146       2.345   2.084  -8.128  1.00 19.81           H  
ATOM   2227  N   ASN A 147       1.767   3.955  -0.735  0.50 14.33           N  
ANISOU 2227  N   ASN A 147     2249   1488   1708     20    -22    -17       N  
ATOM   2228  CA  ASN A 147       0.457   3.745  -0.122  0.50 15.18           C  
ANISOU 2228  CA  ASN A 147     2369   1584   1815     25    -26    -12       C  
ATOM   2229  C   ASN A 147       0.586   3.045   1.238  0.50 13.83           C  
ANISOU 2229  C   ASN A 147     2209   1399   1646     19    -28     -6       C  
ATOM   2230  O   ASN A 147      -0.310   3.208   2.062  0.50 13.36           O  
ANISOU 2230  O   ASN A 147     2163   1330   1582     22    -31     -3       O  
ATOM   2231  CB  ASN A 147      -0.439   2.950  -1.104  0.50 16.18           C  
ANISOU 2231  CB  ASN A 147     2493   1710   1946     22    -25    -11       C  
ATOM   2232  CG  ASN A 147      -0.855   3.738  -2.358  0.50 16.32           C  
ANISOU 2232  CG  ASN A 147     2505   1740   1957     31    -28    -17       C  
ATOM   2233  ND2 ASN A 147      -1.478   3.058  -3.318  0.50 17.42           N  
ANISOU 2233  ND2 ASN A 147     2637   1883   2097     24    -26    -19       N  
ATOM   2234  OD1 ASN A 147      -0.626   4.942  -2.471  0.50 18.34           O  
ANISOU 2234  OD1 ASN A 147     2763   2001   2205     45    -32    -21       O  
ATOM   2235  H   ASN A 147       2.098   3.182  -1.295  0.50 14.33           H  
ATOM   2236  HA  ASN A 147      -0.001   4.721   0.041  0.50 15.18           H  
ATOM   2237  HB2 ASN A 147       0.076   2.038  -1.404  0.50 16.18           H  
ATOM   2238  HB3 ASN A 147      -1.331   2.607  -0.580  0.50 16.18           H  
ATOM   2239 HD21 ASN A 147      -1.657   2.071  -3.202  0.50 17.42           H  
ATOM   2240 HD22 ASN A 147      -1.772   3.529  -4.162  0.50 17.42           H  
ATOM   2241  N   CYS A 148       1.699   2.328   1.477  1.00 11.29           N  
ANISOU 2241  N   CYS A 148     1885   1076   1329      9    -27     -3       N  
ATOM   2242  CA  CYS A 148       2.098   1.848   2.801  1.00 10.86           C  
ANISOU 2242  CA  CYS A 148     1839   1011   1276      2    -31      3       C  
ATOM   2243  C   CYS A 148       2.578   3.036   3.651  1.00 10.43           C  
ANISOU 2243  C   CYS A 148     1798    953   1212      6    -34      1       C  
ATOM   2244  O   CYS A 148       3.291   3.899   3.140  1.00 11.27           O  
ANISOU 2244  O   CYS A 148     1903   1067   1313     14    -30     -5       O  
ATOM   2245  CB  CYS A 148       3.218   0.795   2.716  1.00 10.60           C  
ANISOU 2245  CB  CYS A 148     1799    977   1250     -8    -31      7       C  
ATOM   2246  SG  CYS A 148       2.588  -0.766   2.045  1.00 12.63           S  
ANISOU 2246  SG  CYS A 148     2044   1236   1517    -11    -27     10       S  
ATOM   2247  H   CYS A 148       2.319   2.090   0.717  1.00 11.29           H  
ATOM   2248  HA  CYS A 148       1.232   1.398   3.285  1.00 10.86           H  
ATOM   2249  HB2 CYS A 148       4.018   1.167   2.077  1.00 10.60           H  
ATOM   2250  HB3 CYS A 148       3.630   0.623   3.710  1.00 10.60           H  
ATOM   2251  HG  CYS A 148       3.581  -1.658   1.984  1.00 12.63           H  
ATOM   2252  N   LEU A 149       2.174   3.048   4.929  1.00 10.46           N  
ANISOU 2252  N   LEU A 149     1816    946   1213      0    -39      6       N  
ATOM   2253  CA  LEU A 149       2.475   4.100   5.897  1.00 10.47           C  
ANISOU 2253  CA  LEU A 149     1836    940   1203      3    -41      5       C  
ATOM   2254  C   LEU A 149       3.203   3.500   7.105  1.00 10.12           C  
ANISOU 2254  C   LEU A 149     1798    889   1159    -11    -47     11       C  
ATOM   2255  O   LEU A 149       3.018   2.325   7.411  1.00 11.32           O  
ANISOU 2255  O   LEU A 149     1941   1040   1320    -23    -51     17       O  
ATOM   2256  CB  LEU A 149       1.155   4.770   6.332  1.00 11.24           C  
ANISOU 2256  CB  LEU A 149     1951   1028   1291     10    -42      5       C  
ATOM   2257  CG  LEU A 149       0.447   5.592   5.232  1.00 12.59           C  
ANISOU 2257  CG  LEU A 149     2120   1205   1457     28    -39     -1       C  
ATOM   2258  CD1 LEU A 149      -0.959   6.031   5.679  1.00 12.29           C  
ANISOU 2258  CD1 LEU A 149     2104   1156   1411     32    -41      1       C  
ATOM   2259  CD2 LEU A 149       1.285   6.794   4.759  1.00 14.86           C  
ANISOU 2259  CD2 LEU A 149     2409   1500   1738     44    -35     -7       C  
ATOM   2260  H   LEU A 149       1.615   2.287   5.289  1.00 10.46           H  
ATOM   2261  HA  LEU A 149       3.116   4.846   5.426  1.00 10.47           H  
ATOM   2262  HB2 LEU A 149       0.472   4.010   6.710  1.00 11.24           H  
ATOM   2263  HB3 LEU A 149       1.343   5.410   7.195  1.00 11.24           H  
ATOM   2264  HG  LEU A 149       0.319   4.933   4.373  1.00 12.59           H  
ATOM   2265 HD11 LEU A 149      -1.431   6.607   4.883  1.00 12.29           H  
ATOM   2266 HD12 LEU A 149      -1.563   5.150   5.897  1.00 12.29           H  
ATOM   2267 HD13 LEU A 149      -0.880   6.647   6.575  1.00 12.29           H  
ATOM   2268 HD21 LEU A 149       0.740   7.335   3.985  1.00 14.86           H  
ATOM   2269 HD22 LEU A 149       1.475   7.459   5.601  1.00 14.86           H  
ATOM   2270 HD23 LEU A 149       2.233   6.440   4.354  1.00 14.86           H  
ATOM   2271  N   VAL A 150       4.018   4.329   7.771  1.00  9.80           N  
ANISOU 2271  N   VAL A 150     1775    841   1108    -11    -48     10       N  
ATOM   2272  CA  VAL A 150       4.884   3.941   8.880  1.00 11.26           C  
ANISOU 2272  CA  VAL A 150     1969   1019   1291    -25    -55     14       C  
ATOM   2273  C   VAL A 150       4.573   4.849  10.082  1.00 10.20           C  
ANISOU 2273  C   VAL A 150     1865    871   1142    -29    -59     16       C  
ATOM   2274  O   VAL A 150       4.594   6.073   9.941  1.00 10.79           O  
ANISOU 2274  O   VAL A 150     1954    941   1204    -15    -53     10       O  
ATOM   2275  CB  VAL A 150       6.385   4.116   8.506  1.00 11.43           C  
ANISOU 2275  CB  VAL A 150     1990   1044   1310    -23    -51     11       C  
ATOM   2276  CG1 VAL A 150       7.344   3.621   9.603  1.00 11.98           C  
ANISOU 2276  CG1 VAL A 150     2070   1106   1378    -38    -60     17       C  
ATOM   2277  CG2 VAL A 150       6.728   3.406   7.186  1.00 11.58           C  
ANISOU 2277  CG2 VAL A 150     1986   1075   1340    -20    -45      9       C  
ATOM   2278  H   VAL A 150       4.064   5.305   7.515  1.00  9.80           H  
ATOM   2279  HA  VAL A 150       4.692   2.901   9.148  1.00 11.26           H  
ATOM   2280  HB  VAL A 150       6.567   5.182   8.364  1.00 11.43           H  
ATOM   2281 HG11 VAL A 150       8.374   3.771   9.281  1.00 11.98           H  
ATOM   2282 HG12 VAL A 150       7.165   4.180  10.521  1.00 11.98           H  
ATOM   2283 HG13 VAL A 150       7.171   2.560   9.785  1.00 11.98           H  
ATOM   2284 HG21 VAL A 150       7.784   3.551   6.958  1.00 11.58           H  
ATOM   2285 HG22 VAL A 150       6.521   2.340   7.282  1.00 11.58           H  
ATOM   2286 HG23 VAL A 150       6.123   3.822   6.381  1.00 11.58           H  
ATOM   2287  N   ASN A 151       4.278   4.231  11.238  1.00 11.27           N  
ANISOU 2287  N   ASN A 151     2005   1001   1277    -47    -69     23       N  
ATOM   2288  CA  ASN A 151       3.972   4.932  12.490  1.00 11.34           C  
ANISOU 2288  CA  ASN A 151     2044    994   1270    -55    -74     24       C  
ATOM   2289  C   ASN A 151       5.251   5.324  13.256  1.00 13.08           C  
ANISOU 2289  C   ASN A 151     2284   1207   1480    -61    -78     24       C  
ATOM   2290  O   ASN A 151       6.353   5.008  12.810  1.00 12.64           O  
ANISOU 2290  O   ASN A 151     2218   1155   1428    -60    -77     24       O  
ATOM   2291  CB  ASN A 151       2.964   4.104  13.336  1.00 12.27           C  
ANISOU 2291  CB  ASN A 151     2161   1110   1389    -75    -82     30       C  
ATOM   2292  CG  ASN A 151       3.511   2.859  14.052  1.00 12.97           C  
ANISOU 2292  CG  ASN A 151     2238   1204   1485    -95    -94     37       C  
ATOM   2293  ND2 ASN A 151       2.780   2.380  15.058  1.00 15.10           N  
ANISOU 2293  ND2 ASN A 151     2501   1477   1760   -112   -100     43       N  
ATOM   2294  OD1 ASN A 151       4.570   2.336  13.715  1.00 12.30           O  
ANISOU 2294  OD1 ASN A 151     2148   1122   1404    -95    -98     39       O  
ATOM   2295  H   ASN A 151       4.256   3.222  11.280  1.00 11.27           H  
ATOM   2296  HA  ASN A 151       3.469   5.860  12.218  1.00 11.34           H  
ATOM   2297  HB2 ASN A 151       2.487   4.757  14.066  1.00 12.27           H  
ATOM   2298  HB3 ASN A 151       2.122   3.814  12.707  1.00 12.27           H  
ATOM   2299 HD21 ASN A 151       1.915   2.834  15.314  1.00 15.10           H  
ATOM   2300 HD22 ASN A 151       3.092   1.564  15.565  1.00 15.10           H  
ATOM   2301  N   ASP A 152       5.073   5.971  14.420  1.00 13.58           N  
ANISOU 2301  N   ASP A 152     2379   1255   1527    -71    -82     25       N  
ATOM   2302  CA  ASP A 152       6.137   6.358  15.363  1.00 15.16           C  
ANISOU 2302  CA  ASP A 152     2603   1443   1712    -77    -85     26       C  
ATOM   2303  C   ASP A 152       7.048   5.198  15.830  1.00 15.31           C  
ANISOU 2303  C   ASP A 152     2613   1467   1738    -97    -99     32       C  
ATOM   2304  O   ASP A 152       8.226   5.436  16.091  1.00 17.69           O  
ANISOU 2304  O   ASP A 152     2932   1760   2029   -101   -101     32       O  
ATOM   2305  CB  ASP A 152       5.626   7.171  16.592  1.00 17.72           C  
ANISOU 2305  CB  ASP A 152     2969   1748   2015    -86    -88     26       C  
ATOM   2306  CG  ASP A 152       4.304   6.753  17.271  1.00 19.70           C  
ANISOU 2306  CG  ASP A 152     3220   1998   2267   -113   -100     33       C  
ATOM   2307  OD1 ASP A 152       3.848   5.601  17.092  1.00 27.47           O  
ANISOU 2307  OD1 ASP A 152     4177   2995   3266   -118   -103     36       O  
ATOM   2308  OD2 ASP A 152       3.818   7.576  18.077  1.00 32.38           O1-
ANISOU 2308  OD2 ASP A 152     4860   3589   3854   -130   -107     35       O1-
ATOM   2309  H   ASP A 152       4.144   6.236  14.714  1.00 13.58           H  
ATOM   2310  HA  ASP A 152       6.787   7.037  14.811  1.00 15.16           H  
ATOM   2311  HB2 ASP A 152       6.414   7.213  17.344  1.00 17.72           H  
ATOM   2312  HB3 ASP A 152       5.569   8.225  16.321  1.00 17.72           H  
ATOM   2313  N   GLN A 153       6.496   3.973  15.905  1.00 13.80           N  
ANISOU 2313  N   GLN A 153     2395   1287   1561   -108   -108     38       N  
ATOM   2314  CA  GLN A 153       7.200   2.753  16.320  1.00 14.61           C  
ANISOU 2314  CA  GLN A 153     2484   1396   1671   -122   -122     45       C  
ATOM   2315  C   GLN A 153       8.069   2.130  15.206  1.00 14.50           C  
ANISOU 2315  C   GLN A 153     2442   1395   1674   -109   -118     45       C  
ATOM   2316  O   GLN A 153       8.843   1.219  15.506  1.00 15.58           O  
ANISOU 2316  O   GLN A 153     2564   1538   1817   -116   -130     51       O  
ATOM   2317  CB  GLN A 153       6.169   1.713  16.822  1.00 16.68           C  
ANISOU 2317  CB  GLN A 153     2733   1665   1939   -142   -135     52       C  
ATOM   2318  CG  GLN A 153       5.176   2.210  17.896  1.00 18.88           C  
ANISOU 2318  CG  GLN A 153     3041   1931   2200   -162   -141     53       C  
ATOM   2319  CD  GLN A 153       5.845   2.883  19.100  1.00 20.87           C  
ANISOU 2319  CD  GLN A 153     3326   2170   2434   -173   -149     54       C  
ATOM   2320  NE2 GLN A 153       5.430   4.113  19.415  1.00 23.07           N  
ANISOU 2320  NE2 GLN A 153     3642   2431   2694   -168   -140     49       N  
ATOM   2321  OE1 GLN A 153       6.711   2.295  19.744  1.00 22.53           O  
ANISOU 2321  OE1 GLN A 153     3530   2385   2647   -182   -162     59       O  
ATOM   2322  H   GLN A 153       5.524   3.842  15.665  1.00 13.80           H  
ATOM   2323  HA  GLN A 153       7.854   3.009  17.153  1.00 14.61           H  
ATOM   2324  HB2 GLN A 153       5.612   1.319  15.972  1.00 16.68           H  
ATOM   2325  HB3 GLN A 153       6.697   0.836  17.198  1.00 16.68           H  
ATOM   2326  HG2 GLN A 153       4.469   2.903  17.441  1.00 18.88           H  
ATOM   2327  HG3 GLN A 153       4.568   1.374  18.241  1.00 18.88           H  
ATOM   2328 HE21 GLN A 153       4.707   4.558  18.869  1.00 23.07           H  
ATOM   2329 HE22 GLN A 153       5.840   4.598  20.201  1.00 23.07           H  
ATOM   2330  N   GLY A 154       7.923   2.602  13.955  1.00 13.23           N  
ANISOU 2330  N   GLY A 154     2275   1237   1516    -90   -102     38       N  
ATOM   2331  CA  GLY A 154       8.636   2.081  12.786  1.00 12.94           C  
ANISOU 2331  CA  GLY A 154     2216   1210   1491    -80    -97     37       C  
ATOM   2332  C   GLY A 154       7.914   0.885  12.139  1.00 12.78           C  
ANISOU 2332  C   GLY A 154     2167   1202   1488    -79    -98     40       C  
ATOM   2333  O   GLY A 154       8.426   0.346  11.158  1.00 13.30           O  
ANISOU 2333  O   GLY A 154     2216   1274   1563    -72    -94     40       O  
ATOM   2334  H   GLY A 154       7.288   3.366  13.774  1.00 13.23           H  
ATOM   2335  HA2 GLY A 154       8.752   2.876  12.050  1.00 12.94           H  
ATOM   2336  HA3 GLY A 154       9.642   1.782  13.079  1.00 12.94           H  
ATOM   2337  N   VAL A 155       6.744   0.477  12.662  1.00 12.78           N  
ANISOU 2337  N   VAL A 155     2162   1203   1491    -85   -101     43       N  
ATOM   2338  CA  VAL A 155       5.905  -0.600  12.132  1.00 12.48           C  
ANISOU 2338  CA  VAL A 155     2099   1176   1468    -83    -99     46       C  
ATOM   2339  C   VAL A 155       5.168  -0.120  10.867  1.00 12.32           C  
ANISOU 2339  C   VAL A 155     2072   1158   1450    -67    -84     39       C  
ATOM   2340  O   VAL A 155       4.492   0.912  10.904  1.00 12.82           O  
ANISOU 2340  O   VAL A 155     2150   1216   1505    -61    -78     33       O  
ATOM   2341  CB  VAL A 155       4.861  -1.072  13.189  1.00 13.86           C  
ANISOU 2341  CB  VAL A 155     2271   1352   1643    -98   -105     50       C  
ATOM   2342  CG1 VAL A 155       3.815  -2.080  12.665  1.00 14.15           C  
ANISOU 2342  CG1 VAL A 155     2281   1399   1695    -95   -100     53       C  
ATOM   2343  CG2 VAL A 155       5.560  -1.662  14.427  1.00 15.54           C  
ANISOU 2343  CG2 VAL A 155     2488   1565   1853   -115   -121     57       C  
ATOM   2344  H   VAL A 155       6.378   0.924  13.490  1.00 12.78           H  
ATOM   2345  HA  VAL A 155       6.542  -1.443  11.868  1.00 12.48           H  
ATOM   2346  HB  VAL A 155       4.316  -0.188  13.520  1.00 13.86           H  
ATOM   2347 HG11 VAL A 155       3.133  -2.349  13.471  1.00 14.15           H  
ATOM   2348 HG12 VAL A 155       3.251  -1.627  11.849  1.00 14.15           H  
ATOM   2349 HG13 VAL A 155       4.321  -2.975  12.304  1.00 14.15           H  
ATOM   2350 HG21 VAL A 155       4.810  -1.984  15.150  1.00 15.54           H  
ATOM   2351 HG22 VAL A 155       6.168  -2.517  14.129  1.00 15.54           H  
ATOM   2352 HG23 VAL A 155       6.199  -0.904  14.881  1.00 15.54           H  
ATOM   2353  N   VAL A 156       5.316  -0.893   9.781  1.00 11.52           N  
ANISOU 2353  N   VAL A 156     1952   1066   1362    -60    -79     39       N  
ATOM   2354  CA  VAL A 156       4.683  -0.635   8.488  1.00 11.64           C  
ANISOU 2354  CA  VAL A 156     1960   1084   1379    -47    -67     33       C  
ATOM   2355  C   VAL A 156       3.236  -1.152   8.513  1.00 11.52           C  
ANISOU 2355  C   VAL A 156     1935   1072   1371    -49    -64     35       C  
ATOM   2356  O   VAL A 156       2.999  -2.257   8.999  1.00 12.39           O  
ANISOU 2356  O   VAL A 156     2032   1185   1489    -56    -68     41       O  
ATOM   2357  CB  VAL A 156       5.438  -1.360   7.337  1.00 12.65           C  
ANISOU 2357  CB  VAL A 156     2076   1217   1514    -40    -61     31       C  
ATOM   2358  CG1 VAL A 156       4.820  -1.124   5.941  1.00 12.57           C  
ANISOU 2358  CG1 VAL A 156     2058   1212   1505    -31    -50     25       C  
ATOM   2359  CG2 VAL A 156       6.922  -0.965   7.308  1.00 12.73           C  
ANISOU 2359  CG2 VAL A 156     2097   1224   1516    -42    -62     29       C  
ATOM   2360  H   VAL A 156       5.897  -1.718   9.824  1.00 11.52           H  
ATOM   2361  HA  VAL A 156       4.679   0.438   8.297  1.00 11.64           H  
ATOM   2362  HB  VAL A 156       5.390  -2.430   7.538  1.00 12.65           H  
ATOM   2363 HG11 VAL A 156       5.400  -1.661   5.191  1.00 12.57           H  
ATOM   2364 HG12 VAL A 156       3.792  -1.486   5.933  1.00 12.57           H  
ATOM   2365 HG13 VAL A 156       4.831  -0.058   5.714  1.00 12.57           H  
ATOM   2366 HG21 VAL A 156       7.422  -1.488   6.493  1.00 12.73           H  
ATOM   2367 HG22 VAL A 156       7.008   0.111   7.155  1.00 12.73           H  
ATOM   2368 HG23 VAL A 156       7.389  -1.236   8.254  1.00 12.73           H  
ATOM   2369  N   LYS A 157       2.297  -0.348   7.992  1.00 10.91           N  
ANISOU 2369  N   LYS A 157     1864    993   1289    -41    -57     30       N  
ATOM   2370  CA  LYS A 157       0.881  -0.693   7.921  1.00 11.31           C  
ANISOU 2370  CA  LYS A 157     1910   1045   1344    -43    -53     31       C  
ATOM   2371  C   LYS A 157       0.306  -0.281   6.559  1.00 10.39           C  
ANISOU 2371  C   LYS A 157     1789    931   1228    -30    -45     25       C  
ATOM   2372  O   LYS A 157       0.658   0.774   6.031  1.00 12.07           O  
ANISOU 2372  O   LYS A 157     2007   1145   1434    -20    -42     19       O  
ATOM   2373  CB  LYS A 157       0.097  -0.037   9.081  1.00 11.45           C  
ANISOU 2373  CB  LYS A 157     1946   1053   1350    -50    -56     31       C  
ATOM   2374  CG  LYS A 157       0.681  -0.322  10.476  1.00 12.15           C  
ANISOU 2374  CG  LYS A 157     2042   1139   1437    -67    -66     37       C  
ATOM   2375  CD  LYS A 157      -0.256   0.064  11.626  1.00 13.41           C  
ANISOU 2375  CD  LYS A 157     2220   1289   1585    -80    -68     38       C  
ATOM   2376  CE  LYS A 157       0.427  -0.132  12.990  1.00 15.04           C  
ANISOU 2376  CE  LYS A 157     2437   1493   1786    -99    -80     43       C  
ATOM   2377  NZ  LYS A 157      -0.505   0.089  14.107  1.00 16.78           N1+
ANISOU 2377  NZ  LYS A 157     2670   1707   1997   -118    -81     45       N1+
ATOM   2378  H   LYS A 157       2.555   0.555   7.619  1.00 10.91           H  
ATOM   2379  HA  LYS A 157       0.788  -1.775   8.016  1.00 11.31           H  
ATOM   2380  HB2 LYS A 157       0.051   1.040   8.923  1.00 11.45           H  
ATOM   2381  HB3 LYS A 157      -0.941  -0.368   9.050  1.00 11.45           H  
ATOM   2382  HG2 LYS A 157       0.932  -1.380  10.554  1.00 12.15           H  
ATOM   2383  HG3 LYS A 157       1.627   0.207  10.587  1.00 12.15           H  
ATOM   2384  HD2 LYS A 157      -0.555   1.106  11.517  1.00 13.41           H  
ATOM   2385  HD3 LYS A 157      -1.157  -0.547  11.581  1.00 13.41           H  
ATOM   2386  HE2 LYS A 157       0.833  -1.142  13.051  1.00 15.04           H  
ATOM   2387  HE3 LYS A 157       1.267   0.557  13.077  1.00 15.04           H  
ATOM   2388  HZ1 LYS A 157      -0.021  -0.048  14.982  1.00 16.78           H  
ATOM   2389  HZ2 LYS A 157      -0.863   1.033  14.065  1.00 16.78           H  
ATOM   2390  HZ3 LYS A 157      -1.272  -0.565  14.041  1.00 16.78           H  
ATOM   2391  N   VAL A 158      -0.582  -1.133   6.027  1.00 11.04           N  
ANISOU 2391  N   VAL A 158     1862   1015   1317    -30    -39     27       N  
ATOM   2392  CA  VAL A 158      -1.238  -0.963   4.729  1.00 10.57           C  
ANISOU 2392  CA  VAL A 158     1800    958   1257    -20    -32     22       C  
ATOM   2393  C   VAL A 158      -2.356   0.100   4.789  1.00  9.93           C  
ANISOU 2393  C   VAL A 158     1736    872   1166    -16    -32     18       C  
ATOM   2394  O   VAL A 158      -3.138   0.111   5.740  1.00 11.52           O  
ANISOU 2394  O   VAL A 158     1948   1066   1363    -24    -33     21       O  
ATOM   2395  CB  VAL A 158      -1.801  -2.334   4.246  1.00 10.99           C  
ANISOU 2395  CB  VAL A 158     1841   1014   1321    -23    -26     26       C  
ATOM   2396  CG1 VAL A 158      -2.844  -2.286   3.112  1.00 13.22           C  
ANISOU 2396  CG1 VAL A 158     2125   1296   1601    -17    -18     22       C  
ATOM   2397  CG2 VAL A 158      -0.648  -3.269   3.835  1.00 12.34           C  
ANISOU 2397  CG2 VAL A 158     1999   1189   1499    -22    -25     28       C  
ATOM   2398  H   VAL A 158      -0.846  -1.968   6.530  1.00 11.04           H  
ATOM   2399  HA  VAL A 158      -0.489  -0.630   4.011  1.00 10.57           H  
ATOM   2400  HB  VAL A 158      -2.289  -2.795   5.105  1.00 10.99           H  
ATOM   2401 HG11 VAL A 158      -3.159  -3.300   2.864  1.00 13.22           H  
ATOM   2402 HG12 VAL A 158      -3.708  -1.707   3.437  1.00 13.22           H  
ATOM   2403 HG13 VAL A 158      -2.403  -1.818   2.232  1.00 13.22           H  
ATOM   2404 HG21 VAL A 158      -1.054  -4.223   3.499  1.00 12.34           H  
ATOM   2405 HG22 VAL A 158      -0.080  -2.811   3.025  1.00 12.34           H  
ATOM   2406 HG23 VAL A 158       0.009  -3.434   4.689  1.00 12.34           H  
ATOM   2407  N   SER A 159      -2.407   0.956   3.756  1.00 10.66           N  
ANISOU 2407  N   SER A 159     1830    968   1253     -3    -31     12       N  
ATOM   2408  CA  SER A 159      -3.388   2.034   3.594  1.00 11.80           C  
ANISOU 2408  CA  SER A 159     1991   1108   1386      7    -32      8       C  
ATOM   2409  C   SER A 159      -3.698   2.237   2.097  1.00 11.99           C  
ANISOU 2409  C   SER A 159     2009   1138   1408     16    -29      4       C  
ATOM   2410  O   SER A 159      -2.969   1.725   1.245  1.00 12.63           O  
ANISOU 2410  O   SER A 159     2076   1226   1497     14    -26      3       O  
ATOM   2411  CB  SER A 159      -2.863   3.305   4.296  1.00 13.84           C  
ANISOU 2411  CB  SER A 159     2257   1367   1635     16    -36      5       C  
ATOM   2412  OG  SER A 159      -3.837   4.326   4.336  1.00 14.63           O  
ANISOU 2412  OG  SER A 159     2377   1460   1722     28    -37      2       O  
ATOM   2413  H   SER A 159      -1.732   0.887   3.008  1.00 10.66           H  
ATOM   2414  HA  SER A 159      -4.309   1.730   4.091  1.00 11.80           H  
ATOM   2415  HB2 SER A 159      -2.555   3.058   5.312  1.00 13.84           H  
ATOM   2416  HB3 SER A 159      -1.978   3.669   3.774  1.00 13.84           H  
ATOM   2417  HG  SER A 159      -3.474   5.097   4.778  1.00 14.63           H  
ATOM   2418  N   ASP A 160      -4.805   2.947   1.802  1.00 13.24           N  
ANISOU 2418  N   ASP A 160     2184   1292   1557     26    -31      2       N  
ATOM   2419  CA  ASP A 160      -5.364   3.161   0.453  1.00 14.42           C  
ANISOU 2419  CA  ASP A 160     2331   1446   1701     37    -32     -3       C  
ATOM   2420  C   ASP A 160      -5.839   1.858  -0.226  1.00 13.00           C  
ANISOU 2420  C   ASP A 160     2145   1265   1528     27    -26     -0       C  
ATOM   2421  O   ASP A 160      -5.878   1.785  -1.455  1.00 14.40           O  
ANISOU 2421  O   ASP A 160     2318   1449   1705     31    -26     -4       O  
ATOM   2422  CB  ASP A 160      -4.466   4.021  -0.484  1.00 16.54           C  
ANISOU 2422  CB  ASP A 160     2585   1730   1968     48    -35     -9       C  
ATOM   2423  CG  ASP A 160      -4.080   5.405   0.061  1.00 21.08           C  
ANISOU 2423  CG  ASP A 160     3170   2307   2533     66    -40    -12       C  
ATOM   2424  OD1 ASP A 160      -4.910   6.006   0.778  1.00 23.13           O  
ANISOU 2424  OD1 ASP A 160     3452   2554   2782     72    -42    -10       O  
ATOM   2425  OD2 ASP A 160      -3.029   5.923  -0.372  1.00 29.71           O1-
ANISOU 2425  OD2 ASP A 160     4248   3415   3625     73    -41    -17       O1-
ATOM   2426  H   ASP A 160      -5.331   3.391   2.541  1.00 13.24           H  
ATOM   2427  HA  ASP A 160      -6.267   3.751   0.606  1.00 14.42           H  
ATOM   2428  HB2 ASP A 160      -3.561   3.464  -0.728  1.00 16.54           H  
ATOM   2429  HB3 ASP A 160      -4.962   4.139  -1.448  1.00 16.54           H  
ATOM   2430  N   PHE A 161      -6.209   0.861   0.596  1.00 11.99           N  
ANISOU 2430  N   PHE A 161     2020   1130   1408     14    -21      5       N  
ATOM   2431  CA  PHE A 161      -6.745  -0.432   0.184  1.00 12.90           C  
ANISOU 2431  CA  PHE A 161     2128   1244   1531      6    -13      8       C  
ATOM   2432  C   PHE A 161      -8.091  -0.306  -0.548  1.00 12.27           C  
ANISOU 2432  C   PHE A 161     2062   1157   1442     10    -11      6       C  
ATOM   2433  O   PHE A 161      -9.079   0.119   0.051  1.00 13.66           O  
ANISOU 2433  O   PHE A 161     2257   1324   1608     11    -12      6       O  
ATOM   2434  CB  PHE A 161      -6.749  -1.426   1.374  1.00 13.61           C  
ANISOU 2434  CB  PHE A 161     2212   1329   1629     -7     -7     14       C  
ATOM   2435  CG  PHE A 161      -7.291  -0.925   2.709  1.00 13.53           C  
ANISOU 2435  CG  PHE A 161     2216   1312   1613    -14    -10     16       C  
ATOM   2436  CD1 PHE A 161      -6.422  -0.297   3.628  1.00 14.61           C  
ANISOU 2436  CD1 PHE A 161     2351   1449   1749    -16    -17     17       C  
ATOM   2437  CD2 PHE A 161      -8.672  -0.954   2.996  1.00 16.28           C  
ANISOU 2437  CD2 PHE A 161     2580   1651   1955    -21     -6     18       C  
ATOM   2438  CE1 PHE A 161      -6.914   0.219   4.818  1.00 15.80           C  
ANISOU 2438  CE1 PHE A 161     2519   1593   1893    -24    -20     19       C  
ATOM   2439  CE2 PHE A 161      -9.149  -0.420   4.186  1.00 16.43           C  
ANISOU 2439  CE2 PHE A 161     2614   1662   1967    -30     -8     20       C  
ATOM   2440  CZ  PHE A 161      -8.273   0.160   5.095  1.00 16.86           C  
ANISOU 2440  CZ  PHE A 161     2668   1718   2020    -32    -16     21       C  
ATOM   2441  H   PHE A 161      -6.126   0.974   1.596  1.00 11.99           H  
ATOM   2442  HA  PHE A 161      -6.040  -0.834  -0.544  1.00 12.90           H  
ATOM   2443  HB2 PHE A 161      -7.289  -2.328   1.085  1.00 13.61           H  
ATOM   2444  HB3 PHE A 161      -5.741  -1.814   1.520  1.00 13.61           H  
ATOM   2445  HD1 PHE A 161      -5.368  -0.215   3.406  1.00 14.61           H  
ATOM   2446  HD2 PHE A 161      -9.361  -1.393   2.290  1.00 16.28           H  
ATOM   2447  HE1 PHE A 161      -6.240   0.667   5.533  1.00 15.80           H  
ATOM   2448  HE2 PHE A 161     -10.205  -0.456   4.409  1.00 16.43           H  
ATOM   2449  HZ  PHE A 161      -8.654   0.567   6.019  1.00 16.86           H  
ATOM   2450  N   GLY A 162      -8.080  -0.653  -1.847  1.00 11.91           N  
ANISOU 2450  N   GLY A 162     2012   1116   1398     11     -8      3       N  
ATOM   2451  CA  GLY A 162      -9.236  -0.608  -2.746  1.00 11.84           C  
ANISOU 2451  CA  GLY A 162     2017   1102   1380     14     -7      1       C  
ATOM   2452  C   GLY A 162      -9.611   0.815  -3.203  1.00 12.42           C  
ANISOU 2452  C   GLY A 162     2100   1179   1440     28    -18     -4       C  
ATOM   2453  O   GLY A 162     -10.591   0.959  -3.932  1.00 13.33           O  
ANISOU 2453  O   GLY A 162     2229   1291   1547     31    -20     -6       O  
ATOM   2454  H   GLY A 162      -7.225  -0.976  -2.277  1.00 11.91           H  
ATOM   2455  HA2 GLY A 162      -9.039  -1.228  -3.621  1.00 11.84           H  
ATOM   2456  HA3 GLY A 162     -10.094  -1.068  -2.255  1.00 11.84           H  
ATOM   2457  N   LEU A 163      -8.873   1.858  -2.779  1.00 13.12           N  
ANISOU 2457  N   LEU A 163     2185   1275   1527     37    -26     -6       N  
ATOM   2458  CA  LEU A 163      -9.194   3.270  -3.026  1.00 14.40           C  
ANISOU 2458  CA  LEU A 163     2357   1440   1675     54    -37    -10       C  
ATOM   2459  C   LEU A 163      -9.015   3.699  -4.501  1.00 14.20           C  
ANISOU 2459  C   LEU A 163     2321   1428   1646     61    -45    -15       C  
ATOM   2460  O   LEU A 163      -9.656   4.661  -4.925  1.00 14.30           O  
ANISOU 2460  O   LEU A 163     2345   1442   1645     75    -54    -17       O  
ATOM   2461  CB  LEU A 163      -8.360   4.140  -2.055  1.00 17.57           C  
ANISOU 2461  CB  LEU A 163     2757   1844   2074     65    -42    -11       C  
ATOM   2462  CG  LEU A 163      -8.925   5.556  -1.794  1.00 23.54           C  
ANISOU 2462  CG  LEU A 163     3533   2596   2816     84    -50    -12       C  
ATOM   2463  CD1 LEU A 163     -10.275   5.526  -1.048  1.00 23.50           C  
ANISOU 2463  CD1 LEU A 163     3557   2570   2803     77    -46     -8       C  
ATOM   2464  CD2 LEU A 163      -7.898   6.429  -1.052  1.00 24.98           C  
ANISOU 2464  CD2 LEU A 163     3712   2781   3000     89    -50    -12       C  
ATOM   2465  H   LEU A 163      -8.028   1.697  -2.248  1.00 13.12           H  
ATOM   2466  HA  LEU A 163     -10.244   3.414  -2.771  1.00 14.40           H  
ATOM   2467  HB2 LEU A 163      -8.249   3.615  -1.106  1.00 17.57           H  
ATOM   2468  HB3 LEU A 163      -7.340   4.222  -2.431  1.00 17.57           H  
ATOM   2469  HG  LEU A 163      -9.102   6.019  -2.765  1.00 23.54           H  
ATOM   2470 HD11 LEU A 163     -10.626   6.545  -0.890  1.00 23.50           H  
ATOM   2471 HD12 LEU A 163     -11.006   4.978  -1.642  1.00 23.50           H  
ATOM   2472 HD13 LEU A 163     -10.147   5.032  -0.084  1.00 23.50           H  
ATOM   2473 HD21 LEU A 163      -8.319   7.420  -0.880  1.00 24.98           H  
ATOM   2474 HD22 LEU A 163      -7.652   5.969  -0.095  1.00 24.98           H  
ATOM   2475 HD23 LEU A 163      -6.994   6.519  -1.654  1.00 24.98           H  
ATOM   2476  N   SER A 164      -8.186   2.950  -5.254  1.00 14.10           N  
ANISOU 2476  N   SER A 164     2291   1426   1642     50    -41    -16       N  
ATOM   2477  CA  SER A 164      -7.902   3.125  -6.682  1.00 15.73           C  
ANISOU 2477  CA  SER A 164     2487   1646   1843     51    -48    -21       C  
ATOM   2478  C   SER A 164      -9.121   2.992  -7.620  1.00 14.50           C  
ANISOU 2478  C   SER A 164     2349   1482   1677     52    -51    -21       C  
ATOM   2479  O   SER A 164      -9.084   3.559  -8.713  1.00 15.81           O  
ANISOU 2479  O   SER A 164     2511   1661   1835     57    -62    -25       O  
ATOM   2480  CB  SER A 164      -6.757   2.167  -7.078  1.00 15.15           C  
ANISOU 2480  CB  SER A 164     2396   1582   1779     36    -42    -22       C  
ATOM   2481  OG  SER A 164      -7.148   0.807  -7.034  1.00 16.32           O  
ANISOU 2481  OG  SER A 164     2552   1717   1932     24    -31    -18       O  
ATOM   2482  H   SER A 164      -7.686   2.177  -4.839  1.00 14.10           H  
ATOM   2483  HA  SER A 164      -7.520   4.139  -6.804  1.00 15.73           H  
ATOM   2484  HB2 SER A 164      -6.410   2.412  -8.082  1.00 15.15           H  
ATOM   2485  HB3 SER A 164      -5.908   2.322  -6.412  1.00 15.15           H  
ATOM   2486  HG  SER A 164      -6.407   0.252  -7.287  1.00 16.32           H  
ATOM   2487  N   ARG A 165     -10.179   2.286  -7.178  1.00 12.93           N  
ANISOU 2487  N   ARG A 165     2169   1264   1478     46    -42    -17       N  
ATOM   2488  CA  ARG A 165     -11.456   2.144  -7.889  1.00 12.28           C  
ANISOU 2488  CA  ARG A 165     2109   1172   1386     45    -42    -16       C  
ATOM   2489  C   ARG A 165     -12.213   3.473  -8.057  1.00 13.87           C  
ANISOU 2489  C   ARG A 165     2325   1374   1572     64    -57    -19       C  
ATOM   2490  O   ARG A 165     -12.861   3.663  -9.086  1.00 15.45           O  
ANISOU 2490  O   ARG A 165     2541   1569   1761     65    -62    -20       O  
ATOM   2491  CB  ARG A 165     -12.375   1.166  -7.130  1.00 12.61           C  
ANISOU 2491  CB  ARG A 165     2167   1194   1431     35    -27    -11       C  
ATOM   2492  CG  ARG A 165     -11.881  -0.292  -7.083  1.00 12.50           C  
ANISOU 2492  CG  ARG A 165     2141   1178   1429     20    -12     -9       C  
ATOM   2493  CD  ARG A 165     -12.827  -1.216  -6.290  1.00 13.00           C  
ANISOU 2493  CD  ARG A 165     2216   1227   1498     12      3     -4       C  
ATOM   2494  NE  ARG A 165     -12.724  -1.000  -4.835  1.00 13.08           N  
ANISOU 2494  NE  ARG A 165     2223   1236   1513     14      2     -1       N  
ATOM   2495  CZ  ARG A 165     -13.418  -1.597  -3.851  1.00 13.78           C  
ANISOU 2495  CZ  ARG A 165     2317   1314   1603      5     13      3       C  
ATOM   2496  NH1 ARG A 165     -13.121  -1.291  -2.584  1.00 15.03           N1+
ANISOU 2496  NH1 ARG A 165     2473   1472   1764      4     10      5       N1+
ATOM   2497  NH2 ARG A 165     -14.391  -2.488  -4.092  1.00 14.85           N1+
ANISOU 2497  NH2 ARG A 165     2462   1440   1739     -4     27      5       N1+
ATOM   2498  H   ARG A 165     -10.128   1.801  -6.293  1.00 12.93           H  
ATOM   2499  HA  ARG A 165     -11.256   1.733  -8.879  1.00 12.28           H  
ATOM   2500  HB2 ARG A 165     -12.525   1.527  -6.113  1.00 12.61           H  
ATOM   2501  HB3 ARG A 165     -13.372   1.194  -7.568  1.00 12.61           H  
ATOM   2502  HG2 ARG A 165     -11.773  -0.671  -8.099  1.00 12.50           H  
ATOM   2503  HG3 ARG A 165     -10.887  -0.324  -6.638  1.00 12.50           H  
ATOM   2504  HD2 ARG A 165     -13.854  -1.044  -6.610  1.00 13.00           H  
ATOM   2505  HD3 ARG A 165     -12.594  -2.256  -6.519  1.00 13.00           H  
ATOM   2506  HE  ARG A 165     -12.027  -0.303  -4.611  1.00 13.08           H  
ATOM   2507 HH11 ARG A 165     -12.389  -0.625  -2.384  1.00 15.03           H  
ATOM   2508 HH12 ARG A 165     -13.628  -1.727  -1.828  1.00 15.03           H  
ATOM   2509 HH21 ARG A 165     -14.628  -2.733  -5.043  1.00 14.85           H  
ATOM   2510 HH22 ARG A 165     -14.888  -2.913  -3.323  1.00 14.85           H  
ATOM   2511  N   TYR A 166     -12.149   4.335  -7.030  1.00 13.88           N  
ANISOU 2511  N   TYR A 166     2323   1378   1571     78    -63    -19       N  
ATOM   2512  CA  TYR A 166     -12.984   5.530  -6.911  1.00 14.67           C  
ANISOU 2512  CA  TYR A 166     2444   1475   1655     99    -76    -20       C  
ATOM   2513  C   TYR A 166     -12.353   6.789  -7.527  1.00 16.41           C  
ANISOU 2513  C   TYR A 166     2644   1719   1872    118    -91    -24       C  
ATOM   2514  O   TYR A 166     -13.045   7.800  -7.596  1.00 20.53           O  
ANISOU 2514  O   TYR A 166     3179   2242   2381    141   -103    -25       O  
ATOM   2515  CB  TYR A 166     -13.365   5.731  -5.426  1.00 15.03           C  
ANISOU 2515  CB  TYR A 166     2514   1502   1697    102    -70    -16       C  
ATOM   2516  CG  TYR A 166     -14.025   4.505  -4.817  1.00 14.60           C  
ANISOU 2516  CG  TYR A 166     2470   1430   1649     81    -54    -12       C  
ATOM   2517  CD1 TYR A 166     -15.278   4.076  -5.302  1.00 16.44           C  
ANISOU 2517  CD1 TYR A 166     2723   1650   1873     74    -50    -11       C  
ATOM   2518  CD2 TYR A 166     -13.362   3.748  -3.828  1.00 14.29           C  
ANISOU 2518  CD2 TYR A 166     2419   1389   1623     66    -42     -9       C  
ATOM   2519  CE1 TYR A 166     -15.840   2.874  -4.837  1.00 17.54           C  
ANISOU 2519  CE1 TYR A 166     2869   1777   2020     54    -33     -8       C  
ATOM   2520  CE2 TYR A 166     -13.931   2.550  -3.355  1.00 13.88           C  
ANISOU 2520  CE2 TYR A 166     2370   1325   1577     48    -28     -6       C  
ATOM   2521  CZ  TYR A 166     -15.164   2.105  -3.872  1.00 16.23           C  
ANISOU 2521  CZ  TYR A 166     2686   1613   1869     41    -21     -5       C  
ATOM   2522  OH  TYR A 166     -15.698   0.923  -3.453  1.00 17.02           O  
ANISOU 2522  OH  TYR A 166     2787   1704   1976     24     -5     -2       O  
ATOM   2523  H   TYR A 166     -11.494   4.177  -6.278  1.00 13.88           H  
ATOM   2524  HA  TYR A 166     -13.907   5.334  -7.455  1.00 14.67           H  
ATOM   2525  HB2 TYR A 166     -12.472   5.984  -4.853  1.00 15.03           H  
ATOM   2526  HB3 TYR A 166     -14.035   6.586  -5.336  1.00 15.03           H  
ATOM   2527  HD1 TYR A 166     -15.807   4.670  -6.033  1.00 16.44           H  
ATOM   2528  HD2 TYR A 166     -12.416   4.088  -3.433  1.00 14.29           H  
ATOM   2529  HE1 TYR A 166     -16.793   2.539  -5.219  1.00 17.54           H  
ATOM   2530  HE2 TYR A 166     -13.424   1.973  -2.597  1.00 13.88           H  
ATOM   2531  HH  TYR A 166     -15.120   0.524  -2.799  1.00 17.02           H  
ATOM   2532  N   VAL A 167     -11.093   6.711  -7.995  1.00 17.19           N  
ANISOU 2532  N   VAL A 167     2713   1838   1981    110    -91    -27       N  
ATOM   2533  CA  VAL A 167     -10.383   7.791  -8.689  1.00 18.33           C  
ANISOU 2533  CA  VAL A 167     2832   2009   2123    124   -103    -32       C  
ATOM   2534  C   VAL A 167     -11.085   8.142 -10.021  1.00 20.43           C  
ANISOU 2534  C   VAL A 167     3095   2288   2378    129   -118    -35       C  
ATOM   2535  O   VAL A 167     -11.278   7.247 -10.846  1.00 19.83           O  
ANISOU 2535  O   VAL A 167     3018   2212   2303    109   -116    -36       O  
ATOM   2536  CB  VAL A 167      -8.916   7.382  -9.023  1.00 22.59           C  
ANISOU 2536  CB  VAL A 167     3341   2564   2677    109    -95    -34       C  
ATOM   2537  CG1 VAL A 167      -8.124   8.507  -9.718  1.00 23.45           C  
ANISOU 2537  CG1 VAL A 167     3420   2705   2784    117   -106    -40       C  
ATOM   2538  CG2 VAL A 167      -8.122   6.924  -7.790  1.00 23.64           C  
ANISOU 2538  CG2 VAL A 167     3477   2687   2818    109    -84    -32       C  
ATOM   2539  H   VAL A 167     -10.563   5.860  -7.877  1.00 17.19           H  
ATOM   2540  HA  VAL A 167     -10.370   8.675  -8.051  1.00 18.33           H  
ATOM   2541  HB  VAL A 167      -8.961   6.540  -9.714  1.00 22.59           H  
ATOM   2542 HG11 VAL A 167      -7.111   8.163  -9.925  1.00 23.45           H  
ATOM   2543 HG12 VAL A 167      -8.616   8.773 -10.653  1.00 23.45           H  
ATOM   2544 HG13 VAL A 167      -8.085   9.380  -9.067  1.00 23.45           H  
ATOM   2545 HG21 VAL A 167      -7.109   6.654  -8.089  1.00 23.64           H  
ATOM   2546 HG22 VAL A 167      -8.081   7.734  -7.062  1.00 23.64           H  
ATOM   2547 HG23 VAL A 167      -8.611   6.059  -7.342  1.00 23.64           H  
ATOM   2548  N   LEU A 168     -11.448   9.425 -10.205  1.00 20.12           N  
ANISOU 2548  N   LEU A 168     3054   2263   2329    155   -134    -37       N  
ATOM   2549  CA  LEU A 168     -12.120   9.906 -11.421  1.00 22.66           C  
ANISOU 2549  CA  LEU A 168     3374   2597   2637    162   -152    -40       C  
ATOM   2550  C   LEU A 168     -11.150  10.271 -12.560  1.00 27.64           C  
ANISOU 2550  C   LEU A 168     3966   3264   3272    158   -161    -45       C  
ATOM   2551  O   LEU A 168     -11.605  10.385 -13.698  1.00 33.62           O  
ANISOU 2551  O   LEU A 168     4719   4034   4022    150   -174    -47       O  
ATOM   2552  CB  LEU A 168     -13.050  11.097 -11.091  1.00 21.91           C  
ANISOU 2552  CB  LEU A 168     3301   2497   2526    194   -167    -38       C  
ATOM   2553  CG  LEU A 168     -14.192  10.774 -10.104  1.00 23.71           C  
ANISOU 2553  CG  LEU A 168     3574   2690   2747    195   -159    -33       C  
ATOM   2554  CD1 LEU A 168     -15.075  12.018  -9.864  1.00 26.52           C  
ANISOU 2554  CD1 LEU A 168     3953   3040   3084    229   -173    -32       C  
ATOM   2555  CD2 LEU A 168     -15.034   9.559 -10.547  1.00 25.31           C  
ANISOU 2555  CD2 LEU A 168     3797   2876   2945    172   -156    -32       C  
ATOM   2556  H   LEU A 168     -11.261  10.111  -9.487  1.00 20.12           H  
ATOM   2557  HA  LEU A 168     -12.751   9.094 -11.783  1.00 22.66           H  
ATOM   2558  HB2 LEU A 168     -12.455  11.921 -10.698  1.00 21.91           H  
ATOM   2559  HB3 LEU A 168     -13.473  11.491 -12.016  1.00 21.91           H  
ATOM   2560  HG  LEU A 168     -13.731  10.516  -9.150  1.00 23.71           H  
ATOM   2561 HD11 LEU A 168     -15.873  11.769  -9.165  1.00 26.52           H  
ATOM   2562 HD12 LEU A 168     -14.466  12.821  -9.448  1.00 26.52           H  
ATOM   2563 HD13 LEU A 168     -15.509  12.345 -10.809  1.00 26.52           H  
ATOM   2564 HD21 LEU A 168     -15.822   9.377  -9.816  1.00 25.31           H  
ATOM   2565 HD22 LEU A 168     -15.480   9.762 -11.520  1.00 25.31           H  
ATOM   2566 HD23 LEU A 168     -14.394   8.679 -10.617  1.00 25.31           H  
ATOM   2567  N   ASP A 169      -9.847  10.422 -12.258  1.00 28.44           N  
ANISOU 2567  N   ASP A 169     4040   3382   3384    160   -154    -47       N  
ATOM   2568  CA  ASP A 169      -8.784  10.557 -13.253  1.00 34.88           C  
ANISOU 2568  CA  ASP A 169     4817   4233   4204    150   -159    -53       C  
ATOM   2569  C   ASP A 169      -8.479   9.164 -13.840  1.00 35.17           C  
ANISOU 2569  C   ASP A 169     4848   4268   4246    112   -151    -55       C  
ATOM   2570  O   ASP A 169      -7.842   8.344 -13.174  1.00 33.09           O  
ANISOU 2570  O   ASP A 169     4585   3994   3994     94   -133    -54       O  
ATOM   2571  CB  ASP A 169      -7.525  11.246 -12.658  1.00 36.37           C  
ANISOU 2571  CB  ASP A 169     4979   4437   4401    159   -151    -56       C  
ATOM   2572  CG  ASP A 169      -6.342  11.496 -13.618  1.00 43.69           C  
ANISOU 2572  CG  ASP A 169     5864   5404   5332    147   -154    -63       C  
ATOM   2573  OD1 ASP A 169      -6.543  11.478 -14.853  1.00 49.59           O  
ANISOU 2573  OD1 ASP A 169     6599   6170   6074    134   -167    -66       O  
ATOM   2574  OD2 ASP A 169      -5.257  11.816 -13.086  1.00 53.91           O1-
ANISOU 2574  OD2 ASP A 169     7138   6712   6635    149   -144    -65       O1-
ATOM   2575  H   ASP A 169      -9.553  10.448 -11.292  1.00 28.44           H  
ATOM   2576  HA  ASP A 169      -9.159  11.185 -14.061  1.00 34.88           H  
ATOM   2577  HB2 ASP A 169      -7.818  12.189 -12.197  1.00 36.37           H  
ATOM   2578  HB3 ASP A 169      -7.176  10.674 -11.799  1.00 36.37           H  
ATOM   2579  N   ASP A 170      -8.948   8.934 -15.077  1.00 37.89           N  
ANISOU 2579  N   ASP A 170     5190   4625   4582    101   -164    -57       N  
ATOM   2580  CA  ASP A 170      -8.841   7.658 -15.796  1.00 40.43           C  
ANISOU 2580  CA  ASP A 170     5516   4941   4904     65   -157    -58       C  
ATOM   2581  C   ASP A 170      -7.412   7.244 -16.194  1.00 39.92           C  
ANISOU 2581  C   ASP A 170     5425   4893   4848     41   -146    -62       C  
ATOM   2582  O   ASP A 170      -7.232   6.094 -16.598  1.00 37.51           O  
ANISOU 2582  O   ASP A 170     5131   4574   4546     14   -134    -62       O  
ATOM   2583  CB  ASP A 170      -9.800   7.565 -17.012  1.00 46.54           C  
ANISOU 2583  CB  ASP A 170     6295   5725   5663     57   -176    -60       C  
ATOM   2584  CG  ASP A 170     -11.299   7.759 -16.711  1.00 53.04           C  
ANISOU 2584  CG  ASP A 170     7156   6521   6474     70   -182    -55       C  
ATOM   2585  OD1 ASP A 170     -11.726   7.462 -15.572  1.00 52.79           O  
ANISOU 2585  OD1 ASP A 170     7146   6465   6446     87   -173    -51       O  
ATOM   2586  OD2 ASP A 170     -12.027   8.042 -17.688  1.00 55.11           O1-
ANISOU 2586  OD2 ASP A 170     7429   6787   6724     61   -196    -56       O1-
ATOM   2587  H   ASP A 170      -9.416   9.670 -15.585  1.00 37.89           H  
ATOM   2588  HA  ASP A 170      -9.183   6.896 -15.095  1.00 40.43           H  
ATOM   2589  HB2 ASP A 170      -9.490   8.285 -17.770  1.00 46.54           H  
ATOM   2590  HB3 ASP A 170      -9.655   6.608 -17.513  1.00 46.54           H  
ATOM   2591  N   GLU A 171      -6.414   8.128 -16.017  1.00 38.29           N  
ANISOU 2591  N   GLU A 171     5187   4716   4646     51   -149    -66       N  
ATOM   2592  CA  GLU A 171      -4.996   7.776 -16.117  1.00 38.93           C  
ANISOU 2592  CA  GLU A 171     5246   4810   4737     31   -135    -70       C  
ATOM   2593  C   GLU A 171      -4.538   6.767 -15.042  1.00 36.64           C  
ANISOU 2593  C   GLU A 171     4977   4488   4458     22   -114    -65       C  
ATOM   2594  O   GLU A 171      -3.645   5.974 -15.330  1.00 32.60           O  
ANISOU 2594  O   GLU A 171     4461   3975   3950     -1   -102    -67       O  
ATOM   2595  CB  GLU A 171      -4.114   9.038 -16.101  1.00  0.00           C  
ATOM   2596  CG  GLU A 171      -4.361   9.969 -17.311  1.00  0.00           C  
ATOM   2597  CD  GLU A 171      -3.439  11.197 -17.407  1.00  0.00           C  
ATOM   2598  OE1 GLU A 171      -2.606  11.413 -16.498  1.00  0.00           O  
ATOM   2599  OE2 GLU A 171      -3.574  11.912 -18.424  1.00  0.00           O1-
ATOM   2600  H   GLU A 171      -6.625   9.093 -15.802  1.00 38.29           H  
ATOM   2601  HA  GLU A 171      -4.853   7.298 -17.086  1.00 38.93           H  
ATOM   2602  HB2 GLU A 171      -4.289   9.590 -15.178  1.00  0.00           H  
ATOM   2603  HB3 GLU A 171      -3.064   8.746 -16.077  1.00  0.00           H  
ATOM   2604  HG2 GLU A 171      -4.286   9.390 -18.231  1.00  0.00           H  
ATOM   2605  HG3 GLU A 171      -5.400  10.298 -17.306  1.00  0.00           H  
ATOM   2606  N   TYR A 172      -5.168   6.789 -13.854  1.00 34.22           N  
ANISOU 2606  N   TYR A 172     4693   4155   4153     41   -111    -59       N  
ATOM   2607  CA  TYR A 172      -4.941   5.816 -12.780  1.00 35.90           C  
ANISOU 2607  CA  TYR A 172     4924   4340   4375     35    -94    -54       C  
ATOM   2608  C   TYR A 172      -5.747   4.517 -12.956  1.00 33.33           C  
ANISOU 2608  C   TYR A 172     4625   3988   4050     19    -87    -50       C  
ATOM   2609  O   TYR A 172      -5.304   3.491 -12.438  1.00 31.88           O  
ANISOU 2609  O   TYR A 172     4452   3787   3875     10    -73    -46       O  
ATOM   2610  CB  TYR A 172      -5.308   6.447 -11.422  1.00 32.62           C  
ANISOU 2610  CB  TYR A 172     4519   3912   3962     60    -93    -50       C  
ATOM   2611  CG  TYR A 172      -4.342   7.495 -10.902  1.00 38.64           C  
ANISOU 2611  CG  TYR A 172     5261   4691   4728     75    -92    -53       C  
ATOM   2612  CD1 TYR A 172      -3.262   7.107 -10.077  1.00 43.02           C  
ANISOU 2612  CD1 TYR A 172     5812   5240   5292     65    -78    -53       C  
ATOM   2613  CD2 TYR A 172      -4.534   8.858 -11.205  1.00 41.33           C  
ANISOU 2613  CD2 TYR A 172     5589   5052   5061    100   -104    -56       C  
ATOM   2614  CE1 TYR A 172      -2.390   8.079  -9.549  1.00 47.41           C  
ANISOU 2614  CE1 TYR A 172     6353   5810   5850     78    -75    -55       C  
ATOM   2615  CE2 TYR A 172      -3.661   9.830 -10.678  1.00 47.20           C  
ANISOU 2615  CE2 TYR A 172     6315   5810   5808    116   -101    -59       C  
ATOM   2616  CZ  TYR A 172      -2.589   9.441  -9.850  1.00 51.68           C  
ANISOU 2616  CZ  TYR A 172     6881   6371   6384    104    -86    -59       C  
ATOM   2617  OH  TYR A 172      -1.740  10.384  -9.347  1.00 65.13           O  
ANISOU 2617  OH  TYR A 172     8570   8088   8089    119    -80    -61       O  
ATOM   2618  H   TYR A 172      -5.847   7.509 -13.655  1.00 34.22           H  
ATOM   2619  HA  TYR A 172      -3.881   5.562 -12.766  1.00 35.90           H  
ATOM   2620  HB2 TYR A 172      -6.307   6.879 -11.484  1.00 32.62           H  
ATOM   2621  HB3 TYR A 172      -5.420   5.659 -10.677  1.00 32.62           H  
ATOM   2622  HD1 TYR A 172      -3.104   6.064  -9.850  1.00 43.02           H  
ATOM   2623  HD2 TYR A 172      -5.352   9.160 -11.842  1.00 41.33           H  
ATOM   2624  HE1 TYR A 172      -1.569   7.779  -8.914  1.00 47.41           H  
ATOM   2625  HE2 TYR A 172      -3.812  10.874 -10.909  1.00 47.20           H  
ATOM   2626  HH  TYR A 172      -2.014  11.254  -9.645  1.00 65.13           H  
ATOM   2627  N   THR A 173      -6.915   4.581 -13.623  1.00 35.66           N  
ANISOU 2627  N   THR A 173     4932   4282   4334     15    -96    -51       N  
ATOM   2628  CA  THR A 173      -7.873   3.472 -13.690  1.00 38.45           C  
ANISOU 2628  CA  THR A 173     5316   4607   4686     11    -89    -46       C  
ATOM   2629  C   THR A 173      -7.645   2.542 -14.902  1.00 42.42           C  
ANISOU 2629  C   THR A 173     5832   5101   5186    -14    -82    -46       C  
ATOM   2630  O   THR A 173      -7.751   1.325 -14.736  1.00 41.17           O  
ANISOU 2630  O   THR A 173     5695   4919   5030    -18    -69    -42       O  
ATOM   2631  CB  THR A 173      -9.350   3.971 -13.690  1.00 37.08           C  
ANISOU 2631  CB  THR A 173     5161   4426   4502     30   -101    -44       C  
ATOM   2632  CG2 THR A 173      -9.664   5.018 -12.609  1.00 39.12           C  
ANISOU 2632  CG2 THR A 173     5418   4685   4763     57   -105    -42       C  
ATOM   2633  OG1 THR A 173      -9.821   4.426 -14.947  1.00 35.70           O  
ANISOU 2633  OG1 THR A 173     4981   4270   4315     28   -118    -48       O  
ATOM   2634  H   THR A 173      -7.172   5.427 -14.112  1.00 35.66           H  
ATOM   2635  HA  THR A 173      -7.735   2.871 -12.791  1.00 38.45           H  
ATOM   2636  HB  THR A 173      -9.957   3.100 -13.444  1.00 37.08           H  
ATOM   2637  HG1 THR A 173     -10.733   4.714 -14.862  1.00 35.70           H  
ATOM   2638 HG21 THR A 173     -10.712   5.311 -12.679  1.00 39.12           H  
ATOM   2639 HG22 THR A 173      -9.472   4.593 -11.624  1.00 39.12           H  
ATOM   2640 HG23 THR A 173      -9.032   5.894 -12.756  1.00 39.12           H  
ATOM   2641  N   SER A 174      -7.329   3.111 -16.078  1.00 31.02           N  
ATOM   2642  CA  SER A 174      -7.094   2.367 -17.317  1.00 32.28           C  
ATOM   2643  C   SER A 174      -5.628   1.915 -17.415  1.00 31.44           C  
ATOM   2644  O   SER A 174      -4.737   2.684 -17.057  1.00 32.07           O  
ATOM   2645  CB  SER A 174      -7.544   3.226 -18.522  1.00  0.00           C  
ATOM   2646  OG  SER A 174      -6.659   4.286 -18.827  1.00  0.00           O  
ATOM   2647  H   SER A 174      -7.239   4.115 -16.145  1.00 31.02           H  
ATOM   2648  HA  SER A 174      -7.718   1.474 -17.294  1.00 32.28           H  
ATOM   2649  HB2 SER A 174      -7.659   2.588 -19.399  1.00  0.00           H  
ATOM   2650  HB3 SER A 174      -8.538   3.630 -18.328  1.00  0.00           H  
ATOM   2651  HG  SER A 174      -6.995   4.778 -19.580  1.00  0.00           H  
ATOM   2652  N   SER A 175      -5.411   0.686 -17.917  1.00 31.02           N  
ATOM   2653  CA  SER A 175      -4.091   0.059 -18.078  1.00 30.54           C  
ATOM   2654  C   SER A 175      -3.166   0.782 -19.083  1.00 30.29           C  
ATOM   2655  O   SER A 175      -1.947   0.746 -18.913  1.00 30.82           O  
ATOM   2656  CB  SER A 175      -4.295  -1.435 -18.405  1.00  0.00           C  
ATOM   2657  OG  SER A 175      -3.078  -2.152 -18.456  1.00  0.00           O  
ATOM   2658  H   SER A 175      -6.190   0.119 -18.218  1.00 31.02           H  
ATOM   2659  HA  SER A 175      -3.599   0.105 -17.106  1.00 30.54           H  
ATOM   2660  HB2 SER A 175      -4.949  -1.883 -17.657  1.00  0.00           H  
ATOM   2661  HB3 SER A 175      -4.812  -1.529 -19.360  1.00  0.00           H  
ATOM   2662  HG  SER A 175      -3.257  -3.073 -18.662  1.00  0.00           H  
ATOM   2663  N   VAL A 176      -3.769   1.465 -20.072  1.00 27.98           N  
ATOM   2664  CA  VAL A 176      -3.102   2.337 -21.043  1.00 27.56           C  
ATOM   2665  C   VAL A 176      -2.699   3.706 -20.437  1.00 27.51           C  
ATOM   2666  O   VAL A 176      -1.799   4.355 -20.967  1.00 28.08           O  
ATOM   2667  CB  VAL A 176      -4.043   2.568 -22.269  1.00  0.00           C  
ATOM   2668  CG1 VAL A 176      -3.570   3.617 -23.298  1.00  0.00           C  
ATOM   2669  CG2 VAL A 176      -4.325   1.240 -23.002  1.00  0.00           C  
ATOM   2670  H   VAL A 176      -4.769   1.400 -20.193  1.00 27.98           H  
ATOM   2671  HA  VAL A 176      -2.199   1.836 -21.392  1.00 27.56           H  
ATOM   2672  HB  VAL A 176      -4.997   2.919 -21.874  1.00  0.00           H  
ATOM   2673 HG11 VAL A 176      -4.301   3.692 -24.103  1.00  0.00           H  
ATOM   2674 HG12 VAL A 176      -3.468   4.586 -22.809  1.00  0.00           H  
ATOM   2675 HG13 VAL A 176      -2.607   3.315 -23.710  1.00  0.00           H  
ATOM   2676 HG21 VAL A 176      -4.982   1.426 -23.852  1.00  0.00           H  
ATOM   2677 HG22 VAL A 176      -3.386   0.814 -23.356  1.00  0.00           H  
ATOM   2678 HG23 VAL A 176      -4.806   0.542 -22.318  1.00  0.00           H  
ATOM   2679  N   GLY A 177      -3.365   4.106 -19.339  1.00 38.96           N  
ANISOU 2679  N   GLY A 177     5299   4775   4729    -91   -104    -73       N  
ATOM   2680  CA  GLY A 177      -3.226   5.389 -18.654  1.00 39.61           C  
ANISOU 2680  CA  GLY A 177     5356   4874   4819    -65   -108    -74       C  
ATOM   2681  C   GLY A 177      -1.821   5.622 -18.075  1.00 40.68           C  
ANISOU 2681  C   GLY A 177     5466   5029   4961    -74    -98    -78       C  
ATOM   2682  O   GLY A 177      -1.128   4.683 -17.676  1.00 39.58           O  
ANISOU 2682  O   GLY A 177     5338   4875   4827    -90    -82    -77       O  
ATOM   2683  H   GLY A 177      -4.041   3.493 -18.906  1.00 38.96           H  
ATOM   2684  HA2 GLY A 177      -3.471   6.196 -19.345  1.00 39.61           H  
ATOM   2685  HA3 GLY A 177      -3.963   5.454 -17.854  1.00 39.61           H  
ATOM   2686  N   SER A 178      -1.428   6.905 -18.020  1.00 38.56           N  
ANISOU 2686  N   SER A 178     5164   4794   4692    -63   -108    -83       N  
ATOM   2687  CA  SER A 178      -0.089   7.369 -17.645  1.00 36.52           C  
ANISOU 2687  CA  SER A 178     4879   4556   4440    -65    -98    -87       C  
ATOM   2688  C   SER A 178       0.269   7.213 -16.155  1.00 35.23           C  
ANISOU 2688  C   SER A 178     4729   4370   4288    -49    -83    -83       C  
ATOM   2689  O   SER A 178       1.456   7.109 -15.845  1.00 40.07           O  
ANISOU 2689  O   SER A 178     5331   4989   4905    -60    -70    -85       O  
ATOM   2690  CB  SER A 178       0.050   8.845 -18.067  1.00  0.00           C  
ATOM   2691  OG  SER A 178       0.181   8.948 -19.470  1.00  0.00           O  
ATOM   2692  H   SER A 178      -2.078   7.643 -18.248  1.00 38.56           H  
ATOM   2693  HA  SER A 178       0.634   6.791 -18.221  1.00 36.52           H  
ATOM   2694  HB2 SER A 178      -0.831   9.399 -17.743  1.00  0.00           H  
ATOM   2695  HB3 SER A 178       0.928   9.278 -17.588  1.00  0.00           H  
ATOM   2696  HG  SER A 178       0.266   9.871 -19.717  1.00  0.00           H  
ATOM   2697  N   LYS A 179      -0.743   7.214 -15.272  1.00 33.24           N  
ANISOU 2697  N   LYS A 179     4498   4091   4039    -26    -85    -76       N  
ATOM   2698  CA  LYS A 179      -0.579   7.165 -13.814  1.00 33.87           C  
ANISOU 2698  CA  LYS A 179     4590   4151   4129     -9    -74    -71       C  
ATOM   2699  C   LYS A 179      -0.876   5.770 -13.226  1.00 32.90           C  
ANISOU 2699  C   LYS A 179     4499   3991   4010    -16    -65    -64       C  
ATOM   2700  O   LYS A 179      -0.799   5.613 -12.007  1.00 33.34           O  
ANISOU 2700  O   LYS A 179     4567   4029   4073     -2    -59    -59       O  
ATOM   2701  CB  LYS A 179      -1.496   8.228 -13.170  1.00  0.00           C  
ATOM   2702  CG  LYS A 179      -1.281   9.676 -13.645  1.00  0.00           C  
ATOM   2703  CD  LYS A 179       0.119  10.239 -13.343  1.00  0.00           C  
ATOM   2704  CE  LYS A 179       0.260  11.745 -13.633  1.00  0.00           C  
ATOM   2705  NZ  LYS A 179       0.133  12.068 -15.067  1.00  0.00           N1+
ATOM   2706  H   LYS A 179      -1.698   7.250 -15.598  1.00 33.24           H  
ATOM   2707  HA  LYS A 179       0.454   7.419 -13.579  1.00 33.87           H  
ATOM   2708  HB2 LYS A 179      -2.538   7.948 -13.329  1.00  0.00           H  
ATOM   2709  HB3 LYS A 179      -1.390   8.185 -12.086  1.00  0.00           H  
ATOM   2710  HG2 LYS A 179      -1.471   9.736 -14.716  1.00  0.00           H  
ATOM   2711  HG3 LYS A 179      -2.034  10.320 -13.192  1.00  0.00           H  
ATOM   2712  HD2 LYS A 179       0.369  10.046 -12.300  1.00  0.00           H  
ATOM   2713  HD3 LYS A 179       0.862   9.688 -13.920  1.00  0.00           H  
ATOM   2714  HE2 LYS A 179      -0.494  12.294 -13.070  1.00  0.00           H  
ATOM   2715  HE3 LYS A 179       1.226  12.095 -13.267  1.00  0.00           H  
ATOM   2716  HZ1 LYS A 179       0.234  13.064 -15.199  1.00  0.00           H  
ATOM   2717  HZ2 LYS A 179       0.853  11.586 -15.586  1.00  0.00           H  
ATOM   2718  HZ3 LYS A 179      -0.774  11.774 -15.400  1.00  0.00           H  
ATOM   2719  N   PHE A 180      -1.212   4.791 -14.086  1.00 28.76           N  
ANISOU 2719  N   PHE A 180     3988   3457   3481    -36    -64    -64       N  
ATOM   2720  CA  PHE A 180      -1.534   3.408 -13.730  1.00 26.77           C  
ANISOU 2720  CA  PHE A 180     3763   3176   3233    -43    -54    -58       C  
ATOM   2721  C   PHE A 180      -0.295   2.689 -13.146  1.00 22.51           C  
ANISOU 2721  C   PHE A 180     3226   2626   2701    -55    -40    -56       C  
ATOM   2722  O   PHE A 180       0.806   2.923 -13.651  1.00 23.26           O  
ANISOU 2722  O   PHE A 180     3306   2737   2793    -70    -35    -62       O  
ATOM   2723  CB  PHE A 180      -2.025   2.713 -15.019  1.00 26.66           C  
ANISOU 2723  CB  PHE A 180     3764   3155   3210    -61    -57    -58       C  
ATOM   2724  CG  PHE A 180      -2.592   1.313 -14.845  1.00 26.55           C  
ANISOU 2724  CG  PHE A 180     3779   3111   3199    -64    -46    -52       C  
ATOM   2725  CD1 PHE A 180      -3.934   1.142 -14.449  1.00 26.08           C  
ANISOU 2725  CD1 PHE A 180     3735   3035   3138    -50    -48    -48       C  
ATOM   2726  CD2 PHE A 180      -1.761   0.176 -14.942  1.00 25.13           C  
ANISOU 2726  CD2 PHE A 180     3609   2917   3021    -80    -32    -51       C  
ATOM   2727  CE1 PHE A 180      -4.441  -0.131 -14.235  1.00 28.16           C  
ANISOU 2727  CE1 PHE A 180     4022   3273   3406    -52    -36    -42       C  
ATOM   2728  CE2 PHE A 180      -2.285  -1.091 -14.730  1.00 25.11           C  
ANISOU 2728  CE2 PHE A 180     3631   2888   3021    -80    -21    -45       C  
ATOM   2729  CZ  PHE A 180      -3.622  -1.243 -14.385  1.00 28.09           C  
ANISOU 2729  CZ  PHE A 180     4021   3253   3400    -66    -23    -41       C  
ATOM   2730  H   PHE A 180      -1.258   4.983 -15.076  1.00 28.76           H  
ATOM   2731  HA  PHE A 180      -2.335   3.404 -12.990  1.00 26.77           H  
ATOM   2732  HB2 PHE A 180      -2.767   3.344 -15.507  1.00 26.66           H  
ATOM   2733  HB3 PHE A 180      -1.211   2.684 -15.744  1.00 26.66           H  
ATOM   2734  HD1 PHE A 180      -4.571   2.004 -14.311  1.00 26.08           H  
ATOM   2735  HD2 PHE A 180      -0.714   0.291 -15.183  1.00 25.13           H  
ATOM   2736  HE1 PHE A 180      -5.475  -0.260 -13.950  1.00 28.16           H  
ATOM   2737  HE2 PHE A 180      -1.654  -1.961 -14.834  1.00 25.11           H  
ATOM   2738  HZ  PHE A 180      -4.023  -2.234 -14.233  1.00 28.09           H  
ATOM   2739  N   PRO A 181      -0.475   1.835 -12.109  1.00 21.02           N  
ANISOU 2739  N   PRO A 181     3057   2412   2520    -49    -31    -49       N  
ATOM   2740  CA  PRO A 181       0.631   1.078 -11.487  1.00 18.30           C  
ANISOU 2740  CA  PRO A 181     2716   2057   2182    -56    -20    -47       C  
ATOM   2741  C   PRO A 181       1.138  -0.110 -12.344  1.00 15.70           C  
ANISOU 2741  C   PRO A 181     2401   1716   1847    -78    -11    -47       C  
ATOM   2742  O   PRO A 181       1.077  -1.256 -11.901  1.00 14.57           O  
ANISOU 2742  O   PRO A 181     2276   1552   1709    -77     -2    -41       O  
ATOM   2743  CB  PRO A 181       0.028   0.658 -10.135  1.00 20.46           C  
ANISOU 2743  CB  PRO A 181     2999   2311   2464    -40    -18    -40       C  
ATOM   2744  CG  PRO A 181      -1.447   0.458 -10.429  1.00 22.05           C  
ANISOU 2744  CG  PRO A 181     3211   2504   2663    -32    -22    -37       C  
ATOM   2745  CD  PRO A 181      -1.738   1.593 -11.402  1.00 22.88           C  
ANISOU 2745  CD  PRO A 181     3306   2629   2759    -32    -33    -43       C  
ATOM   2746  HA  PRO A 181       1.463   1.759 -11.304  1.00 18.30           H  
ATOM   2747  HB2 PRO A 181       0.466  -0.290  -9.823  1.00 20.46           H  
ATOM   2748  HB3 PRO A 181       0.145   1.471  -9.419  1.00 20.46           H  
ATOM   2749  HG2 PRO A 181      -1.585  -0.496 -10.939  1.00 22.05           H  
ATOM   2750  HG3 PRO A 181      -2.020   0.613  -9.515  1.00 22.05           H  
ATOM   2751  HD2 PRO A 181      -2.497   1.272 -12.116  1.00 22.88           H  
ATOM   2752  HD3 PRO A 181      -2.017   2.487 -10.843  1.00 22.88           H  
ATOM   2753  N   VAL A 182       1.655   0.197 -13.546  1.00 14.77           N  
ANISOU 2753  N   VAL A 182     2277   1616   1720    -97    -13    -54       N  
ATOM   2754  CA  VAL A 182       2.200  -0.725 -14.551  1.00 14.27           C  
ANISOU 2754  CA  VAL A 182     2230   1543   1649   -120     -4    -55       C  
ATOM   2755  C   VAL A 182       3.335  -1.630 -14.019  1.00 12.21           C  
ANISOU 2755  C   VAL A 182     1982   1266   1392   -123      8    -51       C  
ATOM   2756  O   VAL A 182       3.398  -2.807 -14.374  1.00 12.15           O  
ANISOU 2756  O   VAL A 182     1997   1236   1382   -128     16    -47       O  
ATOM   2757  CB  VAL A 182       2.734   0.080 -15.779  1.00 15.22           C  
ANISOU 2757  CB  VAL A 182     2337   1687   1757   -144     -8    -64       C  
ATOM   2758  CG1 VAL A 182       3.636  -0.693 -16.767  1.00 15.99           C  
ANISOU 2758  CG1 VAL A 182     2456   1774   1844   -171      3    -66       C  
ATOM   2759  CG2 VAL A 182       1.589   0.751 -16.560  1.00 16.41           C  
ANISOU 2759  CG2 VAL A 182     2478   1855   1902   -142    -22    -67       C  
ATOM   2760  H   VAL A 182       1.700   1.160 -13.845  1.00 14.77           H  
ATOM   2761  HA  VAL A 182       1.389  -1.367 -14.894  1.00 14.27           H  
ATOM   2762  HB  VAL A 182       3.344   0.887 -15.374  1.00 15.22           H  
ATOM   2763 HG11 VAL A 182       3.942  -0.029 -17.575  1.00 15.99           H  
ATOM   2764 HG12 VAL A 182       4.519  -1.059 -16.244  1.00 15.99           H  
ATOM   2765 HG13 VAL A 182       3.083  -1.536 -17.181  1.00 15.99           H  
ATOM   2766 HG21 VAL A 182       2.000   1.302 -17.406  1.00 16.41           H  
ATOM   2767 HG22 VAL A 182       0.900  -0.011 -16.923  1.00 16.41           H  
ATOM   2768 HG23 VAL A 182       1.056   1.440 -15.904  1.00 16.41           H  
ATOM   2769  N   ARG A 183       4.194  -1.047 -13.171  1.00 11.41           N  
ANISOU 2769  N   ARG A 183     1866   1172   1296   -117      9    -52       N  
ATOM   2770  CA  ARG A 183       5.386  -1.667 -12.592  1.00 10.91           C  
ANISOU 2770  CA  ARG A 183     1815   1095   1234   -122     18    -49       C  
ATOM   2771  C   ARG A 183       5.064  -2.671 -11.464  1.00 10.67           C  
ANISOU 2771  C   ARG A 183     1799   1042   1214   -105     21    -40       C  
ATOM   2772  O   ARG A 183       5.895  -3.534 -11.179  1.00 11.07           O  
ANISOU 2772  O   ARG A 183     1861   1078   1265   -106     27    -36       O  
ATOM   2773  CB  ARG A 183       6.355  -0.557 -12.113  1.00 11.36           C  
ANISOU 2773  CB  ARG A 183     1856   1167   1292   -124     19    -53       C  
ATOM   2774  CG  ARG A 183       6.518   0.642 -13.075  1.00 12.00           C  
ANISOU 2774  CG  ARG A 183     1922   1274   1365   -144     20    -63       C  
ATOM   2775  CD  ARG A 183       7.296   1.821 -12.468  1.00 11.94           C  
ANISOU 2775  CD  ARG A 183     1890   1287   1360   -137     20    -67       C  
ATOM   2776  NE  ARG A 183       7.585   2.857 -13.474  1.00 13.67           N  
ANISOU 2776  NE  ARG A 183     2086   1536   1572   -151     18    -76       N  
ATOM   2777  CZ  ARG A 183       8.636   2.900 -14.310  1.00 13.16           C  
ANISOU 2777  CZ  ARG A 183     2019   1485   1498   -180     26    -83       C  
ATOM   2778  NH1 ARG A 183       8.731   3.907 -15.184  1.00 14.38           N1+
ANISOU 2778  NH1 ARG A 183     2147   1671   1646   -192     23    -92       N1+
ATOM   2779  NH2 ARG A 183       9.593   1.962 -14.301  1.00 14.42           N1+
ANISOU 2779  NH2 ARG A 183     2200   1626   1652   -195     38    -82       N1+
ATOM   2780  H   ARG A 183       4.044  -0.092 -12.877  1.00 11.41           H  
ATOM   2781  HA  ARG A 183       5.888  -2.218 -13.387  1.00 10.91           H  
ATOM   2782  HB2 ARG A 183       6.033  -0.195 -11.137  1.00 11.36           H  
ATOM   2783  HB3 ARG A 183       7.334  -0.995 -11.914  1.00 11.36           H  
ATOM   2784  HG2 ARG A 183       7.017   0.310 -13.985  1.00 12.00           H  
ATOM   2785  HG3 ARG A 183       5.534   0.984 -13.396  1.00 12.00           H  
ATOM   2786  HD2 ARG A 183       6.716   2.257 -11.655  1.00 11.94           H  
ATOM   2787  HD3 ARG A 183       8.231   1.459 -12.042  1.00 11.94           H  
ATOM   2788  HE  ARG A 183       6.890   3.590 -13.497  1.00 13.67           H  
ATOM   2789 HH11 ARG A 183       8.018   4.623 -15.210  1.00 14.38           H  
ATOM   2790 HH12 ARG A 183       9.515   3.953 -15.819  1.00 14.38           H  
ATOM   2791 HH21 ARG A 183       9.537   1.191 -13.651  1.00 14.42           H  
ATOM   2792 HH22 ARG A 183      10.369   2.026 -14.944  1.00 14.42           H  
ATOM   2793  N   TRP A 184       3.862  -2.546 -10.870  1.00 10.87           N  
ANISOU 2793  N   TRP A 184     1821   1063   1247    -88     15    -36       N  
ATOM   2794  CA  TRP A 184       3.305  -3.401  -9.817  1.00 10.93           C  
ANISOU 2794  CA  TRP A 184     1837   1053   1263    -73     17    -27       C  
ATOM   2795  C   TRP A 184       2.197  -4.334 -10.350  1.00 10.84           C  
ANISOU 2795  C   TRP A 184     1839   1029   1250    -71     21    -24       C  
ATOM   2796  O   TRP A 184       1.593  -5.041  -9.544  1.00 11.80           O  
ANISOU 2796  O   TRP A 184     1965   1139   1381    -58     23    -17       O  
ATOM   2797  CB  TRP A 184       2.751  -2.513  -8.675  1.00 11.27           C  
ANISOU 2797  CB  TRP A 184     1867   1100   1315    -56     10    -25       C  
ATOM   2798  CG  TRP A 184       3.730  -1.588  -8.012  1.00 10.81           C  
ANISOU 2798  CG  TRP A 184     1799   1050   1258    -55      8    -26       C  
ATOM   2799  CD1 TRP A 184       4.393  -1.846  -6.863  1.00 11.40           C  
ANISOU 2799  CD1 TRP A 184     1877   1116   1339    -49      9    -21       C  
ATOM   2800  CD2 TRP A 184       4.225  -0.295  -8.476  1.00 12.31           C  
ANISOU 2800  CD2 TRP A 184     1975   1259   1443    -59      5    -34       C  
ATOM   2801  CE2 TRP A 184       5.239   0.151  -7.575  1.00 11.53           C  
ANISOU 2801  CE2 TRP A 184     1874   1159   1347    -56      7    -33       C  
ATOM   2802  CE3 TRP A 184       3.936   0.543  -9.579  1.00 14.25           C  
ANISOU 2802  CE3 TRP A 184     2209   1525   1683    -64      2    -41       C  
ATOM   2803  NE1 TRP A 184       5.278  -0.822  -6.600  1.00 11.21           N  
ANISOU 2803  NE1 TRP A 184     1846   1102   1313    -51      7    -25       N  
ATOM   2804  CZ2 TRP A 184       5.960   1.338  -7.782  1.00 13.27           C  
ANISOU 2804  CZ2 TRP A 184     2083   1397   1564    -58      7    -39       C  
ATOM   2805  CZ3 TRP A 184       4.642   1.744  -9.792  1.00 14.95           C  
ANISOU 2805  CZ3 TRP A 184     2281   1631   1768    -64      1    -47       C  
ATOM   2806  CH2 TRP A 184       5.669   2.130  -8.909  1.00 14.54           C  
ANISOU 2806  CH2 TRP A 184     2229   1577   1719    -62      6    -46       C  
ATOM   2807  H   TRP A 184       3.239  -1.800 -11.144  1.00 10.87           H  
ATOM   2808  HA  TRP A 184       4.109  -4.018  -9.414  1.00 10.93           H  
ATOM   2809  HB2 TRP A 184       1.906  -1.934  -9.049  1.00 11.27           H  
ATOM   2810  HB3 TRP A 184       2.288  -3.147  -7.920  1.00 11.27           H  
ATOM   2811  HD1 TRP A 184       4.183  -2.750  -6.310  1.00 11.40           H  
ATOM   2812  HE1 TRP A 184       5.853  -0.852  -5.770  1.00 11.21           H  
ATOM   2813  HE3 TRP A 184       3.160   0.266 -10.279  1.00 14.25           H  
ATOM   2814  HZ2 TRP A 184       6.726   1.634  -7.081  1.00 13.27           H  
ATOM   2815  HZ3 TRP A 184       4.396   2.373 -10.635  1.00 14.95           H  
ATOM   2816  HH2 TRP A 184       6.234   3.032  -9.095  1.00 14.54           H  
ATOM   2817  N   SER A 185       1.929  -4.319 -11.668  1.00 11.73           N  
ANISOU 2817  N   SER A 185     1962   1143   1352    -86     23    -29       N  
ATOM   2818  CA  SER A 185       0.856  -5.083 -12.304  1.00 13.03           C  
ANISOU 2818  CA  SER A 185     2142   1295   1513    -85     27    -27       C  
ATOM   2819  C   SER A 185       1.420  -6.337 -13.006  1.00 12.29           C  
ANISOU 2819  C   SER A 185     2074   1184   1412    -94     39    -25       C  
ATOM   2820  O   SER A 185       2.430  -6.217 -13.703  1.00 12.91           O  
ANISOU 2820  O   SER A 185     2160   1266   1480   -112     41    -30       O  
ATOM   2821  CB  SER A 185       0.165  -4.180 -13.343  1.00 13.82           C  
ANISOU 2821  CB  SER A 185     2237   1410   1604    -94     18    -33       C  
ATOM   2822  OG  SER A 185      -0.758  -3.325 -12.701  1.00 14.76           O  
ANISOU 2822  OG  SER A 185     2338   1542   1728    -81      8    -34       O  
ATOM   2823  H   SER A 185       2.488  -3.752 -12.290  1.00 11.73           H  
ATOM   2824  HA  SER A 185       0.131  -5.387 -11.548  1.00 13.03           H  
ATOM   2825  HB2 SER A 185       0.915  -3.581 -13.860  1.00 13.82           H  
ATOM   2826  HB3 SER A 185      -0.359  -4.799 -14.071  1.00 13.82           H  
ATOM   2827  HG  SER A 185      -1.185  -2.765 -13.354  1.00 14.76           H  
ATOM   2828  N   PRO A 186       0.764  -7.511 -12.840  1.00 12.64           N  
ANISOU 2828  N   PRO A 186     2133   1211   1459    -82     48    -19       N  
ATOM   2829  CA  PRO A 186       1.138  -8.746 -13.565  1.00 13.49           C  
ANISOU 2829  CA  PRO A 186     2267   1300   1558    -87     60    -17       C  
ATOM   2830  C   PRO A 186       0.779  -8.717 -15.069  1.00 13.34           C  
ANISOU 2830  C   PRO A 186     2268   1279   1521   -107     62    -24       C  
ATOM   2831  O   PRO A 186       0.061  -7.808 -15.491  1.00 13.11           O  
ANISOU 2831  O   PRO A 186     2228   1262   1490   -111     52    -27       O  
ATOM   2832  CB  PRO A 186       0.333  -9.819 -12.819  1.00 12.00           C  
ANISOU 2832  CB  PRO A 186     2083   1096   1379    -66     69     -9       C  
ATOM   2833  CG  PRO A 186      -0.929  -9.103 -12.401  1.00 13.12           C  
ANISOU 2833  CG  PRO A 186     2209   1248   1528    -60     62     -9       C  
ATOM   2834  CD  PRO A 186      -0.406  -7.738 -11.986  1.00 13.05           C  
ANISOU 2834  CD  PRO A 186     2178   1260   1523    -64     48    -14       C  
ATOM   2835  HA  PRO A 186       2.205  -8.935 -13.444  1.00 13.49           H  
ATOM   2836  HB2 PRO A 186       0.079 -10.624 -13.509  1.00 12.00           H  
ATOM   2837  HB3 PRO A 186       0.883 -10.130 -11.931  1.00 12.00           H  
ATOM   2838  HG2 PRO A 186      -1.581  -8.989 -13.267  1.00 13.12           H  
ATOM   2839  HG3 PRO A 186      -1.354  -9.604 -11.531  1.00 13.12           H  
ATOM   2840  HD2 PRO A 186      -1.161  -6.982 -12.198  1.00 13.05           H  
ATOM   2841  HD3 PRO A 186      -0.090  -7.774 -10.943  1.00 13.05           H  
ATOM   2842  N   PRO A 187       1.232  -9.734 -15.844  1.00 13.69           N  
ANISOU 2842  N   PRO A 187     2342   1307   1554   -116     73    -24       N  
ATOM   2843  CA  PRO A 187       0.931  -9.846 -17.285  1.00 14.69           C  
ANISOU 2843  CA  PRO A 187     2491   1429   1661   -138     74    -29       C  
ATOM   2844  C   PRO A 187      -0.562  -9.821 -17.665  1.00 15.04           C  
ANISOU 2844  C   PRO A 187     2540   1472   1705   -133     72    -29       C  
ATOM   2845  O   PRO A 187      -0.892  -9.145 -18.636  1.00 15.73           O  
ANISOU 2845  O   PRO A 187     2626   1570   1781   -150     63    -35       O  
ATOM   2846  CB  PRO A 187       1.633 -11.145 -17.731  1.00 15.98           C  
ANISOU 2846  CB  PRO A 187     2691   1568   1812   -142     89    -27       C  
ATOM   2847  CG  PRO A 187       1.879 -11.923 -16.449  1.00 17.00           C  
ANISOU 2847  CG  PRO A 187     2815   1687   1956   -115     96    -19       C  
ATOM   2848  CD  PRO A 187       2.130 -10.817 -15.436  1.00 13.97           C  
ANISOU 2848  CD  PRO A 187     2393   1325   1589   -107     83    -18       C  
ATOM   2849  HA  PRO A 187       1.418  -9.013 -17.792  1.00 14.69           H  
ATOM   2850  HB2 PRO A 187       0.963 -11.714 -18.376  1.00 15.98           H  
ATOM   2851  HB3 PRO A 187       2.588 -10.900 -18.194  1.00 15.98           H  
ATOM   2852  HG2 PRO A 187       0.971 -12.461 -16.176  1.00 17.00           H  
ATOM   2853  HG3 PRO A 187       2.783 -12.521 -16.560  1.00 17.00           H  
ATOM   2854  HD2 PRO A 187       1.846 -11.166 -14.443  1.00 13.97           H  
ATOM   2855  HD3 PRO A 187       3.163 -10.480 -15.518  1.00 13.97           H  
ATOM   2856  N   GLU A 188      -1.443 -10.488 -16.895  1.00 13.84           N  
ANISOU 2856  N   GLU A 188     2389   1307   1563   -109     81    -22       N  
ATOM   2857  CA  GLU A 188      -2.884 -10.510 -17.176  1.00 14.74           C  
ANISOU 2857  CA  GLU A 188     2513   1415   1673   -105     83    -22       C  
ATOM   2858  C   GLU A 188      -3.603  -9.173 -16.888  1.00 14.74           C  
ANISOU 2858  C   GLU A 188     2487   1435   1678   -106     66    -25       C  
ATOM   2859  O   GLU A 188      -4.646  -8.936 -17.493  1.00 15.39           O  
ANISOU 2859  O   GLU A 188     2577   1515   1753   -108     62    -26       O  
ATOM   2860  CB  GLU A 188      -3.579 -11.719 -16.500  1.00 14.21           C  
ANISOU 2860  CB  GLU A 188     2454   1329   1615    -82     99    -14       C  
ATOM   2861  CG  GLU A 188      -3.882 -11.628 -14.981  1.00 15.29           C  
ANISOU 2861  CG  GLU A 188     2563   1474   1773    -62     97     -8       C  
ATOM   2862  CD  GLU A 188      -2.739 -11.964 -14.013  1.00 15.30           C  
ANISOU 2862  CD  GLU A 188     2552   1476   1784    -53     98     -4       C  
ATOM   2863  OE1 GLU A 188      -1.654 -12.388 -14.469  1.00 14.91           O  
ANISOU 2863  OE1 GLU A 188     2519   1422   1726    -62    101     -6       O  
ATOM   2864  OE2 GLU A 188      -2.982 -11.805 -12.797  1.00 15.22           O1-
ANISOU 2864  OE2 GLU A 188     2519   1473   1791    -38     96      1       O1-
ATOM   2865  H   GLU A 188      -1.120 -11.002 -16.088  1.00 13.84           H  
ATOM   2866  HA  GLU A 188      -2.977 -10.674 -18.250  1.00 14.74           H  
ATOM   2867  HB2 GLU A 188      -4.501 -11.945 -17.035  1.00 14.21           H  
ATOM   2868  HB3 GLU A 188      -2.998 -12.620 -16.695  1.00 14.21           H  
ATOM   2869  HG2 GLU A 188      -4.264 -10.633 -14.751  1.00 15.29           H  
ATOM   2870  HG3 GLU A 188      -4.743 -12.254 -14.749  1.00 15.29           H  
ATOM   2871  N   VAL A 189      -3.047  -8.317 -16.012  1.00 12.58           N  
ANISOU 2871  N   VAL A 189     2183   1179   1418    -99     55    -25       N  
ATOM   2872  CA  VAL A 189      -3.554  -6.960 -15.773  1.00 12.76           C  
ANISOU 2872  CA  VAL A 189     2184   1221   1443    -97     40    -28       C  
ATOM   2873  C   VAL A 189      -3.074  -5.973 -16.859  1.00 14.47           C  
ANISOU 2873  C   VAL A 189     2397   1455   1646   -118     27    -36       C  
ATOM   2874  O   VAL A 189      -3.840  -5.091 -17.249  1.00 16.10           O  
ANISOU 2874  O   VAL A 189     2603   1670   1845   -122     16    -39       O  
ATOM   2875  CB  VAL A 189      -3.174  -6.437 -14.357  1.00 12.59           C  
ANISOU 2875  CB  VAL A 189     2135   1211   1438    -82     34    -25       C  
ATOM   2876  CG1 VAL A 189      -3.406  -4.929 -14.126  1.00 12.74           C  
ANISOU 2876  CG1 VAL A 189     2134   1251   1456    -82     17    -30       C  
ATOM   2877  CG2 VAL A 189      -3.942  -7.212 -13.273  1.00 12.23           C  
ANISOU 2877  CG2 VAL A 189     2090   1153   1404    -64     42    -18       C  
ATOM   2878  H   VAL A 189      -2.237  -8.597 -15.477  1.00 12.58           H  
ATOM   2879  HA  VAL A 189      -4.642  -7.003 -15.827  1.00 12.76           H  
ATOM   2880  HB  VAL A 189      -2.112  -6.632 -14.209  1.00 12.59           H  
ATOM   2881 HG11 VAL A 189      -3.110  -4.667 -13.110  1.00 12.74           H  
ATOM   2882 HG12 VAL A 189      -2.810  -4.357 -14.837  1.00 12.74           H  
ATOM   2883 HG13 VAL A 189      -4.461  -4.697 -14.268  1.00 12.74           H  
ATOM   2884 HG21 VAL A 189      -3.665  -6.834 -12.290  1.00 12.23           H  
ATOM   2885 HG22 VAL A 189      -5.014  -7.082 -13.423  1.00 12.23           H  
ATOM   2886 HG23 VAL A 189      -3.692  -8.271 -13.338  1.00 12.23           H  
ATOM   2887  N   LEU A 190      -1.841  -6.158 -17.357  1.00 14.96           N  
ANISOU 2887  N   LEU A 190     2457   1522   1704   -133     29    -39       N  
ATOM   2888  CA  LEU A 190      -1.270  -5.349 -18.435  1.00 16.78           C  
ANISOU 2888  CA  LEU A 190     2681   1774   1923   -156     18    -47       C  
ATOM   2889  C   LEU A 190      -1.883  -5.658 -19.815  1.00 16.61           C  
ANISOU 2889  C   LEU A 190     2685   1745   1883   -175     18    -50       C  
ATOM   2890  O   LEU A 190      -1.965  -4.749 -20.639  1.00 20.47           O  
ANISOU 2890  O   LEU A 190     3163   2252   2362   -187      3    -55       O  
ATOM   2891  CB  LEU A 190       0.265  -5.523 -18.456  1.00 17.58           C  
ANISOU 2891  CB  LEU A 190     2779   1880   2020   -173     23    -50       C  
ATOM   2892  CG  LEU A 190       0.979  -4.978 -17.198  1.00 18.21           C  
ANISOU 2892  CG  LEU A 190     2835   1969   2116   -158     22    -48       C  
ATOM   2893  CD1 LEU A 190       2.487  -5.303 -17.225  1.00 22.43           C  
ANISOU 2893  CD1 LEU A 190     3376   2503   2645   -175     30    -51       C  
ATOM   2894  CD2 LEU A 190       0.712  -3.476 -16.980  1.00 21.25           C  
ANISOU 2894  CD2 LEU A 190     3187   2379   2508   -149      8    -51       C  
ATOM   2895  H   LEU A 190      -1.251  -6.889 -16.986  1.00 14.96           H  
ATOM   2896  HA  LEU A 190      -1.480  -4.304 -18.209  1.00 16.78           H  
ATOM   2897  HB2 LEU A 190       0.507  -6.579 -18.580  1.00 17.58           H  
ATOM   2898  HB3 LEU A 190       0.672  -5.036 -19.342  1.00 17.58           H  
ATOM   2899  HG  LEU A 190       0.556  -5.502 -16.341  1.00 18.21           H  
ATOM   2900 HD11 LEU A 190       2.961  -4.906 -16.327  1.00 22.43           H  
ATOM   2901 HD12 LEU A 190       2.626  -6.383 -17.262  1.00 22.43           H  
ATOM   2902 HD13 LEU A 190       2.942  -4.849 -18.106  1.00 22.43           H  
ATOM   2903 HD21 LEU A 190       1.235  -3.140 -16.084  1.00 21.25           H  
ATOM   2904 HD22 LEU A 190       1.072  -2.914 -17.842  1.00 21.25           H  
ATOM   2905 HD23 LEU A 190      -0.358  -3.310 -16.859  1.00 21.25           H  
ATOM   2906  N   MET A 191      -2.307  -6.915 -20.034  1.00 15.36           N  
ANISOU 2906  N   MET A 191     2559   1559   1718   -175     32    -46       N  
ATOM   2907  CA  MET A 191      -2.815  -7.408 -21.316  1.00 16.29           C  
ANISOU 2907  CA  MET A 191     2710   1665   1816   -195     34    -49       C  
ATOM   2908  C   MET A 191      -4.351  -7.461 -21.380  1.00 18.18           C  
ANISOU 2908  C   MET A 191     2956   1899   2053   -183     30    -47       C  
ATOM   2909  O   MET A 191      -4.886  -7.281 -22.475  1.00 19.89           O  
ANISOU 2909  O   MET A 191     3184   2120   2254   -201     20    -52       O  
ATOM   2910  CB  MET A 191      -2.217  -8.806 -21.594  1.00 19.34           C  
ANISOU 2910  CB  MET A 191     3132   2023   2193   -198     54    -46       C  
ATOM   2911  CG  MET A 191      -0.689  -8.798 -21.796  1.00 26.84           C  
ANISOU 2911  CG  MET A 191     4088   2973   3135   -218     59    -50       C  
ATOM   2912  SD  MET A 191       0.108 -10.428 -21.718  1.00 43.67           S  
ANISOU 2912  SD  MET A 191     6260   5068   5263   -207     84    -43       S  
ATOM   2913  CE  MET A 191      -0.538 -11.184 -23.232  1.00 48.43           C  
ANISOU 2913  CE  MET A 191     6914   5645   5842   -219     95    -44       C  
ATOM   2914  H   MET A 191      -2.287  -7.592 -19.285  1.00 15.36           H  
ATOM   2915  HA  MET A 191      -2.469  -6.733 -22.098  1.00 16.29           H  
ATOM   2916  HB2 MET A 191      -2.470  -9.477 -20.773  1.00 19.34           H  
ATOM   2917  HB3 MET A 191      -2.696  -9.236 -22.473  1.00 19.34           H  
ATOM   2918  HG2 MET A 191      -0.454  -8.328 -22.751  1.00 26.84           H  
ATOM   2919  HG3 MET A 191      -0.231  -8.138 -21.060  1.00 26.84           H  
ATOM   2920  HE1 MET A 191      -0.141 -12.194 -23.332  1.00 48.43           H  
ATOM   2921  HE2 MET A 191      -1.626 -11.225 -23.182  1.00 48.43           H  
ATOM   2922  HE3 MET A 191      -0.236 -10.589 -24.093  1.00 48.43           H  
ATOM   2923  N   TYR A 192      -5.032  -7.731 -20.250  1.00 16.52           N  
ANISOU 2923  N   TYR A 192     2743   1677   1858   -157     38    -41       N  
ATOM   2924  CA  TYR A 192      -6.478  -8.005 -20.217  1.00 17.89           C  
ANISOU 2924  CA  TYR A 192     2934   1837   2028   -147     41    -38       C  
ATOM   2925  C   TYR A 192      -7.237  -7.244 -19.112  1.00 16.26           C  
ANISOU 2925  C   TYR A 192     2705   1638   1836   -125     34    -35       C  
ATOM   2926  O   TYR A 192      -8.463  -7.349 -19.080  1.00 17.36           O  
ANISOU 2926  O   TYR A 192     2859   1765   1974   -116     38    -32       O  
ATOM   2927  CB  TYR A 192      -6.729  -9.528 -20.074  1.00 19.62           C  
ANISOU 2927  CB  TYR A 192     3183   2026   2247   -137     65    -32       C  
ATOM   2928  CG  TYR A 192      -5.967 -10.426 -21.038  1.00 20.58           C  
ANISOU 2928  CG  TYR A 192     3332   2133   2354   -153     77    -34       C  
ATOM   2929  CD1 TYR A 192      -6.254 -10.390 -22.420  1.00 21.56           C  
ANISOU 2929  CD1 TYR A 192     3478   2257   2455   -180     69    -40       C  
ATOM   2930  CD2 TYR A 192      -4.961 -11.291 -20.558  1.00 21.69           C  
ANISOU 2930  CD2 TYR A 192     3482   2258   2500   -142     94    -30       C  
ATOM   2931  CE1 TYR A 192      -5.534 -11.208 -23.313  1.00 24.55           C  
ANISOU 2931  CE1 TYR A 192     3892   2620   2817   -199     80    -42       C  
ATOM   2932  CE2 TYR A 192      -4.239 -12.107 -21.452  1.00 28.56           C  
ANISOU 2932  CE2 TYR A 192     4386   3112   3353   -158    105    -31       C  
ATOM   2933  CZ  TYR A 192      -4.526 -12.068 -22.829  1.00 26.40           C  
ANISOU 2933  CZ  TYR A 192     4138   2836   3055   -187     98    -38       C  
ATOM   2934  OH  TYR A 192      -3.830 -12.863 -23.693  1.00 32.39           O  
ANISOU 2934  OH  TYR A 192     4934   3577   3794   -205    109    -40       O  
ATOM   2935  H   TYR A 192      -4.550  -7.753 -19.363  1.00 16.52           H  
ATOM   2936  HA  TYR A 192      -6.894  -7.693 -21.175  1.00 17.89           H  
ATOM   2937  HB2 TYR A 192      -6.512  -9.834 -19.051  1.00 19.62           H  
ATOM   2938  HB3 TYR A 192      -7.797  -9.727 -20.166  1.00 19.62           H  
ATOM   2939  HD1 TYR A 192      -7.028  -9.736 -22.794  1.00 21.56           H  
ATOM   2940  HD2 TYR A 192      -4.742 -11.330 -19.502  1.00 21.69           H  
ATOM   2941  HE1 TYR A 192      -5.753 -11.176 -24.370  1.00 24.55           H  
ATOM   2942  HE2 TYR A 192      -3.465 -12.763 -21.079  1.00 28.56           H  
ATOM   2943  HH  TYR A 192      -3.187 -13.381 -23.204  1.00 32.39           H  
ATOM   2944  N   SER A 193      -6.530  -6.518 -18.222  1.00 15.43           N  
ANISOU 2944  N   SER A 193     2569   1550   1745   -115     27    -34       N  
ATOM   2945  CA  SER A 193      -7.076  -5.806 -17.050  1.00 15.29           C  
ANISOU 2945  CA  SER A 193     2532   1537   1740    -95     22    -31       C  
ATOM   2946  C   SER A 193      -7.753  -6.740 -16.019  1.00 13.96           C  
ANISOU 2946  C   SER A 193     2374   1349   1582    -79     40    -24       C  
ATOM   2947  O   SER A 193      -8.725  -6.346 -15.374  1.00 16.89           O  
ANISOU 2947  O   SER A 193     2746   1716   1957    -68     39    -22       O  
ATOM   2948  CB  SER A 193      -7.963  -4.613 -17.488  1.00 18.44           C  
ANISOU 2948  CB  SER A 193     2931   1945   2130    -93      4    -34       C  
ATOM   2949  OG  SER A 193      -7.162  -3.613 -18.082  1.00 20.78           O  
ANISOU 2949  OG  SER A 193     3211   2266   2419   -106    -13    -40       O  
ATOM   2950  H   SER A 193      -5.530  -6.425 -18.328  1.00 15.43           H  
ATOM   2951  HA  SER A 193      -6.218  -5.370 -16.539  1.00 15.29           H  
ATOM   2952  HB2 SER A 193      -8.706  -4.957 -18.206  1.00 18.44           H  
ATOM   2953  HB3 SER A 193      -8.472  -4.200 -16.617  1.00 18.44           H  
ATOM   2954  HG  SER A 193      -7.716  -2.876 -18.351  1.00 20.78           H  
ATOM   2955  N   LYS A 194      -7.223  -7.971 -15.892  1.00 14.24           N  
ANISOU 2955  N   LYS A 194     2416   1372   1622    -78     56    -21       N  
ATOM   2956  CA  LYS A 194      -7.748  -9.039 -15.045  1.00 13.81           C  
ANISOU 2956  CA  LYS A 194     2367   1302   1578    -63     73    -14       C  
ATOM   2957  C   LYS A 194      -7.192  -8.932 -13.611  1.00 13.88           C  
ANISOU 2957  C   LYS A 194     2348   1319   1605    -49     72    -10       C  
ATOM   2958  O   LYS A 194      -6.216  -9.605 -13.276  1.00 14.38           O  
ANISOU 2958  O   LYS A 194     2405   1383   1675    -48     75     -8       O  
ATOM   2959  CB  LYS A 194      -7.442 -10.385 -15.744  1.00 17.02           C  
ANISOU 2959  CB  LYS A 194     2798   1690   1979    -64     92    -12       C  
ATOM   2960  CG  LYS A 194      -7.954 -11.637 -15.009  1.00 19.18           C  
ANISOU 2960  CG  LYS A 194     3079   1949   2261    -47    111     -6       C  
ATOM   2961  CD  LYS A 194      -7.668 -12.932 -15.793  1.00 24.91           C  
ANISOU 2961  CD  LYS A 194     3826   2657   2982    -43    130     -3       C  
ATOM   2962  CE  LYS A 194      -8.026 -14.219 -15.030  1.00 24.96           C  
ANISOU 2962  CE  LYS A 194     3836   2651   2995    -26    150      3       C  
ATOM   2963  NZ  LYS A 194      -7.126 -14.470 -13.886  1.00 26.84           N1+
ANISOU 2963  NZ  LYS A 194     4044   2900   3255    -11    151      8       N1+
ATOM   2964  H   LYS A 194      -6.391  -8.218 -16.409  1.00 14.24           H  
ATOM   2965  HA  LYS A 194      -8.831  -8.925 -14.994  1.00 13.81           H  
ATOM   2966  HB2 LYS A 194      -7.850 -10.368 -16.754  1.00 17.02           H  
ATOM   2967  HB3 LYS A 194      -6.367 -10.473 -15.900  1.00 17.02           H  
ATOM   2968  HG2 LYS A 194      -7.485 -11.698 -14.026  1.00 19.18           H  
ATOM   2969  HG3 LYS A 194      -9.027 -11.545 -14.840  1.00 19.18           H  
ATOM   2970  HD2 LYS A 194      -8.211 -12.909 -16.738  1.00 24.91           H  
ATOM   2971  HD3 LYS A 194      -6.615 -12.959 -16.074  1.00 24.91           H  
ATOM   2972  HE2 LYS A 194      -9.055 -14.155 -14.674  1.00 24.96           H  
ATOM   2973  HE3 LYS A 194      -7.989 -15.068 -15.713  1.00 24.96           H  
ATOM   2974  HZ1 LYS A 194      -7.402 -15.322 -13.420  1.00 26.84           H  
ATOM   2975  HZ2 LYS A 194      -6.176 -14.560 -14.218  1.00 26.84           H  
ATOM   2976  HZ3 LYS A 194      -7.183 -13.698 -13.237  1.00 26.84           H  
ATOM   2977  N   PHE A 195      -7.832  -8.082 -12.789  1.00 13.74           N  
ANISOU 2977  N   PHE A 195     2318   1307   1594    -41     65     -9       N  
ATOM   2978  CA  PHE A 195      -7.549  -7.943 -11.357  1.00 13.79           C  
ANISOU 2978  CA  PHE A 195     2303   1321   1617    -31     64     -4       C  
ATOM   2979  C   PHE A 195      -8.026  -9.159 -10.545  1.00 13.22           C  
ANISOU 2979  C   PHE A 195     2232   1238   1555    -21     81      2       C  
ATOM   2980  O   PHE A 195      -9.044  -9.763 -10.887  1.00 14.26           O  
ANISOU 2980  O   PHE A 195     2377   1358   1682    -20     92      4       O  
ATOM   2981  CB  PHE A 195      -8.179  -6.641 -10.820  1.00 14.56           C  
ANISOU 2981  CB  PHE A 195     2390   1428   1714    -28     49     -6       C  
ATOM   2982  CG  PHE A 195      -7.439  -5.381 -11.219  1.00 15.10           C  
ANISOU 2982  CG  PHE A 195     2451   1512   1775    -34     32    -13       C  
ATOM   2983  CD1 PHE A 195      -7.755  -4.707 -12.417  1.00 16.51           C  
ANISOU 2983  CD1 PHE A 195     2641   1692   1938    -42     24    -18       C  
ATOM   2984  CD2 PHE A 195      -6.316  -4.962 -10.473  1.00 17.29           C  
ANISOU 2984  CD2 PHE A 195     2709   1804   2059    -33     24    -14       C  
ATOM   2985  CE1 PHE A 195      -7.014  -3.600 -12.807  1.00 17.76           C  
ANISOU 2985  CE1 PHE A 195     2789   1870   2091    -48      9    -23       C  
ATOM   2986  CE2 PHE A 195      -5.591  -3.850 -10.875  1.00 18.03           C  
ANISOU 2986  CE2 PHE A 195     2792   1914   2145    -39     10    -20       C  
ATOM   2987  CZ  PHE A 195      -5.947  -3.165 -12.030  1.00 18.53           C  
ANISOU 2987  CZ  PHE A 195     2865   1981   2195    -46      3    -25       C  
ATOM   2988  H   PHE A 195      -8.562  -7.485 -13.149  1.00 13.74           H  
ATOM   2989  HA  PHE A 195      -6.468  -7.865 -11.236  1.00 13.79           H  
ATOM   2990  HB2 PHE A 195      -9.214  -6.575 -11.158  1.00 14.56           H  
ATOM   2991  HB3 PHE A 195      -8.246  -6.693  -9.733  1.00 14.56           H  
ATOM   2992  HD1 PHE A 195      -8.574  -5.053 -13.031  1.00 16.51           H  
ATOM   2993  HD2 PHE A 195      -6.021  -5.508  -9.589  1.00 17.29           H  
ATOM   2994  HE1 PHE A 195      -7.267  -3.073 -13.715  1.00 17.76           H  
ATOM   2995  HE2 PHE A 195      -4.748  -3.514 -10.290  1.00 18.03           H  
ATOM   2996  HZ  PHE A 195      -5.388  -2.289 -12.324  1.00 18.53           H  
ATOM   2997  N   SER A 196      -7.278  -9.484  -9.480  1.00 13.25           N  
ANISOU 2997  N   SER A 196     2218   1246   1572    -14     83      7       N  
ATOM   2998  CA  SER A 196      -7.497 -10.648  -8.620  1.00 12.21           C  
ANISOU 2998  CA  SER A 196     2080   1108   1451     -4     97     14       C  
ATOM   2999  C   SER A 196      -6.747 -10.485  -7.284  1.00 12.25           C  
ANISOU 2999  C   SER A 196     2062   1124   1470      1     90     18       C  
ATOM   3000  O   SER A 196      -6.105  -9.460  -7.055  1.00 12.37           O  
ANISOU 3000  O   SER A 196     2069   1146   1484     -3     77     15       O  
ATOM   3001  CB  SER A 196      -7.104 -11.939  -9.389  1.00 13.56           C  
ANISOU 3001  CB  SER A 196     2266   1266   1619      1    114     16       C  
ATOM   3002  OG  SER A 196      -5.714 -12.008  -9.646  1.00 13.95           O  
ANISOU 3002  OG  SER A 196     2313   1318   1670      3    111     17       O  
ATOM   3003  H   SER A 196      -6.493  -8.904  -9.219  1.00 13.25           H  
ATOM   3004  HA  SER A 196      -8.563 -10.704  -8.399  1.00 12.21           H  
ATOM   3005  HB2 SER A 196      -7.409 -12.812  -8.812  1.00 13.56           H  
ATOM   3006  HB3 SER A 196      -7.649 -11.979 -10.332  1.00 13.56           H  
ATOM   3007  HG  SER A 196      -5.515 -12.818 -10.121  1.00 13.95           H  
ATOM   3008  N   SER A 197      -6.815 -11.518  -6.428  1.00 13.19           N  
ANISOU 3008  N   SER A 197     2170   1243   1601     10    101     25       N  
ATOM   3009  CA  SER A 197      -5.943 -11.649  -5.256  1.00 13.74           C  
ANISOU 3009  CA  SER A 197     2219   1320   1681     14     94     29       C  
ATOM   3010  C   SER A 197      -4.476 -11.908  -5.654  1.00 12.31           C  
ANISOU 3010  C   SER A 197     2042   1139   1498     15     89     28       C  
ATOM   3011  O   SER A 197      -3.581 -11.388  -4.992  1.00 12.43           O  
ANISOU 3011  O   SER A 197     2045   1162   1516     14     76     29       O  
ATOM   3012  CB  SER A 197      -6.494 -12.736  -4.307  1.00 16.76           C  
ANISOU 3012  CB  SER A 197     2588   1704   2075     25    107     37       C  
ATOM   3013  OG  SER A 197      -6.394 -14.041  -4.850  1.00 24.77           O  
ANISOU 3013  OG  SER A 197     3614   2709   3088     36    122     39       O  
ATOM   3014  H   SER A 197      -7.492 -12.254  -6.576  1.00 13.19           H  
ATOM   3015  HA  SER A 197      -5.973 -10.701  -4.719  1.00 13.74           H  
ATOM   3016  HB2 SER A 197      -5.956 -12.696  -3.360  1.00 16.76           H  
ATOM   3017  HB3 SER A 197      -7.536 -12.519  -4.074  1.00 16.76           H  
ATOM   3018  HG  SER A 197      -6.749 -14.676  -4.224  1.00 24.77           H  
ATOM   3019  N   LYS A 198      -4.269 -12.662  -6.748  1.00 11.33           N  
ANISOU 3019  N   LYS A 198     1937   1004   1364     17     98     27       N  
ATOM   3020  CA  LYS A 198      -2.966 -13.026  -7.305  1.00 11.22           C  
ANISOU 3020  CA  LYS A 198     1932    986   1345     16     96     26       C  
ATOM   3021  C   LYS A 198      -2.224 -11.846  -7.962  1.00 11.15           C  
ANISOU 3021  C   LYS A 198     1927    984   1327      1     83     18       C  
ATOM   3022  O   LYS A 198      -0.997 -11.898  -8.039  1.00 11.29           O  
ANISOU 3022  O   LYS A 198     1947   1001   1341     -2     78     18       O  
ATOM   3023  CB  LYS A 198      -3.147 -14.187  -8.309  1.00 11.92           C  
ANISOU 3023  CB  LYS A 198     2045   1060   1425     22    112     27       C  
ATOM   3024  CG  LYS A 198      -3.800 -15.460  -7.733  1.00 12.45           C  
ANISOU 3024  CG  LYS A 198     2106   1123   1502     41    127     34       C  
ATOM   3025  CD  LYS A 198      -3.002 -16.141  -6.607  1.00 13.99           C  
ANISOU 3025  CD  LYS A 198     2279   1325   1710     53    122     41       C  
ATOM   3026  CE  LYS A 198      -3.636 -17.474  -6.176  1.00 15.45           C  
ANISOU 3026  CE  LYS A 198     2459   1509   1904     75    138     49       C  
ATOM   3027  NZ  LYS A 198      -2.817 -18.180  -5.177  1.00 16.78           N1+
ANISOU 3027  NZ  LYS A 198     2600   1689   2086     86    131     56       N1+
ATOM   3028  H   LYS A 198      -5.056 -13.032  -7.263  1.00 11.33           H  
ATOM   3029  HA  LYS A 198      -2.347 -13.391  -6.486  1.00 11.22           H  
ATOM   3030  HB2 LYS A 198      -3.729 -13.838  -9.162  1.00 11.92           H  
ATOM   3031  HB3 LYS A 198      -2.180 -14.442  -8.743  1.00 11.92           H  
ATOM   3032  HG2 LYS A 198      -4.801 -15.221  -7.373  1.00 12.45           H  
ATOM   3033  HG3 LYS A 198      -3.969 -16.175  -8.539  1.00 12.45           H  
ATOM   3034  HD2 LYS A 198      -1.980 -16.318  -6.942  1.00 13.99           H  
ATOM   3035  HD3 LYS A 198      -2.945 -15.473  -5.748  1.00 13.99           H  
ATOM   3036  HE2 LYS A 198      -4.628 -17.287  -5.765  1.00 15.45           H  
ATOM   3037  HE3 LYS A 198      -3.771 -18.111  -7.051  1.00 15.45           H  
ATOM   3038  HZ1 LYS A 198      -3.268 -19.047  -4.922  1.00 16.78           H  
ATOM   3039  HZ2 LYS A 198      -1.906 -18.377  -5.566  1.00 16.78           H  
ATOM   3040  HZ3 LYS A 198      -2.713 -17.601  -4.356  1.00 16.78           H  
ATOM   3041  N   SER A 199      -2.954 -10.797  -8.393  1.00 11.31           N  
ANISOU 3041  N   SER A 199     1945   1009   1342     -8     75     13       N  
ATOM   3042  CA  SER A 199      -2.366  -9.533  -8.847  1.00 11.17           C  
ANISOU 3042  CA  SER A 199     1923   1003   1319    -19     62      7       C  
ATOM   3043  C   SER A 199      -1.836  -8.671  -7.686  1.00 10.88           C  
ANISOU 3043  C   SER A 199     1866    977   1291    -16     51      8       C  
ATOM   3044  O   SER A 199      -0.869  -7.938  -7.889  1.00 10.97           O  
ANISOU 3044  O   SER A 199     1873    995   1299    -22     43      5       O  
ATOM   3045  CB  SER A 199      -3.353  -8.777  -9.767  1.00 11.59           C  
ANISOU 3045  CB  SER A 199     1983   1059   1361    -28     57     -0       C  
ATOM   3046  OG  SER A 199      -4.436  -8.186  -9.077  1.00 12.22           O  
ANISOU 3046  OG  SER A 199     2061   1138   1443    -22     57      2       O  
ATOM   3047  H   SER A 199      -3.962 -10.858  -8.414  1.00 11.31           H  
ATOM   3048  HA  SER A 199      -1.504  -9.793  -9.462  1.00 11.17           H  
ATOM   3049  HB2 SER A 199      -2.815  -8.008 -10.321  1.00 11.59           H  
ATOM   3050  HB3 SER A 199      -3.736  -9.460 -10.525  1.00 11.59           H  
ATOM   3051  HG  SER A 199      -5.007  -7.736  -9.704  1.00 12.22           H  
ATOM   3052  N   ASP A 200      -2.433  -8.819  -6.490  1.00 10.29           N  
ANISOU 3052  N   ASP A 200     1781    903   1226     -8     51     13       N  
ATOM   3053  CA  ASP A 200      -1.944  -8.223  -5.243  1.00 10.29           C  
ANISOU 3053  CA  ASP A 200     1766    911   1234     -6     42     16       C  
ATOM   3054  C   ASP A 200      -0.729  -8.980  -4.683  1.00 10.53           C  
ANISOU 3054  C   ASP A 200     1794    938   1268     -3     43     20       C  
ATOM   3055  O   ASP A 200       0.119  -8.341  -4.063  1.00 10.20           O  
ANISOU 3055  O   ASP A 200     1747    903   1228     -5     33     19       O  
ATOM   3056  CB  ASP A 200      -3.021  -8.088  -4.139  1.00 11.86           C  
ANISOU 3056  CB  ASP A 200     1956   1109   1440     -2     43     21       C  
ATOM   3057  CG  ASP A 200      -4.358  -7.441  -4.534  1.00 11.41           C  
ANISOU 3057  CG  ASP A 200     1902   1055   1377     -5     37     16       C  
ATOM   3058  OD1 ASP A 200      -4.390  -6.639  -5.494  1.00 12.19           O  
ANISOU 3058  OD1 ASP A 200     2008   1158   1468     -8     31     10       O  
ATOM   3059  OD2 ASP A 200      -5.307  -7.630  -3.745  1.00 13.75           O1-
ANISOU 3059  OD2 ASP A 200     2195   1351   1680     -5     39     20       O1-
ATOM   3060  H   ASP A 200      -3.275  -9.370  -6.411  1.00 10.29           H  
ATOM   3061  HA  ASP A 200      -1.607  -7.215  -5.484  1.00 10.29           H  
ATOM   3062  HB2 ASP A 200      -3.212  -9.069  -3.704  1.00 11.86           H  
ATOM   3063  HB3 ASP A 200      -2.598  -7.548  -3.291  1.00 11.86           H  
ATOM   3064  N   ILE A 201      -0.646 -10.306  -4.919  1.00 10.25           N  
ANISOU 3064  N   ILE A 201     1765    895   1236      5     53     25       N  
ATOM   3065  CA  ILE A 201       0.516 -11.141  -4.584  1.00 10.19           C  
ANISOU 3065  CA  ILE A 201     1758    884   1230     11     53     29       C  
ATOM   3066  C   ILE A 201       1.759 -10.720  -5.390  1.00  9.42           C  
ANISOU 3066  C   ILE A 201     1672    785   1122      1     49     23       C  
ATOM   3067  O   ILE A 201       2.825 -10.577  -4.796  1.00  9.91           O  
ANISOU 3067  O   ILE A 201     1732    849   1184      0     42     24       O  
ATOM   3068  CB  ILE A 201       0.252 -12.664  -4.811  1.00 10.99           C  
ANISOU 3068  CB  ILE A 201     1867    975   1333     24     67     35       C  
ATOM   3069  CG1 ILE A 201      -0.869 -13.207  -3.900  1.00 11.64           C  
ANISOU 3069  CG1 ILE A 201     1932   1063   1429     34     71     42       C  
ATOM   3070  CG2 ILE A 201       1.501 -13.575  -4.739  1.00 11.82           C  
ANISOU 3070  CG2 ILE A 201     1980   1074   1437     32     66     39       C  
ATOM   3071  CD1 ILE A 201      -0.471 -13.454  -2.442  1.00 12.52           C  
ANISOU 3071  CD1 ILE A 201     2023   1183   1552     40     62     48       C  
ATOM   3072  H   ILE A 201      -1.418 -10.791  -5.354  1.00 10.25           H  
ATOM   3073  HA  ILE A 201       0.739 -10.995  -3.527  1.00 10.19           H  
ATOM   3074  HB  ILE A 201      -0.123 -12.752  -5.831  1.00 10.99           H  
ATOM   3075 HG12 ILE A 201      -1.720 -12.527  -3.932  1.00 11.64           H  
ATOM   3076 HG13 ILE A 201      -1.264 -14.130  -4.327  1.00 11.64           H  
ATOM   3077 HG21 ILE A 201       1.206 -14.610  -4.911  1.00 11.82           H  
ATOM   3078 HG22 ILE A 201       2.218 -13.270  -5.502  1.00 11.82           H  
ATOM   3079 HG23 ILE A 201       1.960 -13.486  -3.754  1.00 11.82           H  
ATOM   3080 HD11 ILE A 201      -1.331 -13.835  -1.890  1.00 12.52           H  
ATOM   3081 HD12 ILE A 201       0.337 -14.184  -2.404  1.00 12.52           H  
ATOM   3082 HD13 ILE A 201      -0.137 -12.519  -1.993  1.00 12.52           H  
ATOM   3083  N   TRP A 202       1.579 -10.467  -6.701  1.00  9.57           N  
ANISOU 3083  N   TRP A 202     1706    801   1130     -8     54     17       N  
ATOM   3084  CA  TRP A 202       2.589  -9.885  -7.588  1.00  8.99           C  
ANISOU 3084  CA  TRP A 202     1643    728   1044    -22     52     11       C  
ATOM   3085  C   TRP A 202       3.079  -8.515  -7.088  1.00  9.04           C  
ANISOU 3085  C   TRP A 202     1634    749   1053    -29     40      7       C  
ATOM   3086  O   TRP A 202       4.288  -8.325  -6.969  1.00  9.68           O  
ANISOU 3086  O   TRP A 202     1718    831   1131    -34     38      6       O  
ATOM   3087  CB  TRP A 202       2.044  -9.817  -9.033  1.00  9.35           C  
ANISOU 3087  CB  TRP A 202     1703    772   1078    -34     57      4       C  
ATOM   3088  CG  TRP A 202       2.946  -9.214 -10.077  1.00  9.85           C  
ANISOU 3088  CG  TRP A 202     1774    839   1129    -52     55     -3       C  
ATOM   3089  CD1 TRP A 202       3.275  -7.905 -10.173  1.00 10.56           C  
ANISOU 3089  CD1 TRP A 202     1851    946   1217    -63     46     -9       C  
ATOM   3090  CD2 TRP A 202       3.634  -9.872 -11.183  1.00 10.47           C  
ANISOU 3090  CD2 TRP A 202     1878    907   1195    -64     63     -5       C  
ATOM   3091  CE2 TRP A 202       4.365  -8.882 -11.907  1.00 11.07           C  
ANISOU 3091  CE2 TRP A 202     1952    994   1261    -83     59    -13       C  
ATOM   3092  CE3 TRP A 202       3.699 -11.199 -11.668  1.00 11.12           C  
ANISOU 3092  CE3 TRP A 202     1986    969   1270    -58     76     -1       C  
ATOM   3093  NE1 TRP A 202       4.122  -7.706 -11.236  1.00 11.38           N  
ANISOU 3093  NE1 TRP A 202     1966   1051   1308    -82     49    -15       N  
ATOM   3094  CZ2 TRP A 202       5.101  -9.188 -13.060  1.00 11.89           C  
ANISOU 3094  CZ2 TRP A 202     2079   1090   1348   -102     66    -17       C  
ATOM   3095  CZ3 TRP A 202       4.432 -11.518 -12.829  1.00 12.27           C  
ANISOU 3095  CZ3 TRP A 202     2159   1105   1399    -74     82     -5       C  
ATOM   3096  CH2 TRP A 202       5.124 -10.512 -13.528  1.00 11.87           C  
ANISOU 3096  CH2 TRP A 202     2106   1066   1339    -97     77    -13       C  
ATOM   3097  H   TRP A 202       0.695 -10.681  -7.140  1.00  9.57           H  
ATOM   3098  HA  TRP A 202       3.447 -10.557  -7.593  1.00  8.99           H  
ATOM   3099  HB2 TRP A 202       1.746 -10.816  -9.351  1.00  9.35           H  
ATOM   3100  HB3 TRP A 202       1.092  -9.286  -9.032  1.00  9.35           H  
ATOM   3101  HD1 TRP A 202       2.875  -7.194  -9.464  1.00 10.56           H  
ATOM   3102  HE1 TRP A 202       4.477  -6.781 -11.433  1.00 11.38           H  
ATOM   3103  HE3 TRP A 202       3.180 -11.990 -11.148  1.00 11.12           H  
ATOM   3104  HZ2 TRP A 202       5.642  -8.409 -13.578  1.00 11.89           H  
ATOM   3105  HZ3 TRP A 202       4.465 -12.538 -13.184  1.00 12.27           H  
ATOM   3106  HH2 TRP A 202       5.672 -10.758 -14.425  1.00 11.87           H  
ATOM   3107  N   ALA A 203       2.127  -7.608  -6.793  1.00  8.97           N  
ANISOU 3107  N   ALA A 203     1613    749   1048    -28     35      5       N  
ATOM   3108  CA  ALA A 203       2.375  -6.259  -6.280  1.00  9.26           C  
ANISOU 3108  CA  ALA A 203     1636    798   1085    -31     24      1       C  
ATOM   3109  C   ALA A 203       3.080  -6.237  -4.911  1.00  9.34           C  
ANISOU 3109  C   ALA A 203     1640    806   1101    -25     20      7       C  
ATOM   3110  O   ALA A 203       3.845  -5.308  -4.650  1.00  9.91           O  
ANISOU 3110  O   ALA A 203     1709    884   1170    -31     15      3       O  
ATOM   3111  CB  ALA A 203       1.041  -5.500  -6.214  1.00  9.55           C  
ANISOU 3111  CB  ALA A 203     1665    840   1123    -27     20     -0       C  
ATOM   3112  H   ALA A 203       1.153  -7.838  -6.922  1.00  8.97           H  
ATOM   3113  HA  ALA A 203       3.017  -5.743  -6.994  1.00  9.26           H  
ATOM   3114  HB1 ALA A 203       1.212  -4.494  -5.833  1.00  9.55           H  
ATOM   3115  HB2 ALA A 203       0.606  -5.442  -7.212  1.00  9.55           H  
ATOM   3116  HB3 ALA A 203       0.355  -6.027  -5.551  1.00  9.55           H  
ATOM   3117  N   PHE A 204       2.851  -7.280  -4.095  1.00  9.09           N  
ANISOU 3117  N   PHE A 204     1606    768   1078    -16     21     14       N  
ATOM   3118  CA  PHE A 204       3.562  -7.548  -2.847  1.00  9.53           C  
ANISOU 3118  CA  PHE A 204     1657    824   1141    -12     14     20       C  
ATOM   3119  C   PHE A 204       5.028  -7.961  -3.056  1.00  9.28           C  
ANISOU 3119  C   PHE A 204     1635    786   1103    -14     15     20       C  
ATOM   3120  O   PHE A 204       5.880  -7.477  -2.318  1.00  9.80           O  
ANISOU 3120  O   PHE A 204     1701    854   1168    -17      8     21       O  
ATOM   3121  CB  PHE A 204       2.771  -8.552  -1.982  1.00 10.22           C  
ANISOU 3121  CB  PHE A 204     1737    909   1239     -2     16     29       C  
ATOM   3122  CG  PHE A 204       3.499  -9.084  -0.759  1.00 10.70           C  
ANISOU 3122  CG  PHE A 204     1791    970   1305      2      7     35       C  
ATOM   3123  CD1 PHE A 204       3.703  -8.247   0.357  1.00 11.22           C  
ANISOU 3123  CD1 PHE A 204     1850   1042   1372     -3     -3     36       C  
ATOM   3124  CD2 PHE A 204       4.113 -10.356  -0.787  1.00 10.84           C  
ANISOU 3124  CD2 PHE A 204     1813    982   1324     10      8     41       C  
ATOM   3125  CE1 PHE A 204       4.462  -8.695   1.430  1.00 11.44           C  
ANISOU 3125  CE1 PHE A 204     1874   1071   1404     -2    -13     42       C  
ATOM   3126  CE2 PHE A 204       4.860 -10.790   0.299  1.00 12.67           C  
ANISOU 3126  CE2 PHE A 204     2040   1216   1560     13     -3     47       C  
ATOM   3127  CZ  PHE A 204       5.037  -9.961   1.401  1.00 11.96           C  
ANISOU 3127  CZ  PHE A 204     1941   1132   1472      6    -14     48       C  
ATOM   3128  H   PHE A 204       2.138  -7.957  -4.328  1.00  9.09           H  
ATOM   3129  HA  PHE A 204       3.580  -6.609  -2.293  1.00  9.53           H  
ATOM   3130  HB2 PHE A 204       1.831  -8.097  -1.671  1.00 10.22           H  
ATOM   3131  HB3 PHE A 204       2.451  -9.389  -2.603  1.00 10.22           H  
ATOM   3132  HD1 PHE A 204       3.271  -7.258   0.376  1.00 11.22           H  
ATOM   3133  HD2 PHE A 204       4.001 -10.990  -1.654  1.00 10.84           H  
ATOM   3134  HE1 PHE A 204       4.606  -8.060   2.292  1.00 11.44           H  
ATOM   3135  HE2 PHE A 204       5.305 -11.774   0.290  1.00 12.67           H  
ATOM   3136  HZ  PHE A 204       5.626 -10.306   2.237  1.00 11.96           H  
ATOM   3137  N   GLY A 205       5.304  -8.810  -4.063  1.00  9.46           N  
ANISOU 3137  N   GLY A 205     1673    801   1121    -15     24     20       N  
ATOM   3138  CA  GLY A 205       6.662  -9.226  -4.427  1.00  9.37           C  
ANISOU 3138  CA  GLY A 205     1677    782   1100    -19     26     19       C  
ATOM   3139  C   GLY A 205       7.471  -8.054  -5.001  1.00  8.99           C  
ANISOU 3139  C   GLY A 205     1631    742   1044    -35     24     11       C  
ATOM   3140  O   GLY A 205       8.667  -7.951  -4.734  1.00  9.17           O  
ANISOU 3140  O   GLY A 205     1659    762   1062    -39     21     11       O  
ATOM   3141  H   GLY A 205       4.554  -9.198  -4.616  1.00  9.46           H  
ATOM   3142  HA2 GLY A 205       7.169  -9.620  -3.546  1.00  9.37           H  
ATOM   3143  HA3 GLY A 205       6.610 -10.027  -5.165  1.00  9.37           H  
ATOM   3144  N   VAL A 206       6.813  -7.145  -5.743  1.00  8.82           N  
ANISOU 3144  N   VAL A 206     1602    730   1018    -44     26      4       N  
ATOM   3145  CA  VAL A 206       7.397  -5.891  -6.220  1.00  9.59           C  
ANISOU 3145  CA  VAL A 206     1696    840   1109    -57     24     -5       C  
ATOM   3146  C   VAL A 206       7.668  -4.900  -5.061  1.00  9.26           C  
ANISOU 3146  C   VAL A 206     1641    804   1072    -52     16     -4       C  
ATOM   3147  O   VAL A 206       8.685  -4.213  -5.098  1.00  9.88           O  
ANISOU 3147  O   VAL A 206     1723    887   1146    -59     17     -7       O  
ATOM   3148  CB  VAL A 206       6.507  -5.226  -7.312  1.00 10.53           C  
ANISOU 3148  CB  VAL A 206     1807    970   1223    -65     26    -12       C  
ATOM   3149  CG1 VAL A 206       6.969  -3.820  -7.729  1.00 10.68           C  
ANISOU 3149  CG1 VAL A 206     1816   1006   1236    -76     25    -21       C  
ATOM   3150  CG2 VAL A 206       6.429  -6.106  -8.575  1.00 10.72           C  
ANISOU 3150  CG2 VAL A 206     1847    987   1240    -73     33    -13       C  
ATOM   3151  H   VAL A 206       5.852  -7.308  -6.006  1.00  8.82           H  
ATOM   3152  HA  VAL A 206       8.356  -6.129  -6.679  1.00  9.59           H  
ATOM   3153  HB  VAL A 206       5.499  -5.137  -6.908  1.00 10.53           H  
ATOM   3154 HG11 VAL A 206       6.297  -3.428  -8.492  1.00 10.68           H  
ATOM   3155 HG12 VAL A 206       6.957  -3.160  -6.861  1.00 10.68           H  
ATOM   3156 HG13 VAL A 206       7.981  -3.873  -8.130  1.00 10.68           H  
ATOM   3157 HG21 VAL A 206       5.802  -5.617  -9.321  1.00 10.72           H  
ATOM   3158 HG22 VAL A 206       7.430  -6.250  -8.981  1.00 10.72           H  
ATOM   3159 HG23 VAL A 206       6.000  -7.074  -8.318  1.00 10.72           H  
ATOM   3160  N   LEU A 207       6.802  -4.890  -4.033  1.00  8.73           N  
ANISOU 3160  N   LEU A 207     1566    738   1015    -40     10      1       N  
ATOM   3161  CA  LEU A 207       6.980  -4.116  -2.800  1.00  8.91           C  
ANISOU 3161  CA  LEU A 207     1581    763   1041    -36      3      3       C  
ATOM   3162  C   LEU A 207       8.115  -4.659  -1.905  1.00  9.01           C  
ANISOU 3162  C   LEU A 207     1604    768   1053    -36      0      8       C  
ATOM   3163  O   LEU A 207       8.817  -3.849  -1.302  1.00  8.98           O  
ANISOU 3163  O   LEU A 207     1602    766   1045    -40     -3      6       O  
ATOM   3164  CB  LEU A 207       5.613  -3.995  -2.086  1.00  9.96           C  
ANISOU 3164  CB  LEU A 207     1706    897   1182    -27     -2      8       C  
ATOM   3165  CG  LEU A 207       5.596  -3.301  -0.705  1.00 12.52           C  
ANISOU 3165  CG  LEU A 207     2027   1221   1508    -24    -11     10       C  
ATOM   3166  CD1 LEU A 207       6.229  -1.900  -0.707  1.00 14.35           C  
ANISOU 3166  CD1 LEU A 207     2260   1459   1733    -26    -12      4       C  
ATOM   3167  CD2 LEU A 207       4.161  -3.244  -0.161  1.00 15.72           C  
ANISOU 3167  CD2 LEU A 207     2428   1627   1919    -18    -13     13       C  
ATOM   3168  H   LEU A 207       5.958  -5.443  -4.078  1.00  8.73           H  
ATOM   3169  HA  LEU A 207       7.269  -3.109  -3.100  1.00  8.91           H  
ATOM   3170  HB2 LEU A 207       4.906  -3.493  -2.747  1.00  9.96           H  
ATOM   3171  HB3 LEU A 207       5.167  -4.985  -1.995  1.00  9.96           H  
ATOM   3172  HG  LEU A 207       6.178  -3.921  -0.023  1.00 12.52           H  
ATOM   3173 HD11 LEU A 207       6.180  -1.478   0.297  1.00 14.35           H  
ATOM   3174 HD12 LEU A 207       7.271  -1.972  -1.020  1.00 14.35           H  
ATOM   3175 HD13 LEU A 207       5.686  -1.256  -1.399  1.00 14.35           H  
ATOM   3176 HD21 LEU A 207       4.161  -2.754   0.812  1.00 15.72           H  
ATOM   3177 HD22 LEU A 207       3.533  -2.681  -0.851  1.00 15.72           H  
ATOM   3178 HD23 LEU A 207       3.771  -4.256  -0.057  1.00 15.72           H  
ATOM   3179  N   MET A 208       8.334  -5.990  -1.880  1.00  9.02           N  
ANISOU 3179  N   MET A 208     1611    759   1058    -31      0     15       N  
ATOM   3180  CA  MET A 208       9.513  -6.619  -1.265  1.00  9.67           C  
ANISOU 3180  CA  MET A 208     1705    834   1138    -30     -5     20       C  
ATOM   3181  C   MET A 208      10.827  -6.193  -1.942  1.00  9.45           C  
ANISOU 3181  C   MET A 208     1691    803   1097    -42      1     14       C  
ATOM   3182  O   MET A 208      11.828  -6.033  -1.242  1.00 10.00           O  
ANISOU 3182  O   MET A 208     1768    870   1162    -46     -3     14       O  
ATOM   3183  CB  MET A 208       9.413  -8.158  -1.281  1.00 10.30           C  
ANISOU 3183  CB  MET A 208     1789    903   1221    -19     -4     28       C  
ATOM   3184  CG  MET A 208       8.368  -8.763  -0.336  1.00 12.49           C  
ANISOU 3184  CG  MET A 208     2052   1183   1511     -7     -9     36       C  
ATOM   3185  SD  MET A 208       8.400 -10.577  -0.264  1.00 13.90           S  
ANISOU 3185  SD  MET A 208     2235   1352   1693      9     -8     45       S  
ATOM   3186  CE  MET A 208       9.965 -10.869   0.610  1.00 13.21           C  
ANISOU 3186  CE  MET A 208     2162   1259   1599     10    -19     50       C  
ATOM   3187  H   MET A 208       7.666  -6.619  -2.301  1.00  9.02           H  
ATOM   3188  HA  MET A 208       9.556  -6.299  -0.224  1.00  9.67           H  
ATOM   3189  HB2 MET A 208       9.216  -8.496  -2.299  1.00 10.30           H  
ATOM   3190  HB3 MET A 208      10.391  -8.585  -1.057  1.00 10.30           H  
ATOM   3191  HG2 MET A 208       8.511  -8.359   0.667  1.00 12.49           H  
ATOM   3192  HG3 MET A 208       7.374  -8.431  -0.636  1.00 12.49           H  
ATOM   3193  HE1 MET A 208      10.122 -11.941   0.728  1.00 13.21           H  
ATOM   3194  HE2 MET A 208      10.788 -10.443   0.035  1.00 13.21           H  
ATOM   3195  HE3 MET A 208       9.927 -10.397   1.592  1.00 13.21           H  
ATOM   3196  N   TRP A 209      10.798  -5.983  -3.272  1.00  9.03           N  
ANISOU 3196  N   TRP A 209     1643    752   1038    -51     11      7       N  
ATOM   3197  CA  TRP A 209      11.932  -5.460  -4.029  1.00  9.10           C  
ANISOU 3197  CA  TRP A 209     1663    761   1033    -67     18     -0       C  
ATOM   3198  C   TRP A 209      12.252  -4.004  -3.649  1.00  9.88           C  
ANISOU 3198  C   TRP A 209     1751    872   1130    -73     17     -6       C  
ATOM   3199  O   TRP A 209      13.424  -3.727  -3.413  1.00 10.62           O  
ANISOU 3199  O   TRP A 209     1855    964   1216    -82     20     -9       O  
ATOM   3200  CB  TRP A 209      11.727  -5.649  -5.545  1.00  9.35           C  
ANISOU 3200  CB  TRP A 209     1701    793   1058    -78     28     -6       C  
ATOM   3201  CG  TRP A 209      12.910  -5.306  -6.402  1.00  9.26           C  
ANISOU 3201  CG  TRP A 209     1703    783   1032    -98     37    -13       C  
ATOM   3202  CD1 TRP A 209      13.862  -6.185  -6.787  1.00  9.63           C  
ANISOU 3202  CD1 TRP A 209     1778    815   1067   -107     44    -13       C  
ATOM   3203  CD2 TRP A 209      13.348  -4.004  -6.899  1.00  9.71           C  
ANISOU 3203  CD2 TRP A 209     1748    858   1084   -113     41    -23       C  
ATOM   3204  CE2 TRP A 209      14.584  -4.178  -7.596  1.00  9.77           C  
ANISOU 3204  CE2 TRP A 209     1775    862   1077   -134     51    -28       C  
ATOM   3205  CE3 TRP A 209      12.840  -2.684  -6.820  1.00 10.12           C  
ANISOU 3205  CE3 TRP A 209     1775    930   1142   -110     38    -28       C  
ATOM   3206  NE1 TRP A 209      14.841  -5.528  -7.499  1.00 10.39           N  
ANISOU 3206  NE1 TRP A 209     1879    919   1151   -130     52    -22       N  
ATOM   3207  CZ2 TRP A 209      15.276  -3.106  -8.187  1.00 11.04           C  
ANISOU 3207  CZ2 TRP A 209     1925   1039   1229   -153     58    -38       C  
ATOM   3208  CZ3 TRP A 209      13.535  -1.602  -7.393  1.00 10.90           C  
ANISOU 3208  CZ3 TRP A 209     1865   1044   1233   -125     44    -37       C  
ATOM   3209  CH2 TRP A 209      14.745  -1.807  -8.081  1.00 11.63           C  
ANISOU 3209  CH2 TRP A 209     1972   1136   1312   -147     54    -42       C  
ATOM   3210  H   TRP A 209       9.960  -6.191  -3.798  1.00  9.03           H  
ATOM   3211  HA  TRP A 209      12.800  -6.057  -3.750  1.00  9.10           H  
ATOM   3212  HB2 TRP A 209      11.424  -6.677  -5.742  1.00  9.35           H  
ATOM   3213  HB3 TRP A 209      10.866  -5.063  -5.867  1.00  9.35           H  
ATOM   3214  HD1 TRP A 209      13.773  -7.228  -6.522  1.00  9.63           H  
ATOM   3215  HE1 TRP A 209      15.624  -6.044  -7.874  1.00 10.39           H  
ATOM   3216  HE3 TRP A 209      11.905  -2.494  -6.315  1.00 10.12           H  
ATOM   3217  HZ2 TRP A 209      16.201  -3.286  -8.713  1.00 11.04           H  
ATOM   3218  HZ3 TRP A 209      13.140  -0.600  -7.307  1.00 10.90           H  
ATOM   3219  HH2 TRP A 209      15.267  -0.973  -8.527  1.00 11.63           H  
ATOM   3220  N   GLU A 210      11.227  -3.128  -3.545  1.00  9.88           N  
ANISOU 3220  N   GLU A 210     1733    885   1137    -67     14     -9       N  
ATOM   3221  CA  GLU A 210      11.364  -1.735  -3.083  1.00  9.80           C  
ANISOU 3221  CA  GLU A 210     1712    887   1125    -68     14    -15       C  
ATOM   3222  C   GLU A 210      11.967  -1.621  -1.672  1.00  9.25           C  
ANISOU 3222  C   GLU A 210     1649    809   1055    -64      8    -10       C  
ATOM   3223  O   GLU A 210      12.827  -0.771  -1.456  1.00 10.09           O  
ANISOU 3223  O   GLU A 210     1760    919   1154    -70     12    -14       O  
ATOM   3224  CB  GLU A 210      10.009  -0.989  -3.107  1.00 10.36           C  
ANISOU 3224  CB  GLU A 210     1766    969   1202    -58     10    -16       C  
ATOM   3225  CG  GLU A 210       9.397  -0.794  -4.505  1.00 11.72           C  
ANISOU 3225  CG  GLU A 210     1928   1153   1372    -63     14    -22       C  
ATOM   3226  CD  GLU A 210       8.135   0.080  -4.459  1.00 12.75           C  
ANISOU 3226  CD  GLU A 210     2045   1292   1507    -51      8    -23       C  
ATOM   3227  OE1 GLU A 210       8.262   1.296  -4.721  1.00 13.59           O  
ANISOU 3227  OE1 GLU A 210     2141   1413   1610    -48      9    -29       O  
ATOM   3228  OE2 GLU A 210       7.055  -0.477  -4.163  1.00 12.26           O1-
ANISOU 3228  OE2 GLU A 210     1985   1223   1452    -42      4    -17       O1-
ATOM   3229  H   GLU A 210      10.291  -3.414  -3.793  1.00  9.88           H  
ATOM   3230  HA  GLU A 210      12.036  -1.223  -3.772  1.00  9.80           H  
ATOM   3231  HB2 GLU A 210       9.296  -1.515  -2.472  1.00 10.36           H  
ATOM   3232  HB3 GLU A 210      10.123  -0.018  -2.625  1.00 10.36           H  
ATOM   3233  HG2 GLU A 210      10.134  -0.333  -5.162  1.00 11.72           H  
ATOM   3234  HG3 GLU A 210       9.150  -1.766  -4.931  1.00 11.72           H  
ATOM   3235  N   ILE A 211      11.510  -2.493  -0.759  1.00  8.54           N  
ANISOU 3235  N   ILE A 211     1562    710    973    -54     -2     -1       N  
ATOM   3236  CA  ILE A 211      11.936  -2.569   0.638  1.00  8.47           C  
ANISOU 3236  CA  ILE A 211     1561    693    963    -52    -10      5       C  
ATOM   3237  C   ILE A 211      13.439  -2.875   0.811  1.00  9.74           C  
ANISOU 3237  C   ILE A 211     1740    845   1115    -60     -8      5       C  
ATOM   3238  O   ILE A 211      14.115  -2.138   1.527  1.00  9.58           O  
ANISOU 3238  O   ILE A 211     1729    824   1087    -64     -8      3       O  
ATOM   3239  CB  ILE A 211      11.029  -3.554   1.440  1.00  8.92           C  
ANISOU 3239  CB  ILE A 211     1613    745   1030    -42    -21     14       C  
ATOM   3240  CG1 ILE A 211       9.655  -2.899   1.729  1.00  9.50           C  
ANISOU 3240  CG1 ILE A 211     1673    827   1110    -37    -23     13       C  
ATOM   3241  CG2 ILE A 211      11.618  -4.106   2.751  1.00 10.44           C  
ANISOU 3241  CG2 ILE A 211     1816    930   1222    -42    -33     21       C  
ATOM   3242  CD1 ILE A 211       8.540  -3.893   2.086  1.00 10.37           C  
ANISOU 3242  CD1 ILE A 211     1776    935   1230    -31    -30     21       C  
ATOM   3243  H   ILE A 211      10.810  -3.174  -1.016  1.00  8.54           H  
ATOM   3244  HA  ILE A 211      11.771  -1.580   1.065  1.00  8.47           H  
ATOM   3245  HB  ILE A 211      10.841  -4.410   0.793  1.00  8.92           H  
ATOM   3246 HG12 ILE A 211       9.764  -2.174   2.535  1.00  9.50           H  
ATOM   3247 HG13 ILE A 211       9.349  -2.307   0.866  1.00  9.50           H  
ATOM   3248 HG21 ILE A 211      10.899  -4.778   3.219  1.00 10.44           H  
ATOM   3249 HG22 ILE A 211      12.537  -4.652   2.535  1.00 10.44           H  
ATOM   3250 HG23 ILE A 211      11.837  -3.280   3.428  1.00 10.44           H  
ATOM   3251 HD11 ILE A 211       7.614  -3.350   2.272  1.00 10.37           H  
ATOM   3252 HD12 ILE A 211       8.393  -4.587   1.258  1.00 10.37           H  
ATOM   3253 HD13 ILE A 211       8.821  -4.450   2.980  1.00 10.37           H  
ATOM   3254  N   TYR A 212      13.941  -3.906   0.111  1.00  9.38           N  
ANISOU 3254  N   TYR A 212     1705    791   1068    -61     -6      8       N  
ATOM   3255  CA  TYR A 212      15.354  -4.294   0.138  1.00  8.61           C  
ANISOU 3255  CA  TYR A 212     1630    682    959    -68     -4      9       C  
ATOM   3256  C   TYR A 212      16.263  -3.464  -0.788  1.00  9.85           C  
ANISOU 3256  C   TYR A 212     1795    845   1105    -84      9     -1       C  
ATOM   3257  O   TYR A 212      17.474  -3.469  -0.566  1.00 11.48           O  
ANISOU 3257  O   TYR A 212     2022   1040   1299    -93     12     -2       O  
ATOM   3258  CB  TYR A 212      15.470  -5.802  -0.149  1.00  9.75           C  
ANISOU 3258  CB  TYR A 212     1786    815   1105    -61     -6     16       C  
ATOM   3259  CG  TYR A 212      15.218  -6.669   1.068  1.00  9.78           C  
ANISOU 3259  CG  TYR A 212     1787    813   1116    -47    -20     26       C  
ATOM   3260  CD1 TYR A 212      13.952  -7.235   1.315  1.00 10.65           C  
ANISOU 3260  CD1 TYR A 212     1877    930   1240    -35    -26     31       C  
ATOM   3261  CD2 TYR A 212      16.277  -6.908   1.967  1.00 10.70           C  
ANISOU 3261  CD2 TYR A 212     1921    919   1226    -45    -29     32       C  
ATOM   3262  CE1 TYR A 212      13.759  -8.055   2.443  1.00 11.13           C  
ANISOU 3262  CE1 TYR A 212     1931    990   1309    -24    -39     41       C  
ATOM   3263  CE2 TYR A 212      16.092  -7.735   3.086  1.00 11.65           C  
ANISOU 3263  CE2 TYR A 212     2036   1037   1353    -33    -45     42       C  
ATOM   3264  CZ  TYR A 212      14.835  -8.316   3.316  1.00 11.06           C  
ANISOU 3264  CZ  TYR A 212     1937    972   1293    -23    -50     47       C  
ATOM   3265  OH  TYR A 212      14.667  -9.158   4.367  1.00 13.51           O  
ANISOU 3265  OH  TYR A 212     2239   1284   1611    -12    -65     57       O  
ATOM   3266  H   TYR A 212      13.334  -4.463  -0.474  1.00  9.38           H  
ATOM   3267  HA  TYR A 212      15.708  -4.136   1.156  1.00  8.61           H  
ATOM   3268  HB2 TYR A 212      14.770  -6.075  -0.939  1.00  9.75           H  
ATOM   3269  HB3 TYR A 212      16.460  -6.019  -0.549  1.00  9.75           H  
ATOM   3270  HD1 TYR A 212      13.132  -7.041   0.640  1.00 10.65           H  
ATOM   3271  HD2 TYR A 212      17.242  -6.452   1.798  1.00 10.70           H  
ATOM   3272  HE1 TYR A 212      12.787  -8.482   2.640  1.00 11.13           H  
ATOM   3273  HE2 TYR A 212      16.913  -7.921   3.762  1.00 11.65           H  
ATOM   3274  HH  TYR A 212      15.490  -9.226   4.857  1.00 13.51           H  
ATOM   3275  N   SER A 213      15.696  -2.753  -1.779  1.00  9.60           N  
ANISOU 3275  N   SER A 213     1747    827   1074    -90     18    -10       N  
ATOM   3276  CA  SER A 213      16.438  -1.852  -2.669  1.00 10.71           C  
ANISOU 3276  CA  SER A 213     1887    978   1204   -106     31    -20       C  
ATOM   3277  C   SER A 213      16.534  -0.409  -2.126  1.00  9.91           C  
ANISOU 3277  C   SER A 213     1773    888   1103   -103     33    -25       C  
ATOM   3278  O   SER A 213      17.173   0.422  -2.768  1.00 11.56           O  
ANISOU 3278  O   SER A 213     1976   1111   1306   -114     44    -34       O  
ATOM   3279  CB  SER A 213      15.801  -1.866  -4.071  1.00 10.54           C  
ANISOU 3279  CB  SER A 213     1853    968   1182   -114     39    -26       C  
ATOM   3280  OG  SER A 213      15.987  -3.124  -4.686  1.00 12.83           O  
ANISOU 3280  OG  SER A 213     2158   1246   1470   -117     40    -23       O  
ATOM   3281  H   SER A 213      14.702  -2.823  -1.944  1.00  9.60           H  
ATOM   3282  HA  SER A 213      17.453  -2.239  -2.762  1.00 10.71           H  
ATOM   3283  HB2 SER A 213      14.734  -1.658  -3.987  1.00 10.54           H  
ATOM   3284  HB3 SER A 213      16.258  -1.090  -4.686  1.00 10.54           H  
ATOM   3285  HG  SER A 213      15.585  -3.117  -5.558  1.00 12.83           H  
ATOM   3286  N   LEU A 214      15.913  -0.144  -0.961  1.00 10.04           N  
ANISOU 3286  N   LEU A 214     1788    901   1126    -89     22    -19       N  
ATOM   3287  CA  LEU A 214      15.887   1.129  -0.232  1.00 10.49           C  
ANISOU 3287  CA  LEU A 214     1839    966   1182    -84     23    -22       C  
ATOM   3288  C   LEU A 214      15.147   2.248  -0.995  1.00 11.48           C  
ANISOU 3288  C   LEU A 214     1941   1111   1310    -81     30    -30       C  
ATOM   3289  O   LEU A 214      15.665   3.355  -1.141  1.00 12.44           O  
ANISOU 3289  O   LEU A 214     2056   1244   1425    -81     39    -37       O  
ATOM   3290  CB  LEU A 214      17.300   1.541   0.261  1.00 11.74           C  
ANISOU 3290  CB  LEU A 214     2016   1116   1328    -93     30    -25       C  
ATOM   3291  CG  LEU A 214      17.984   0.513   1.192  1.00 12.14           C  
ANISOU 3291  CG  LEU A 214     2091   1147   1375    -95     20    -16       C  
ATOM   3292  CD1 LEU A 214      19.403   0.983   1.568  1.00 13.77           C  
ANISOU 3292  CD1 LEU A 214     2319   1346   1567   -105     28    -20       C  
ATOM   3293  CD2 LEU A 214      17.142   0.184   2.441  1.00 13.38           C  
ANISOU 3293  CD2 LEU A 214     2248   1296   1540    -82      3     -7       C  
ATOM   3294  H   LEU A 214      15.390  -0.869  -0.491  1.00 10.04           H  
ATOM   3295  HA  LEU A 214      15.300   0.945   0.668  1.00 10.49           H  
ATOM   3296  HB2 LEU A 214      17.941   1.731  -0.600  1.00 11.74           H  
ATOM   3297  HB3 LEU A 214      17.239   2.503   0.769  1.00 11.74           H  
ATOM   3298  HG  LEU A 214      18.092  -0.412   0.625  1.00 12.14           H  
ATOM   3299 HD11 LEU A 214      19.869   0.247   2.223  1.00 13.77           H  
ATOM   3300 HD12 LEU A 214      20.001   1.094   0.664  1.00 13.77           H  
ATOM   3301 HD13 LEU A 214      19.343   1.942   2.084  1.00 13.77           H  
ATOM   3302 HD21 LEU A 214      17.672  -0.543   3.056  1.00 13.38           H  
ATOM   3303 HD22 LEU A 214      16.974   1.094   3.017  1.00 13.38           H  
ATOM   3304 HD23 LEU A 214      16.182  -0.232   2.133  1.00 13.38           H  
ATOM   3305  N   GLY A 215      13.913   1.935  -1.422  1.00 10.98           N  
ANISOU 3305  N   GLY A 215     1864   1053   1253    -76     26    -29       N  
ATOM   3306  CA  GLY A 215      12.960   2.897  -1.971  1.00 12.34           C  
ANISOU 3306  CA  GLY A 215     2017   1244   1430    -70     28    -35       C  
ATOM   3307  C   GLY A 215      13.184   3.193  -3.461  1.00 12.77           C  
ANISOU 3307  C   GLY A 215     2058   1317   1478    -83     39    -44       C  
ATOM   3308  O   GLY A 215      12.628   4.174  -3.957  1.00 14.22           O  
ANISOU 3308  O   GLY A 215     2222   1519   1663    -78     41    -50       O  
ATOM   3309  H   GLY A 215      13.590   0.979  -1.376  1.00 10.98           H  
ATOM   3310  HA2 GLY A 215      11.946   2.525  -1.825  1.00 12.34           H  
ATOM   3311  HA3 GLY A 215      13.017   3.826  -1.405  1.00 12.34           H  
ATOM   3312  N   LYS A 216      13.970   2.373  -4.183  1.00 13.11           N  
ANISOU 3312  N   LYS A 216     2113   1355   1515   -101     45    -46       N  
ATOM   3313  CA  LYS A 216      14.119   2.454  -5.640  1.00 14.11           C  
ANISOU 3313  CA  LYS A 216     2229   1497   1636   -119     54    -54       C  
ATOM   3314  C   LYS A 216      12.810   2.123  -6.377  1.00 13.53           C  
ANISOU 3314  C   LYS A 216     2141   1432   1568   -114     48    -54       C  
ATOM   3315  O   LYS A 216      12.032   1.293  -5.906  1.00 13.08           O  
ANISOU 3315  O   LYS A 216     2090   1362   1518   -103     39    -46       O  
ATOM   3316  CB  LYS A 216      15.243   1.506  -6.102  1.00 18.30           C  
ANISOU 3316  CB  LYS A 216     2783   2012   2157   -138     61    -53       C  
ATOM   3317  CG  LYS A 216      16.654   2.040  -5.809  1.00 23.46           C  
ANISOU 3317  CG  LYS A 216     3450   2663   2800   -151     71    -57       C  
ATOM   3318  CD  LYS A 216      17.758   1.072  -6.278  1.00 32.42           C  
ANISOU 3318  CD  LYS A 216     4608   3786   3923   -175     79    -58       C  
ATOM   3319  CE  LYS A 216      19.170   1.680  -6.298  1.00 43.37           C  
ANISOU 3319  CE  LYS A 216     6011   5171   5297   -192     92    -63       C  
ATOM   3320  NZ  LYS A 216      19.344   2.647  -7.397  1.00 51.40           N1+
ANISOU 3320  NZ  LYS A 216     7000   6216   6312   -199    104    -74       N1+
ATOM   3321  H   LYS A 216      14.501   1.648  -3.722  1.00 13.11           H  
ATOM   3322  HA  LYS A 216      14.406   3.474  -5.897  1.00 14.11           H  
ATOM   3323  HB2 LYS A 216      15.118   0.535  -5.623  1.00 18.30           H  
ATOM   3324  HB3 LYS A 216      15.142   1.319  -7.171  1.00 18.30           H  
ATOM   3325  HG2 LYS A 216      16.785   3.005  -6.299  1.00 23.46           H  
ATOM   3326  HG3 LYS A 216      16.759   2.219  -4.739  1.00 23.46           H  
ATOM   3327  HD2 LYS A 216      17.755   0.186  -5.643  1.00 32.42           H  
ATOM   3328  HD3 LYS A 216      17.512   0.698  -7.271  1.00 32.42           H  
ATOM   3329  HE2 LYS A 216      19.366   2.173  -5.346  1.00 43.37           H  
ATOM   3330  HE3 LYS A 216      19.907   0.882  -6.397  1.00 43.37           H  
ATOM   3331  HZ1 LYS A 216      20.283   3.020  -7.372  1.00 51.40           H  
ATOM   3332  HZ2 LYS A 216      19.189   2.184  -8.281  1.00 51.40           H  
ATOM   3333  HZ3 LYS A 216      18.680   3.401  -7.291  1.00 51.40           H  
ATOM   3334  N   MET A 217      12.627   2.756  -7.547  0.50 14.67           N  
ANISOU 3334  N   MET A 217     2264   1599   1709   -122     52    -62       N  
ATOM   3335  CA  MET A 217      11.543   2.479  -8.489  0.50 14.21           C  
ANISOU 3335  CA  MET A 217     2196   1548   1653   -121     45    -62       C  
ATOM   3336  C   MET A 217      11.746   1.082  -9.127  0.50 13.39           C  
ANISOU 3336  C   MET A 217     2114   1429   1544   -140     48    -60       C  
ATOM   3337  O   MET A 217      12.819   0.848  -9.684  0.50 14.27           O  
ANISOU 3337  O   MET A 217     2237   1539   1646   -162     57    -64       O  
ATOM   3338  CB  MET A 217      11.540   3.609  -9.546  0.50 16.44           C  
ANISOU 3338  CB  MET A 217     2452   1862   1933   -126     46    -72       C  
ATOM   3339  CG  MET A 217      10.658   3.362 -10.785  0.50 17.81           C  
ANISOU 3339  CG  MET A 217     2618   2042   2105   -131     39    -73       C  
ATOM   3340  SD  MET A 217      10.634   4.729 -11.974  0.50 22.25           S  
ANISOU 3340  SD  MET A 217     3144   2645   2664   -133     36    -82       S  
ATOM   3341  CE  MET A 217       9.500   5.870 -11.142  0.50 21.35           C  
ANISOU 3341  CE  MET A 217     3021   2531   2559    -95     29    -78       C  
ATOM   3342  H   MET A 217      13.265   3.485  -7.833  0.50 14.67           H  
ATOM   3343  HA  MET A 217      10.594   2.491  -7.953  0.50 14.21           H  
ATOM   3344  HB2 MET A 217      11.241   4.544  -9.072  0.50 16.44           H  
ATOM   3345  HB3 MET A 217      12.564   3.805  -9.866  0.50 16.44           H  
ATOM   3346  HG2 MET A 217      10.987   2.452 -11.288  0.50 17.81           H  
ATOM   3347  HG3 MET A 217       9.639   3.144 -10.465  0.50 17.81           H  
ATOM   3348  HE1 MET A 217       9.378   6.768 -11.747  0.50 21.35           H  
ATOM   3349  HE2 MET A 217       8.532   5.387 -11.009  0.50 21.35           H  
ATOM   3350  HE3 MET A 217       9.907   6.141 -10.168  0.50 21.35           H  
ATOM   3351  N   PRO A 218      10.739   0.179  -9.056  1.00 12.36           N  
ANISOU 3351  N   PRO A 218     1992   1284   1418   -130     41    -54       N  
ATOM   3352  CA  PRO A 218      10.740  -1.077  -9.836  1.00 11.99           C  
ANISOU 3352  CA  PRO A 218     1966   1222   1366   -144     45    -52       C  
ATOM   3353  C   PRO A 218      10.882  -0.834 -11.349  1.00 13.17           C  
ANISOU 3353  C   PRO A 218     2112   1389   1504   -169     50    -61       C  
ATOM   3354  O   PRO A 218      10.058  -0.123 -11.924  1.00 12.88           O  
ANISOU 3354  O   PRO A 218     2051   1374   1468   -170     45    -66       O  
ATOM   3355  CB  PRO A 218       9.396  -1.734  -9.480  1.00 12.53           C  
ANISOU 3355  CB  PRO A 218     2038   1279   1443   -126     37    -45       C  
ATOM   3356  CG  PRO A 218       9.006  -1.127  -8.146  1.00 13.04           C  
ANISOU 3356  CG  PRO A 218     2089   1347   1519   -104     29    -41       C
[truncated: 123,496 more chars]
