# Supplementary material for: Riding toward Selectivity: Optimization of Covalent 7‑Azaindole-Based BMX Kinase Inhibitors
Source: J Med Chem. 2026 Jul 13;69(14):17416–47. doi: 10.1021/acs.jmedchem.6c01366 (PMC13403314; doi:10.1021/acs.jmedchem.6c01366)
Supplement: Supplementary file 5 [file jm6c01366_si_005.pdb]

TITLE     1198_BMX_6I99_GCL264 - prepared
REMARK   4      COMPLIES WITH FORMAT V. 3.0, 1-DEC-2006
REMARK 888
REMARK 888 WRITTEN BY MAESTRO (A PRODUCT OF SCHRODINGER, LLC)
CRYST1   79.402   79.402   79.402  90.00  90.00  90.00 P 1           0
ATOM      1  N   GLU A   1      21.206  11.821  14.286  1.00 30.00           N1+
ATOM      2  CA  GLU A   1      19.769  11.394  14.192  1.00 30.00           C  
ATOM      3  C   GLU A   1      18.968  12.154  15.273  1.00 30.00           C  
ATOM      4  O   GLU A   1      19.459  13.100  15.905  1.00 30.00           O  
ATOM      5  CB  GLU A   1      19.726   9.816  14.412  1.00 30.00           C  
ATOM      6  CG  GLU A   1      19.966   9.305  15.782  1.00 30.00           C  
ATOM      7  CD  GLU A   1      20.014   7.770  15.940  1.00 30.00           C  
ATOM      8  OE1 GLU A   1      19.772   7.195  17.052  1.00 30.00           O  
ATOM      9  OE2 GLU A   1      20.091   7.064  14.908  1.00 30.00           O1-
ATOM     10  H1  GLU A   1      21.727  11.393  13.535  1.00110.00           H  
ATOM     11  H2  GLU A   1      21.252  12.828  14.209  1.00110.00           H  
ATOM     12  H3  GLU A   1      21.574  11.523  15.178  1.00110.00           H  
ATOM     13  HA  GLU A   1      19.439  11.679  13.192  1.00110.00           H  
ATOM     14  HB2 GLU A   1      18.723   9.515  14.140  1.00110.00           H  
ATOM     15  HB3 GLU A   1      20.385   9.334  13.687  1.00110.00           H  
ATOM     16  HG2 GLU A   1      20.901   9.699  16.179  1.00110.00           H  
ATOM     17  HG3 GLU A   1      19.182   9.649  16.443  1.00110.00           H  
ATOM     18  N   LEU A   2      17.632  11.941  15.404  1.00 30.00           N  
ATOM     19  CA  LEU A   2      16.708  12.510  16.480  1.00 30.00           C  
ATOM     20  C   LEU A   2      17.061  11.862  17.838  1.00 30.00           C  
ATOM     21  O   LEU A   2      17.738  10.860  17.869  1.00 30.00           O  
ATOM     22  CB  LEU A   2      15.268  12.345  16.125  1.00 30.00           C  
ATOM     23  CG  LEU A   2      15.007  12.800  14.670  1.00 30.00           C  
ATOM     24  CD1 LEU A   2      13.491  12.606  14.363  1.00 30.00           C  
ATOM     25  CD2 LEU A   2      15.533  14.248  14.349  1.00 30.00           C  
ATOM     26  H   LEU A   2      17.208  11.212  14.845  1.00110.00           H  
ATOM     27  HA  LEU A   2      16.942  13.571  16.572  1.00110.00           H  
ATOM     28  HB2 LEU A   2      14.964  11.303  16.239  1.00110.00           H  
ATOM     29  HB3 LEU A   2      14.648  12.927  16.810  1.00110.00           H  
ATOM     30  HG  LEU A   2      15.518  12.123  13.986  1.00110.00           H  
ATOM     31 HD11 LEU A   2      13.219  13.057  13.408  1.00110.00           H  
ATOM     32 HD12 LEU A   2      13.238  11.547  14.304  1.00110.00           H  
ATOM     33 HD13 LEU A   2      12.864  13.058  15.132  1.00110.00           H  
ATOM     34 HD21 LEU A   2      16.448  14.210  13.759  1.00110.00           H  
ATOM     35 HD22 LEU A   2      14.801  14.816  13.775  1.00110.00           H  
ATOM     36 HD23 LEU A   2      15.737  14.831  15.246  1.00110.00           H  
ATOM     37  N   LYS A   3      16.464  12.568  18.833  1.00 30.00           N  
ATOM     38  CA  LYS A   3      16.593  12.207  20.254  1.00 30.00           C  
ATOM     39  C   LYS A   3      15.194  11.943  20.778  1.00 30.00           C  
ATOM     40  O   LYS A   3      14.260  12.670  20.362  1.00 30.00           O  
ATOM     41  CB  LYS A   3      17.068  13.405  21.109  1.00 30.00           C  
ATOM     42  CG  LYS A   3      18.603  13.614  20.937  1.00 30.00           C  
ATOM     43  CD  LYS A   3      19.113  14.801  21.832  1.00 30.00           C  
ATOM     44  CE  LYS A   3      20.676  14.882  21.938  1.00 30.00           C  
ATOM     45  NZ  LYS A   3      21.123  16.212  21.764  1.00 30.00           N1+
ATOM     46  H   LYS A   3      15.924  13.396  18.622  1.00110.00           H  
ATOM     47  HA  LYS A   3      17.226  11.330  20.406  1.00110.00           H  
ATOM     48  HB2 LYS A   3      16.514  14.306  20.867  1.00110.00           H  
ATOM     49  HB3 LYS A   3      16.904  13.211  22.169  1.00110.00           H  
ATOM     50  HG2 LYS A   3      19.127  12.698  21.212  1.00110.00           H  
ATOM     51  HG3 LYS A   3      18.843  13.813  19.892  1.00110.00           H  
ATOM     52  HD2 LYS A   3      18.682  15.727  21.451  1.00110.00           H  
ATOM     53  HD3 LYS A   3      18.705  14.692  22.838  1.00110.00           H  
ATOM     54  HE2 LYS A   3      21.020  14.489  22.896  1.00110.00           H  
ATOM     55  HE3 LYS A   3      21.138  14.278  21.158  1.00110.00           H  
ATOM     56  HZ1 LYS A   3      20.810  16.556  20.866  1.00110.00           H  
ATOM     57  HZ2 LYS A   3      20.739  16.793  22.495  1.00110.00           H  
ATOM     58  HZ3 LYS A   3      22.131  16.241  21.806  1.00110.00           H  
ATOM     59  N   ARG A   4      15.028  10.984  21.738  1.00 30.00           N  
ATOM     60  CA  ARG A   4      13.821  10.806  22.536  1.00 30.00           C  
ATOM     61  C   ARG A   4      13.743  11.877  23.601  1.00 30.00           C  
ATOM     62  O   ARG A   4      12.595  11.987  24.046  1.00 30.00           O  
ATOM     63  CB  ARG A   4      13.932   9.357  23.033  1.00 30.00           C  
ATOM     64  CG  ARG A   4      14.226   8.283  22.050  1.00 30.00           C  
ATOM     65  CD  ARG A   4      14.341   6.861  22.454  1.00 30.00           C  
ATOM     66  NE  ARG A   4      15.467   6.529  23.380  1.00 30.00           N  
ATOM     67  CZ  ARG A   4      15.458   6.586  24.676  1.00 30.00           C  
ATOM     68  NH1 ARG A   4      14.317   6.583  25.376  1.00 30.00           N  
ATOM     69  NH2 ARG A   4      16.610   6.657  25.385  1.00 30.00           N1+
ATOM     70  H   ARG A   4      15.821  10.421  22.012  1.00110.00           H  
ATOM     71  HA  ARG A   4      12.952  10.887  21.879  1.00110.00           H  
ATOM     72  HB2 ARG A   4      14.711   9.323  23.797  1.00110.00           H  
ATOM     73  HB3 ARG A   4      13.009   9.102  23.556  1.00110.00           H  
ATOM     74  HG2 ARG A   4      13.409   8.326  21.329  1.00110.00           H  
ATOM     75  HG3 ARG A   4      15.109   8.510  21.453  1.00110.00           H  
ATOM     76  HD2 ARG A   4      13.386   6.478  22.811  1.00110.00           H  
ATOM     77  HD3 ARG A   4      14.549   6.282  21.553  1.00110.00           H  
ATOM     78  HE  ARG A   4      16.374   6.442  22.936  1.00110.00           H  
ATOM     79 HH11 ARG A   4      14.329   6.607  26.387  1.00110.00           H  
ATOM     80 HH12 ARG A   4      13.431   6.520  24.893  1.00110.00           H  
ATOM     81 HH21 ARG A   4      16.602   6.715  26.393  1.00110.00           H  
ATOM     82 HH22 ARG A   4      17.497   6.643  24.895  1.00110.00           H  
ATOM     83  N   GLU A   5      14.819  12.712  23.834  1.00 30.00           N  
ATOM     84  CA  GLU A   5      14.793  13.848  24.584  1.00 30.00           C  
ATOM     85  C   GLU A   5      14.161  15.012  23.846  1.00 30.00           C  
ATOM     86  O   GLU A   5      13.518  15.859  24.483  1.00 30.00           O  
ATOM     87  CB  GLU A   5      16.217  14.212  25.156  1.00 30.00           C  
ATOM     88  CG  GLU A   5      17.095  12.909  25.479  1.00 30.00           C  
ATOM     89  CD  GLU A   5      18.336  13.191  26.337  1.00 30.00           C  
ATOM     90  OE1 GLU A   5      19.352  13.728  25.754  1.00 30.00           O  
ATOM     91  OE2 GLU A   5      18.335  12.785  27.524  1.00 30.00           O1-
ATOM     92  H   GLU A   5      15.694  12.518  23.370  1.00110.00           H  
ATOM     93  HA  GLU A   5      14.161  13.642  25.451  1.00110.00           H  
ATOM     94  HB2 GLU A   5      16.760  14.868  24.474  1.00110.00           H  
ATOM     95  HB3 GLU A   5      16.068  14.773  26.074  1.00110.00           H  
ATOM     96  HG2 GLU A   5      16.473  12.169  25.986  1.00110.00           H  
ATOM     97  HG3 GLU A   5      17.421  12.439  24.550  1.00110.00           H  
ATOM     98  N   GLU A   6      14.324  15.057  22.502  1.00 30.00           N  
ATOM     99  CA  GLU A   6      13.608  15.952  21.595  1.00 30.00           C  
ATOM    100  C   GLU A   6      12.138  15.738  21.465  1.00 30.00           C  
ATOM    101  O   GLU A   6      11.363  16.659  21.267  1.00 30.00           O  
ATOM    102  CB  GLU A   6      14.329  16.149  20.257  1.00 30.00           C  
ATOM    103  CG  GLU A   6      15.724  16.826  20.316  1.00 30.00           C  
ATOM    104  CD  GLU A   6      16.800  16.563  19.192  1.00 30.00           C  
ATOM    105  OE1 GLU A   6      16.559  15.794  18.227  1.00 30.00           O  
ATOM    106  OE2 GLU A   6      17.875  17.227  19.289  1.00 30.00           O1-
ATOM    107  H   GLU A   6      14.875  14.340  22.053  1.00110.00           H  
ATOM    108  HA  GLU A   6      13.672  16.931  22.074  1.00110.00           H  
ATOM    109  HB2 GLU A   6      14.416  15.181  19.765  1.00110.00           H  
ATOM    110  HB3 GLU A   6      13.697  16.754  19.608  1.00110.00           H  
ATOM    111  HG2 GLU A   6      15.569  17.904  20.377  1.00110.00           H  
ATOM    112  HG3 GLU A   6      16.203  16.562  21.259  1.00110.00           H  
ATOM    113  N   ILE A   7      11.785  14.412  21.379  1.00 30.00           N  
ATOM    114  CA  ILE A   7      10.422  14.006  21.039  1.00 30.00           C  
ATOM    115  C   ILE A   7       9.515  14.017  22.294  1.00 30.00           C  
ATOM    116  O   ILE A   7      10.003  13.603  23.316  1.00 30.00           O  
ATOM    117  CB  ILE A   7      10.377  12.656  20.295  1.00 30.00           C  
ATOM    118  CG1 ILE A   7      11.026  12.893  18.945  1.00 30.00           C  
ATOM    119  CG2 ILE A   7       9.077  11.824  20.192  1.00 30.00           C  
ATOM    120  CD1 ILE A   7      11.620  11.656  18.246  1.00 30.00           C  
ATOM    121  H   ILE A   7      12.474  13.683  21.494  1.00110.00           H  
ATOM    122  HA  ILE A   7      10.036  14.739  20.342  1.00110.00           H  
ATOM    123  HB  ILE A   7      11.064  12.008  20.841  1.00110.00           H  
ATOM    124 HG12 ILE A   7      10.316  13.383  18.277  1.00110.00           H  
ATOM    125 HG13 ILE A   7      11.861  13.577  19.050  1.00110.00           H  
ATOM    126 HG21 ILE A   7       9.187  10.979  19.515  1.00110.00           H  
ATOM    127 HG22 ILE A   7       8.765  11.441  21.164  1.00110.00           H  
ATOM    128 HG23 ILE A   7       8.263  12.435  19.800  1.00110.00           H  
ATOM    129 HD11 ILE A   7      12.046  10.952  18.962  1.00110.00           H  
ATOM    130 HD12 ILE A   7      10.860  11.133  17.666  1.00110.00           H  
ATOM    131 HD13 ILE A   7      12.416  11.942  17.558  1.00110.00           H  
ATOM    132  N   THR A   8       8.256  14.461  22.227  1.00 30.00           N  
ATOM    133  CA  THR A   8       7.344  14.362  23.350  1.00 30.00           C  
ATOM    134  C   THR A   8       5.972  13.984  22.792  1.00 30.00           C  
ATOM    135  O   THR A   8       5.502  14.552  21.781  1.00 30.00           O  
ATOM    136  CB  THR A   8       7.476  15.539  24.329  1.00 30.00           C  
ATOM    137  OG1 THR A   8       6.513  15.538  25.393  1.00 30.00           O  
ATOM    138  CG2 THR A   8       7.501  16.914  23.633  1.00 30.00           C  
ATOM    139  H   THR A   8       7.891  14.845  21.365  1.00110.00           H  
ATOM    140  HA  THR A   8       7.630  13.484  23.934  1.00110.00           H  
ATOM    141  HB  THR A   8       8.439  15.430  24.831  1.00110.00           H  
ATOM    142  HG1 THR A   8       6.607  16.352  25.893  1.00110.00           H  
ATOM    143 HG21 THR A   8       8.333  17.008  22.935  1.00110.00           H  
ATOM    144 HG22 THR A   8       6.577  17.085  23.081  1.00110.00           H  
ATOM    145 HG23 THR A   8       7.603  17.719  24.361  1.00110.00           H  
ATOM    146  N   LEU A   9       5.358  12.974  23.267  1.00 30.00           N  
ATOM    147  CA  LEU A   9       4.236  12.134  22.668  1.00 30.00           C  
ATOM    148  C   LEU A   9       2.870  12.747  23.119  1.00 30.00           C  
ATOM    149  O   LEU A   9       2.675  13.062  24.281  1.00 30.00           O  
ATOM    150  CB  LEU A   9       4.405  10.619  22.870  1.00 30.00           C  
ATOM    151  CG  LEU A   9       5.613  10.049  22.090  1.00 30.00           C  
ATOM    152  CD1 LEU A   9       5.927   8.623  22.617  1.00 30.00           C  
ATOM    153  CD2 LEU A   9       5.380  10.110  20.537  1.00 30.00           C  
ATOM    154  H   LEU A   9       5.750  12.566  24.103  1.00110.00           H  
ATOM    155  HA  LEU A   9       4.277  12.294  21.593  1.00110.00           H  
ATOM    156  HB2 LEU A   9       4.523  10.431  23.938  1.00110.00           H  
ATOM    157  HB3 LEU A   9       3.497  10.094  22.567  1.00110.00           H  
ATOM    158  HG  LEU A   9       6.487  10.663  22.314  1.00110.00           H  
ATOM    159 HD11 LEU A   9       5.222   8.292  23.380  1.00110.00           H  
ATOM    160 HD12 LEU A   9       5.891   7.883  21.821  1.00110.00           H  
ATOM    161 HD13 LEU A   9       6.924   8.581  23.055  1.00110.00           H  
ATOM    162 HD21 LEU A   9       6.026  10.861  20.081  1.00110.00           H  
ATOM    163 HD22 LEU A   9       5.600   9.163  20.044  1.00110.00           H  
ATOM    164 HD23 LEU A   9       4.351  10.364  20.282  1.00110.00           H  
ATOM    165  N   LEU A  10       2.015  13.094  22.124  1.00 30.00           N  
ATOM    166  CA  LEU A  10       0.672  13.609  22.444  1.00 30.00           C  
ATOM    167  C   LEU A  10      -0.355  12.441  22.514  1.00 30.00           C  
ATOM    168  O   LEU A  10      -1.367  12.569  23.246  1.00 30.00           O  
ATOM    169  CB  LEU A  10       0.241  14.619  21.255  1.00 30.00           C  
ATOM    170  CG  LEU A  10       1.277  15.792  21.066  1.00 30.00           C  
ATOM    171  CD1 LEU A  10       1.046  16.589  19.752  1.00 30.00           C  
ATOM    172  CD2 LEU A  10       1.368  16.730  22.270  1.00 30.00           C  
ATOM    173  H   LEU A  10       2.222  12.892  21.154  1.00110.00           H  
ATOM    174  HA  LEU A  10       0.653  14.150  23.391  1.00110.00           H  
ATOM    175  HB2 LEU A  10       0.170  14.054  20.324  1.00110.00           H  
ATOM    176  HB3 LEU A  10      -0.753  15.026  21.444  1.00110.00           H  
ATOM    177  HG  LEU A  10       2.264  15.346  20.946  1.00110.00           H  
ATOM    178 HD11 LEU A  10       1.947  16.595  19.137  1.00110.00           H  
ATOM    179 HD12 LEU A  10       0.256  16.142  19.148  1.00110.00           H  
ATOM    180 HD13 LEU A  10       0.757  17.627  19.915  1.00110.00           H  
ATOM    181 HD21 LEU A  10       2.338  16.629  22.758  1.00110.00           H  
ATOM    182 HD22 LEU A  10       1.253  17.782  22.013  1.00110.00           H  
ATOM    183 HD23 LEU A  10       0.608  16.503  23.017  1.00110.00           H  
ATOM    184  N   LYS A  11      -0.133  11.355  21.759  1.00 30.00           N  
ATOM    185  CA  LYS A  11      -1.100  10.299  21.448  1.00 30.00           C  
ATOM    186  C   LYS A  11      -0.498   9.108  20.630  1.00 30.00           C  
ATOM    187  O   LYS A  11       0.160   9.294  19.604  1.00 30.00           O  
ATOM    188  CB  LYS A  11      -2.383  10.928  20.901  1.00 30.00           C  
ATOM    189  CG  LYS A  11      -2.357  11.658  19.599  1.00 30.00           C  
ATOM    190  CD  LYS A  11      -3.726  12.122  19.104  1.00 30.00           C  
ATOM    191  CE  LYS A  11      -4.571  12.741  20.194  1.00 30.00           C  
ATOM    192  NZ  LYS A  11      -5.692  13.545  19.668  1.00 30.00           N1+
ATOM    193  H   LYS A  11       0.720  11.314  21.219  1.00110.00           H  
ATOM    194  HA  LYS A  11      -1.360   9.881  22.423  1.00110.00           H  
ATOM    195  HB2 LYS A  11      -3.087  10.105  20.772  1.00110.00           H  
ATOM    196  HB3 LYS A  11      -2.848  11.535  21.671  1.00110.00           H  
ATOM    197  HG2 LYS A  11      -1.699  12.523  19.685  1.00110.00           H  
ATOM    198  HG3 LYS A  11      -1.911  11.018  18.840  1.00110.00           H  
ATOM    199  HD2 LYS A  11      -3.569  12.835  18.293  1.00110.00           H  
ATOM    200  HD3 LYS A  11      -4.254  11.276  18.661  1.00110.00           H  
ATOM    201  HE2 LYS A  11      -4.972  11.976  20.859  1.00110.00           H  
ATOM    202  HE3 LYS A  11      -3.962  13.414  20.800  1.00110.00           H  
ATOM    203  HZ1 LYS A  11      -6.210  13.944  20.438  1.00110.00           H  
ATOM    204  HZ2 LYS A  11      -5.332  14.287  19.086  1.00110.00           H  
ATOM    205  HZ3 LYS A  11      -6.303  12.954  19.122  1.00110.00           H  
ATOM    206  N   GLU A  12      -1.009   7.920  21.003  1.00 30.00           N  
ATOM    207  CA  GLU A  12      -1.130   6.852  20.054  1.00 30.00           C  
ATOM    208  C   GLU A  12      -2.214   7.102  18.951  1.00 30.00           C  
ATOM    209  O   GLU A  12      -3.286   7.663  19.304  1.00 30.00           O  
ATOM    210  CB  GLU A  12      -1.637   5.612  20.934  1.00 30.00           C  
ATOM    211  CG  GLU A  12      -0.727   5.075  22.062  1.00 30.00           C  
ATOM    212  CD  GLU A  12      -1.359   3.947  22.921  1.00 30.00           C  
ATOM    213  OE1 GLU A  12      -0.693   3.335  23.786  1.00 30.00           O  
ATOM    214  OE2 GLU A  12      -2.528   3.644  22.729  1.00 30.00           O1-
ATOM    215  H   GLU A  12      -1.570   7.840  21.838  1.00110.00           H  
ATOM    216  HA  GLU A  12      -0.168   6.616  19.611  1.00110.00           H  
ATOM    217  HB2 GLU A  12      -2.603   5.886  21.364  1.00110.00           H  
ATOM    218  HB3 GLU A  12      -1.850   4.783  20.256  1.00110.00           H  
ATOM    219  HG2 GLU A  12       0.201   4.702  21.628  1.00110.00           H  
ATOM    220  HG3 GLU A  12      -0.450   5.886  22.735  1.00110.00           H  
ATOM    221  N   LEU A  13      -1.906   6.611  17.719  1.00 30.00           N  
ATOM    222  CA  LEU A  13      -2.737   6.701  16.462  1.00 30.00           C  
ATOM    223  C   LEU A  13      -3.317   5.307  15.949  1.00 30.00           C  
ATOM    224  O   LEU A  13      -4.348   5.250  15.354  1.00 30.00           O  
ATOM    225  CB  LEU A  13      -1.927   7.269  15.325  1.00 30.00           C  
ATOM    226  CG  LEU A  13      -1.359   8.704  15.421  1.00 30.00           C  
ATOM    227  CD1 LEU A  13      -0.453   9.111  14.194  1.00 30.00           C  
ATOM    228  CD2 LEU A  13      -2.416   9.865  15.836  1.00 30.00           C  
ATOM    229  H   LEU A  13      -1.011   6.151  17.602  1.00110.00           H  
ATOM    230  HA  LEU A  13      -3.590   7.355  16.650  1.00110.00           H  
ATOM    231  HB2 LEU A  13      -1.093   6.596  15.125  1.00110.00           H  
ATOM    232  HB3 LEU A  13      -2.537   7.245  14.420  1.00110.00           H  
ATOM    233  HG  LEU A  13      -0.672   8.666  16.263  1.00110.00           H  
ATOM    234 HD11 LEU A  13      -0.102   8.239  13.645  1.00110.00           H  
ATOM    235 HD12 LEU A  13      -1.015   9.723  13.490  1.00110.00           H  
ATOM    236 HD13 LEU A  13       0.419   9.683  14.507  1.00110.00           H  
ATOM    237 HD21 LEU A  13      -3.384   9.703  15.362  1.00110.00           H  
ATOM    238 HD22 LEU A  13      -2.572   9.872  16.914  1.00110.00           H  
ATOM    239 HD23 LEU A  13      -2.059  10.852  15.552  1.00110.00           H  
ATOM    240  N   GLY A  14      -2.604   4.245  16.352  1.00 30.00           N  
ATOM    241  CA  GLY A  14      -3.022   2.811  16.192  1.00 30.00           C  
ATOM    242  C   GLY A  14      -1.731   1.980  16.076  1.00 30.00           C  
ATOM    243  O   GLY A  14      -0.719   2.312  16.707  1.00 30.00           O  
ATOM    244  H   GLY A  14      -1.745   4.397  16.863  1.00110.00           H  
ATOM    245  HA2 GLY A  14      -3.595   2.491  17.063  1.00110.00           H  
ATOM    246  HA3 GLY A  14      -3.647   2.685  15.305  1.00110.00           H  
ATOM    247  N   SER A  15      -1.917   0.873  15.396  1.00 30.00           N  
ATOM    248  CA  SER A  15      -0.848  -0.008  15.007  1.00 30.00           C  
ATOM    249  C   SER A  15      -1.197  -0.668  13.690  1.00 30.00           C  
ATOM    250  O   SER A  15      -2.379  -0.641  13.178  1.00 30.00           O  
ATOM    251  CB  SER A  15      -0.747  -1.106  16.081  1.00 30.00           C  
ATOM    252  OG  SER A  15      -2.013  -1.756  16.383  1.00 30.00           O  
ATOM    253  H   SER A  15      -2.822   0.658  15.002  1.00110.00           H  
ATOM    254  HA  SER A  15       0.106   0.510  14.924  1.00110.00           H  
ATOM    255  HB2 SER A  15       0.008  -1.849  15.835  1.00110.00           H  
ATOM    256  HB3 SER A  15      -0.397  -0.655  17.011  1.00110.00           H  
ATOM    257  HG  SER A  15      -1.857  -2.438  17.041  1.00110.00           H  
ATOM    258  N   GLY A  16      -0.188  -1.195  13.075  1.00 30.00           N  
ATOM    259  CA  GLY A  16      -0.080  -2.280  12.108  1.00 30.00           C  
ATOM    260  C   GLY A  16       0.370  -3.491  12.864  1.00 30.00           C  
ATOM    261  O   GLY A  16       0.319  -3.560  14.110  1.00 30.00           O  
ATOM    262  H   GLY A  16       0.700  -1.011  13.519  1.00110.00           H  
ATOM    263  HA2 GLY A  16      -1.037  -2.473  11.620  1.00110.00           H  
ATOM    264  HA3 GLY A  16       0.648  -2.016  11.340  1.00110.00           H  
ATOM    265  N   GLN A  17       0.844  -4.569  12.166  1.00 30.00           N  
ATOM    266  CA  GLN A  17       1.547  -5.722  12.721  1.00 30.00           C  
ATOM    267  C   GLN A  17       2.961  -5.532  13.286  1.00 30.00           C  
ATOM    268  O   GLN A  17       3.434  -6.496  13.918  1.00 30.00           O  
ATOM    269  CB  GLN A  17       1.499  -6.838  11.548  1.00 30.00           C  
ATOM    270  CG  GLN A  17       2.062  -6.415  10.120  1.00 30.00           C  
ATOM    271  CD  GLN A  17       3.479  -6.679   9.761  1.00 30.00           C  
ATOM    272  OE1 GLN A  17       4.187  -7.188  10.627  1.00 30.00           O  
ATOM    273  NE2 GLN A  17       3.864  -6.599   8.516  1.00 30.00           N  
ATOM    274  H   GLN A  17       0.830  -4.530  11.158  1.00110.00           H  
ATOM    275  HA  GLN A  17       0.943  -6.099  13.548  1.00110.00           H  
ATOM    276  HB2 GLN A  17       1.985  -7.755  11.884  1.00110.00           H  
ATOM    277  HB3 GLN A  17       0.454  -7.119  11.418  1.00110.00           H  
ATOM    278  HG2 GLN A  17       1.474  -6.966   9.384  1.00110.00           H  
ATOM    279  HG3 GLN A  17       1.852  -5.366   9.913  1.00110.00           H  
ATOM    280 HE21 GLN A  17       4.807  -6.855   8.263  1.00110.00           H  
ATOM    281 HE22 GLN A  17       3.232  -6.270   7.800  1.00110.00           H  
ATOM    282  N   PHE A  18       3.616  -4.444  13.006  1.00 30.00           N  
ATOM    283  CA  PHE A  18       4.936  -4.121  13.539  1.00 30.00           C  
ATOM    284  C   PHE A  18       4.930  -2.597  13.882  1.00 30.00           C  
ATOM    285  O   PHE A  18       4.950  -1.789  12.998  1.00 30.00           O  
ATOM    286  CB  PHE A  18       6.119  -4.539  12.671  1.00 30.00           C  
ATOM    287  CG  PHE A  18       7.436  -4.599  13.418  1.00 30.00           C  
ATOM    288  CD1 PHE A  18       7.599  -5.597  14.370  1.00 30.00           C  
ATOM    289  CD2 PHE A  18       8.417  -3.587  13.261  1.00 30.00           C  
ATOM    290  CE1 PHE A  18       8.785  -5.732  15.050  1.00 30.00           C  
ATOM    291  CE2 PHE A  18       9.583  -3.672  13.974  1.00 30.00           C  
ATOM    292  CZ  PHE A  18       9.772  -4.781  14.862  1.00 30.00           C  
ATOM    293  H   PHE A  18       3.177  -3.727  12.449  1.00110.00           H  
ATOM    294  HA  PHE A  18       5.034  -4.658  14.486  1.00110.00           H  
ATOM    295  HB2 PHE A  18       5.929  -5.542  12.285  1.00110.00           H  
ATOM    296  HB3 PHE A  18       6.211  -3.900  11.792  1.00110.00           H  
ATOM    297  HD1 PHE A  18       6.820  -6.330  14.523  1.00110.00           H  
ATOM    298  HD2 PHE A  18       8.265  -2.776  12.563  1.00110.00           H  
ATOM    299  HE1 PHE A  18       8.939  -6.551  15.737  1.00110.00           H  
ATOM    300  HE2 PHE A  18      10.368  -2.951  13.814  1.00110.00           H  
ATOM    301  HZ  PHE A  18      10.716  -4.879  15.373  1.00110.00           H  
ATOM    302  N   GLY A  19       5.102  -2.368  15.162  1.00 30.00           N  
ATOM    303  CA  GLY A  19       5.210  -1.001  15.699  1.00 30.00           C  
ATOM    304  C   GLY A  19       3.849  -0.359  16.037  1.00 30.00           C  
ATOM    305  O   GLY A  19       2.915  -0.345  15.183  1.00 30.00           O  
ATOM    306  H   GLY A  19       5.143  -3.135  15.817  1.00110.00           H  
ATOM    307  HA2 GLY A  19       5.792  -1.101  16.612  1.00110.00           H  
ATOM    308  HA3 GLY A  19       5.775  -0.346  15.034  1.00110.00           H  
ATOM    309  N   VAL A  20       3.712   0.232  17.251  1.00 30.00           N  
ATOM    310  CA  VAL A  20       2.612   1.222  17.445  1.00 30.00           C  
ATOM    311  C   VAL A  20       2.912   2.514  16.601  1.00 30.00           C  
ATOM    312  O   VAL A  20       4.101   2.719  16.196  1.00 30.00           O  
ATOM    313  CB  VAL A  20       2.465   1.719  18.976  1.00 30.00           C  
ATOM    314  CG1 VAL A  20       3.714   2.416  19.573  1.00 30.00           C  
ATOM    315  CG2 VAL A  20       1.272   2.574  19.403  1.00 30.00           C  
ATOM    316  H   VAL A  20       4.468   0.231  17.921  1.00110.00           H  
ATOM    317  HA  VAL A  20       1.662   0.788  17.125  1.00110.00           H  
ATOM    318  HB  VAL A  20       2.354   0.795  19.545  1.00110.00           H  
ATOM    319 HG11 VAL A  20       3.941   3.348  19.063  1.00110.00           H  
ATOM    320 HG12 VAL A  20       3.589   2.640  20.633  1.00110.00           H  
ATOM    321 HG13 VAL A  20       4.594   1.778  19.483  1.00110.00           H  
ATOM    322 HG21 VAL A  20       0.334   2.080  19.153  1.00110.00           H  
ATOM    323 HG22 VAL A  20       1.261   2.750  20.479  1.00110.00           H  
ATOM    324 HG23 VAL A  20       1.274   3.541  18.913  1.00110.00           H  
ATOM    325  N   VAL A  21       1.833   3.228  16.220  1.00 30.00           N  
ATOM    326  CA  VAL A  21       1.994   4.511  15.571  1.00 30.00           C  
ATOM    327  C   VAL A  21       1.473   5.516  16.540  1.00 30.00           C  
ATOM    328  O   VAL A  21       0.469   5.240  17.203  1.00 30.00           O  
ATOM    329  CB  VAL A  21       1.130   4.518  14.289  1.00 30.00           C  
ATOM    330  CG1 VAL A  21       1.651   5.562  13.368  1.00 30.00           C  
ATOM    331  CG2 VAL A  21       1.364   3.138  13.572  1.00 30.00           C  
ATOM    332  H   VAL A  21       0.898   2.969  16.512  1.00110.00           H  
ATOM    333  HA  VAL A  21       3.035   4.717  15.337  1.00110.00           H  
ATOM    334  HB  VAL A  21       0.068   4.667  14.490  1.00110.00           H  
ATOM    335 HG11 VAL A  21       1.134   5.547  12.412  1.00110.00           H  
ATOM    336 HG12 VAL A  21       1.544   6.564  13.784  1.00110.00           H  
ATOM    337 HG13 VAL A  21       2.706   5.410  13.139  1.00110.00           H  
ATOM    338 HG21 VAL A  21       1.005   3.163  12.543  1.00110.00           H  
ATOM    339 HG22 VAL A  21       2.422   2.875  13.538  1.00110.00           H  
ATOM    340 HG23 VAL A  21       0.824   2.331  14.056  1.00110.00           H  
ATOM    341  N   GLN A  22       2.124   6.677  16.579  1.00 30.00           N  
ATOM    342  CA  GLN A  22       1.753   7.646  17.559  1.00 30.00           C  
ATOM    343  C   GLN A  22       2.079   8.989  16.883  1.00 30.00           C  
ATOM    344  O   GLN A  22       2.663   9.007  15.813  1.00 30.00           O  
ATOM    345  CB  GLN A  22       2.737   7.526  18.799  1.00 30.00           C  
ATOM    346  CG  GLN A  22       2.725   6.138  19.502  1.00110.00           C  
ATOM    347  CD  GLN A  22       2.878   6.288  20.991  1.00110.00           C  
ATOM    348  OE1 GLN A  22       2.040   6.838  21.703  1.00110.00           O  
ATOM    349  NE2 GLN A  22       4.060   5.808  21.362  1.00110.00           N  
ATOM    350  H   GLN A  22       2.910   6.882  15.975  1.00110.00           H  
ATOM    351  HA  GLN A  22       0.701   7.618  17.830  1.00110.00           H  
ATOM    352  HB2 GLN A  22       3.763   7.749  18.501  1.00110.00           H  
ATOM    353  HB3 GLN A  22       2.482   8.310  19.512  1.00110.00           H  
ATOM    354  HG2 GLN A  22       1.766   5.652  19.367  1.00110.00           H  
ATOM    355  HG3 GLN A  22       3.470   5.486  19.047  1.00110.00           H  
ATOM    356 HE21 GLN A  22       4.334   5.845  22.333  1.00110.00           H  
ATOM    357 HE22 GLN A  22       4.696   5.419  20.681  1.00110.00           H  
ATOM    358  N   LEU A  23       1.608  10.096  17.420  1.00 30.00           N  
ATOM    359  CA  LEU A  23       1.795  11.525  17.059  1.00 30.00           C  
ATOM    360  C   LEU A  23       2.501  12.135  18.298  1.00 30.00           C  
ATOM    361  O   LEU A  23       2.091  11.886  19.435  1.00 30.00           O  
ATOM    362  CB  LEU A  23       0.433  12.173  16.764  1.00 30.00           C  
ATOM    363  CG  LEU A  23       0.302  13.725  16.908  1.00 30.00           C  
ATOM    364  CD1 LEU A  23       1.267  14.596  16.075  1.00 30.00           C  
ATOM    365  CD2 LEU A  23      -1.135  14.130  16.592  1.00 30.00           C  
ATOM    366  H   LEU A  23       1.082   9.976  18.279  1.00110.00           H  
ATOM    367  HA  LEU A  23       2.447  11.619  16.191  1.00110.00           H  
ATOM    368  HB2 LEU A  23       0.139  11.881  15.755  1.00110.00           H  
ATOM    369  HB3 LEU A  23      -0.308  11.725  17.424  1.00110.00           H  
ATOM    370  HG  LEU A  23       0.472  13.978  17.954  1.00110.00           H  
ATOM    371 HD11 LEU A  23       0.783  15.331  15.433  1.00110.00           H  
ATOM    372 HD12 LEU A  23       1.942  15.150  16.727  1.00110.00           H  
ATOM    373 HD13 LEU A  23       1.885  13.978  15.425  1.00110.00           H  
ATOM    374 HD21 LEU A  23      -1.636  14.455  17.505  1.00110.00           H  
ATOM    375 HD22 LEU A  23      -1.229  14.956  15.891  1.00110.00           H  
ATOM    376 HD23 LEU A  23      -1.724  13.302  16.199  1.00110.00           H  
ATOM    377  N   GLY A  24       3.516  12.994  18.038  1.00 30.00           N  
ATOM    378  CA  GLY A  24       4.395  13.641  19.044  1.00 30.00           C  
ATOM    379  C   GLY A  24       4.891  15.047  18.501  1.00 30.00           C  
ATOM    380  O   GLY A  24       4.653  15.434  17.350  1.00 30.00           O  
ATOM    381  H   GLY A  24       3.756  13.181  17.072  1.00110.00           H  
ATOM    382  HA2 GLY A  24       3.838  13.807  19.964  1.00110.00           H  
ATOM    383  HA3 GLY A  24       5.251  13.003  19.265  1.00110.00           H  
ATOM    384  N   LYS A  25       5.632  15.775  19.319  1.00 30.00           N  
ATOM    385  CA  LYS A  25       6.213  17.004  18.914  1.00 30.00           C  
ATOM    386  C   LYS A  25       7.716  16.764  18.965  1.00 30.00           C  
ATOM    387  O   LYS A  25       8.147  16.044  19.907  1.00 30.00           O  
ATOM    388  CB  LYS A  25       5.981  18.169  19.912  1.00 30.00           C  
ATOM    389  CG  LYS A  25       4.515  18.607  19.722  1.00 30.00           C  
ATOM    390  CD  LYS A  25       4.251  20.041  20.367  1.00 30.00           C  
ATOM    391  CE  LYS A  25       2.747  20.523  20.211  1.00 30.00           C  
ATOM    392  NZ  LYS A  25       2.554  21.287  19.002  1.00 30.00           N1+
ATOM    393  H   LYS A  25       5.830  15.452  20.258  1.00110.00           H  
ATOM    394  HA  LYS A  25       5.926  17.311  17.916  1.00110.00           H  
ATOM    395  HB2 LYS A  25       6.203  17.902  20.945  1.00110.00           H  
ATOM    396  HB3 LYS A  25       6.622  19.009  19.639  1.00110.00           H  
ATOM    397  HG2 LYS A  25       4.258  18.647  18.663  1.00110.00           H  
ATOM    398  HG3 LYS A  25       3.850  17.871  20.176  1.00110.00           H  
ATOM    399  HD2 LYS A  25       4.494  19.991  21.429  1.00110.00           H  
ATOM    400  HD3 LYS A  25       4.942  20.773  19.943  1.00110.00           H  
ATOM    401  HE2 LYS A  25       2.052  19.685  20.251  1.00110.00           H  
ATOM    402  HE3 LYS A  25       2.498  21.181  21.044  1.00110.00           H  
ATOM    403  HZ1 LYS A  25       3.214  22.051  18.964  1.00110.00           H  
ATOM    404  HZ2 LYS A  25       2.691  20.682  18.197  1.00110.00           H  
ATOM    405  HZ3 LYS A  25       1.613  21.649  18.974  1.00110.00           H  
ATOM    406  N   TRP A  26       8.448  17.148  17.944  1.00 30.00           N  
ATOM    407  CA  TRP A  26       9.922  17.158  17.866  1.00 30.00           C  
ATOM    408  C   TRP A  26      10.339  18.617  18.193  1.00 30.00           C  
ATOM    409  O   TRP A  26       9.815  19.608  17.679  1.00 30.00           O  
ATOM    410  CB  TRP A  26      10.450  16.592  16.550  1.00 30.00           C  
ATOM    411  CG  TRP A  26      11.926  16.728  16.506  1.00 30.00           C  
ATOM    412  CD1 TRP A  26      12.776  15.898  17.183  1.00 30.00           C  
ATOM    413  CD2 TRP A  26      12.725  17.787  15.923  1.00 30.00           C  
ATOM    414  NE1 TRP A  26      14.101  16.356  16.977  1.00 30.00           N  
ATOM    415  CE3 TRP A  26      12.542  18.970  15.166  1.00 30.00           C  
ATOM    416  CE2 TRP A  26      14.088  17.447  16.150  1.00 30.00           C  
ATOM    417  CZ3 TRP A  26      13.585  19.722  14.747  1.00 30.00           C  
ATOM    418  CZ2 TRP A  26      15.173  18.156  15.638  1.00 30.00           C  
ATOM    419  CH2 TRP A  26      14.944  19.337  14.927  1.00 30.00           C  
ATOM    420  H   TRP A  26       7.983  17.650  17.197  1.00110.00           H  
ATOM    421  HA  TRP A  26      10.313  16.515  18.658  1.00110.00           H  
ATOM    422  HB2 TRP A  26      10.175  15.544  16.440  1.00110.00           H  
ATOM    423  HB3 TRP A  26      10.030  17.142  15.708  1.00110.00           H  
ATOM    424  HD1 TRP A  26      12.481  15.046  17.765  1.00110.00           H  
ATOM    425  HE1 TRP A  26      14.931  15.925  17.377  1.00110.00           H  
ATOM    426  HE3 TRP A  26      11.531  19.232  14.918  1.00110.00           H  
ATOM    427  HZ3 TRP A  26      13.376  20.622  14.188  1.00110.00           H  
ATOM    428  HZ2 TRP A  26      16.182  17.827  15.840  1.00110.00           H  
ATOM    429  HH2 TRP A  26      15.759  19.934  14.545  1.00110.00           H  
ATOM    430  N   LYS A  27      11.320  18.690  19.131  1.00 30.00           N  
ATOM    431  CA  LYS A  27      11.871  19.868  19.809  1.00 30.00           C  
ATOM    432  C   LYS A  27      10.783  20.646  20.662  1.00 30.00           C  
ATOM    433  O   LYS A  27      11.102  21.726  21.195  1.00 30.00           O  
ATOM    434  CB  LYS A  27      12.770  20.773  18.827  1.00 30.00           C  
ATOM    435  CG  LYS A  27      11.988  21.758  17.954  1.00 30.00           C  
ATOM    436  CD  LYS A  27      12.700  23.033  17.719  1.00 30.00           C  
ATOM    437  CE  LYS A  27      14.003  22.970  16.886  1.00 30.00           C  
ATOM    438  NZ  LYS A  27      14.807  24.180  16.842  1.00 30.00           N1+
ATOM    439  H   LYS A  27      11.668  17.815  19.500  1.00110.00           H  
ATOM    440  HA  LYS A  27      12.554  19.455  20.552  1.00110.00           H  
ATOM    441  HB2 LYS A  27      13.421  21.355  19.481  1.00110.00           H  
ATOM    442  HB3 LYS A  27      13.440  20.156  18.228  1.00110.00           H  
ATOM    443  HG2 LYS A  27      11.756  21.291  16.997  1.00110.00           H  
ATOM    444  HG3 LYS A  27      11.031  21.988  18.412  1.00110.00           H  
ATOM    445  HD2 LYS A  27      12.013  23.715  17.217  1.00110.00           H  
ATOM    446  HD3 LYS A  27      12.905  23.500  18.684  1.00110.00           H  
ATOM    447  HE2 LYS A  27      14.647  22.185  17.285  1.00110.00           H  
ATOM    448  HE3 LYS A  27      13.767  22.675  15.863  1.00110.00           H  
ATOM    449  HZ1 LYS A  27      15.083  24.435  17.780  1.00110.00           H  
ATOM    450  HZ2 LYS A  27      15.631  24.019  16.281  1.00110.00           H  
ATOM    451  HZ3 LYS A  27      14.264  24.930  16.437  1.00110.00           H  
ATOM    452  N   GLY A  28       9.528  20.204  20.718  1.00 30.00           N  
ATOM    453  CA  GLY A  28       8.339  20.844  21.303  1.00 30.00           C  
ATOM    454  C   GLY A  28       7.789  21.978  20.375  1.00 30.00           C  
ATOM    455  O   GLY A  28       7.510  23.100  20.865  1.00 30.00           O  
ATOM    456  H   GLY A  28       9.346  19.328  20.251  1.00110.00           H  
ATOM    457  HA2 GLY A  28       7.565  20.096  21.465  1.00110.00           H  
ATOM    458  HA3 GLY A  28       8.588  21.259  22.281  1.00110.00           H  
ATOM    459  N   GLN A  29       7.889  21.857  19.048  1.00 30.00           N  
ATOM    460  CA  GLN A  29       7.634  22.985  18.154  1.00 30.00           C  
ATOM    461  C   GLN A  29       6.888  22.416  16.952  1.00 30.00           C  
ATOM    462  O   GLN A  29       5.720  22.730  16.760  1.00 30.00           O  
ATOM    463  CB  GLN A  29       8.938  23.789  17.773  1.00 30.00           C  
ATOM    464  CG  GLN A  29       8.697  25.072  16.890  1.00 30.00           C  
ATOM    465  CD  GLN A  29       9.825  26.142  16.922  1.00 30.00           C  
ATOM    466  OE1 GLN A  29      10.636  26.018  17.896  1.00 30.00           O  
ATOM    467  NE2 GLN A  29       9.998  26.992  15.853  1.00 30.00           N  
ATOM    468  H   GLN A  29       8.218  20.998  18.630  1.00110.00           H  
ATOM    469  HA  GLN A  29       6.939  23.691  18.612  1.00110.00           H  
ATOM    470  HB2 GLN A  29       9.427  24.054  18.711  1.00110.00           H  
ATOM    471  HB3 GLN A  29       9.626  23.141  17.235  1.00110.00           H  
ATOM    472  HG2 GLN A  29       8.506  24.777  15.857  1.00110.00           H  
ATOM    473  HG3 GLN A  29       7.793  25.574  17.236  1.00110.00           H  
ATOM    474 HE21 GLN A  29      10.772  27.640  15.842  1.00110.00           H  
ATOM    475 HE22 GLN A  29       9.350  26.978  15.079  1.00110.00           H  
ATOM    476  N   TYR A  30       7.557  21.561  16.191  1.00 30.00           N  
ATOM    477  CA  TYR A  30       6.996  20.792  15.035  1.00 30.00           C  
ATOM    478  C   TYR A  30       6.312  19.551  15.518  1.00 30.00           C  
ATOM    479  O   TYR A  30       6.847  18.836  16.372  1.00 30.00           O  
ATOM    480  CB  TYR A  30       8.137  20.437  14.011  1.00 30.00           C  
ATOM    481  CG  TYR A  30       8.990  21.647  13.644  1.00 30.00           C  
ATOM    482  CD1 TYR A  30       8.453  22.687  12.789  1.00 30.00           C  
ATOM    483  CD2 TYR A  30      10.337  21.774  14.119  1.00 30.00           C  
ATOM    484  CE1 TYR A  30       9.212  23.829  12.594  1.00 30.00           C  
ATOM    485  CE2 TYR A  30      11.118  22.907  13.820  1.00 30.00           C  
ATOM    486  CZ  TYR A  30      10.579  23.931  13.046  1.00 30.00           C  
ATOM    487  OH  TYR A  30      11.471  24.903  12.714  1.00 30.00           O  
ATOM    488  H   TYR A  30       8.515  21.343  16.426  1.00110.00           H  
ATOM    489  HA  TYR A  30       6.272  21.431  14.523  1.00110.00           H  
ATOM    490  HB2 TYR A  30       8.794  19.675  14.435  1.00110.00           H  
ATOM    491  HB3 TYR A  30       7.714  20.004  13.104  1.00110.00           H  
ATOM    492  HD1 TYR A  30       7.449  22.617  12.395  1.00110.00           H  
ATOM    493  HD2 TYR A  30      10.740  21.032  14.777  1.00110.00           H  
ATOM    494  HE1 TYR A  30       8.802  24.624  11.988  1.00110.00           H  
ATOM    495  HE2 TYR A  30      12.134  22.969  14.181  1.00110.00           H  
ATOM    496  HH  TYR A  30      11.103  25.567  12.125  1.00110.00           H  
ATOM    497  N   ASP A  31       5.162  19.299  14.936  1.00 30.00           N  
ATOM    498  CA  ASP A  31       4.381  18.010  15.108  1.00 30.00           C  
ATOM    499  C   ASP A  31       5.044  16.918  14.209  1.00 30.00           C  
ATOM    500  O   ASP A  31       5.339  17.229  13.022  1.00 30.00           O  
ATOM    501  CB  ASP A  31       2.926  18.053  14.718  1.00 30.00           C  
ATOM    502  CG  ASP A  31       2.021  18.981  15.589  1.00 30.00           C  
ATOM    503  OD1 ASP A  31       0.844  19.050  15.196  1.00 30.00           O  
ATOM    504  OD2 ASP A  31       2.449  19.463  16.684  1.00 30.00           O1-
ATOM    505  H   ASP A  31       4.797  19.945  14.252  1.00110.00           H  
ATOM    506  HA  ASP A  31       4.455  17.697  16.149  1.00110.00           H  
ATOM    507  HB2 ASP A  31       2.833  18.390  13.684  1.00110.00           H  
ATOM    508  HB3 ASP A  31       2.500  17.048  14.763  1.00110.00           H  
ATOM    509  N   VAL A  32       5.295  15.746  14.730  1.00 30.00           N  
ATOM    510  CA  VAL A  32       5.881  14.621  13.973  1.00 30.00           C  
ATOM    511  C   VAL A  32       5.018  13.355  14.249  1.00 30.00           C  
ATOM    512  O   VAL A  32       4.556  13.311  15.359  1.00 30.00           O  
ATOM    513  CB  VAL A  32       7.397  14.404  14.382  1.00 30.00           C  
ATOM    514  CG1 VAL A  32       8.142  15.716  14.129  1.00 30.00           C  
ATOM    515  CG2 VAL A  32       7.561  13.950  15.792  1.00 30.00           C  
ATOM    516  H   VAL A  32       5.042  15.554  15.694  1.00110.00           H  
ATOM    517  HA  VAL A  32       5.830  14.802  12.897  1.00110.00           H  
ATOM    518  HB  VAL A  32       7.800  13.662  13.705  1.00110.00           H  
ATOM    519 HG11 VAL A  32       7.881  16.491  14.850  1.00110.00           H  
ATOM    520 HG12 VAL A  32       9.217  15.552  14.192  1.00110.00           H  
ATOM    521 HG13 VAL A  32       7.943  16.101  13.129  1.00110.00           H  
ATOM    522 HG21 VAL A  32       7.113  12.973  15.974  1.00110.00           H  
ATOM    523 HG22 VAL A  32       8.618  13.845  16.037  1.00110.00           H  
ATOM    524 HG23 VAL A  32       7.136  14.659  16.501  1.00110.00           H  
ATOM    525  N   ALA A  33       4.912  12.416  13.299  1.00 30.00           N  
ATOM    526  CA  ALA A  33       4.203  11.124  13.379  1.00 30.00           C  
ATOM    527  C   ALA A  33       5.318  10.034  13.524  1.00 30.00           C  
ATOM    528  O   ALA A  33       6.288   9.961  12.702  1.00 30.00           O  
ATOM    529  CB  ALA A  33       3.539  10.861  12.061  1.00 30.00           C  
ATOM    530  H   ALA A  33       5.405  12.569  12.428  1.00110.00           H  
ATOM    531  HA  ALA A  33       3.492  11.083  14.204  1.00110.00           H  
ATOM    532  HB1 ALA A  33       3.272   9.809  11.947  1.00110.00           H  
ATOM    533  HB2 ALA A  33       2.606  11.405  11.995  1.00110.00           H  
ATOM    534  HB3 ALA A  33       4.171  11.130  11.218  1.00110.00           H  
ATOM    535  N   VAL A  34       5.195   9.144  14.524  1.00 30.00           N  
ATOM    536  CA  VAL A  34       6.209   8.173  14.844  1.00 30.00           C  
ATOM    537  C   VAL A  34       5.592   6.800  14.464  1.00 30.00           C  
ATOM    538  O   VAL A  34       4.458   6.573  14.681  1.00 30.00           O  
ATOM    539  CB  VAL A  34       6.450   8.286  16.413  1.00 30.00           C  
ATOM    540  CG1 VAL A  34       7.453   7.273  16.842  1.00 30.00           C  
ATOM    541  CG2 VAL A  34       7.001   9.710  16.804  1.00 30.00           C  
ATOM    542  H   VAL A  34       4.377   9.159  15.123  1.00110.00           H  
ATOM    543  HA  VAL A  34       7.147   8.333  14.313  1.00110.00           H  
ATOM    544  HB  VAL A  34       5.518   8.114  16.954  1.00110.00           H  
ATOM    545 HG11 VAL A  34       7.797   7.459  17.859  1.00110.00           H  
ATOM    546 HG12 VAL A  34       7.024   6.273  16.820  1.00110.00           H  
ATOM    547 HG13 VAL A  34       8.336   7.278  16.201  1.00110.00           H  
ATOM    548 HG21 VAL A  34       7.917   9.946  16.263  1.00110.00           H  
ATOM    549 HG22 VAL A  34       6.276  10.494  16.584  1.00110.00           H  
ATOM    550 HG23 VAL A  34       7.219   9.771  17.871  1.00110.00           H  
ATOM    551  N   LYS A  35       6.460   5.883  14.072  1.00 30.00           N  
ATOM    552  CA  LYS A  35       6.286   4.450  14.250  1.00 30.00           C  
ATOM    553  C   LYS A  35       7.467   3.973  15.073  1.00 30.00           C  
ATOM    554  O   LYS A  35       8.564   4.553  14.893  1.00 30.00           O  
ATOM    555  CB  LYS A  35       6.226   3.786  12.933  1.00 30.00           C  
ATOM    556  CG  LYS A  35       6.410   2.239  13.051  1.00 30.00           C  
ATOM    557  CD  LYS A  35       5.718   1.461  11.776  1.00 30.00           C  
ATOM    558  CE  LYS A  35       4.138   1.240  11.833  1.00 30.00           C  
ATOM    559  NZ  LYS A  35       3.720   0.275  10.920  1.00 30.00           N1+
ATOM    560  H   LYS A  35       7.416   6.165  13.884  1.00110.00           H  
ATOM    561  HA  LYS A  35       5.369   4.245  14.795  1.00110.00           H  
ATOM    562  HB2 LYS A  35       5.286   4.038  12.440  1.00110.00           H  
ATOM    563  HB3 LYS A  35       7.036   4.164  12.318  1.00110.00           H  
ATOM    564  HG2 LYS A  35       7.470   1.984  13.093  1.00110.00           H  
ATOM    565  HG3 LYS A  35       5.951   1.854  13.962  1.00110.00           H  
ATOM    566  HD2 LYS A  35       5.959   1.989  10.856  1.00110.00           H  
ATOM    567  HD3 LYS A  35       6.217   0.495  11.684  1.00110.00           H  
ATOM    568  HE2 LYS A  35       3.841   0.913  12.830  1.00110.00           H  
ATOM    569  HE3 LYS A  35       3.622   2.179  11.630  1.00110.00           H  
ATOM    570  HZ1 LYS A  35       2.711   0.208  10.937  1.00110.00           H  
ATOM    571  HZ2 LYS A  35       4.012   0.546   9.988  1.00110.00           H  
ATOM    572  HZ3 LYS A  35       4.131  -0.616  11.162  1.00110.00           H  
ATOM    573  N   MET A  36       7.271   3.056  16.024  1.00 30.00           N  
ATOM    574  CA  MET A  36       8.217   2.726  17.063  1.00 30.00           C  
ATOM    575  C   MET A  36       7.904   1.387  17.666  1.00 30.00           C  
ATOM    576  O   MET A  36       6.801   0.945  17.502  1.00 30.00           O  
ATOM    577  CB  MET A  36       8.243   3.877  18.098  1.00 30.00           C  
ATOM    578  CG  MET A  36       6.936   4.084  18.874  1.00 30.00           C  
ATOM    579  SD  MET A  36       6.679   5.637  19.720  1.00 30.00           S  
ATOM    580  CE  MET A  36       7.631   5.526  21.186  1.00 30.00           C  
ATOM    581  H   MET A  36       6.357   2.633  16.125  1.00110.00           H  
ATOM    582  HA  MET A  36       9.206   2.644  16.607  1.00110.00           H  
ATOM    583  HB2 MET A  36       9.033   3.668  18.821  1.00110.00           H  
ATOM    584  HB3 MET A  36       8.555   4.806  17.626  1.00110.00           H  
ATOM    585  HG2 MET A  36       6.097   3.996  18.184  1.00110.00           H  
ATOM    586  HG3 MET A  36       6.805   3.282  19.601  1.00110.00           H  
ATOM    587  HE1 MET A  36       7.711   6.497  21.673  1.00110.00           H  
ATOM    588  HE2 MET A  36       7.175   4.821  21.881  1.00110.00           H  
ATOM    589  HE3 MET A  36       8.636   5.177  20.954  1.00110.00           H  
ATOM    590  N   ILE A  37       8.850   0.691  18.256  1.00 30.00           N  
ATOM    591  CA  ILE A  37       8.849  -0.737  18.453  1.00 30.00           C  
ATOM    592  C   ILE A  37       9.161  -1.145  19.934  1.00 30.00           C  
ATOM    593  O   ILE A  37       9.587  -0.391  20.772  1.00 30.00           O  
ATOM    594  CB  ILE A  37      10.039  -1.216  17.566  1.00 30.00           C  
ATOM    595  CG1 ILE A  37      11.485  -0.609  17.830  1.00 30.00           C  
ATOM    596  CG2 ILE A  37       9.649  -1.245  16.028  1.00 30.00           C  
ATOM    597  CD1 ILE A  37      12.713  -1.177  17.142  1.00 30.00           C  
ATOM    598  H   ILE A  37       9.748   1.131  18.404  1.00110.00           H  
ATOM    599  HA  ILE A  37       7.915  -1.209  18.139  1.00110.00           H  
ATOM    600  HB  ILE A  37      10.164  -2.274  17.800  1.00110.00           H  
ATOM    601 HG12 ILE A  37      11.447   0.447  17.585  1.00110.00           H  
ATOM    602 HG13 ILE A  37      11.688  -0.634  18.901  1.00110.00           H  
ATOM    603 HG21 ILE A  37      10.478  -1.639  15.448  1.00110.00           H  
ATOM    604 HG22 ILE A  37       8.762  -1.854  15.854  1.00110.00           H  
ATOM    605 HG23 ILE A  37       9.447  -0.243  15.650  1.00110.00           H  
ATOM    606 HD11 ILE A  37      12.656  -1.068  16.060  1.00110.00           H  
ATOM    607 HD12 ILE A  37      13.629  -0.712  17.504  1.00110.00           H  
ATOM    608 HD13 ILE A  37      12.798  -2.244  17.349  1.00110.00           H  
ATOM    609  N   LYS A  38       8.959  -2.452  20.247  1.00 30.00           N  
ATOM    610  CA  LYS A  38       9.606  -3.179  21.365  1.00 30.00           C  
ATOM    611  C   LYS A  38      11.124  -3.199  21.300  1.00 30.00           C  
ATOM    612  O   LYS A  38      11.608  -3.430  20.176  1.00 30.00           O  
ATOM    613  CB  LYS A  38       9.093  -4.648  21.373  1.00 30.00           C  
ATOM    614  CG  LYS A  38       9.500  -5.540  22.574  1.00 30.00           C  
ATOM    615  CD  LYS A  38       8.893  -6.945  22.646  1.00 30.00           C  
ATOM    616  CE  LYS A  38       8.913  -7.575  24.033  1.00 30.00           C  
ATOM    617  NZ  LYS A  38      10.208  -8.273  24.261  1.00 30.00           N1+
ATOM    618  H   LYS A  38       8.542  -3.047  19.547  1.00110.00           H  
ATOM    619  HA  LYS A  38       9.301  -2.696  22.295  1.00110.00           H  
ATOM    620  HB2 LYS A  38       8.003  -4.608  21.369  1.00110.00           H  
ATOM    621  HB3 LYS A  38       9.356  -5.143  20.440  1.00110.00           H  
ATOM    622  HG2 LYS A  38      10.586  -5.637  22.604  1.00110.00           H  
ATOM    623  HG3 LYS A  38       9.234  -4.996  23.482  1.00110.00           H  
ATOM    624  HD2 LYS A  38       7.855  -6.886  22.318  1.00110.00           H  
ATOM    625  HD3 LYS A  38       9.381  -7.590  21.912  1.00110.00           H  
ATOM    626  HE2 LYS A  38       8.738  -6.834  24.813  1.00110.00           H  
ATOM    627  HE3 LYS A  38       8.122  -8.321  24.119  1.00110.00           H  
ATOM    628  HZ1 LYS A  38      10.276  -9.076  23.647  1.00110.00           H  
ATOM    629  HZ2 LYS A  38      10.978  -7.642  24.099  1.00110.00           H  
ATOM    630  HZ3 LYS A  38      10.240  -8.596  25.219  1.00110.00           H  
ATOM    631  N   GLU A  39      11.863  -2.845  22.337  1.00 30.00           N  
ATOM    632  CA  GLU A  39      13.270  -2.568  22.316  1.00 30.00           C  
ATOM    633  C   GLU A  39      14.018  -3.788  21.672  1.00 30.00           C  
ATOM    634  O   GLU A  39      14.051  -4.880  22.220  1.00 30.00           O  
ATOM    635  CB  GLU A  39      13.643  -2.240  23.762  1.00 30.00           C  
ATOM    636  CG  GLU A  39      15.102  -1.820  24.090  1.00 30.00           C  
ATOM    637  CD  GLU A  39      15.383  -1.537  25.573  1.00 30.00           C  
ATOM    638  OE1 GLU A  39      14.439  -1.260  26.296  1.00 30.00           O  
ATOM    639  OE2 GLU A  39      16.583  -1.767  26.007  1.00 30.00           O1-
ATOM    640  H   GLU A  39      11.401  -2.640  23.212  1.00110.00           H  
ATOM    641  HA  GLU A  39      13.424  -1.678  21.705  1.00110.00           H  
ATOM    642  HB2 GLU A  39      12.982  -1.437  24.093  1.00110.00           H  
ATOM    643  HB3 GLU A  39      13.391  -3.099  24.388  1.00110.00           H  
ATOM    644  HG2 GLU A  39      15.793  -2.584  23.731  1.00110.00           H  
ATOM    645  HG3 GLU A  39      15.328  -0.910  23.539  1.00110.00           H  
ATOM    646  N   GLY A  40      14.616  -3.524  20.478  1.00 30.00           N  
ATOM    647  CA  GLY A  40      15.503  -4.429  19.822  1.00 30.00           C  
ATOM    648  C   GLY A  40      14.835  -5.625  19.114  1.00 30.00           C  
ATOM    649  O   GLY A  40      15.474  -6.584  18.636  1.00 30.00           O  
ATOM    650  H   GLY A  40      14.540  -2.595  20.085  1.00110.00           H  
ATOM    651  HA2 GLY A  40      16.060  -3.866  19.073  1.00110.00           H  
ATOM    652  HA3 GLY A  40      16.241  -4.805  20.532  1.00110.00           H  
ATOM    653  N   SER A  41      13.468  -5.546  18.931  1.00 30.00           N  
ATOM    654  CA  SER A  41      12.734  -6.514  18.121  1.00 30.00           C  
ATOM    655  C   SER A  41      13.005  -6.470  16.607  1.00 30.00           C  
ATOM    656  O   SER A  41      12.534  -7.355  15.899  1.00 30.00           O  
ATOM    657  CB  SER A  41      11.232  -6.147  18.363  1.00 30.00           C  
ATOM    658  OG  SER A  41      10.987  -4.881  17.836  1.00 30.00           O  
ATOM    659  H   SER A  41      12.948  -4.767  19.312  1.00110.00           H  
ATOM    660  HA  SER A  41      12.929  -7.522  18.490  1.00110.00           H  
ATOM    661  HB2 SER A  41      10.570  -6.867  17.880  1.00110.00           H  
ATOM    662  HB3 SER A  41      11.005  -6.169  19.427  1.00110.00           H  
ATOM    663  HG  SER A  41      11.279  -4.223  18.476  1.00110.00           H  
ATOM    664  N   MET A  42      13.878  -5.533  16.173  1.00 30.00           N  
ATOM    665  CA  MET A  42      14.506  -5.435  14.904  1.00 30.00           C  
ATOM    666  C   MET A  42      15.955  -5.018  15.089  1.00 30.00           C  
ATOM    667  O   MET A  42      16.164  -4.035  15.821  1.00 30.00           O  
ATOM    668  CB  MET A  42      13.611  -4.370  14.062  1.00 30.00           C  
ATOM    669  CG  MET A  42      14.292  -3.761  12.807  1.00 30.00           C  
ATOM    670  SD  MET A  42      13.221  -2.698  11.811  1.00 30.00           S  
ATOM    671  CE  MET A  42      11.978  -3.984  11.443  1.00 30.00           C  
ATOM    672  H   MET A  42      14.236  -4.879  16.854  1.00110.00           H  
ATOM    673  HA  MET A  42      14.480  -6.399  14.398  1.00110.00           H  
ATOM    674  HB2 MET A  42      12.691  -4.888  13.812  1.00110.00           H  
ATOM    675  HB3 MET A  42      13.320  -3.543  14.712  1.00110.00           H  
ATOM    676  HG2 MET A  42      15.153  -3.168  13.111  1.00110.00           H  
ATOM    677  HG3 MET A  42      14.672  -4.558  12.168  1.00110.00           H  
ATOM    678  HE1 MET A  42      11.398  -4.293  12.300  1.00110.00           H  
ATOM    679  HE2 MET A  42      11.277  -3.598  10.702  1.00110.00           H  
ATOM    680  HE3 MET A  42      12.460  -4.864  11.015  1.00110.00           H  
ATOM    681  N   SER A  43      16.943  -5.731  14.521  1.00 30.00           N  
ATOM    682  CA  SER A  43      18.353  -5.419  14.461  1.00 30.00           C  
ATOM    683  C   SER A  43      18.657  -4.245  13.483  1.00 30.00           C  
ATOM    684  O   SER A  43      17.901  -3.851  12.640  1.00 30.00           O  
ATOM    685  CB  SER A  43      18.952  -6.714  13.987  1.00 30.00           C  
ATOM    686  OG  SER A  43      18.605  -7.042  12.654  1.00 30.00           O  
ATOM    687  H   SER A  43      16.670  -6.546  13.983  1.00110.00           H  
ATOM    688  HA  SER A  43      18.717  -5.173  15.460  1.00110.00           H  
ATOM    689  HB2 SER A  43      20.040  -6.656  14.037  1.00110.00           H  
ATOM    690  HB3 SER A  43      18.667  -7.542  14.639  1.00110.00           H  
ATOM    691  HG  SER A  43      17.720  -7.427  12.660  1.00110.00           H  
ATOM    692  N   GLU A  44      19.913  -3.778  13.460  1.00 30.00           N  
ATOM    693  CA  GLU A  44      20.459  -2.909  12.518  1.00 30.00           C  
ATOM    694  C   GLU A  44      20.620  -3.604  11.124  1.00 30.00           C  
ATOM    695  O   GLU A  44      20.766  -2.873  10.104  1.00 30.00           O  
ATOM    696  CB  GLU A  44      21.855  -2.470  13.059  1.00 30.00           C  
ATOM    697  CG  GLU A  44      21.787  -1.839  14.487  1.00 30.00           C  
ATOM    698  CD  GLU A  44      22.932  -0.937  14.909  1.00 30.00           C  
ATOM    699  OE1 GLU A  44      22.685   0.070  15.580  1.00 30.00           O  
ATOM    700  OE2 GLU A  44      24.091  -1.272  14.536  1.00 30.00           O1-
ATOM    701  H   GLU A  44      20.570  -4.121  14.146  1.00110.00           H  
ATOM    702  HA  GLU A  44      19.822  -2.029  12.410  1.00110.00           H  
ATOM    703  HB2 GLU A  44      22.544  -3.317  13.068  1.00110.00           H  
ATOM    704  HB3 GLU A  44      22.282  -1.744  12.365  1.00110.00           H  
ATOM    705  HG2 GLU A  44      20.863  -1.261  14.561  1.00110.00           H  
ATOM    706  HG3 GLU A  44      21.699  -2.630  15.232  1.00110.00           H  
ATOM    707  N   ASP A  45      20.809  -4.918  11.149  1.00 30.00           N  
ATOM    708  CA  ASP A  45      20.786  -5.755   9.979  1.00 30.00           C  
ATOM    709  C   ASP A  45      19.444  -5.745   9.208  1.00 30.00           C  
ATOM    710  O   ASP A  45      19.348  -5.550   8.005  1.00 30.00           O  
ATOM    711  CB  ASP A  45      21.089  -7.225  10.223  1.00 30.00           C  
ATOM    712  CG  ASP A  45      22.444  -7.576  10.867  1.00 30.00           C  
ATOM    713  OD1 ASP A  45      22.627  -8.726  11.251  1.00 30.00           O  
ATOM    714  OD2 ASP A  45      23.321  -6.734  10.820  1.00 30.00           O1-
ATOM    715  H   ASP A  45      20.803  -5.402  12.035  1.00110.00           H  
ATOM    716  HA  ASP A  45      21.537  -5.365   9.289  1.00110.00           H  
ATOM    717  HB2 ASP A  45      20.322  -7.675  10.852  1.00110.00           H  
ATOM    718  HB3 ASP A  45      21.062  -7.764   9.273  1.00110.00           H  
ATOM    719  N   GLU A  46      18.344  -6.045   9.890  1.00 30.00           N  
ATOM    720  CA  GLU A  46      16.980  -6.046   9.475  1.00 30.00           C  
ATOM    721  C   GLU A  46      16.448  -4.632   9.221  1.00 30.00           C  
ATOM    722  O   GLU A  46      15.801  -4.456   8.215  1.00 30.00           O  
ATOM    723  CB  GLU A  46      16.076  -6.714  10.451  1.00 30.00           C  
ATOM    724  CG  GLU A  46      16.400  -8.206  10.581  1.00 30.00           C  
ATOM    725  CD  GLU A  46      15.919  -8.757  11.917  1.00 30.00           C  
ATOM    726  OE1 GLU A  46      15.885  -8.043  12.936  1.00 30.00           O  
ATOM    727  OE2 GLU A  46      15.532  -9.936  11.931  1.00 30.00           O1-
ATOM    728  H   GLU A  46      18.469  -6.268  10.870  1.00110.00           H  
ATOM    729  HA  GLU A  46      16.922  -6.595   8.533  1.00110.00           H  
ATOM    730  HB2 GLU A  46      16.180  -6.168  11.389  1.00110.00           H  
ATOM    731  HB3 GLU A  46      15.031  -6.604  10.155  1.00110.00           H  
ATOM    732  HG2 GLU A  46      15.944  -8.751   9.752  1.00110.00           H  
ATOM    733  HG3 GLU A  46      17.470  -8.401  10.520  1.00110.00           H  
ATOM    734  N   PHE A  47      16.881  -3.608  10.049  1.00 30.00           N  
ATOM    735  CA  PHE A  47      16.476  -2.243   9.831  1.00 30.00           C  
ATOM    736  C   PHE A  47      16.972  -1.782   8.399  1.00 30.00           C  
ATOM    737  O   PHE A  47      16.153  -1.306   7.607  1.00 30.00           O  
ATOM    738  CB  PHE A  47      16.860  -1.354  10.984  1.00 30.00           C  
ATOM    739  CG  PHE A  47      16.441   0.109  10.835  1.00 30.00           C  
ATOM    740  CD1 PHE A  47      15.077   0.468  11.002  1.00 30.00           C  
ATOM    741  CD2 PHE A  47      17.396   1.057  10.386  1.00 30.00           C  
ATOM    742  CE1 PHE A  47      14.703   1.797  10.777  1.00 30.00           C  
ATOM    743  CE2 PHE A  47      17.031   2.354  10.202  1.00 30.00           C  
ATOM    744  CZ  PHE A  47      15.692   2.719  10.383  1.00 30.00           C  
ATOM    745  H   PHE A  47      17.452  -3.801  10.864  1.00110.00           H  
ATOM    746  HA  PHE A  47      15.386  -2.243   9.786  1.00110.00           H  
ATOM    747  HB2 PHE A  47      16.392  -1.725  11.894  1.00110.00           H  
ATOM    748  HB3 PHE A  47      17.935  -1.405  11.156  1.00110.00           H  
ATOM    749  HD1 PHE A  47      14.339  -0.259  11.296  1.00110.00           H  
ATOM    750  HD2 PHE A  47      18.421   0.761  10.217  1.00110.00           H  
ATOM    751  HE1 PHE A  47      13.676   2.101  10.894  1.00110.00           H  
ATOM    752  HE2 PHE A  47      17.759   3.088   9.889  1.00110.00           H  
ATOM    753  HZ  PHE A  47      15.401   3.743  10.204  1.00110.00           H  
ATOM    754  N   PHE A  48      18.236  -1.975   8.004  1.00 30.00           N  
ATOM    755  CA  PHE A  48      18.807  -1.640   6.698  1.00 30.00           C  
ATOM    756  C   PHE A  48      18.174  -2.283   5.451  1.00 30.00           C  
ATOM    757  O   PHE A  48      18.105  -1.552   4.458  1.00 30.00           O  
ATOM    758  CB  PHE A  48      20.248  -2.031   6.749  1.00 30.00           C  
ATOM    759  CG  PHE A  48      21.085  -1.315   5.747  1.00 30.00           C  
ATOM    760  CD1 PHE A  48      21.646  -0.098   6.154  1.00 30.00           C  
ATOM    761  CD2 PHE A  48      21.325  -1.767   4.434  1.00 30.00           C  
ATOM    762  CE1 PHE A  48      22.394   0.681   5.263  1.00 30.00           C  
ATOM    763  CE2 PHE A  48      22.068  -1.001   3.558  1.00 30.00           C  
ATOM    764  CZ  PHE A  48      22.559   0.231   3.912  1.00 30.00           C  
ATOM    765  H   PHE A  48      18.882  -2.399   8.657  1.00110.00           H  
ATOM    766  HA  PHE A  48      18.738  -0.554   6.607  1.00110.00           H  
ATOM    767  HB2 PHE A  48      20.664  -1.808   7.733  1.00110.00           H  
ATOM    768  HB3 PHE A  48      20.371  -3.110   6.627  1.00110.00           H  
ATOM    769  HD1 PHE A  48      21.486   0.267   7.159  1.00110.00           H  
ATOM    770  HD2 PHE A  48      20.916  -2.711   4.104  1.00110.00           H  
ATOM    771  HE1 PHE A  48      22.805   1.629   5.579  1.00110.00           H  
ATOM    772  HE2 PHE A  48      22.227  -1.361   2.553  1.00110.00           H  
ATOM    773  HZ  PHE A  48      23.112   0.827   3.201  1.00110.00           H  
ATOM    774  N   GLN A  49      17.551  -3.479   5.627  1.00 30.00           N  
ATOM    775  CA  GLN A  49      16.791  -4.182   4.606  1.00 30.00           C  
ATOM    776  C   GLN A  49      15.508  -3.379   4.274  1.00 30.00           C  
ATOM    777  O   GLN A  49      15.349  -3.002   3.126  1.00 30.00           O  
ATOM    778  CB  GLN A  49      16.347  -5.601   5.129  1.00 30.00           C  
ATOM    779  CG  GLN A  49      17.478  -6.584   5.298  1.00 30.00           C  
ATOM    780  CD  GLN A  49      16.975  -7.939   5.803  1.00 30.00           C  
ATOM    781  OE1 GLN A  49      15.728  -8.181   5.944  1.00 30.00           O  
ATOM    782  NE2 GLN A  49      17.821  -8.891   6.106  1.00 30.00           N  
ATOM    783  H   GLN A  49      17.599  -3.929   6.530  1.00110.00           H  
ATOM    784  HA  GLN A  49      17.399  -4.288   3.706  1.00110.00           H  
ATOM    785  HB2 GLN A  49      15.780  -5.515   6.051  1.00110.00           H  
ATOM    786  HB3 GLN A  49      15.647  -6.020   4.403  1.00110.00           H  
ATOM    787  HG2 GLN A  49      17.990  -6.730   4.347  1.00110.00           H  
ATOM    788  HG3 GLN A  49      18.218  -6.197   5.989  1.00110.00           H  
ATOM    789 HE21 GLN A  49      17.479  -9.777   6.446  1.00110.00           H  
ATOM    790 HE22 GLN A  49      18.815  -8.739   6.023  1.00110.00           H  
ATOM    791  N   GLU A  50      14.718  -3.082   5.320  1.00 30.00           N  
ATOM    792  CA  GLU A  50      13.499  -2.196   5.198  1.00 30.00           C  
ATOM    793  C   GLU A  50      13.791  -0.804   4.681  1.00 30.00           C  
ATOM    794  O   GLU A  50      13.029  -0.206   3.900  1.00 30.00           O  
ATOM    795  CB  GLU A  50      12.626  -2.182   6.523  1.00 30.00           C  
ATOM    796  CG  GLU A  50      12.327  -3.475   7.283  1.00 30.00           C  
ATOM    797  CD  GLU A  50      11.759  -4.679   6.466  1.00 30.00           C  
ATOM    798  OE1 GLU A  50      11.013  -4.504   5.426  1.00 30.00           O  
ATOM    799  OE2 GLU A  50      12.076  -5.820   6.882  1.00 30.00           O1-
ATOM    800  H   GLU A  50      14.952  -3.413   6.246  1.00110.00           H  
ATOM    801  HA  GLU A  50      12.883  -2.665   4.429  1.00110.00           H  
ATOM    802  HB2 GLU A  50      13.100  -1.500   7.231  1.00110.00           H  
ATOM    803  HB3 GLU A  50      11.671  -1.710   6.288  1.00110.00           H  
ATOM    804  HG2 GLU A  50      13.243  -3.795   7.782  1.00110.00           H  
ATOM    805  HG3 GLU A  50      11.620  -3.257   8.084  1.00110.00           H  
ATOM    806  N   ALA A  51      14.857  -0.234   5.224  1.00 30.00           N  
ATOM    807  CA  ALA A  51      15.392   1.085   5.033  1.00 30.00           C  
ATOM    808  C   ALA A  51      15.970   1.420   3.594  1.00 30.00           C  
ATOM    809  O   ALA A  51      16.567   2.521   3.427  1.00 30.00           O  
ATOM    810  CB  ALA A  51      16.218   1.603   6.160  1.00 30.00           C  
ATOM    811  H   ALA A  51      15.376  -0.787   5.894  1.00110.00           H  
ATOM    812  HA  ALA A  51      14.502   1.715   5.070  1.00110.00           H  
ATOM    813  HB1 ALA A  51      15.730   1.435   7.121  1.00110.00           H  
ATOM    814  HB2 ALA A  51      17.196   1.125   6.190  1.00110.00           H  
ATOM    815  HB3 ALA A  51      16.364   2.677   6.062  1.00110.00           H  
ATOM    816  N   GLN A  52      15.970   0.462   2.735  1.00 30.00           N  
ATOM    817  CA  GLN A  52      16.442   0.649   1.356  1.00 30.00           C  
ATOM    818  C   GLN A  52      15.582   1.695   0.602  1.00 30.00           C  
ATOM    819  O   GLN A  52      16.085   2.458  -0.193  1.00 30.00           O  
ATOM    820  CB  GLN A  52      16.340  -0.763   0.688  1.00 30.00           C  
ATOM    821  CG  GLN A  52      17.454  -1.728   1.064  1.00 30.00           C  
ATOM    822  CD  GLN A  52      18.808  -1.479   0.393  1.00 30.00           C  
ATOM    823  OE1 GLN A  52      18.882  -0.531  -0.406  1.00 30.00           O  
ATOM    824  NE2 GLN A  52      19.725  -2.379   0.514  1.00 30.00           N  
ATOM    825  H   GLN A  52      15.571  -0.437   2.971  1.00110.00           H  
ATOM    826  HA  GLN A  52      17.478   0.993   1.366  1.00110.00           H  
ATOM    827  HB2 GLN A  52      15.380  -1.213   0.946  1.00110.00           H  
ATOM    828  HB3 GLN A  52      16.307  -0.660  -0.399  1.00110.00           H  
ATOM    829  HG2 GLN A  52      17.587  -1.749   2.138  1.00110.00           H  
ATOM    830  HG3 GLN A  52      17.138  -2.734   0.785  1.00110.00           H  
ATOM    831 HE21 GLN A  52      20.600  -2.286   0.020  1.00110.00           H  
ATOM    832 HE22 GLN A  52      19.579  -3.175   1.118  1.00110.00           H  
ATOM    833  N   THR A  53      14.302   1.837   0.961  1.00 30.00           N  
ATOM    834  CA  THR A  53      13.299   2.672   0.349  1.00 30.00           C  
ATOM    835  C   THR A  53      13.137   3.966   1.252  1.00 30.00           C  
ATOM    836  O   THR A  53      12.226   4.760   1.044  1.00 30.00           O  
ATOM    837  CB  THR A  53      11.896   1.903   0.450  1.00 30.00           C  
ATOM    838  OG1 THR A  53      11.693   1.348   1.772  1.00 30.00           O  
ATOM    839  CG2 THR A  53      11.712   0.807  -0.593  1.00 30.00           C  
ATOM    840  H   THR A  53      13.935   1.226   1.679  1.00110.00           H  
ATOM    841  HA  THR A  53      13.548   2.927  -0.676  1.00110.00           H  
ATOM    842  HB  THR A  53      11.085   2.612   0.282  1.00110.00           H  
ATOM    843  HG1 THR A  53      10.926   1.786   2.168  1.00110.00           H  
ATOM    844 HG21 THR A  53      11.794   1.210  -1.603  1.00110.00           H  
ATOM    845 HG22 THR A  53      12.466   0.026  -0.484  1.00110.00           H  
ATOM    846 HG23 THR A  53      10.732   0.338  -0.504  1.00110.00           H  
ATOM    847  N   MET A  54      14.127   4.181   2.154  1.00 30.00           N  
ATOM    848  CA  MET A  54      14.184   5.320   3.098  1.00 30.00           C  
ATOM    849  C   MET A  54      15.474   6.057   2.791  1.00 30.00           C  
ATOM    850  O   MET A  54      15.408   7.252   2.529  1.00 30.00           O  
ATOM    851  CB  MET A  54      14.170   4.768   4.525  1.00 30.00           C  
ATOM    852  CG  MET A  54      14.098   5.886   5.608  1.00 30.00           C  
ATOM    853  SD  MET A  54      14.562   5.193   7.237  1.00 30.00           S  
ATOM    854  CE  MET A  54      13.159   4.066   7.525  1.00 30.00           C  
ATOM    855  H   MET A  54      14.870   3.501   2.231  1.00110.00           H  
ATOM    856  HA  MET A  54      13.335   5.993   2.960  1.00110.00           H  
ATOM    857  HB2 MET A  54      13.299   4.121   4.634  1.00110.00           H  
ATOM    858  HB3 MET A  54      15.034   4.135   4.715  1.00110.00           H  
ATOM    859  HG2 MET A  54      14.786   6.703   5.390  1.00110.00           H  
ATOM    860  HG3 MET A  54      13.096   6.314   5.657  1.00110.00           H  
ATOM    861  HE1 MET A  54      13.182   3.231   6.825  1.00110.00           H  
ATOM    862  HE2 MET A  54      13.206   3.661   8.536  1.00110.00           H  
ATOM    863  HE3 MET A  54      12.213   4.595   7.410  1.00110.00           H  
ATOM    864  N   MET A  55      16.520   5.261   2.806  1.00 30.00           N  
ATOM    865  CA  MET A  55      17.865   5.759   2.370  1.00 30.00           C  
ATOM    866  C   MET A  55      18.222   5.892   0.881  1.00 30.00           C  
ATOM    867  O   MET A  55      19.173   6.677   0.616  1.00 30.00           O  
ATOM    868  CB  MET A  55      18.939   4.840   3.107  1.00 30.00           C  
ATOM    869  CG  MET A  55      18.753   4.880   4.602  1.00 30.00           C  
ATOM    870  SD  MET A  55      19.859   3.616   5.361  1.00 30.00           S  
ATOM    871  CE  MET A  55      19.103   3.370   7.064  1.00 30.00           C  
ATOM    872  H   MET A  55      16.444   4.282   3.054  1.00110.00           H  
ATOM    873  HA  MET A  55      17.984   6.763   2.785  1.00110.00           H  
ATOM    874  HB2 MET A  55      18.860   3.814   2.743  1.00110.00           H  
ATOM    875  HB3 MET A  55      19.948   5.175   2.863  1.00110.00           H  
ATOM    876  HG2 MET A  55      18.988   5.865   5.006  1.00110.00           H  
ATOM    877  HG3 MET A  55      17.736   4.637   4.904  1.00110.00           H  
ATOM    878  HE1 MET A  55      19.259   2.347   7.406  1.00110.00           H  
ATOM    879  HE2 MET A  55      19.576   4.046   7.777  1.00110.00           H  
ATOM    880  HE3 MET A  55      18.038   3.589   7.067  1.00110.00           H  
ATOM    881  N   LYS A  56      17.556   5.130  -0.001  1.00 30.00           N  
ATOM    882  CA  LYS A  56      17.870   5.131  -1.466  1.00 30.00           C  
ATOM    883  C   LYS A  56      16.463   5.432  -2.149  1.00 30.00           C  
ATOM    884  O   LYS A  56      16.203   6.645  -2.404  1.00 30.00           O  
ATOM    885  CB  LYS A  56      18.485   3.784  -1.842  1.00 30.00           C  
ATOM    886  CG  LYS A  56      18.939   3.662  -3.321  1.00 30.00           C  
ATOM    887  CD  LYS A  56      19.240   2.142  -3.699  1.00 30.00           C  
ATOM    888  CE  LYS A  56      20.325   1.478  -2.831  1.00 30.00           C  
ATOM    889  NZ  LYS A  56      20.650   0.078  -3.195  1.00 30.00           N1+
ATOM    890  H   LYS A  56      16.823   4.506   0.308  1.00110.00           H  
ATOM    891  HA  LYS A  56      18.559   5.935  -1.732  1.00110.00           H  
ATOM    892  HB2 LYS A  56      19.351   3.618  -1.201  1.00110.00           H  
ATOM    893  HB3 LYS A  56      17.821   2.955  -1.641  1.00110.00           H  
ATOM    894  HG2 LYS A  56      18.176   4.056  -3.990  1.00110.00           H  
ATOM    895  HG3 LYS A  56      19.830   4.269  -3.484  1.00110.00           H  
ATOM    896  HD2 LYS A  56      18.318   1.565  -3.628  1.00110.00           H  
ATOM    897  HD3 LYS A  56      19.536   2.100  -4.749  1.00110.00           H  
ATOM    898  HE2 LYS A  56      21.244   2.062  -2.892  1.00110.00           H  
ATOM    899  HE3 LYS A  56      20.024   1.479  -1.784  1.00110.00           H  
ATOM    900  HZ1 LYS A  56      19.825  -0.494  -3.084  1.00110.00           H  
ATOM    901  HZ2 LYS A  56      20.965   0.039  -4.154  1.00110.00           H  
ATOM    902  HZ3 LYS A  56      21.378  -0.266  -2.586  1.00110.00           H  
ATOM    903  N   LEU A  57      15.743   4.335  -2.390  1.00 30.00           N  
ATOM    904  CA  LEU A  57      14.502   4.367  -3.156  1.00 30.00           C  
ATOM    905  C   LEU A  57      13.234   4.980  -2.412  1.00 30.00           C  
ATOM    906  O   LEU A  57      12.112   4.594  -2.690  1.00 30.00           O  
ATOM    907  CB  LEU A  57      14.158   2.963  -3.725  1.00 30.00           C  
ATOM    908  CG  LEU A  57      15.226   2.182  -4.463  1.00 30.00           C  
ATOM    909  CD1 LEU A  57      14.769   0.729  -4.695  1.00 30.00           C  
ATOM    910  CD2 LEU A  57      15.756   2.754  -5.739  1.00 30.00           C  
ATOM    911  H   LEU A  57      16.070   3.430  -2.079  1.00110.00           H  
ATOM    912  HA  LEU A  57      14.676   5.014  -4.017  1.00110.00           H  
ATOM    913  HB2 LEU A  57      13.825   2.353  -2.884  1.00110.00           H  
ATOM    914  HB3 LEU A  57      13.292   3.043  -4.385  1.00110.00           H  
ATOM    915  HG  LEU A  57      16.072   2.106  -3.780  1.00110.00           H  
ATOM    916 HD11 LEU A  57      13.941   0.451  -4.043  1.00110.00           H  
ATOM    917 HD12 LEU A  57      14.429   0.559  -5.716  1.00110.00           H  
ATOM    918 HD13 LEU A  57      15.589   0.040  -4.498  1.00110.00           H  
ATOM    919 HD21 LEU A  57      15.985   1.994  -6.486  1.00110.00           H  
ATOM    920 HD22 LEU A  57      15.043   3.446  -6.188  1.00110.00           H  
ATOM    921 HD23 LEU A  57      16.677   3.309  -5.566  1.00110.00           H  
ATOM    922  N   SER A  58      13.556   5.991  -1.607  1.00 30.00           N  
ATOM    923  CA  SER A  58      12.554   7.015  -1.129  1.00 30.00           C  
ATOM    924  C   SER A  58      12.338   8.040  -2.299  1.00 30.00           C  
ATOM    925  O   SER A  58      13.360   8.423  -2.834  1.00 30.00           O  
ATOM    926  CB  SER A  58      13.150   7.742   0.083  1.00 30.00           C  
ATOM    927  OG  SER A  58      12.193   8.344   0.949  1.00 30.00           O  
ATOM    928  H   SER A  58      14.529   6.245  -1.504  1.00110.00           H  
ATOM    929  HA  SER A  58      11.618   6.523  -0.861  1.00110.00           H  
ATOM    930  HB2 SER A  58      13.686   7.015   0.687  1.00110.00           H  
ATOM    931  HB3 SER A  58      13.892   8.486  -0.208  1.00110.00           H  
ATOM    932  HG  SER A  58      11.748   7.647   1.438  1.00110.00           H  
ATOM    933  N   HIS A  59      11.114   8.426  -2.526  1.00 30.00           N  
ATOM    934  CA  HIS A  59      10.588   9.195  -3.641  1.00 30.00           C  
ATOM    935  C   HIS A  59       9.218   9.764  -3.172  1.00 30.00           C  
ATOM    936  O   HIS A  59       8.545   9.146  -2.278  1.00 30.00           O  
ATOM    937  CB  HIS A  59      10.461   8.239  -4.839  1.00 30.00           C  
ATOM    938  CG  HIS A  59       9.504   7.053  -4.774  1.00 30.00           C  
ATOM    939  ND1 HIS A  59       9.752   5.923  -4.041  1.00 30.00           N  
ATOM    940  CD2 HIS A  59       8.303   6.870  -5.449  1.00 30.00           C  
ATOM    941  CE1 HIS A  59       8.811   5.088  -4.217  1.00 30.00           C  
ATOM    942  NE2 HIS A  59       7.900   5.571  -5.082  1.00 30.00           N  
ATOM    943  H   HIS A  59      10.393   8.076  -1.911  1.00110.00           H  
ATOM    944  HA  HIS A  59      11.292   9.998  -3.863  1.00110.00           H  
ATOM    945  HB2 HIS A  59      10.181   8.816  -5.720  1.00110.00           H  
ATOM    946  HB3 HIS A  59      11.446   7.839  -5.083  1.00110.00           H  
ATOM    947  HD1 HIS A  59      10.568   5.761  -3.464  1.00110.00           H  
ATOM    948  HD2 HIS A  59       7.760   7.495  -6.142  1.00110.00           H  
ATOM    949  HE1 HIS A  59       8.766   4.110  -3.761  1.00110.00           H  
ATOM    950  N   PRO A  60       8.758  10.833  -3.811  1.00 30.00           N  
ATOM    951  CA  PRO A  60       7.620  11.596  -3.236  1.00 30.00           C  
ATOM    952  C   PRO A  60       6.183  10.967  -3.195  1.00 30.00           C  
ATOM    953  O   PRO A  60       5.303  11.651  -2.606  1.00 30.00           O  
ATOM    954  CB  PRO A  60       7.728  12.925  -3.942  1.00 30.00           C  
ATOM    955  CG  PRO A  60       8.526  12.700  -5.261  1.00 30.00           C  
ATOM    956  CD  PRO A  60       9.462  11.656  -4.739  1.00 30.00           C  
ATOM    957  HA  PRO A  60       7.852  11.783  -2.185  1.00110.00           H  
ATOM    958  HB2 PRO A  60       6.762  13.391  -4.139  1.00110.00           H  
ATOM    959  HB3 PRO A  60       8.281  13.620  -3.307  1.00110.00           H  
ATOM    960  HG2 PRO A  60       7.877  12.284  -6.033  1.00110.00           H  
ATOM    961  HG3 PRO A  60       9.019  13.593  -5.645  1.00110.00           H  
ATOM    962  HD2 PRO A  60       9.879  11.084  -5.568  1.00110.00           H  
ATOM    963  HD3 PRO A  60      10.294  12.135  -4.219  1.00110.00           H  
ATOM    964  N   LYS A  61       5.971   9.742  -3.711  1.00 30.00           N  
ATOM    965  CA  LYS A  61       4.723   8.985  -3.394  1.00 30.00           C  
ATOM    966  C   LYS A  61       4.720   8.378  -2.013  1.00 30.00           C  
ATOM    967  O   LYS A  61       3.605   8.121  -1.646  1.00 30.00           O  
ATOM    968  CB  LYS A  61       4.437   7.902  -4.430  1.00 30.00           C  
ATOM    969  CG  LYS A  61       4.552   8.352  -5.936  1.00 30.00           C  
ATOM    970  CD  LYS A  61       3.736   9.597  -6.235  1.00 30.00           C  
ATOM    971  CE  LYS A  61       3.638   9.867  -7.797  1.00 30.00           C  
ATOM    972  NZ  LYS A  61       2.900  11.117  -8.141  1.00 30.00           N1+
ATOM    973  H   LYS A  61       6.716   9.236  -4.167  1.00110.00           H  
ATOM    974  HA  LYS A  61       3.887   9.687  -3.433  1.00110.00           H  
ATOM    975  HB2 LYS A  61       5.132   7.072  -4.291  1.00110.00           H  
ATOM    976  HB3 LYS A  61       3.442   7.487  -4.261  1.00110.00           H  
ATOM    977  HG2 LYS A  61       5.596   8.525  -6.199  1.00110.00           H  
ATOM    978  HG3 LYS A  61       4.216   7.531  -6.571  1.00110.00           H  
ATOM    979  HD2 LYS A  61       2.734   9.490  -5.817  1.00110.00           H  
ATOM    980  HD3 LYS A  61       4.187  10.463  -5.751  1.00110.00           H  
ATOM    981  HE2 LYS A  61       4.635   9.916  -8.237  1.00110.00           H  
ATOM    982  HE3 LYS A  61       3.113   9.040  -8.261  1.00110.00           H  
ATOM    983  HZ1 LYS A  61       2.892  11.204  -9.151  1.00110.00           H  
ATOM    984  HZ2 LYS A  61       1.941  11.066  -7.813  1.00110.00           H  
ATOM    985  HZ3 LYS A  61       3.358  11.920  -7.737  1.00110.00           H  
ATOM    986  N   LEU A  62       5.818   8.183  -1.269  1.00 30.00           N  
ATOM    987  CA  LEU A  62       5.915   7.726   0.081  1.00 30.00           C  
ATOM    988  C   LEU A  62       5.693   8.881   1.114  1.00 30.00           C  
ATOM    989  O   LEU A  62       6.201   9.967   0.847  1.00 30.00           O  
ATOM    990  CB  LEU A  62       7.391   7.042   0.134  1.00 30.00           C  
ATOM    991  CG  LEU A  62       7.743   5.979  -0.952  1.00 30.00           C  
ATOM    992  CD1 LEU A  62       8.972   5.188  -0.371  1.00 30.00           C  
ATOM    993  CD2 LEU A  62       6.552   5.115  -1.334  1.00 30.00           C  
ATOM    994  H   LEU A  62       6.706   8.451  -1.672  1.00110.00           H  
ATOM    995  HA  LEU A  62       5.153   6.968   0.235  1.00110.00           H  
ATOM    996  HB2 LEU A  62       8.158   7.818   0.132  1.00110.00           H  
ATOM    997  HB3 LEU A  62       7.454   6.575   1.118  1.00110.00           H  
ATOM    998  HG  LEU A  62       8.066   6.508  -1.848  1.00110.00           H  
ATOM    999 HD11 LEU A  62       9.753   5.093  -1.125  1.00110.00           H  
ATOM   1000 HD12 LEU A  62       9.427   5.661   0.500  1.00110.00           H  
ATOM   1001 HD13 LEU A  62       8.690   4.176  -0.081  1.00110.00           H  
ATOM   1002 HD21 LEU A  62       5.969   4.876  -0.447  1.00110.00           H  
ATOM   1003 HD22 LEU A  62       5.912   5.590  -2.076  1.00110.00           H  
ATOM   1004 HD23 LEU A  62       6.882   4.166  -1.756  1.00110.00           H  
ATOM   1005  N   VAL A  63       4.946   8.675   2.231  1.00 30.00           N  
ATOM   1006  CA  VAL A  63       4.715   9.673   3.248  1.00 30.00           C  
ATOM   1007  C   VAL A  63       6.006  10.250   3.922  1.00 30.00           C  
ATOM   1008  O   VAL A  63       6.897   9.446   4.144  1.00 30.00           O  
ATOM   1009  CB  VAL A  63       3.759   9.114   4.335  1.00 30.00           C  
ATOM   1010  CG1 VAL A  63       4.240   7.668   4.804  1.00 30.00           C  
ATOM   1011  CG2 VAL A  63       3.441  10.087   5.516  1.00 30.00           C  
ATOM   1012  H   VAL A  63       4.554   7.759   2.405  1.00110.00           H  
ATOM   1013  HA  VAL A  63       4.202  10.500   2.755  1.00110.00           H  
ATOM   1014  HB  VAL A  63       2.800   8.964   3.837  1.00110.00           H  
ATOM   1015 HG11 VAL A  63       4.115   6.920   4.028  1.00110.00           H  
ATOM   1016 HG12 VAL A  63       5.283   7.659   5.114  1.00110.00           H  
ATOM   1017 HG13 VAL A  63       3.658   7.328   5.660  1.00110.00           H  
ATOM   1018 HG21 VAL A  63       4.315  10.282   6.130  1.00110.00           H  
ATOM   1019 HG22 VAL A  63       3.072  11.044   5.147  1.00110.00           H  
ATOM   1020 HG23 VAL A  63       2.678   9.672   6.174  1.00110.00           H  
ATOM   1021  N   LYS A  64       6.034  11.629   4.040  1.00 30.00           N  
ATOM   1022  CA  LYS A  64       7.207  12.466   4.263  1.00 30.00           C  
ATOM   1023  C   LYS A  64       8.055  11.958   5.531  1.00 30.00           C  
ATOM   1024  O   LYS A  64       7.765  12.335   6.625  1.00 30.00           O  
ATOM   1025  CB  LYS A  64       6.791  13.943   4.266  1.00 30.00           C  
ATOM   1026  CG  LYS A  64       6.705  14.603   2.870  1.00 30.00           C  
ATOM   1027  CD  LYS A  64       6.115  16.036   2.870  1.00 30.00           C  
ATOM   1028  CE  LYS A  64       6.030  16.736   1.495  1.00 30.00           C  
ATOM   1029  NZ  LYS A  64       5.666  18.137   1.634  1.00 30.00           N1+
ATOM   1030  H   LYS A  64       5.194  12.139   3.808  1.00110.00           H  
ATOM   1031  HA  LYS A  64       7.850  12.315   3.394  1.00110.00           H  
ATOM   1032  HB2 LYS A  64       5.852  14.067   4.803  1.00110.00           H  
ATOM   1033  HB3 LYS A  64       7.531  14.514   4.829  1.00110.00           H  
ATOM   1034  HG2 LYS A  64       7.701  14.627   2.426  1.00110.00           H  
ATOM   1035  HG3 LYS A  64       6.100  13.975   2.215  1.00110.00           H  
ATOM   1036  HD2 LYS A  64       5.126  16.011   3.331  1.00110.00           H  
ATOM   1037  HD3 LYS A  64       6.736  16.640   3.531  1.00110.00           H  
ATOM   1038  HE2 LYS A  64       6.996  16.685   0.991  1.00110.00           H  
ATOM   1039  HE3 LYS A  64       5.305  16.233   0.856  1.00110.00           H  
ATOM   1040  HZ1 LYS A  64       4.761  18.206   2.078  1.00110.00           H  
ATOM   1041  HZ2 LYS A  64       6.352  18.608   2.208  1.00110.00           H  
ATOM   1042  HZ3 LYS A  64       5.629  18.574   0.724  1.00110.00           H  
ATOM   1043  N   PHE A  65       9.023  11.096   5.303  1.00 30.00           N  
ATOM   1044  CA  PHE A  65      10.098  10.750   6.310  1.00 30.00           C  
ATOM   1045  C   PHE A  65      10.801  11.996   6.868  1.00 30.00           C  
ATOM   1046  O   PHE A  65      11.182  12.862   6.066  1.00 30.00           O  
ATOM   1047  CB  PHE A  65      10.870   9.560   5.699  1.00 30.00           C  
ATOM   1048  CG  PHE A  65      12.202   9.285   6.379  1.00 30.00           C  
ATOM   1049  CD1 PHE A  65      12.172   8.484   7.541  1.00 30.00           C  
ATOM   1050  CD2 PHE A  65      13.368   9.899   5.943  1.00 30.00           C  
ATOM   1051  CE1 PHE A  65      13.396   8.207   8.140  1.00 30.00           C  
ATOM   1052  CE2 PHE A  65      14.564   9.644   6.611  1.00 30.00           C  
ATOM   1053  CZ  PHE A  65      14.607   8.766   7.742  1.00 30.00           C  
ATOM   1054  H   PHE A  65       9.171  10.756   4.364  1.00110.00           H  
ATOM   1055  HA  PHE A  65       9.580  10.322   7.167  1.00110.00           H  
ATOM   1056  HB2 PHE A  65      10.256   8.659   5.747  1.00110.00           H  
ATOM   1057  HB3 PHE A  65      11.063   9.738   4.640  1.00110.00           H  
ATOM   1058  HD1 PHE A  65      11.256   8.047   7.911  1.00110.00           H  
ATOM   1059  HD2 PHE A  65      13.355  10.556   5.086  1.00110.00           H  
ATOM   1060  HE1 PHE A  65      13.397   7.549   8.996  1.00110.00           H  
ATOM   1061  HE2 PHE A  65      15.475  10.109   6.264  1.00110.00           H  
ATOM   1062  HZ  PHE A  65      15.531   8.548   8.257  1.00110.00           H  
ATOM   1063  N   TYR A  66      10.925  12.124   8.206  1.00 30.00           N  
ATOM   1064  CA  TYR A  66      11.454  13.276   8.903  1.00 30.00           C  
ATOM   1065  C   TYR A  66      12.718  12.894   9.693  1.00 30.00           C  
ATOM   1066  O   TYR A  66      13.466  13.777  10.112  1.00 30.00           O  
ATOM   1067  CB  TYR A  66      10.312  13.686   9.841  1.00 30.00           C  
ATOM   1068  CG  TYR A  66      10.416  15.089  10.359  1.00 30.00           C  
ATOM   1069  CD1 TYR A  66       9.797  16.129   9.588  1.00 30.00           C  
ATOM   1070  CD2 TYR A  66      11.088  15.347  11.558  1.00 30.00           C  
ATOM   1071  CE1 TYR A  66       9.780  17.396  10.054  1.00 30.00           C  
ATOM   1072  CE2 TYR A  66      11.031  16.645  12.074  1.00 30.00           C  
ATOM   1073  CZ  TYR A  66      10.320  17.630  11.312  1.00 30.00           C  
ATOM   1074  OH  TYR A  66      10.212  18.850  11.802  1.00 30.00           O  
ATOM   1075  H   TYR A  66      10.581  11.379   8.799  1.00110.00           H  
ATOM   1076  HA  TYR A  66      11.696  14.091   8.218  1.00110.00           H  
ATOM   1077  HB2 TYR A  66       9.355  13.622   9.317  1.00110.00           H  
ATOM   1078  HB3 TYR A  66      10.230  12.987  10.673  1.00110.00           H  
ATOM   1079  HD1 TYR A  66       9.317  15.901   8.646  1.00110.00           H  
ATOM   1080  HD2 TYR A  66      11.572  14.556  12.112  1.00110.00           H  
ATOM   1081  HE1 TYR A  66       9.291  18.178   9.493  1.00110.00           H  
ATOM   1082  HE2 TYR A  66      11.478  16.886  13.028  1.00110.00           H  
ATOM   1083  HH  TYR A  66       9.743  19.450  11.218  1.00110.00           H  
ATOM   1084  N   GLY A  67      12.945  11.554   9.883  1.00 30.00           N  
ATOM   1085  CA  GLY A  67      14.211  11.263  10.598  1.00 30.00           C  
ATOM   1086  C   GLY A  67      14.009   9.926  11.347  1.00 30.00           C  
ATOM   1087  O   GLY A  67      13.015   9.268  11.177  1.00 30.00           O  
ATOM   1088  H   GLY A  67      12.342  10.810   9.561  1.00110.00           H  
ATOM   1089  HA2 GLY A  67      15.031  11.168   9.885  1.00110.00           H  
ATOM   1090  HA3 GLY A  67      14.492  12.004  11.350  1.00110.00           H  
ATOM   1091  N   VAL A  68      14.992   9.455  12.124  1.00 30.00           N  
ATOM   1092  CA  VAL A  68      15.010   8.255  12.958  1.00 30.00           C  
ATOM   1093  C   VAL A  68      15.475   8.563  14.410  1.00 30.00           C  
ATOM   1094  O   VAL A  68      16.264   9.507  14.580  1.00 30.00           O  
ATOM   1095  CB  VAL A  68      16.091   7.302  12.337  1.00 30.00           C  
ATOM   1096  CG1 VAL A  68      15.588   6.520  11.106  1.00 30.00           C  
ATOM   1097  CG2 VAL A  68      17.439   7.919  12.080  1.00 30.00           C  
ATOM   1098  H   VAL A  68      15.825  10.017  12.213  1.00110.00           H  
ATOM   1099  HA  VAL A  68      14.028   7.783  12.976  1.00110.00           H  
ATOM   1100  HB  VAL A  68      16.272   6.508  13.059  1.00110.00           H  
ATOM   1101 HG11 VAL A  68      14.678   5.966  11.337  1.00110.00           H  
ATOM   1102 HG12 VAL A  68      15.369   7.191  10.278  1.00110.00           H  
ATOM   1103 HG13 VAL A  68      16.333   5.802  10.762  1.00110.00           H  
ATOM   1104 HG21 VAL A  68      17.407   8.909  11.627  1.00110.00           H  
ATOM   1105 HG22 VAL A  68      17.999   7.967  13.006  1.00110.00           H  
ATOM   1106 HG23 VAL A  68      18.036   7.291  11.418  1.00110.00           H  
ATOM   1107  N   CYS A  69      15.141   7.683  15.348  1.00 30.00           N  
ATOM   1108  CA  CYS A  69      16.136   7.164  16.196  1.00 30.00           C  
ATOM   1109  C   CYS A  69      16.457   5.786  15.740  1.00 30.00           C  
ATOM   1110  O   CYS A  69      15.560   4.965  15.644  1.00 30.00           O  
ATOM   1111  CB  CYS A  69      15.707   6.997  17.672  1.00 30.00           C  
ATOM   1112  SG  CYS A  69      15.285   8.606  18.424  1.00 30.00           S  
ATOM   1113  H   CYS A  69      14.425   7.006  15.111  1.00110.00           H  
ATOM   1114  HA  CYS A  69      17.044   7.770  16.184  1.00110.00           H  
ATOM   1115  HB2 CYS A  69      14.860   6.323  17.801  1.00110.00           H  
ATOM   1116  HB3 CYS A  69      16.534   6.596  18.250  1.00110.00           H  
ATOM   1117  HG  CYS A  69      16.512   9.133  18.331  1.00110.00           H  
ATOM   1118  N   SER A  70      17.704   5.459  15.561  1.00 30.00           N  
ATOM   1119  CA  SER A  70      18.161   4.121  15.071  1.00 30.00           C  
ATOM   1120  C   SER A  70      19.476   3.555  15.680  1.00 30.00           C  
ATOM   1121  O   SER A  70      19.510   2.319  15.777  1.00 30.00           O  
ATOM   1122  CB  SER A  70      18.082   4.090  13.510  1.00 30.00           C  
ATOM   1123  OG  SER A  70      18.994   5.058  12.975  1.00 30.00           O  
ATOM   1124  H   SER A  70      18.436   6.145  15.715  1.00110.00           H  
ATOM   1125  HA  SER A  70      17.416   3.405  15.412  1.00110.00           H  
ATOM   1126  HB2 SER A  70      18.352   3.103  13.132  1.00110.00           H  
ATOM   1127  HB3 SER A  70      17.072   4.296  13.157  1.00110.00           H  
ATOM   1128  HG  SER A  70      18.937   5.863  13.499  1.00110.00           H  
ATOM   1129  N   LYS A  71      20.376   4.363  16.253  1.00 30.00           N  
ATOM   1130  CA  LYS A  71      21.486   3.776  17.094  1.00 30.00           C  
ATOM   1131  C   LYS A  71      20.820   3.416  18.430  1.00 30.00           C  
ATOM   1132  O   LYS A  71      21.353   2.550  19.101  1.00 30.00           O  
ATOM   1133  CB  LYS A  71      22.569   4.804  17.252  1.00 30.00           C  
ATOM   1134  CG  LYS A  71      23.404   5.210  16.024  1.00 30.00           C  
ATOM   1135  CD  LYS A  71      24.621   6.156  16.204  1.00 30.00           C  
ATOM   1136  CE  LYS A  71      24.136   7.554  16.391  1.00 30.00           C  
ATOM   1137  NZ  LYS A  71      25.211   8.490  16.564  1.00 30.00           N1+
ATOM   1138  H   LYS A  71      20.289   5.373  16.211  1.00110.00           H  
ATOM   1139  HA  LYS A  71      21.895   2.876  16.629  1.00110.00           H  
ATOM   1140  HB2 LYS A  71      22.149   5.702  17.707  1.00110.00           H  
ATOM   1141  HB3 LYS A  71      23.277   4.418  17.988  1.00110.00           H  
ATOM   1142  HG2 LYS A  71      23.778   4.288  15.577  1.00110.00           H  
ATOM   1143  HG3 LYS A  71      22.735   5.626  15.269  1.00110.00           H  
ATOM   1144  HD2 LYS A  71      25.210   5.830  17.063  1.00110.00           H  
ATOM   1145  HD3 LYS A  71      25.270   6.082  15.329  1.00110.00           H  
ATOM   1146  HE2 LYS A  71      23.542   7.869  15.532  1.00110.00           H  
ATOM   1147  HE3 LYS A  71      23.487   7.619  17.265  1.00110.00           H  
ATOM   1148  HZ1 LYS A  71      25.806   8.475  15.749  1.00110.00           H  
ATOM   1149  HZ2 LYS A  71      24.834   9.419  16.691  1.00110.00           H  
ATOM   1150  HZ3 LYS A  71      25.750   8.233  17.379  1.00110.00           H  
ATOM   1151  N   GLU A  72      19.742   4.151  18.831  1.00 30.00           N  
ATOM   1152  CA  GLU A  72      18.910   3.811  19.951  1.00 30.00           C  
ATOM   1153  C   GLU A  72      18.130   2.512  19.846  1.00 30.00           C  
ATOM   1154  O   GLU A  72      17.719   2.038  18.768  1.00 30.00           O  
ATOM   1155  CB  GLU A  72      17.912   4.911  20.260  1.00 30.00           C  
ATOM   1156  CG  GLU A  72      18.457   6.353  20.545  1.00 30.00           C  
ATOM   1157  CD  GLU A  72      19.351   6.398  21.684  1.00 30.00           C  
ATOM   1158  OE1 GLU A  72      20.578   6.396  21.531  1.00 30.00           O  
ATOM   1159  OE2 GLU A  72      18.806   6.392  22.775  1.00 30.00           O1-
ATOM   1160  H   GLU A  72      19.419   4.911  18.248  1.00110.00           H  
ATOM   1161  HA  GLU A  72      19.579   3.714  20.809  1.00110.00           H  
ATOM   1162  HB2 GLU A  72      17.205   4.964  19.435  1.00110.00           H  
ATOM   1163  HB3 GLU A  72      17.302   4.621  21.116  1.00110.00           H  
ATOM   1164  HG2 GLU A  72      18.970   6.732  19.661  1.00110.00           H  
ATOM   1165  HG3 GLU A  72      17.619   7.035  20.701  1.00110.00           H  
ATOM   1166  N   TYR A  73      17.969   1.857  21.024  1.00 30.00           N  
ATOM   1167  CA  TYR A  73      17.317   0.519  21.143  1.00 30.00           C  
ATOM   1168  C   TYR A  73      15.810   0.393  21.060  1.00 30.00           C  
ATOM   1169  O   TYR A  73      15.282  -0.464  20.370  1.00 30.00           O  
ATOM   1170  CB  TYR A  73      17.883  -0.272  22.372  1.00 30.00           C  
ATOM   1171  CG  TYR A  73      19.361  -0.073  22.544  1.00 30.00           C  
ATOM   1172  CD1 TYR A  73      19.869   0.841  23.478  1.00 30.00           C  
ATOM   1173  CD2 TYR A  73      20.272  -0.877  21.806  1.00 30.00           C  
ATOM   1174  CE1 TYR A  73      21.262   1.037  23.642  1.00 30.00           C  
ATOM   1175  CE2 TYR A  73      21.656  -0.716  22.007  1.00 30.00           C  
ATOM   1176  CZ  TYR A  73      22.177   0.261  22.957  1.00 30.00           C  
ATOM   1177  OH  TYR A  73      23.534   0.488  23.159  1.00 30.00           O  
ATOM   1178  H   TYR A  73      18.347   2.250  21.874  1.00110.00           H  
ATOM   1179  HA  TYR A  73      17.676  -0.043  20.278  1.00110.00           H  
ATOM   1180  HB2 TYR A  73      17.404   0.074  23.288  1.00110.00           H  
ATOM   1181  HB3 TYR A  73      17.652  -1.336  22.290  1.00110.00           H  
ATOM   1182  HD1 TYR A  73      19.187   1.444  24.060  1.00110.00           H  
ATOM   1183  HD2 TYR A  73      19.909  -1.605  21.095  1.00110.00           H  
ATOM   1184  HE1 TYR A  73      21.611   1.780  24.344  1.00110.00           H  
ATOM   1185  HE2 TYR A  73      22.344  -1.324  21.439  1.00110.00           H  
ATOM   1186  HH  TYR A  73      24.093  -0.030  22.574  1.00110.00           H  
ATOM   1187  N   PRO A  74      15.101   1.495  21.377  1.00 30.00           N  
ATOM   1188  CA  PRO A  74      13.844   1.831  20.691  1.00 30.00           C  
ATOM   1189  C   PRO A  74      14.302   2.532  19.439  1.00 30.00           C  
ATOM   1190  O   PRO A  74      14.564   3.729  19.501  1.00 30.00           O  
ATOM   1191  CB  PRO A  74      13.121   2.721  21.757  1.00 30.00           C  
ATOM   1192  CG  PRO A  74      13.923   2.678  23.091  1.00 30.00           C  
ATOM   1193  CD  PRO A  74      15.316   2.369  22.522  1.00 30.00           C  
ATOM   1194  HA  PRO A  74      13.238   0.950  20.469  1.00110.00           H  
ATOM   1195  HB2 PRO A  74      13.076   3.757  21.432  1.00110.00           H  
ATOM   1196  HB3 PRO A  74      12.088   2.407  21.909  1.00110.00           H  
ATOM   1197  HG2 PRO A  74      13.871   3.598  23.674  1.00110.00           H  
ATOM   1198  HG3 PRO A  74      13.581   1.845  23.707  1.00110.00           H  
ATOM   1199  HD2 PRO A  74      15.789   3.288  22.178  1.00110.00           H  
ATOM   1200  HD3 PRO A  74      15.959   1.929  23.284  1.00110.00           H  
ATOM   1201  N   ILE A  75      14.227   1.876  18.297  1.00 30.00           N  
ATOM   1202  CA  ILE A  75      14.339   2.514  16.970  1.00 30.00           C  
ATOM   1203  C   ILE A  75      12.999   3.277  16.739  1.00 30.00           C  
ATOM   1204  O   ILE A  75      11.922   2.690  16.735  1.00 30.00           O  
ATOM   1205  CB  ILE A  75      14.557   1.501  15.708  1.00 30.00           C  
ATOM   1206  CG1 ILE A  75      15.849   0.751  15.915  1.00 30.00           C  
ATOM   1207  CG2 ILE A  75      14.274   2.207  14.373  1.00 30.00           C  
ATOM   1208  CD1 ILE A  75      16.017  -0.547  15.066  1.00 30.00           C  
ATOM   1209  H   ILE A  75      13.975   0.898  18.299  1.00110.00           H  
ATOM   1210  HA  ILE A  75      15.194   3.176  17.042  1.00110.00           H  
ATOM   1211  HB  ILE A  75      13.768   0.762  15.769  1.00110.00           H  
ATOM   1212 HG12 ILE A  75      16.693   1.406  15.713  1.00110.00           H  
ATOM   1213 HG13 ILE A  75      15.957   0.461  16.960  1.00110.00           H  
ATOM   1214 HG21 ILE A  75      14.429   1.502  13.560  1.00110.00           H  
ATOM   1215 HG22 ILE A  75      13.253   2.564  14.255  1.00110.00           H  
ATOM   1216 HG23 ILE A  75      14.955   3.036  14.195  1.00110.00           H  
ATOM   1217 HD11 ILE A  75      16.910  -1.095  15.364  1.00110.00           H  
ATOM   1218 HD12 ILE A  75      15.164  -1.215  15.185  1.00110.00           H  
ATOM   1219 HD13 ILE A  75      16.112  -0.312  14.006  1.00110.00           H  
ATOM   1220  N   TYR A  76      13.042   4.593  16.716  1.00 30.00           N  
ATOM   1221  CA  TYR A  76      11.920   5.438  16.249  1.00 30.00           C  
ATOM   1222  C   TYR A  76      12.159   5.517  14.744  1.00 30.00           C  
ATOM   1223  O   TYR A  76      13.279   5.841  14.401  1.00 30.00           O  
ATOM   1224  CB  TYR A  76      11.914   6.781  16.921  1.00 30.00           C  
ATOM   1225  CG  TYR A  76      11.514   6.846  18.372  1.00 30.00           C  
ATOM   1226  CD1 TYR A  76      10.840   8.010  18.804  1.00 30.00           C  
ATOM   1227  CD2 TYR A  76      11.807   5.880  19.382  1.00 30.00           C  
ATOM   1228  CE1 TYR A  76      10.475   8.276  20.139  1.00 30.00           C  
ATOM   1229  CE2 TYR A  76      11.388   6.078  20.699  1.00 30.00           C  
ATOM   1230  CZ  TYR A  76      10.693   7.270  21.099  1.00 30.00           C  
ATOM   1231  OH  TYR A  76      10.355   7.614  22.365  1.00 30.00           O  
ATOM   1232  H   TYR A  76      13.943   5.046  16.772  1.00110.00           H  
ATOM   1233  HA  TYR A  76      10.957   4.957  16.436  1.00110.00           H  
ATOM   1234  HB2 TYR A  76      12.882   7.267  16.819  1.00110.00           H  
ATOM   1235  HB3 TYR A  76      11.215   7.414  16.370  1.00110.00           H  
ATOM   1236  HD1 TYR A  76      10.624   8.778  18.076  1.00110.00           H  
ATOM   1237  HD2 TYR A  76      12.332   4.972  19.141  1.00110.00           H  
ATOM   1238  HE1 TYR A  76      10.003   9.204  20.413  1.00110.00           H  
ATOM   1239  HE2 TYR A  76      11.597   5.330  21.446  1.00110.00           H  
ATOM   1240  HH  TYR A  76       9.946   8.481  22.426  1.00110.00           H  
ATOM   1241  N   ILE A  77      11.076   5.422  13.922  1.00 30.00           N  
ATOM   1242  CA  ILE A  77      11.069   5.889  12.480  1.00 30.00           C  
ATOM   1243  C   ILE A  77       9.989   6.977  12.501  1.00 30.00           C  
ATOM   1244  O   ILE A  77       8.927   6.769  13.090  1.00 30.00           O  
ATOM   1245  CB  ILE A  77      10.537   4.819  11.531  1.00 30.00           C  
ATOM   1246  CG1 ILE A  77      11.348   3.494  11.592  1.00 30.00           C  
ATOM   1247  CG2 ILE A  77      10.646   5.402  10.048  1.00 30.00           C  
ATOM   1248  CD1 ILE A  77      10.799   2.512  12.611  1.00 30.00           C  
ATOM   1249  H   ILE A  77      10.170   5.181  14.306  1.00110.00           H  
ATOM   1250  HA  ILE A  77      12.035   6.288  12.163  1.00110.00           H  
ATOM   1251  HB  ILE A  77       9.494   4.592  11.751  1.00110.00           H  
ATOM   1252 HG12 ILE A  77      11.330   3.000  10.620  1.00110.00           H  
ATOM   1253 HG13 ILE A  77      12.396   3.712  11.802  1.00110.00           H  
ATOM   1254 HG21 ILE A  77       9.977   6.243   9.870  1.00110.00           H  
ATOM   1255 HG22 ILE A  77      11.661   5.739   9.834  1.00110.00           H  
ATOM   1256 HG23 ILE A  77      10.406   4.649   9.299  1.00110.00           H  
ATOM   1257 HD11 ILE A  77      10.855   2.880  13.633  1.00110.00           H  
ATOM   1258 HD12 ILE A  77       9.758   2.270  12.399  1.00110.00           H  
ATOM   1259 HD13 ILE A  77      11.361   1.578  12.579  1.00110.00           H  
ATOM   1260  N   VAL A  78      10.290   8.172  11.965  1.00 30.00           N  
ATOM   1261  CA  VAL A  78       9.414   9.362  12.089  1.00 30.00           C  
ATOM   1262  C   VAL A  78       9.101   9.855  10.653  1.00 30.00           C  
ATOM   1263  O   VAL A  78      10.005   9.941   9.873  1.00 30.00           O  
ATOM   1264  CB  VAL A  78      10.163  10.473  12.879  1.00 30.00           C  
ATOM   1265  CG1 VAL A  78       9.285  11.703  13.195  1.00 30.00           C  
ATOM   1266  CG2 VAL A  78      10.501   9.847  14.234  1.00 30.00           C  
ATOM   1267  H   VAL A  78      11.181   8.323  11.511  1.00110.00           H  
ATOM   1268  HA  VAL A  78       8.495   9.105  12.603  1.00110.00           H  
ATOM   1269  HB  VAL A  78      11.071  10.792  12.365  1.00110.00           H  
ATOM   1270 HG11 VAL A  78       8.912  12.176  12.289  1.00110.00           H  
ATOM   1271 HG12 VAL A  78       8.419  11.423  13.797  1.00110.00           H  
ATOM   1272 HG13 VAL A  78       9.851  12.454  13.747  1.00110.00           H  
ATOM   1273 HG21 VAL A  78      11.291   9.100  14.158  1.00110.00           H  
ATOM   1274 HG22 VAL A  78      10.870  10.600  14.931  1.00110.00           H  
ATOM   1275 HG23 VAL A  78       9.635   9.374  14.699  1.00110.00           H  
ATOM   1276  N   THR A  79       7.807  10.150  10.455  1.00 30.00           N  
ATOM   1277  CA  THR A  79       7.279  10.887   9.267  1.00 30.00           C  
ATOM   1278  C   THR A  79       6.527  12.248   9.719  1.00 30.00           C  
ATOM   1279  O   THR A  79       6.629  12.657  10.867  1.00 30.00           O  
ATOM   1280  CB  THR A  79       6.265   9.964   8.382  1.00 30.00           C  
ATOM   1281  OG1 THR A  79       5.045   9.652   9.003  1.00 30.00           O  
ATOM   1282  CG2 THR A  79       6.941   8.698   7.760  1.00 30.00           C  
ATOM   1283  H   THR A  79       7.150  10.024  11.217  1.00110.00           H  
ATOM   1284  HA  THR A  79       8.131  11.183   8.665  1.00110.00           H  
ATOM   1285  HB  THR A  79       5.974  10.566   7.525  1.00110.00           H  
ATOM   1286  HG1 THR A  79       4.544  10.468   9.108  1.00110.00           H  
ATOM   1287 HG21 THR A  79       6.204   8.043   7.297  1.00110.00           H  
ATOM   1288 HG22 THR A  79       7.658   8.979   6.989  1.00110.00           H  
ATOM   1289 HG23 THR A  79       7.480   8.122   8.510  1.00110.00           H  
ATOM   1290  N   GLU A  80       5.936  12.939   8.699  1.00 30.00           N  
ATOM   1291  CA  GLU A  80       4.998  13.983   8.931  1.00 30.00           C  
ATOM   1292  C   GLU A  80       3.619  13.317   9.332  1.00 30.00           C  
ATOM   1293  O   GLU A  80       3.384  12.174   8.953  1.00 30.00           O  
ATOM   1294  CB  GLU A  80       4.896  14.806   7.664  1.00 30.00           C  
ATOM   1295  CG  GLU A  80       6.098  15.730   7.449  1.00 30.00           C  
ATOM   1296  CD  GLU A  80       5.790  16.928   6.609  1.00 30.00           C  
ATOM   1297  OE1 GLU A  80       4.637  17.420   6.510  1.00 30.00           O  
ATOM   1298  OE2 GLU A  80       6.752  17.470   6.069  1.00 30.00           O1-
ATOM   1299  H   GLU A  80       6.021  12.611   7.747  1.00110.00           H  
ATOM   1300  HA  GLU A  80       5.319  14.618   9.759  1.00110.00           H  
ATOM   1301  HB2 GLU A  80       4.775  14.153   6.799  1.00110.00           H  
ATOM   1302  HB3 GLU A  80       3.960  15.362   7.730  1.00110.00           H  
ATOM   1303  HG2 GLU A  80       6.451  16.108   8.410  1.00110.00           H  
ATOM   1304  HG3 GLU A  80       6.929  15.162   7.028  1.00110.00           H  
ATOM   1305  N   TYR A  81       2.768  13.997  10.136  1.00 30.00           N  
ATOM   1306  CA  TYR A  81       1.474  13.474  10.498  1.00 30.00           C  
ATOM   1307  C   TYR A  81       0.341  13.964   9.622  1.00 30.00           C  
ATOM   1308  O   TYR A  81       0.285  15.097   9.275  1.00 30.00           O  
ATOM   1309  CB  TYR A  81       1.335  13.936  11.991  1.00 30.00           C  
ATOM   1310  CG  TYR A  81      -0.047  13.863  12.663  1.00 30.00           C  
ATOM   1311  CD1 TYR A  81      -0.699  12.663  12.908  1.00 30.00           C  
ATOM   1312  CD2 TYR A  81      -0.812  15.054  12.845  1.00 30.00           C  
ATOM   1313  CE1 TYR A  81      -2.018  12.667  13.370  1.00 30.00           C  
ATOM   1314  CE2 TYR A  81      -2.102  15.079  13.336  1.00 30.00           C  
ATOM   1315  CZ  TYR A  81      -2.730  13.852  13.577  1.00 30.00           C  
ATOM   1316  OH  TYR A  81      -4.020  13.868  13.919  1.00 30.00           O  
ATOM   1317  H   TYR A  81       2.988  14.933  10.445  1.00110.00           H  
ATOM   1318  HA  TYR A  81       1.472  12.386  10.486  1.00110.00           H  
ATOM   1319  HB2 TYR A  81       2.045  13.410  12.628  1.00110.00           H  
ATOM   1320  HB3 TYR A  81       1.637  14.983  12.063  1.00110.00           H  
ATOM   1321  HD1 TYR A  81      -0.192  11.729  12.715  1.00110.00           H  
ATOM   1322  HD2 TYR A  81      -0.354  16.002  12.602  1.00110.00           H  
ATOM   1323  HE1 TYR A  81      -2.520  11.723  13.517  1.00110.00           H  
ATOM   1324  HE2 TYR A  81      -2.625  16.016  13.462  1.00110.00           H  
ATOM   1325  HH  TYR A  81      -4.366  14.758  14.027  1.00110.00           H  
ATOM   1326  N   ILE A  82      -0.433  12.988   9.138  1.00 30.00           N  
ATOM   1327  CA  ILE A  82      -1.585  13.148   8.178  1.00 30.00           C  
ATOM   1328  C   ILE A  82      -2.866  13.104   9.065  1.00 30.00           C  
ATOM   1329  O   ILE A  82      -3.157  12.123   9.796  1.00 30.00           O  
ATOM   1330  CB  ILE A  82      -1.587  12.035   7.036  1.00 30.00           C  
ATOM   1331  CG1 ILE A  82      -0.798  12.473   5.746  1.00 30.00           C  
ATOM   1332  CG2 ILE A  82      -2.931  11.451   6.728  1.00 30.00           C  
ATOM   1333  CD1 ILE A  82       0.689  12.807   6.021  1.00 30.00           C  
ATOM   1334  H   ILE A  82      -0.252  12.038   9.433  1.00110.00           H  
ATOM   1335  HA  ILE A  82      -1.519  14.125   7.695  1.00110.00           H  
ATOM   1336  HB  ILE A  82      -1.018  11.191   7.426  1.00110.00           H  
ATOM   1337 HG12 ILE A  82      -0.844  11.682   4.995  1.00110.00           H  
ATOM   1338 HG13 ILE A  82      -1.279  13.346   5.304  1.00110.00           H  
ATOM   1339 HG21 ILE A  82      -2.875  10.772   5.878  1.00110.00           H  
ATOM   1340 HG22 ILE A  82      -3.310  10.854   7.555  1.00110.00           H  
ATOM   1341 HG23 ILE A  82      -3.661  12.221   6.478  1.00110.00           H  
ATOM   1342 HD11 ILE A  82       1.144  12.084   6.700  1.00110.00           H  
ATOM   1343 HD12 ILE A  82       1.264  12.800   5.095  1.00110.00           H  
ATOM   1344 HD13 ILE A  82       0.796  13.797   6.466  1.00110.00           H  
ATOM   1345  N   SER A  83      -3.494  14.269   9.130  1.00 30.00           N  
ATOM   1346  CA  SER A  83      -4.718  14.505   9.873  1.00 30.00           C  
ATOM   1347  C   SER A  83      -6.032  13.955   9.203  1.00 30.00           C  
ATOM   1348  O   SER A  83      -6.956  13.644   9.965  1.00 30.00           O  
ATOM   1349  CB  SER A  83      -4.770  15.992  10.020  1.00 30.00           C  
ATOM   1350  OG  SER A  83      -4.589  16.641   8.791  1.00 30.00           O  
ATOM   1351  H   SER A  83      -3.158  15.057   8.594  1.00110.00           H  
ATOM   1352  HA  SER A  83      -4.634  14.059  10.866  1.00110.00           H  
ATOM   1353  HB2 SER A  83      -5.715  16.311  10.461  1.00110.00           H  
ATOM   1354  HB3 SER A  83      -3.985  16.328  10.700  1.00110.00           H  
ATOM   1355  HG  SER A  83      -4.480  17.580   8.965  1.00110.00           H  
ATOM   1356  N   ASN A  84      -6.065  13.557   7.941  1.00 30.00           N  
ATOM   1357  CA  ASN A  84      -7.199  12.850   7.353  1.00 30.00           C  
ATOM   1358  C   ASN A  84      -7.158  11.398   7.822  1.00 30.00           C  
ATOM   1359  O   ASN A  84      -8.243  10.862   8.103  1.00 30.00           O  
ATOM   1360  CB  ASN A  84      -6.932  12.736   5.802  1.00 30.00           C  
ATOM   1361  CG  ASN A  84      -7.378  13.944   4.954  1.00 30.00           C  
ATOM   1362  OD1 ASN A  84      -8.532  14.095   4.595  1.00 30.00           O  
ATOM   1363  ND2 ASN A  84      -6.436  14.776   4.576  1.00 30.00           N  
ATOM   1364  H   ASN A  84      -5.265  13.714   7.345  1.00110.00           H  
ATOM   1365  HA  ASN A  84      -8.128  13.381   7.576  1.00110.00           H  
ATOM   1366  HB2 ASN A  84      -5.885  12.498   5.610  1.00110.00           H  
ATOM   1367  HB3 ASN A  84      -7.502  11.901   5.386  1.00110.00           H  
ATOM   1368 HD21 ASN A  84      -6.666  15.560   3.983  1.00110.00           H  
ATOM   1369 HD22 ASN A  84      -5.471  14.613   4.827  1.00110.00           H  
ATOM   1370  N   GLY A  85      -5.969  10.780   7.909  1.00 30.00           N  
ATOM   1371  CA  GLY A  85      -5.860   9.326   8.112  1.00 30.00           C  
ATOM   1372  C   GLY A  85      -5.870   8.556   6.765  1.00 30.00           C  
ATOM   1373  O   GLY A  85      -5.418   9.141   5.744  1.00 30.00           O  
ATOM   1374  H   GLY A  85      -5.121  11.283   7.696  1.00110.00           H  
ATOM   1375  HA2 GLY A  85      -4.913   9.122   8.606  1.00110.00           H  
ATOM   1376  HA3 GLY A  85      -6.646   8.955   8.773  1.00110.00           H  
ATOM   1377  N   CYS A  86      -6.243   7.294   6.826  1.00 30.00           N  
ATOM   1378  CA  CYS A  86      -6.130   6.363   5.720  1.00 30.00           C  
ATOM   1379  C   CYS A  86      -7.118   6.632   4.614  1.00 30.00           C  
ATOM   1380  O   CYS A  86      -8.206   7.216   4.817  1.00 30.00           O  
ATOM   1381  CB  CYS A  86      -6.028   4.882   6.189  1.00 30.00           C  
ATOM   1382  SG  CYS A  86      -7.652   4.247   6.680  1.00 30.00           S  
ATOM   1383  H   CYS A  86      -6.569   6.905   7.701  1.00110.00           H  
ATOM   1384  HA  CYS A  86      -5.145   6.571   5.301  1.00110.00           H  
ATOM   1385  HB2 CYS A  86      -5.673   4.278   5.356  1.00110.00           H  
ATOM   1386  HB3 CYS A  86      -5.296   4.772   6.989  1.00110.00           H  
ATOM   1387  N   LEU A  87      -6.641   6.268   3.401  1.00 30.00           N  
ATOM   1388  CA  LEU A  87      -7.372   6.369   2.174  1.00 30.00           C  
ATOM   1389  C   LEU A  87      -8.686   5.569   2.323  1.00 30.00           C  
ATOM   1390  O   LEU A  87      -9.678   6.130   1.780  1.00 30.00           O  
ATOM   1391  CB  LEU A  87      -6.612   5.804   0.943  1.00 30.00           C  
ATOM   1392  CG  LEU A  87      -7.179   5.991  -0.436  1.00 30.00           C  
ATOM   1393  CD1 LEU A  87      -7.681   7.388  -0.782  1.00 30.00           C  
ATOM   1394  CD2 LEU A  87      -6.395   5.336  -1.618  1.00 30.00           C  
ATOM   1395  H   LEU A  87      -5.711   5.868   3.330  1.00110.00           H  
ATOM   1396  HA  LEU A  87      -7.605   7.423   2.021  1.00110.00           H  
ATOM   1397  HB2 LEU A  87      -5.622   6.260   0.941  1.00110.00           H  
ATOM   1398  HB3 LEU A  87      -6.447   4.743   1.062  1.00110.00           H  
ATOM   1399  HG  LEU A  87      -8.093   5.399  -0.420  1.00110.00           H  
ATOM   1400 HD11 LEU A  87      -8.766   7.445  -0.727  1.00110.00           H  
ATOM   1401 HD12 LEU A  87      -7.285   8.143  -0.105  1.00110.00           H  
ATOM   1402 HD13 LEU A  87      -7.408   7.696  -1.785  1.00110.00           H  
ATOM   1403 HD21 LEU A  87      -6.768   5.657  -2.590  1.00110.00           H  
ATOM   1404 HD22 LEU A  87      -5.332   5.570  -1.570  1.00110.00           H  
ATOM   1405 HD23 LEU A  87      -6.490   4.250  -1.583  1.00110.00           H  
ATOM   1406  N   LEU A  88      -8.800   4.436   3.090  1.00 30.00           N  
ATOM   1407  CA  LEU A  88     -10.105   3.804   3.351  1.00 30.00           C  
ATOM   1408  C   LEU A  88     -11.076   4.731   4.233  1.00 30.00           C  
ATOM   1409  O   LEU A  88     -12.259   4.765   3.915  1.00 30.00           O  
ATOM   1410  CB  LEU A  88      -9.705   2.431   4.042  1.00 30.00           C  
ATOM   1411  CG  LEU A  88     -10.733   1.350   4.105  1.00 30.00           C  
ATOM   1412  CD1 LEU A  88     -11.188   0.844   2.746  1.00 30.00           C  
ATOM   1413  CD2 LEU A  88     -10.368   0.227   5.082  1.00 30.00           C  
ATOM   1414  H   LEU A  88      -7.988   4.036   3.537  1.00110.00           H  
ATOM   1415  HA  LEU A  88     -10.589   3.607   2.393  1.00110.00           H  
ATOM   1416  HB2 LEU A  88      -8.831   2.010   3.546  1.00110.00           H  
ATOM   1417  HB3 LEU A  88      -9.376   2.659   5.055  1.00110.00           H  
ATOM   1418  HG  LEU A  88     -11.608   1.827   4.549  1.00110.00           H  
ATOM   1419 HD11 LEU A  88     -12.247   1.046   2.603  1.00110.00           H  
ATOM   1420 HD12 LEU A  88     -10.658   1.323   1.923  1.00110.00           H  
ATOM   1421 HD13 LEU A  88     -11.052  -0.231   2.624  1.00110.00           H  
ATOM   1422 HD21 LEU A  88      -9.500   0.478   5.693  1.00110.00           H  
ATOM   1423 HD22 LEU A  88     -11.191   0.025   5.767  1.00110.00           H  
ATOM   1424 HD23 LEU A  88     -10.131  -0.708   4.574  1.00110.00           H  
ATOM   1425  N   ASN A  89     -10.585   5.578   5.143  1.00 30.00           N  
ATOM   1426  CA  ASN A  89     -11.432   6.405   6.017  1.00 30.00           C  
ATOM   1427  C   ASN A  89     -11.981   7.596   5.250  1.00 30.00           C  
ATOM   1428  O   ASN A  89     -13.169   7.965   5.345  1.00 30.00           O  
ATOM   1429  CB  ASN A  89     -10.602   6.984   7.163  1.00 30.00           C  
ATOM   1430  CG  ASN A  89     -10.332   5.953   8.259  1.00 30.00           C  
ATOM   1431  OD1 ASN A  89     -10.539   4.763   8.043  1.00 30.00           O  
ATOM   1432  ND2 ASN A  89     -10.035   6.350   9.510  1.00 30.00           N  
ATOM   1433  H   ASN A  89      -9.589   5.618   5.312  1.00110.00           H  
ATOM   1434  HA  ASN A  89     -12.248   5.784   6.396  1.00110.00           H  
ATOM   1435  HB2 ASN A  89      -9.665   7.425   6.830  1.00110.00           H  
ATOM   1436  HB3 ASN A  89     -11.157   7.788   7.652  1.00110.00           H  
ATOM   1437 HD21 ASN A  89      -9.968   5.673  10.262  1.00110.00           H  
ATOM   1438 HD22 ASN A  89      -9.931   7.338   9.724  1.00110.00           H  
ATOM   1439  N   TYR A  90     -11.154   8.158   4.390  1.00 30.00           N  
ATOM   1440  CA  TYR A  90     -11.456   9.209   3.336  1.00 30.00           C  
ATOM   1441  C   TYR A  90     -12.523   8.809   2.328  1.00 30.00           C  
ATOM   1442  O   TYR A  90     -13.396   9.587   2.103  1.00 30.00           O  
ATOM   1443  CB  TYR A  90     -10.172   9.820   2.678  1.00 30.00           C  
ATOM   1444  CG  TYR A  90     -10.426  10.810   1.581  1.00 30.00           C  
ATOM   1445  CD1 TYR A  90     -10.586  12.180   1.857  1.00 30.00           C  
ATOM   1446  CD2 TYR A  90     -10.589  10.272   0.283  1.00 30.00           C  
ATOM   1447  CE1 TYR A  90     -10.831  13.082   0.813  1.00 30.00           C  
ATOM   1448  CE2 TYR A  90     -10.832  11.206  -0.733  1.00 30.00           C  
ATOM   1449  CZ  TYR A  90     -11.006  12.598  -0.474  1.00 30.00           C  
ATOM   1450  OH  TYR A  90     -11.486  13.416  -1.509  1.00 30.00           O  
ATOM   1451  H   TYR A  90     -10.207   7.803   4.364  1.00110.00           H  
ATOM   1452  HA  TYR A  90     -11.880  10.037   3.904  1.00110.00           H  
ATOM   1453  HB2 TYR A  90      -9.593  10.303   3.466  1.00110.00           H  
ATOM   1454  HB3 TYR A  90      -9.547   9.015   2.289  1.00110.00           H  
ATOM   1455  HD1 TYR A  90     -10.494  12.546   2.870  1.00110.00           H  
ATOM   1456  HD2 TYR A  90     -10.501   9.216   0.073  1.00110.00           H  
ATOM   1457  HE1 TYR A  90     -10.970  14.131   1.030  1.00110.00           H  
ATOM   1458  HE2 TYR A  90     -10.977  10.844  -1.739  1.00110.00           H  
ATOM   1459  HH  TYR A  90     -11.711  14.301  -1.216  1.00110.00           H  
ATOM   1460  N   LEU A  91     -12.358   7.636   1.749  1.00 30.00           N  
ATOM   1461  CA  LEU A  91     -13.288   7.175   0.790  1.00 30.00           C  
ATOM   1462  C   LEU A  91     -14.682   6.929   1.488  1.00 30.00           C  
ATOM   1463  O   LEU A  91     -15.738   7.252   0.918  1.00 30.00           O  
ATOM   1464  CB  LEU A  91     -12.719   5.815   0.229  1.00 30.00           C  
ATOM   1465  CG  LEU A  91     -11.541   5.997  -0.744  1.00 30.00           C  
ATOM   1466  CD1 LEU A  91     -10.874   4.662  -0.875  1.00 30.00           C  
ATOM   1467  CD2 LEU A  91     -11.882   6.576  -2.147  1.00 30.00           C  
ATOM   1468  H   LEU A  91     -11.566   7.045   1.965  1.00110.00           H  
ATOM   1469  HA  LEU A  91     -13.408   7.897  -0.018  1.00110.00           H  
ATOM   1470  HB2 LEU A  91     -12.441   5.169   1.064  1.00110.00           H  
ATOM   1471  HB3 LEU A  91     -13.502   5.301  -0.310  1.00110.00           H  
ATOM   1472  HG  LEU A  91     -10.826   6.682  -0.300  1.00110.00           H  
ATOM   1473 HD11 LEU A  91     -11.577   3.895  -1.201  1.00110.00           H  
ATOM   1474 HD12 LEU A  91     -10.054   4.692  -1.591  1.00110.00           H  
ATOM   1475 HD13 LEU A  91     -10.450   4.324   0.069  1.00110.00           H  
ATOM   1476 HD21 LEU A  91     -11.595   7.623  -2.181  1.00110.00           H  
ATOM   1477 HD22 LEU A  91     -11.362   6.070  -2.960  1.00110.00           H  
ATOM   1478 HD23 LEU A  91     -12.950   6.525  -2.355  1.00110.00           H  
ATOM   1479  N   ARG A  92     -14.714   6.475   2.744  1.00 30.00           N  
ATOM   1480  CA  ARG A  92     -15.926   6.252   3.522  1.00 30.00           C  
ATOM   1481  C   ARG A  92     -16.627   7.584   3.810  1.00 30.00           C  
ATOM   1482  O   ARG A  92     -17.819   7.670   3.673  1.00 30.00           O  
ATOM   1483  CB  ARG A  92     -15.592   5.313   4.633  1.00 30.00           C  
ATOM   1484  CG  ARG A  92     -15.164   3.937   4.147  1.00 30.00           C  
ATOM   1485  CD  ARG A  92     -14.605   3.021   5.296  1.00 30.00           C  
ATOM   1486  NE  ARG A  92     -15.588   2.660   6.279  1.00 30.00           N  
ATOM   1487  CZ  ARG A  92     -16.647   1.929   6.037  1.00 30.00           C  
ATOM   1488  NH1 ARG A  92     -16.801   1.077   4.965  1.00 30.00           N  
ATOM   1489  NH2 ARG A  92     -17.758   2.041   6.852  1.00 30.00           N1+
ATOM   1490  H   ARG A  92     -13.843   6.248   3.206  1.00110.00           H  
ATOM   1491  HA  ARG A  92     -16.620   5.709   2.875  1.00110.00           H  
ATOM   1492  HB2 ARG A  92     -14.813   5.751   5.258  1.00110.00           H  
ATOM   1493  HB3 ARG A  92     -16.467   5.204   5.276  1.00110.00           H  
ATOM   1494  HG2 ARG A  92     -16.073   3.486   3.750  1.00110.00           H  
ATOM   1495  HG3 ARG A  92     -14.486   3.946   3.298  1.00110.00           H  
ATOM   1496  HD2 ARG A  92     -14.047   2.167   4.910  1.00110.00           H  
ATOM   1497  HD3 ARG A  92     -13.880   3.605   5.864  1.00110.00           H  
ATOM   1498  HE  ARG A  92     -15.572   3.209   7.126  1.00110.00           H  
ATOM   1499 HH11 ARG A  92     -17.653   0.554   4.834  1.00110.00           H  
ATOM   1500 HH12 ARG A  92     -16.055   0.993   4.284  1.00110.00           H  
ATOM   1501 HH21 ARG A  92     -18.597   1.518   6.652  1.00110.00           H  
ATOM   1502 HH22 ARG A  92     -17.738   2.644   7.661  1.00110.00           H  
ATOM   1503  N   SER A  93     -15.904   8.620   4.311  1.00 30.00           N  
ATOM   1504  CA  SER A  93     -16.371   9.905   4.791  1.00 30.00           C  
ATOM   1505  C   SER A  93     -16.813  10.887   3.696  1.00 30.00           C  
ATOM   1506  O   SER A  93     -17.830  11.590   3.864  1.00 30.00           O  
ATOM   1507  CB  SER A  93     -15.354  10.511   5.738  1.00 30.00           C  
ATOM   1508  OG  SER A  93     -13.995  10.728   5.167  1.00 30.00           O  
ATOM   1509  H   SER A  93     -14.910   8.473   4.426  1.00110.00           H  
ATOM   1510  HA  SER A  93     -17.264   9.705   5.386  1.00110.00           H  
ATOM   1511  HB2 SER A  93     -15.717  11.468   6.115  1.00110.00           H  
ATOM   1512  HB3 SER A  93     -15.243   9.869   6.612  1.00110.00           H  
ATOM   1513  HG  SER A  93     -13.532   9.884   5.172  1.00110.00           H  
ATOM   1514  N   HIS A  94     -16.072  11.006   2.587  1.00 30.00           N  
ATOM   1515  CA  HIS A  94     -16.347  12.007   1.523  1.00 30.00           C  
ATOM   1516  C   HIS A  94     -16.840  11.321   0.210  1.00 30.00           C  
ATOM   1517  O   HIS A  94     -16.895  11.949  -0.846  1.00 30.00           O  
ATOM   1518  CB  HIS A  94     -15.097  12.856   1.239  1.00 30.00           C  
ATOM   1519  CG  HIS A  94     -14.386  13.646   2.318  1.00 30.00           C  
ATOM   1520  ND1 HIS A  94     -13.969  13.080   3.517  1.00 30.00           N  
ATOM   1521  CD2 HIS A  94     -14.044  14.964   2.391  1.00 30.00           C  
ATOM   1522  CE1 HIS A  94     -13.327  14.039   4.169  1.00 30.00           C  
ATOM   1523  NE2 HIS A  94     -13.354  15.196   3.601  1.00 30.00           N  
ATOM   1524  H   HIS A  94     -15.244  10.436   2.467  1.00110.00           H  
ATOM   1525  HA  HIS A  94     -17.136  12.697   1.823  1.00110.00           H  
ATOM   1526  HB2 HIS A  94     -14.335  12.209   0.799  1.00110.00           H  
ATOM   1527  HB3 HIS A  94     -15.336  13.578   0.457  1.00110.00           H  
ATOM   1528  HD1 HIS A  94     -14.072  12.118   3.816  1.00110.00           H  
ATOM   1529  HD2 HIS A  94     -14.209  15.757   1.678  1.00110.00           H  
ATOM   1530  HE1 HIS A  94     -12.862  13.874   5.130  1.00110.00           H  
ATOM   1531  N   GLY A  95     -17.279  10.083   0.389  1.00 30.00           N  
ATOM   1532  CA  GLY A  95     -18.002   9.142  -0.442  1.00 30.00           C  
ATOM   1533  C   GLY A  95     -19.125   9.807  -1.214  1.00 30.00           C  
ATOM   1534  O   GLY A  95     -19.194   9.506  -2.390  1.00 30.00           O  
ATOM   1535  H   GLY A  95     -17.138   9.732   1.326  1.00110.00           H  
ATOM   1536  HA2 GLY A  95     -17.298   8.665  -1.126  1.00110.00           H  
ATOM   1537  HA3 GLY A  95     -18.418   8.356   0.189  1.00110.00           H  
ATOM   1538  N   LYS A  96     -19.878  10.836  -0.685  1.00 30.00           N  
ATOM   1539  CA  LYS A  96     -20.847  11.600  -1.483  1.00 30.00           C  
ATOM   1540  C   LYS A  96     -20.292  12.848  -2.272  1.00 30.00           C  
ATOM   1541  O   LYS A  96     -21.020  13.479  -2.993  1.00 30.00           O  
ATOM   1542  CB  LYS A  96     -21.997  12.187  -0.646  1.00 30.00           C  
ATOM   1543  CG  LYS A  96     -22.746  11.265   0.250  1.00 30.00           C  
ATOM   1544  CD  LYS A  96     -24.195  11.808   0.618  1.00 30.00           C  
ATOM   1545  CE  LYS A  96     -24.912  11.094   1.706  1.00 30.00           C  
ATOM   1546  NZ  LYS A  96     -24.458  11.352   3.087  1.00 30.00           N1+
ATOM   1547  H   LYS A  96     -19.747  11.120   0.275  1.00110.00           H  
ATOM   1548  HA  LYS A  96     -21.295  10.934  -2.223  1.00110.00           H  
ATOM   1549  HB2 LYS A  96     -21.628  13.011  -0.031  1.00110.00           H  
ATOM   1550  HB3 LYS A  96     -22.726  12.632  -1.327  1.00110.00           H  
ATOM   1551  HG2 LYS A  96     -22.845  10.290  -0.228  1.00110.00           H  
ATOM   1552  HG3 LYS A  96     -22.165  11.099   1.158  1.00110.00           H  
ATOM   1553  HD2 LYS A  96     -24.133  12.872   0.856  1.00110.00           H  
ATOM   1554  HD3 LYS A  96     -24.810  11.755  -0.281  1.00110.00           H  
ATOM   1555  HE2 LYS A  96     -25.965  11.378   1.671  1.00110.00           H  
ATOM   1556  HE3 LYS A  96     -24.882  10.020   1.523  1.00110.00           H  
ATOM   1557  HZ1 LYS A  96     -25.030  10.829   3.734  1.00110.00           H  
ATOM   1558  HZ2 LYS A  96     -23.494  11.066   3.184  1.00110.00           H  
ATOM   1559  HZ3 LYS A  96     -24.538  12.338   3.291  1.00110.00           H  
ATOM   1560  N   GLY A  97     -19.045  13.264  -2.080  1.00 30.00           N  
ATOM   1561  CA  GLY A  97     -18.314  14.345  -2.691  1.00 30.00           C  
ATOM   1562  C   GLY A  97     -17.272  13.777  -3.678  1.00 30.00           C  
ATOM   1563  O   GLY A  97     -16.441  14.567  -4.127  1.00 30.00           O  
ATOM   1564  H   GLY A  97     -18.481  12.708  -1.450  1.00110.00           H  
ATOM   1565  HA2 GLY A  97     -18.974  15.038  -3.216  1.00110.00           H  
ATOM   1566  HA3 GLY A  97     -17.802  14.910  -1.911  1.00110.00           H  
ATOM   1567  N   LEU A  98     -17.152  12.446  -3.963  1.00 30.00           N  
ATOM   1568  CA  LEU A  98     -16.088  11.855  -4.734  1.00 30.00           C  
ATOM   1569  C   LEU A  98     -16.610  11.488  -6.144  1.00 30.00           C  
ATOM   1570  O   LEU A  98     -17.701  10.971  -6.210  1.00 30.00           O  
ATOM   1571  CB  LEU A  98     -15.666  10.514  -4.046  1.00 30.00           C  
ATOM   1572  CG  LEU A  98     -14.507  10.650  -3.109  1.00 30.00           C  
ATOM   1573  CD1 LEU A  98     -14.173   9.442  -2.277  1.00 30.00           C  
ATOM   1574  CD2 LEU A  98     -13.239  11.152  -3.901  1.00 30.00           C  
ATOM   1575  H   LEU A  98     -17.824  11.799  -3.577  1.00110.00           H  
ATOM   1576  HA  LEU A  98     -15.243  12.536  -4.840  1.00110.00           H  
ATOM   1577  HB2 LEU A  98     -16.519  10.087  -3.516  1.00110.00           H  
ATOM   1578  HB3 LEU A  98     -15.388   9.763  -4.790  1.00110.00           H  
ATOM   1579  HG  LEU A  98     -14.761  11.442  -2.402  1.00110.00           H  
ATOM   1580 HD11 LEU A  98     -13.122   9.409  -1.992  1.00110.00           H  
ATOM   1581 HD12 LEU A  98     -14.749   9.446  -1.350  1.00110.00           H  
ATOM   1582 HD13 LEU A  98     -14.405   8.517  -2.802  1.00110.00           H  
ATOM   1583 HD21 LEU A  98     -12.958  12.138  -3.535  1.00110.00           H  
ATOM   1584 HD22 LEU A  98     -12.376  10.512  -3.760  1.00110.00           H  
ATOM   1585 HD23 LEU A  98     -13.398  11.224  -4.977  1.00110.00           H  
ATOM   1586  N   GLU A  99     -15.853  11.844  -7.196  1.00 30.00           N  
ATOM   1587  CA  GLU A  99     -16.275  11.720  -8.646  1.00 30.00           C  
ATOM   1588  C   GLU A  99     -15.206  10.910  -9.326  1.00 30.00           C  
ATOM   1589  O   GLU A  99     -14.023  11.008  -8.884  1.00 30.00           O  
ATOM   1590  CB  GLU A  99     -16.474  13.102  -9.366  1.00 30.00           C  
ATOM   1591  CG  GLU A  99     -17.597  13.839  -8.703  1.00 30.00           C  
ATOM   1592  CD  GLU A  99     -17.875  15.236  -9.323  1.00 30.00           C  
ATOM   1593  OE1 GLU A  99     -17.029  16.135  -9.291  1.00 30.00           O  
ATOM   1594  OE2 GLU A  99     -18.928  15.438  -9.874  1.00 30.00           O1-
ATOM   1595  H   GLU A  99     -14.954  12.276  -7.040  1.00110.00           H  
ATOM   1596  HA  GLU A  99     -17.220  11.180  -8.670  1.00110.00           H  
ATOM   1597  HB2 GLU A  99     -15.553  13.685  -9.307  1.00110.00           H  
ATOM   1598  HB3 GLU A  99     -16.689  12.967 -10.427  1.00110.00           H  
ATOM   1599  HG2 GLU A  99     -18.507  13.237  -8.737  1.00110.00           H  
ATOM   1600  HG3 GLU A  99     -17.380  13.998  -7.646  1.00110.00           H  
ATOM   1601  N   PRO A 100     -15.545  10.028 -10.336  1.00 30.00           N  
ATOM   1602  CA  PRO A 100     -14.682   8.946 -10.787  1.00 30.00           C  
ATOM   1603  C   PRO A 100     -13.364   9.436 -11.487  1.00 30.00           C  
ATOM   1604  O   PRO A 100     -12.431   8.614 -11.479  1.00 30.00           O  
ATOM   1605  CB  PRO A 100     -15.569   8.092 -11.687  1.00 30.00           C  
ATOM   1606  CG  PRO A 100     -16.847   8.952 -11.969  1.00 30.00           C  
ATOM   1607  CD  PRO A 100     -16.943   9.967 -10.889  1.00 30.00           C  
ATOM   1608  HA  PRO A 100     -14.384   8.351  -9.925  1.00110.00           H  
ATOM   1609  HB2 PRO A 100     -15.083   7.750 -12.601  1.00110.00           H  
ATOM   1610  HB3 PRO A 100     -15.861   7.198 -11.135  1.00110.00           H  
ATOM   1611  HG2 PRO A 100     -16.699   9.476 -12.913  1.00110.00           H  
ATOM   1612  HG3 PRO A 100     -17.750   8.351 -12.079  1.00110.00           H  
ATOM   1613  HD2 PRO A 100     -17.309  10.924 -11.263  1.00110.00           H  
ATOM   1614  HD3 PRO A 100     -17.625   9.602 -10.121  1.00110.00           H  
ATOM   1615  N   SER A 101     -13.242  10.707 -11.949  1.00 30.00           N  
ATOM   1616  CA  SER A 101     -11.900  11.341 -12.254  1.00 30.00           C  
ATOM   1617  C   SER A 101     -10.915  11.312 -11.206  1.00 30.00           C  
ATOM   1618  O   SER A 101      -9.765  10.980 -11.553  1.00 30.00           O  
ATOM   1619  CB  SER A 101     -12.275  12.740 -12.854  1.00 30.00           C  
ATOM   1620  OG  SER A 101     -12.967  13.469 -11.884  1.00 30.00           O  
ATOM   1621  H   SER A 101     -14.029  11.340 -11.915  1.00110.00           H  
ATOM   1622  HA  SER A 101     -11.490  10.766 -13.084  1.00110.00           H  
ATOM   1623  HB2 SER A 101     -11.379  13.288 -13.150  1.00110.00           H  
ATOM   1624  HB3 SER A 101     -12.898  12.632 -13.743  1.00110.00           H  
ATOM   1625  HG  SER A 101     -13.176  14.336 -12.242  1.00110.00           H  
ATOM   1626  N   GLN A 102     -11.274  11.677  -9.933  1.00 30.00           N  
ATOM   1627  CA  GLN A 102     -10.295  11.743  -8.859  1.00 30.00           C  
ATOM   1628  C   GLN A 102      -9.857  10.320  -8.388  1.00 30.00           C  
ATOM   1629  O   GLN A 102      -8.690  10.207  -7.980  1.00 30.00           O  
ATOM   1630  CB  GLN A 102     -10.994  12.480  -7.649  1.00 30.00           C  
ATOM   1631  CG  GLN A 102     -10.060  12.831  -6.459  1.00 30.00           C  
ATOM   1632  CD  GLN A 102     -10.727  13.376  -5.227  1.00 30.00           C  
ATOM   1633  OE1 GLN A 102     -11.931  13.700  -5.215  1.00 30.00           O  
ATOM   1634  NE2 GLN A 102     -10.012  13.228  -4.137  1.00 30.00           N  
ATOM   1635  H   GLN A 102     -12.227  11.939  -9.718  1.00110.00           H  
ATOM   1636  HA  GLN A 102      -9.422  12.312  -9.186  1.00110.00           H  
ATOM   1637  HB2 GLN A 102     -11.447  13.405  -8.010  1.00110.00           H  
ATOM   1638  HB3 GLN A 102     -11.823  11.868  -7.287  1.00110.00           H  
ATOM   1639  HG2 GLN A 102      -9.506  11.940  -6.163  1.00110.00           H  
ATOM   1640  HG3 GLN A 102      -9.313  13.552  -6.792  1.00110.00           H  
ATOM   1641 HE21 GLN A 102     -10.418  13.443  -3.235  1.00110.00           H  
ATOM   1642 HE22 GLN A 102      -9.063  12.887  -4.186  1.00110.00           H  
ATOM   1643  N   LEU A 103     -10.741   9.318  -8.473  1.00 30.00           N  
ATOM   1644  CA  LEU A 103     -10.381   7.906  -8.350  1.00 30.00           C  
ATOM   1645  C   LEU A 103      -9.280   7.430  -9.348  1.00 30.00           C  
ATOM   1646  O   LEU A 103      -8.401   6.741  -8.909  1.00 30.00           O  
ATOM   1647  CB  LEU A 103     -11.764   7.148  -8.318  1.00 30.00           C  
ATOM   1648  CG  LEU A 103     -12.975   7.638  -7.444  1.00 30.00           C  
ATOM   1649  CD1 LEU A 103     -14.266   6.761  -7.648  1.00 30.00           C  
ATOM   1650  CD2 LEU A 103     -12.700   7.846  -5.928  1.00 30.00           C  
ATOM   1651  H   LEU A 103     -11.679   9.513  -8.794  1.00110.00           H  
ATOM   1652  HA  LEU A 103      -9.949   7.795  -7.353  1.00110.00           H  
ATOM   1653  HB2 LEU A 103     -12.124   7.111  -9.345  1.00110.00           H  
ATOM   1654  HB3 LEU A 103     -11.569   6.110  -8.060  1.00110.00           H  
ATOM   1655  HG  LEU A 103     -13.238   8.622  -7.830  1.00110.00           H  
ATOM   1656 HD11 LEU A 103     -14.169   6.101  -8.510  1.00110.00           H  
ATOM   1657 HD12 LEU A 103     -14.482   6.124  -6.789  1.00110.00           H  
ATOM   1658 HD13 LEU A 103     -15.142   7.388  -7.817  1.00110.00           H  
ATOM   1659 HD21 LEU A 103     -13.434   7.360  -5.286  1.00110.00           H  
ATOM   1660 HD22 LEU A 103     -11.723   7.458  -5.647  1.00110.00           H  
ATOM   1661 HD23 LEU A 103     -12.711   8.907  -5.681  1.00110.00           H  
ATOM   1662  N   LEU A 104      -9.337   7.822 -10.589  1.00 30.00           N  
ATOM   1663  CA  LEU A 104      -8.262   7.720 -11.624  1.00 30.00           C  
ATOM   1664  C   LEU A 104      -6.880   8.169 -11.198  1.00 30.00           C  
ATOM   1665  O   LEU A 104      -5.866   7.632 -11.607  1.00 30.00           O  
ATOM   1666  CB  LEU A 104      -8.706   8.323 -12.954  1.00 30.00           C  
ATOM   1667  CG  LEU A 104     -10.039   7.741 -13.541  1.00 30.00           C  
ATOM   1668  CD1 LEU A 104     -10.535   8.628 -14.657  1.00 30.00           C  
ATOM   1669  CD2 LEU A 104      -9.904   6.214 -14.009  1.00 30.00           C  
ATOM   1670  H   LEU A 104     -10.138   8.371 -10.871  1.00110.00           H  
ATOM   1671  HA  LEU A 104      -8.153   6.647 -11.795  1.00110.00           H  
ATOM   1672  HB2 LEU A 104      -8.747   9.401 -12.880  1.00110.00           H  
ATOM   1673  HB3 LEU A 104      -7.921   8.150 -13.692  1.00110.00           H  
ATOM   1674  HG  LEU A 104     -10.783   7.734 -12.766  1.00110.00           H  
ATOM   1675 HD11 LEU A 104     -10.516   8.109 -15.612  1.00110.00           H  
ATOM   1676 HD12 LEU A 104     -11.570   8.924 -14.486  1.00110.00           H  
ATOM   1677 HD13 LEU A 104      -9.949   9.539 -14.778  1.00110.00           H  
ATOM   1678 HD21 LEU A 104      -9.855   5.542 -13.153  1.00110.00           H  
ATOM   1679 HD22 LEU A 104     -10.765   5.914 -14.606  1.00110.00           H  
ATOM   1680 HD23 LEU A 104      -9.010   6.059 -14.611  1.00110.00           H  
ATOM   1681  N   GLU A 105      -6.890   9.210 -10.323  1.00 30.00           N  
ATOM   1682  CA  GLU A 105      -5.640   9.807  -9.856  1.00 30.00           C  
ATOM   1683  C   GLU A 105      -5.038   9.112  -8.622  1.00 30.00           C  
ATOM   1684  O   GLU A 105      -3.826   8.950  -8.620  1.00 30.00           O  
ATOM   1685  CB  GLU A 105      -5.797  11.342  -9.645  1.00 30.00           C  
ATOM   1686  CG  GLU A 105      -6.478  12.099 -10.793  1.00 30.00           C  
ATOM   1687  CD  GLU A 105      -6.708  13.559 -10.438  1.00 30.00           C  
ATOM   1688  OE1 GLU A 105      -7.176  14.321 -11.308  1.00 30.00           O  
ATOM   1689  OE2 GLU A 105      -6.543  13.964  -9.279  1.00 30.00           O1-
ATOM   1690  H   GLU A 105      -7.756   9.622 -10.003  1.00110.00           H  
ATOM   1691  HA  GLU A 105      -4.907   9.717 -10.657  1.00110.00           H  
ATOM   1692  HB2 GLU A 105      -6.364  11.476  -8.721  1.00110.00           H  
ATOM   1693  HB3 GLU A 105      -4.812  11.773  -9.459  1.00110.00           H  
ATOM   1694  HG2 GLU A 105      -5.869  12.034 -11.695  1.00110.00           H  
ATOM   1695  HG3 GLU A 105      -7.443  11.659 -11.028  1.00110.00           H  
ATOM   1696  N   MET A 106      -5.851   8.552  -7.670  1.00 30.00           N  
ATOM   1697  CA  MET A 106      -5.398   7.565  -6.609  1.00 30.00           C  
ATOM   1698  C   MET A 106      -4.648   6.291  -7.164  1.00 30.00           C  
ATOM   1699  O   MET A 106      -3.674   5.766  -6.579  1.00 30.00           O  
ATOM   1700  CB  MET A 106      -6.550   7.156  -5.661  1.00 30.00           C  
ATOM   1701  CG  MET A 106      -7.431   8.276  -5.109  1.00 30.00           C  
ATOM   1702  SD  MET A 106      -8.894   7.758  -4.146  1.00 30.00           S  
ATOM   1703  CE  MET A 106      -9.927   9.200  -4.185  1.00 30.00           C  
ATOM   1704  H   MET A 106      -6.849   8.703  -7.734  1.00110.00           H  
ATOM   1705  HA  MET A 106      -4.668   8.106  -6.005  1.00110.00           H  
ATOM   1706  HB2 MET A 106      -7.199   6.459  -6.192  1.00110.00           H  
ATOM   1707  HB3 MET A 106      -6.139   6.588  -4.827  1.00110.00           H  
ATOM   1708  HG2 MET A 106      -6.839   8.956  -4.499  1.00110.00           H  
ATOM   1709  HG3 MET A 106      -7.811   8.871  -5.937  1.00110.00           H  
ATOM   1710  HE1 MET A 106     -10.143   9.491  -5.213  1.00110.00           H  
ATOM   1711  HE2 MET A 106     -10.864   8.989  -3.683  1.00110.00           H  
ATOM   1712  HE3 MET A 106      -9.439  10.034  -3.681  1.00110.00           H  
ATOM   1713  N   CYS A 107      -5.085   5.934  -8.415  1.00 30.00           N  
ATOM   1714  CA  CYS A 107      -4.549   4.866  -9.172  1.00 30.00           C  
ATOM   1715  C   CYS A 107      -3.260   5.286  -9.923  1.00 30.00           C  
ATOM   1716  O   CYS A 107      -2.292   4.550  -9.863  1.00 30.00           O  
ATOM   1717  CB  CYS A 107      -5.547   4.346 -10.269  1.00 30.00           C  
ATOM   1718  SG  CYS A 107      -7.036   3.918  -9.421  1.00 30.00           S  
ATOM   1719  H   CYS A 107      -5.851   6.443  -8.834  1.00110.00           H  
ATOM   1720  HA  CYS A 107      -4.308   4.037  -8.502  1.00110.00           H  
ATOM   1721  HB2 CYS A 107      -5.767   5.095 -11.028  1.00110.00           H  
ATOM   1722  HB3 CYS A 107      -5.157   3.459 -10.768  1.00110.00           H  
ATOM   1723  HG  CYS A 107      -7.420   5.170  -9.145  1.00110.00           H  
ATOM   1724  N   TYR A 108      -3.263   6.537 -10.470  1.00 30.00           N  
ATOM   1725  CA  TYR A 108      -2.143   7.215 -11.103  1.00 30.00           C  
ATOM   1726  C   TYR A 108      -0.921   7.475 -10.121  1.00 30.00           C  
ATOM   1727  O   TYR A 108       0.206   7.080 -10.550  1.00 30.00           O  
ATOM   1728  CB  TYR A 108      -2.504   8.543 -11.885  1.00 30.00           C  
ATOM   1729  CG  TYR A 108      -1.447   8.994 -12.894  1.00 30.00           C  
ATOM   1730  CD1 TYR A 108      -1.707   8.823 -14.261  1.00 30.00           C  
ATOM   1731  CD2 TYR A 108      -0.221   9.574 -12.465  1.00 30.00           C  
ATOM   1732  CE1 TYR A 108      -0.748   9.163 -15.288  1.00 30.00           C  
ATOM   1733  CE2 TYR A 108       0.771   9.852 -13.442  1.00 30.00           C  
ATOM   1734  CZ  TYR A 108       0.485   9.715 -14.870  1.00 30.00           C  
ATOM   1735  OH  TYR A 108       1.470  10.073 -15.803  1.00 30.00           O  
ATOM   1736  H   TYR A 108      -4.117   7.077 -10.428  1.00110.00           H  
ATOM   1737  HA  TYR A 108      -1.783   6.511 -11.856  1.00110.00           H  
ATOM   1738  HB2 TYR A 108      -3.439   8.391 -12.424  1.00110.00           H  
ATOM   1739  HB3 TYR A 108      -2.691   9.355 -11.183  1.00110.00           H  
ATOM   1740  HD1 TYR A 108      -2.648   8.393 -14.572  1.00110.00           H  
ATOM   1741  HD2 TYR A 108      -0.008   9.739 -11.419  1.00110.00           H  
ATOM   1742  HE1 TYR A 108      -0.971   9.014 -16.335  1.00110.00           H  
ATOM   1743  HE2 TYR A 108       1.724  10.249 -13.127  1.00110.00           H  
ATOM   1744  HH  TYR A 108       2.272  10.409 -15.395  1.00110.00           H  
ATOM   1745  N   ASP A 109      -1.172   7.885  -8.885  1.00 30.00           N  
ATOM   1746  CA  ASP A 109      -0.165   8.220  -7.896  1.00 30.00           C  
ATOM   1747  C   ASP A 109       0.553   6.932  -7.407  1.00 30.00           C  
ATOM   1748  O   ASP A 109       1.737   6.834  -7.600  1.00 30.00           O  
ATOM   1749  CB  ASP A 109      -0.748   9.026  -6.682  1.00 30.00           C  
ATOM   1750  CG  ASP A 109      -0.824  10.518  -6.874  1.00 30.00           C  
ATOM   1751  OD1 ASP A 109      -1.379  11.236  -5.978  1.00 30.00           O  
ATOM   1752  OD2 ASP A 109      -0.114  11.152  -7.724  1.00 30.00           O1-
ATOM   1753  H   ASP A 109      -2.128   8.101  -8.630  1.00110.00           H  
ATOM   1754  HA  ASP A 109       0.601   8.809  -8.404  1.00110.00           H  
ATOM   1755  HB2 ASP A 109      -1.752   8.664  -6.458  1.00110.00           H  
ATOM   1756  HB3 ASP A 109      -0.153   8.838  -5.786  1.00110.00           H  
ATOM   1757  N   VAL A 110      -0.152   5.822  -6.944  1.00 30.00           N  
ATOM   1758  CA  VAL A 110       0.478   4.578  -6.614  1.00 30.00           C  
ATOM   1759  C   VAL A 110       1.343   3.974  -7.779  1.00 30.00           C  
ATOM   1760  O   VAL A 110       2.435   3.528  -7.554  1.00 30.00           O  
ATOM   1761  CB  VAL A 110      -0.317   3.535  -5.894  1.00 30.00           C  
ATOM   1762  CG1 VAL A 110      -0.764   4.080  -4.526  1.00 30.00           C  
ATOM   1763  CG2 VAL A 110      -1.373   2.884  -6.883  1.00 30.00           C  
ATOM   1764  H   VAL A 110      -1.157   5.863  -6.845  1.00110.00           H  
ATOM   1765  HA  VAL A 110       1.239   4.876  -5.888  1.00110.00           H  
ATOM   1766  HB  VAL A 110       0.370   2.729  -5.631  1.00110.00           H  
ATOM   1767 HG11 VAL A 110       0.077   4.440  -3.934  1.00110.00           H  
ATOM   1768 HG12 VAL A 110      -1.471   4.901  -4.640  1.00110.00           H  
ATOM   1769 HG13 VAL A 110      -1.262   3.302  -3.947  1.00110.00           H  
ATOM   1770 HG21 VAL A 110      -0.913   2.332  -7.701  1.00110.00           H  
ATOM   1771 HG22 VAL A 110      -2.004   2.177  -6.348  1.00110.00           H  
ATOM   1772 HG23 VAL A 110      -2.030   3.639  -7.312  1.00110.00           H  
ATOM   1773  N   CYS A 111       0.730   4.029  -9.001  1.00 30.00           N  
ATOM   1774  CA  CYS A 111       1.284   3.300 -10.150  1.00 30.00           C  
ATOM   1775  C   CYS A 111       2.517   3.979 -10.757  1.00 30.00           C  
ATOM   1776  O   CYS A 111       3.435   3.331 -11.172  1.00 30.00           O  
ATOM   1777  CB  CYS A 111       0.269   3.073 -11.265  1.00 30.00           C  
ATOM   1778  SG  CYS A 111      -0.842   1.795 -10.760  1.00 30.00           S  
ATOM   1779  H   CYS A 111      -0.184   4.447  -9.110  1.00110.00           H  
ATOM   1780  HA  CYS A 111       1.620   2.321  -9.802  1.00110.00           H  
ATOM   1781  HB2 CYS A 111      -0.295   3.976 -11.489  1.00110.00           H  
ATOM   1782  HB3 CYS A 111       0.747   2.740 -12.188  1.00110.00           H  
ATOM   1783  HG  CYS A 111      -1.514   2.544  -9.879  1.00110.00           H  
ATOM   1784  N   GLU A 112       2.651   5.312 -10.672  1.00 30.00           N  
ATOM   1785  CA  GLU A 112       3.854   6.057 -10.980  1.00 30.00           C  
ATOM   1786  C   GLU A 112       4.953   5.681 -10.055  1.00 30.00           C  
ATOM   1787  O   GLU A 112       6.154   5.701 -10.441  1.00 30.00           O  
ATOM   1788  CB  GLU A 112       3.605   7.515 -10.924  1.00 30.00           C  
ATOM   1789  CG  GLU A 112       4.797   8.336 -11.301  1.00 30.00           C  
ATOM   1790  CD  GLU A 112       4.452   9.857 -11.503  1.00 30.00           C  
ATOM   1791  OE1 GLU A 112       3.415  10.306 -10.967  1.00 30.00           O  
ATOM   1792  OE2 GLU A 112       5.235  10.528 -12.219  1.00 30.00           O1-
ATOM   1793  H   GLU A 112       1.880   5.859 -10.310  1.00110.00           H  
ATOM   1794  HA  GLU A 112       4.162   5.790 -11.992  1.00110.00           H  
ATOM   1795  HB2 GLU A 112       2.786   7.740 -11.609  1.00110.00           H  
ATOM   1796  HB3 GLU A 112       3.239   7.780  -9.936  1.00110.00           H  
ATOM   1797  HG2 GLU A 112       5.570   8.291 -10.534  1.00110.00           H  
ATOM   1798  HG3 GLU A 112       5.238   7.954 -12.224  1.00110.00           H  
ATOM   1799  N   GLY A 113       4.591   5.507  -8.756  1.00 30.00           N  
ATOM   1800  CA  GLY A 113       5.494   4.959  -7.716  1.00 30.00           C  
ATOM   1801  C   GLY A 113       5.955   3.510  -8.010  1.00 30.00           C  
ATOM   1802  O   GLY A 113       7.147   3.301  -7.977  1.00 30.00           O  
ATOM   1803  H   GLY A 113       3.618   5.613  -8.502  1.00110.00           H  
ATOM   1804  HA2 GLY A 113       6.362   5.613  -7.617  1.00110.00           H  
ATOM   1805  HA3 GLY A 113       4.977   4.979  -6.756  1.00110.00           H  
ATOM   1806  N   MET A 114       4.951   2.650  -8.130  1.00 30.00           N  
ATOM   1807  CA  MET A 114       5.157   1.249  -8.303  1.00 30.00           C  
ATOM   1808  C   MET A 114       5.829   0.940  -9.617  1.00 30.00           C  
ATOM   1809  O   MET A 114       6.650  -0.001  -9.647  1.00 30.00           O  
ATOM   1810  CB  MET A 114       3.903   0.447  -8.088  1.00 30.00           C  
ATOM   1811  CG  MET A 114       3.674   0.349  -6.581  1.00 30.00           C  
ATOM   1812  SD  MET A 114       2.271  -0.822  -6.305  1.00 30.00           S  
ATOM   1813  CE  MET A 114       0.870  -0.053  -7.115  1.00 30.00           C  
ATOM   1814  H   MET A 114       3.991   2.971  -8.061  1.00110.00           H  
ATOM   1815  HA  MET A 114       5.882   0.942  -7.547  1.00110.00           H  
ATOM   1816  HB2 MET A 114       3.053   0.875  -8.618  1.00110.00           H  
ATOM   1817  HB3 MET A 114       4.054  -0.561  -8.453  1.00110.00           H  
ATOM   1818  HG2 MET A 114       4.549  -0.050  -6.069  1.00110.00           H  
ATOM   1819  HG3 MET A 114       3.438   1.318  -6.140  1.00110.00           H  
ATOM   1820  HE1 MET A 114       0.903   1.022  -6.958  1.00110.00           H  
ATOM   1821  HE2 MET A 114       0.894  -0.237  -8.188  1.00110.00           H  
ATOM   1822  HE3 MET A 114      -0.067  -0.436  -6.716  1.00110.00           H  
ATOM   1823  N   ALA A 115       5.696   1.728 -10.703  1.00 30.00           N  
ATOM   1824  CA  ALA A 115       6.562   1.634 -11.896  1.00 30.00           C  
ATOM   1825  C   ALA A 115       8.024   1.836 -11.641  1.00 30.00           C  
ATOM   1826  O   ALA A 115       8.891   0.993 -11.943  1.00 30.00           O  
ATOM   1827  CB  ALA A 115       6.095   2.732 -12.903  1.00 30.00           C  
ATOM   1828  H   ALA A 115       5.028   2.489 -10.693  1.00110.00           H  
ATOM   1829  HA  ALA A 115       6.428   0.653 -12.352  1.00110.00           H  
ATOM   1830  HB1 ALA A 115       5.072   2.546 -13.232  1.00110.00           H  
ATOM   1831  HB2 ALA A 115       6.122   3.730 -12.462  1.00110.00           H  
ATOM   1832  HB3 ALA A 115       6.717   2.747 -13.799  1.00110.00           H  
ATOM   1833  N   PHE A 116       8.449   2.900 -10.873  1.00 30.00           N  
ATOM   1834  CA  PHE A 116       9.814   3.264 -10.539  1.00 30.00           C  
ATOM   1835  C   PHE A 116      10.536   2.112  -9.733  1.00 30.00           C  
ATOM   1836  O   PHE A 116      11.631   1.733 -10.129  1.00 30.00           O  
ATOM   1837  CB  PHE A 116       9.890   4.699  -9.914  1.00 30.00           C  
ATOM   1838  CG  PHE A 116      11.053   4.995  -8.928  1.00 30.00           C  
ATOM   1839  CD1 PHE A 116      12.325   5.546  -9.288  1.00 30.00           C  
ATOM   1840  CD2 PHE A 116      10.834   4.752  -7.592  1.00 30.00           C  
ATOM   1841  CE1 PHE A 116      13.298   5.800  -8.332  1.00 30.00           C  
ATOM   1842  CE2 PHE A 116      11.789   5.101  -6.641  1.00 30.00           C  
ATOM   1843  CZ  PHE A 116      13.008   5.549  -6.954  1.00 30.00           C  
ATOM   1844  H   PHE A 116       7.747   3.544 -10.534  1.00110.00           H  
ATOM   1845  HA  PHE A 116      10.353   3.323 -11.487  1.00110.00           H  
ATOM   1846  HB2 PHE A 116       9.936   5.434 -10.719  1.00110.00           H  
ATOM   1847  HB3 PHE A 116       8.958   4.913  -9.389  1.00110.00           H  
ATOM   1848  HD1 PHE A 116      12.537   5.755 -10.326  1.00110.00           H  
ATOM   1849  HD2 PHE A 116       9.887   4.349  -7.262  1.00110.00           H  
ATOM   1850  HE1 PHE A 116      14.261   6.193  -8.624  1.00110.00           H  
ATOM   1851  HE2 PHE A 116      11.573   4.915  -5.602  1.00110.00           H  
ATOM   1852  HZ  PHE A 116      13.739   5.753  -6.187  1.00110.00           H  
ATOM   1853  N   LEU A 117       9.849   1.663  -8.675  1.00 30.00           N  
ATOM   1854  CA  LEU A 117      10.112   0.451  -7.905  1.00 30.00           C  
ATOM   1855  C   LEU A 117      10.240  -0.855  -8.747  1.00 30.00           C  
ATOM   1856  O   LEU A 117      11.186  -1.614  -8.582  1.00 30.00           O  
ATOM   1857  CB  LEU A 117       9.036   0.157  -6.844  1.00 30.00           C  
ATOM   1858  CG  LEU A 117       9.109   1.203  -5.714  1.00 30.00           C  
ATOM   1859  CD1 LEU A 117       7.814   1.218  -4.914  1.00 30.00           C  
ATOM   1860  CD2 LEU A 117      10.291   1.059  -4.766  1.00 30.00           C  
ATOM   1861  H   LEU A 117       8.972   2.118  -8.458  1.00110.00           H  
ATOM   1862  HA  LEU A 117      11.077   0.596  -7.419  1.00110.00           H  
ATOM   1863  HB2 LEU A 117       8.058   0.189  -7.323  1.00110.00           H  
ATOM   1864  HB3 LEU A 117       9.132  -0.842  -6.421  1.00110.00           H  
ATOM   1865  HG  LEU A 117       9.191   2.190  -6.170  1.00110.00           H  
ATOM   1866 HD11 LEU A 117       7.957   1.272  -3.835  1.00110.00           H  
ATOM   1867 HD12 LEU A 117       7.206   2.081  -5.190  1.00110.00           H  
ATOM   1868 HD13 LEU A 117       7.216   0.330  -5.115  1.00110.00           H  
ATOM   1869 HD21 LEU A 117      10.023   0.655  -3.789  1.00110.00           H  
ATOM   1870 HD22 LEU A 117      11.057   0.395  -5.165  1.00110.00           H  
ATOM   1871 HD23 LEU A 117      10.770   2.024  -4.597  1.00110.00           H  
ATOM   1872  N   GLU A 118       9.336  -1.138  -9.688  1.00 30.00           N  
ATOM   1873  CA  GLU A 118       9.368  -2.266 -10.664  1.00 30.00           C  
ATOM   1874  C   GLU A 118      10.660  -2.225 -11.529  1.00 30.00           C  
ATOM   1875  O   GLU A 118      11.217  -3.351 -11.728  1.00 30.00           O  
ATOM   1876  CB  GLU A 118       8.052  -2.292 -11.496  1.00 30.00           C  
ATOM   1877  CG  GLU A 118       8.133  -3.316 -12.670  1.00 30.00           C  
ATOM   1878  CD  GLU A 118       6.866  -3.735 -13.477  1.00 30.00           C  
ATOM   1879  OE1 GLU A 118       5.731  -3.324 -13.164  1.00 30.00           O  
ATOM   1880  OE2 GLU A 118       7.034  -4.537 -14.380  1.00 30.00           O1-
ATOM   1881  H   GLU A 118       8.547  -0.513  -9.796  1.00110.00           H  
ATOM   1882  HA  GLU A 118       9.405  -3.187 -10.078  1.00110.00           H  
ATOM   1883  HB2 GLU A 118       7.228  -2.568 -10.837  1.00110.00           H  
ATOM   1884  HB3 GLU A 118       7.811  -1.307 -11.887  1.00110.00           H  
ATOM   1885  HG2 GLU A 118       8.842  -2.943 -13.410  1.00110.00           H  
ATOM   1886  HG3 GLU A 118       8.564  -4.241 -12.283  1.00110.00           H  
ATOM   1887  N   SER A 119      11.232  -1.062 -11.908  1.00 30.00           N  
ATOM   1888  CA  SER A 119      12.474  -0.875 -12.610  1.00 30.00           C  
ATOM   1889  C   SER A 119      13.660  -1.357 -11.780  1.00 30.00           C  
ATOM   1890  O   SER A 119      14.775  -1.586 -12.327  1.00 30.00           O  
ATOM   1891  CB  SER A 119      12.587   0.662 -13.078  1.00 30.00           C  
ATOM   1892  OG  SER A 119      13.362   0.829 -14.264  1.00 30.00           O  
ATOM   1893  H   SER A 119      10.743  -0.207 -11.678  1.00110.00           H  
ATOM   1894  HA  SER A 119      12.421  -1.500 -13.504  1.00110.00           H  
ATOM   1895  HB2 SER A 119      11.595   1.067 -13.283  1.00110.00           H  
ATOM   1896  HB3 SER A 119      13.018   1.277 -12.289  1.00110.00           H  
ATOM   1897  HG  SER A 119      14.274   0.602 -14.065  1.00110.00           H  
ATOM   1898  N   HIS A 120      13.593  -1.342 -10.426  1.00 30.00           N  
ATOM   1899  CA  HIS A 120      14.695  -1.722  -9.450  1.00 30.00           C  
ATOM   1900  C   HIS A 120      14.334  -3.112  -8.841  1.00 30.00           C  
ATOM   1901  O   HIS A 120      14.951  -3.517  -7.858  1.00 30.00           O  
ATOM   1902  CB  HIS A 120      14.690  -0.509  -8.437  1.00 30.00           C  
ATOM   1903  CG  HIS A 120      15.117   0.823  -9.090  1.00 30.00           C  
ATOM   1904  ND1 HIS A 120      14.224   1.855  -9.366  1.00 30.00           N  
ATOM   1905  CD2 HIS A 120      16.319   1.200  -9.529  1.00 30.00           C  
ATOM   1906  CE1 HIS A 120      14.985   2.842  -9.881  1.00 30.00           C  
ATOM   1907  NE2 HIS A 120      16.222   2.424 -10.102  1.00 30.00           N  
ATOM   1908  H   HIS A 120      12.715  -1.086  -9.994  1.00110.00           H  
ATOM   1909  HA  HIS A 120      15.665  -1.800  -9.942  1.00110.00           H  
ATOM   1910  HB2 HIS A 120      13.705  -0.390  -7.982  1.00110.00           H  
ATOM   1911  HB3 HIS A 120      15.381  -0.715  -7.619  1.00110.00           H  
ATOM   1912  HD1 HIS A 120      13.225   1.872  -9.204  1.00110.00           H  
ATOM   1913  HD2 HIS A 120      17.252   0.655  -9.524  1.00110.00           H  
ATOM   1914  HE1 HIS A 120      14.599   3.795 -10.209  1.00110.00           H  
ATOM   1915  N   GLN A 121      13.318  -3.781  -9.317  1.00 30.00           N  
ATOM   1916  CA  GLN A 121      12.808  -5.137  -8.843  1.00 30.00           C  
ATOM   1917  C   GLN A 121      12.509  -5.117  -7.325  1.00 30.00           C  
ATOM   1918  O   GLN A 121      12.901  -5.940  -6.521  1.00 30.00           O  
ATOM   1919  CB  GLN A 121      13.823  -6.276  -9.066  1.00 30.00           C  
ATOM   1920  CG  GLN A 121      14.403  -6.373 -10.526  1.00 30.00           C  
ATOM   1921  CD  GLN A 121      13.382  -6.892 -11.555  1.00 30.00           C  
ATOM   1922  OE1 GLN A 121      12.718  -7.878 -11.394  1.00 30.00           O  
ATOM   1923  NE2 GLN A 121      13.495  -6.323 -12.740  1.00 30.00           N  
ATOM   1924  H   GLN A 121      12.811  -3.385 -10.097  1.00110.00           H  
ATOM   1925  HA  GLN A 121      11.883  -5.357  -9.378  1.00110.00           H  
ATOM   1926  HB2 GLN A 121      14.658  -6.147  -8.382  1.00110.00           H  
ATOM   1927  HB3 GLN A 121      13.377  -7.235  -8.800  1.00110.00           H  
ATOM   1928  HG2 GLN A 121      14.825  -5.417 -10.838  1.00110.00           H  
ATOM   1929  HG3 GLN A 121      15.229  -7.083 -10.532  1.00110.00           H  
ATOM   1930 HE21 GLN A 121      12.938  -6.658 -13.513  1.00110.00           H  
ATOM   1931 HE22 GLN A 121      14.125  -5.548 -12.880  1.00110.00           H  
ATOM   1932  N   PHE A 122      11.659  -4.152  -6.972  1.00 30.00           N  
ATOM   1933  CA  PHE A 122      11.015  -3.993  -5.637  1.00 30.00           C  
ATOM   1934  C   PHE A 122       9.536  -4.300  -5.753  1.00 30.00           C  
ATOM   1935  O   PHE A 122       8.869  -3.856  -6.647  1.00 30.00           O  
ATOM   1936  CB  PHE A 122      11.092  -2.506  -5.215  1.00 30.00           C  
ATOM   1937  CG  PHE A 122      12.199  -2.374  -4.146  1.00 30.00           C  
ATOM   1938  CD1 PHE A 122      11.938  -2.602  -2.707  1.00 30.00           C  
ATOM   1939  CD2 PHE A 122      13.590  -2.262  -4.527  1.00 30.00           C  
ATOM   1940  CE1 PHE A 122      13.010  -2.711  -1.839  1.00 30.00           C  
ATOM   1941  CE2 PHE A 122      14.628  -2.405  -3.583  1.00 30.00           C  
ATOM   1942  CZ  PHE A 122      14.317  -2.642  -2.250  1.00 30.00           C  
ATOM   1943  H   PHE A 122      11.351  -3.494  -7.676  1.00110.00           H  
ATOM   1944  HA  PHE A 122      11.472  -4.641  -4.888  1.00110.00           H  
ATOM   1945  HB2 PHE A 122      11.333  -1.854  -6.052  1.00110.00           H  
ATOM   1946  HB3 PHE A 122      10.170  -2.128  -4.767  1.00110.00           H  
ATOM   1947  HD1 PHE A 122      10.928  -2.731  -2.346  1.00110.00           H  
ATOM   1948  HD2 PHE A 122      13.843  -2.133  -5.569  1.00110.00           H  
ATOM   1949  HE1 PHE A 122      12.807  -2.891  -0.793  1.00110.00           H  
ATOM   1950  HE2 PHE A 122      15.660  -2.351  -3.899  1.00110.00           H  
ATOM   1951  HZ  PHE A 122      15.112  -2.755  -1.527  1.00110.00           H  
ATOM   1952  N   ILE A 123       9.134  -5.177  -4.840  1.00 30.00           N  
ATOM   1953  CA  ILE A 123       7.745  -5.647  -4.744  1.00 30.00           C  
ATOM   1954  C   ILE A 123       7.056  -5.076  -3.409  1.00 30.00           C  
ATOM   1955  O   ILE A 123       7.725  -4.764  -2.437  1.00 30.00           O  
ATOM   1956  CB  ILE A 123       7.515  -7.211  -4.723  1.00 30.00           C  
ATOM   1957  CG1 ILE A 123       8.325  -7.876  -3.639  1.00 30.00           C  
ATOM   1958  CG2 ILE A 123       7.825  -7.799  -6.082  1.00 30.00           C  
ATOM   1959  CD1 ILE A 123       7.746  -9.261  -3.163  1.00 30.00           C  
ATOM   1960  H   ILE A 123       9.775  -5.530  -4.140  1.00110.00           H  
ATOM   1961  HA  ILE A 123       7.158  -5.253  -5.576  1.00110.00           H  
ATOM   1962  HB  ILE A 123       6.458  -7.401  -4.528  1.00110.00           H  
ATOM   1963 HG12 ILE A 123       9.353  -8.001  -3.973  1.00110.00           H  
ATOM   1964 HG13 ILE A 123       8.343  -7.273  -2.737  1.00110.00           H  
ATOM   1965 HG21 ILE A 123       7.144  -7.408  -6.839  1.00110.00           H  
ATOM   1966 HG22 ILE A 123       8.834  -7.549  -6.399  1.00110.00           H  
ATOM   1967 HG23 ILE A 123       7.726  -8.885  -6.086  1.00110.00           H  
ATOM   1968 HD11 ILE A 123       7.723  -9.323  -2.075  1.00110.00           H  
ATOM   1969 HD12 ILE A 123       6.727  -9.424  -3.514  1.00110.00           H  
ATOM   1970 HD13 ILE A 123       8.351 -10.086  -3.537  1.00110.00           H  
ATOM   1971  N   HIS A 124       5.712  -5.008  -3.459  1.00 30.00           N  
ATOM   1972  CA  HIS A 124       4.793  -4.895  -2.328  1.00 30.00           C  
ATOM   1973  C   HIS A 124       4.386  -6.263  -1.891  1.00 30.00           C  
ATOM   1974  O   HIS A 124       3.859  -7.034  -2.765  1.00 30.00           O  
ATOM   1975  CB  HIS A 124       3.588  -3.985  -2.647  1.00 30.00           C  
ATOM   1976  CG  HIS A 124       4.005  -2.495  -2.676  1.00 30.00           C  
ATOM   1977  ND1 HIS A 124       4.972  -1.937  -3.494  1.00 30.00           N  
ATOM   1978  CD2 HIS A 124       3.590  -1.443  -1.865  1.00 30.00           C  
ATOM   1979  CE1 HIS A 124       4.848  -0.644  -3.277  1.00 30.00           C  
ATOM   1980  NE2 HIS A 124       4.039  -0.246  -2.336  1.00 30.00           N  
ATOM   1981  H   HIS A 124       5.263  -5.257  -4.329  1.00110.00           H  
ATOM   1982  HA  HIS A 124       5.324  -4.433  -1.495  1.00110.00           H  
ATOM   1983  HB2 HIS A 124       3.138  -4.251  -3.604  1.00110.00           H  
ATOM   1984  HB3 HIS A 124       2.815  -4.107  -1.889  1.00110.00           H  
ATOM   1985  HD1 HIS A 124       5.524  -2.396  -4.205  1.00110.00           H  
ATOM   1986  HD2 HIS A 124       2.881  -1.470  -1.051  1.00110.00           H  
ATOM   1987  HE1 HIS A 124       5.416   0.076  -3.843  1.00110.00           H  
ATOM   1988  N   ARG A 125       4.656  -6.656  -0.641  1.00 30.00           N  
ATOM   1989  CA  ARG A 125       4.198  -7.845   0.057  1.00 30.00           C  
ATOM   1990  C   ARG A 125       2.748  -7.663   0.559  1.00 30.00           C  
ATOM   1991  O   ARG A 125       2.057  -8.685   0.788  1.00 30.00           O  
ATOM   1992  CB  ARG A 125       5.071  -8.102   1.251  1.00 30.00           C  
ATOM   1993  CG  ARG A 125       6.582  -8.558   0.936  1.00 30.00           C  
ATOM   1994  CD  ARG A 125       7.503  -8.456   2.149  1.00 30.00           C  
ATOM   1995  NE  ARG A 125       7.040  -9.388   3.168  1.00 30.00           N  
ATOM   1996  CZ  ARG A 125       6.985  -9.203   4.534  1.00 30.00           C  
ATOM   1997  NH1 ARG A 125       7.314  -8.094   5.158  1.00 30.00           N  
ATOM   1998  NH2 ARG A 125       6.600 -10.215   5.339  1.00 30.00           N1+
ATOM   1999  H   ARG A 125       5.127  -5.987  -0.041  1.00110.00           H  
ATOM   2000  HA  ARG A 125       4.237  -8.700  -0.617  1.00110.00           H  
ATOM   2001  HB2 ARG A 125       5.075  -7.237   1.916  1.00110.00           H  
ATOM   2002  HB3 ARG A 125       4.623  -8.918   1.817  1.00110.00           H  
ATOM   2003  HG2 ARG A 125       6.642  -9.529   0.442  1.00110.00           H  
ATOM   2004  HG3 ARG A 125       6.964  -7.843   0.206  1.00110.00           H  
ATOM   2005  HD2 ARG A 125       8.483  -8.841   1.876  1.00110.00           H  
ATOM   2006  HD3 ARG A 125       7.634  -7.428   2.487  1.00110.00           H  
ATOM   2007  HE  ARG A 125       6.752 -10.289   2.812  1.00110.00           H  
ATOM   2008 HH11 ARG A 125       7.598  -7.284   4.626  1.00110.00           H  
ATOM   2009 HH12 ARG A 125       7.280  -8.028   6.164  1.00110.00           H  
ATOM   2010 HH21 ARG A 125       6.308 -11.097   4.943  1.00110.00           H  
ATOM   2011 HH22 ARG A 125       6.584 -10.101   6.341  1.00110.00           H  
ATOM   2012  N   ASP A 126       2.391  -6.396   0.861  1.00 30.00           N  
ATOM   2013  CA  ASP A 126       1.118  -5.858   1.299  1.00 30.00           C  
ATOM   2014  C   ASP A 126       0.864  -4.450   0.751  1.00 30.00           C  
ATOM   2015  O   ASP A 126       1.685  -3.595   0.644  1.00 30.00           O  
ATOM   2016  CB  ASP A 126       1.211  -5.851   2.794  1.00 30.00           C  
ATOM   2017  CG  ASP A 126      -0.017  -5.432   3.575  1.00 30.00           C  
ATOM   2018  OD1 ASP A 126      -1.183  -5.447   3.085  1.00 30.00           O  
ATOM   2019  OD2 ASP A 126       0.057  -5.039   4.712  1.00 30.00           O1-
ATOM   2020  H   ASP A 126       3.084  -5.680   0.693  1.00110.00           H  
ATOM   2021  HA  ASP A 126       0.326  -6.537   0.973  1.00110.00           H  
ATOM   2022  HB2 ASP A 126       1.467  -6.852   3.146  1.00110.00           H  
ATOM   2023  HB3 ASP A 126       2.052  -5.228   3.106  1.00110.00           H  
ATOM   2024  N   LEU A 127      -0.423  -4.274   0.383  1.00 30.00           N  
ATOM   2025  CA  LEU A 127      -0.893  -3.090  -0.324  1.00 30.00           C  
ATOM   2026  C   LEU A 127      -2.439  -3.153  -0.279  1.00 30.00           C  
ATOM   2027  O   LEU A 127      -2.964  -4.221  -0.704  1.00 30.00           O  
ATOM   2028  CB  LEU A 127      -0.355  -3.103  -1.781  1.00 30.00           C  
ATOM   2029  CG  LEU A 127      -0.807  -1.945  -2.688  1.00 30.00           C  
ATOM   2030  CD1 LEU A 127      -0.315  -0.550  -2.207  1.00 30.00           C  
ATOM   2031  CD2 LEU A 127      -0.459  -2.089  -4.192  1.00 30.00           C  
ATOM   2032  H   LEU A 127      -1.106  -5.003   0.540  1.00110.00           H  
ATOM   2033  HA  LEU A 127      -0.560  -2.191   0.200  1.00110.00           H  
ATOM   2034  HB2 LEU A 127       0.734  -3.107  -1.776  1.00110.00           H  
ATOM   2035  HB3 LEU A 127      -0.644  -4.043  -2.252  1.00110.00           H  
ATOM   2036  HG  LEU A 127      -1.897  -1.935  -2.658  1.00110.00           H  
ATOM   2037 HD11 LEU A 127       0.060   0.076  -3.018  1.00110.00           H  
ATOM   2038 HD12 LEU A 127      -1.129   0.001  -1.734  1.00110.00           H  
ATOM   2039 HD13 LEU A 127       0.485  -0.637  -1.472  1.00110.00           H  
ATOM   2040 HD21 LEU A 127       0.503  -1.635  -4.411  1.00110.00           H  
ATOM   2041 HD22 LEU A 127      -0.391  -3.137  -4.486  1.00110.00           H  
ATOM   2042 HD23 LEU A 127      -1.215  -1.619  -4.821  1.00110.00           H  
ATOM   2043  N   ALA A 128      -3.160  -2.177   0.292  1.00 30.00           N  
ATOM   2044  CA  ALA A 128      -4.577  -2.009   0.221  1.00 30.00           C  
ATOM   2045  C   ALA A 128      -4.734  -0.542   0.722  1.00 30.00           C  
ATOM   2046  O   ALA A 128      -3.826  -0.048   1.316  1.00 30.00           O  
ATOM   2047  CB  ALA A 128      -5.292  -2.965   1.106  1.00 30.00           C  
ATOM   2048  H   ALA A 128      -2.679  -1.387   0.701  1.00110.00           H  
ATOM   2049  HA  ALA A 128      -4.926  -2.094  -0.808  1.00110.00           H  
ATOM   2050  HB1 ALA A 128      -4.889  -2.950   2.120  1.00110.00           H  
ATOM   2051  HB2 ALA A 128      -6.354  -2.742   1.180  1.00110.00           H  
ATOM   2052  HB3 ALA A 128      -5.209  -3.987   0.736  1.00110.00           H  
ATOM   2053  N   ALA A 129      -5.948  -0.005   0.481  1.00 30.00           N  
ATOM   2054  CA  ALA A 129      -6.357   1.376   0.873  1.00 30.00           C  
ATOM   2055  C   ALA A 129      -6.131   1.786   2.376  1.00 30.00           C  
ATOM   2056  O   ALA A 129      -5.869   2.990   2.464  1.00 30.00           O  
ATOM   2057  CB  ALA A 129      -7.825   1.614   0.741  1.00 30.00           C  
ATOM   2058  H   ALA A 129      -6.659  -0.565   0.023  1.00110.00           H  
ATOM   2059  HA  ALA A 129      -5.820   2.072   0.227  1.00110.00           H  
ATOM   2060  HB1 ALA A 129      -8.139   1.444  -0.289  1.00110.00           H  
ATOM   2061  HB2 ALA A 129      -8.405   0.928   1.360  1.00110.00           H  
ATOM   2062  HB3 ALA A 129      -8.119   2.637   0.984  1.00110.00           H  
ATOM   2063  N   ARG A 130      -6.109   0.906   3.366  1.00 30.00           N  
ATOM   2064  CA  ARG A 130      -5.741   1.238   4.711  1.00 30.00           C  
ATOM   2065  C   ARG A 130      -4.236   1.591   4.888  1.00 30.00           C  
ATOM   2066  O   ARG A 130      -4.010   2.433   5.803  1.00 30.00           O  
ATOM   2067  CB  ARG A 130      -6.254   0.026   5.581  1.00 30.00           C  
ATOM   2068  CG  ARG A 130      -5.278  -1.142   5.884  1.00 30.00           C  
ATOM   2069  CD  ARG A 130      -5.964  -2.433   6.473  1.00 30.00           C  
ATOM   2070  NE  ARG A 130      -4.885  -3.272   6.897  1.00 30.00           N  
ATOM   2071  CZ  ARG A 130      -4.361  -3.611   8.127  1.00 30.00           C  
ATOM   2072  NH1 ARG A 130      -4.622  -2.972   9.255  1.00 30.00           N  
ATOM   2073  NH2 ARG A 130      -3.431  -4.595   8.250  1.00 30.00           N1+
ATOM   2074  H   ARG A 130      -6.302  -0.067   3.174  1.00110.00           H  
ATOM   2075  HA  ARG A 130      -6.338   2.108   4.985  1.00110.00           H  
ATOM   2076  HB2 ARG A 130      -6.537   0.422   6.555  1.00110.00           H  
ATOM   2077  HB3 ARG A 130      -7.185  -0.367   5.170  1.00110.00           H  
ATOM   2078  HG2 ARG A 130      -4.864  -1.418   4.912  1.00110.00           H  
ATOM   2079  HG3 ARG A 130      -4.427  -0.808   6.484  1.00110.00           H  
ATOM   2080  HD2 ARG A 130      -6.717  -2.225   7.232  1.00110.00           H  
ATOM   2081  HD3 ARG A 130      -6.452  -2.981   5.667  1.00110.00           H  
ATOM   2082  HE  ARG A 130      -4.462  -3.757   6.117  1.00110.00           H  
ATOM   2083 HH11 ARG A 130      -4.174  -3.238  10.119  1.00110.00           H  
ATOM   2084 HH12 ARG A 130      -5.312  -2.222   9.267  1.00110.00           H  
ATOM   2085 HH21 ARG A 130      -3.048  -4.836   9.152  1.00110.00           H  
ATOM   2086 HH22 ARG A 130      -3.113  -5.097   7.432  1.00110.00           H  
ATOM   2087  N   ASN A 131      -3.326   1.129   3.994  1.00 30.00           N  
ATOM   2088  CA  ASN A 131      -1.898   1.482   4.042  1.00 30.00           C  
ATOM   2089  C   ASN A 131      -1.703   2.757   3.203  1.00 30.00           C  
ATOM   2090  O   ASN A 131      -0.626   3.285   3.258  1.00 30.00           O  
ATOM   2091  CB  ASN A 131      -1.068   0.332   3.439  1.00 30.00           C  
ATOM   2092  CG  ASN A 131      -1.133  -1.087   4.161  1.00 30.00           C  
ATOM   2093  OD1 ASN A 131      -1.860  -1.215   5.169  1.00 30.00           O  
ATOM   2094  ND2 ASN A 131      -0.523  -2.148   3.630  1.00 30.00           N  
ATOM   2095  H   ASN A 131      -3.616   0.519   3.241  1.00110.00           H  
ATOM   2096  HA  ASN A 131      -1.575   1.674   5.067  1.00110.00           H  
ATOM   2097  HB2 ASN A 131      -1.346   0.181   2.394  1.00110.00           H  
ATOM   2098  HB3 ASN A 131      -0.015   0.620   3.427  1.00110.00           H  
ATOM   2099 HD21 ASN A 131      -0.608  -3.060   4.066  1.00110.00           H  
ATOM   2100 HD22 ASN A 131       0.028  -2.059   2.789  1.00110.00           H  
ATOM   2101  N   CYS A 132      -2.659   3.265   2.383  1.00 30.00           N  
ATOM   2102  CA  CYS A 132      -2.565   4.575   1.696  1.00 30.00           C  
ATOM   2103  C   CYS A 132      -3.033   5.711   2.618  1.00 30.00           C  
ATOM   2104  O   CYS A 132      -4.094   5.575   3.178  1.00 30.00           O  
ATOM   2105  CB  CYS A 132      -3.319   4.524   0.333  1.00 30.00           C  
ATOM   2106  SG  CYS A 132      -2.301   3.480  -0.789  1.00 30.00           S  
ATOM   2107  H   CYS A 132      -3.553   2.800   2.319  1.00110.00           H  
ATOM   2108  HA  CYS A 132      -1.516   4.751   1.470  1.00110.00           H  
ATOM   2109  HB2 CYS A 132      -4.314   4.095   0.435  1.00110.00           H  
ATOM   2110  HB3 CYS A 132      -3.416   5.519  -0.099  1.00110.00           H  
ATOM   2111  HG  CYS A 132      -1.308   4.362  -0.938  1.00110.00           H  
ATOM   2112  N   LEU A 133      -2.260   6.722   2.780  1.00 30.00           N  
ATOM   2113  CA  LEU A 133      -2.531   7.886   3.663  1.00 30.00           C  
ATOM   2114  C   LEU A 133      -2.785   9.091   2.792  1.00 30.00           C  
ATOM   2115  O   LEU A 133      -2.131   9.246   1.760  1.00 30.00           O  
ATOM   2116  CB  LEU A 133      -1.199   8.151   4.424  1.00 30.00           C  
ATOM   2117  CG  LEU A 133      -0.667   7.055   5.337  1.00 30.00           C  
ATOM   2118  CD1 LEU A 133       0.717   7.413   5.785  1.00 30.00           C  
ATOM   2119  CD2 LEU A 133      -1.531   6.526   6.547  1.00 30.00           C  
ATOM   2120  H   LEU A 133      -1.397   6.767   2.252  1.00110.00           H  
ATOM   2121  HA  LEU A 133      -3.356   7.719   4.356  1.00110.00           H  
ATOM   2122  HB2 LEU A 133      -0.421   8.392   3.696  1.00110.00           H  
ATOM   2123  HB3 LEU A 133      -1.319   9.053   5.027  1.00110.00           H  
ATOM   2124  HG  LEU A 133      -0.526   6.181   4.700  1.00110.00           H  
ATOM   2125 HD11 LEU A 133       1.390   7.478   4.932  1.00110.00           H  
ATOM   2126 HD12 LEU A 133       0.730   8.369   6.308  1.00110.00           H  
ATOM   2127 HD13 LEU A 133       1.129   6.661   6.460  1.00110.00           H  
ATOM   2128 HD21 LEU A 133      -2.458   7.093   6.643  1.00110.00           H  
ATOM   2129 HD22 LEU A 133      -1.804   5.480   6.403  1.00110.00           H  
ATOM   2130 HD23 LEU A 133      -1.006   6.602   7.499  1.00110.00           H  
ATOM   2131  N   VAL A 134      -3.749   9.970   3.110  1.00 30.00           N  
ATOM   2132  CA  VAL A 134      -4.171  11.099   2.288  1.00 30.00           C  
ATOM   2133  C   VAL A 134      -3.334  12.359   2.697  1.00 30.00           C  
ATOM   2134  O   VAL A 134      -3.280  12.677   3.847  1.00 30.00           O  
ATOM   2135  CB  VAL A 134      -5.727  11.471   2.522  1.00 30.00           C  
ATOM   2136  CG1 VAL A 134      -6.120  12.370   1.363  1.00 30.00           C  
ATOM   2137  CG2 VAL A 134      -6.696  10.281   2.457  1.00 30.00           C  
ATOM   2138  H   VAL A 134      -4.278   9.832   3.961  1.00110.00           H  
ATOM   2139  HA  VAL A 134      -4.004  10.877   1.231  1.00110.00           H  
ATOM   2140  HB  VAL A 134      -5.861  12.002   3.457  1.00110.00           H  
ATOM   2141 HG11 VAL A 134      -6.059  11.845   0.409  1.00110.00           H  
ATOM   2142 HG12 VAL A 134      -7.146  12.726   1.473  1.00110.00           H  
ATOM   2143 HG13 VAL A 134      -5.500  13.246   1.283  1.00110.00           H  
ATOM   2144 HG21 VAL A 134      -7.717  10.641   2.426  1.00110.00           H  
ATOM   2145 HG22 VAL A 134      -6.526   9.677   1.566  1.00110.00           H  
ATOM   2146 HG23 VAL A 134      -6.593   9.631   3.326  1.00110.00           H  
ATOM   2147  N   ASP A 135      -2.820  13.116   1.743  1.00 30.00           N  
ATOM   2148  CA  ASP A 135      -2.263  14.436   1.880  1.00 30.00           C  
ATOM   2149  C   ASP A 135      -3.377  15.560   1.881  1.00 30.00           C  
ATOM   2150  O   ASP A 135      -4.513  15.362   1.374  1.00 30.00           O  
ATOM   2151  CB  ASP A 135      -1.297  14.797   0.831  1.00 30.00           C  
ATOM   2152  CG  ASP A 135      -0.553  16.163   0.953  1.00 30.00           C  
ATOM   2153  OD1 ASP A 135      -0.117  16.543   2.071  1.00 30.00           O  
ATOM   2154  OD2 ASP A 135      -0.314  16.810  -0.133  1.00 30.00           O1-
ATOM   2155  H   ASP A 135      -2.894  12.793   0.787  1.00110.00           H  
ATOM   2156  HA  ASP A 135      -1.750  14.482   2.843  1.00110.00           H  
ATOM   2157  HB2 ASP A 135      -0.533  14.020   0.774  1.00110.00           H  
ATOM   2158  HB3 ASP A 135      -1.796  14.757  -0.140  1.00110.00           H  
ATOM   2159  N   ARG A 136      -3.146  16.763   2.434  1.00 30.00           N  
ATOM   2160  CA  ARG A 136      -4.055  17.975   2.406  1.00 30.00           C  
ATOM   2161  C   ARG A 136      -4.366  18.413   0.915  1.00 30.00           C  
ATOM   2162  O   ARG A 136      -5.451  18.792   0.577  1.00 30.00           O  
ATOM   2163  CB  ARG A 136      -3.593  19.101   3.264  1.00 30.00           C  
ATOM   2164  CG  ARG A 136      -3.167  19.013   4.703  1.00 30.00           C  
ATOM   2165  CD  ARG A 136      -4.128  18.464   5.689  1.00 30.00           C  
ATOM   2166  NE  ARG A 136      -5.499  19.010   5.476  1.00 30.00           N  
ATOM   2167  CZ  ARG A 136      -6.680  18.423   5.833  1.00 30.00           C  
ATOM   2168  NH1 ARG A 136      -6.805  17.416   6.730  1.00 30.00           N  
ATOM   2169  NH2 ARG A 136      -7.785  19.035   5.405  1.00 30.00           N1+
ATOM   2170  H   ARG A 136      -2.227  16.927   2.824  1.00110.00           H  
ATOM   2171  HA  ARG A 136      -5.005  17.636   2.821  1.00110.00           H  
ATOM   2172  HB2 ARG A 136      -2.726  19.520   2.749  1.00110.00           H  
ATOM   2173  HB3 ARG A 136      -4.335  19.897   3.185  1.00110.00           H  
ATOM   2174  HG2 ARG A 136      -2.312  18.336   4.702  1.00110.00           H  
ATOM   2175  HG3 ARG A 136      -2.766  19.965   5.054  1.00110.00           H  
ATOM   2176  HD2 ARG A 136      -4.097  17.374   5.726  1.00110.00           H  
ATOM   2177  HD3 ARG A 136      -3.845  18.819   6.680  1.00110.00           H  
ATOM   2178  HE  ARG A 136      -5.538  19.855   4.924  1.00110.00           H  
ATOM   2179 HH11 ARG A 136      -7.716  17.068   6.991  1.00110.00           H  
ATOM   2180 HH12 ARG A 136      -5.982  17.011   7.156  1.00110.00           H  
ATOM   2181 HH21 ARG A 136      -7.727  19.819   4.773  1.00110.00           H  
ATOM   2182 HH22 ARG A 136      -8.696  18.707   5.693  1.00110.00           H  
ATOM   2183  N   ASP A 137      -3.443  18.332  -0.080  1.00 30.00           N  
ATOM   2184  CA  ASP A 137      -3.763  18.374  -1.509  1.00 30.00           C  
ATOM   2185  C   ASP A 137      -4.469  17.104  -2.095  1.00 30.00           C  
ATOM   2186  O   ASP A 137      -4.548  17.079  -3.277  1.00 30.00           O  
ATOM   2187  CB  ASP A 137      -2.450  18.581  -2.395  1.00 30.00           C  
ATOM   2188  CG  ASP A 137      -1.602  19.732  -2.024  1.00 30.00           C  
ATOM   2189  OD1 ASP A 137      -2.044  20.611  -1.277  1.00 30.00           O  
ATOM   2190  OD2 ASP A 137      -0.487  19.898  -2.614  1.00 30.00           O1-
ATOM   2191  H   ASP A 137      -2.492  18.069   0.142  1.00110.00           H  
ATOM   2192  HA  ASP A 137      -4.429  19.219  -1.697  1.00110.00           H  
ATOM   2193  HB2 ASP A 137      -1.831  17.682  -2.364  1.00110.00           H  
ATOM   2194  HB3 ASP A 137      -2.724  18.748  -3.438  1.00110.00           H  
ATOM   2195  N   LEU A 138      -4.841  16.068  -1.275  1.00 30.00           N  
ATOM   2196  CA  LEU A 138      -5.768  14.904  -1.640  1.00 30.00           C  
ATOM   2197  C   LEU A 138      -4.903  13.713  -2.189  1.00 30.00           C  
ATOM   2198  O   LEU A 138      -5.391  12.590  -2.224  1.00 30.00           O  
ATOM   2199  CB  LEU A 138      -6.903  15.354  -2.584  1.00 30.00           C  
ATOM   2200  CG  LEU A 138      -7.753  16.601  -2.225  1.00 30.00           C  
ATOM   2201  CD1 LEU A 138      -8.750  17.001  -3.394  1.00 30.00           C  
ATOM   2202  CD2 LEU A 138      -8.411  16.569  -0.817  1.00 30.00           C  
ATOM   2203  H   LEU A 138      -4.639  16.141  -0.285  1.00110.00           H  
ATOM   2204  HA  LEU A 138      -6.211  14.559  -0.706  1.00110.00           H  
ATOM   2205  HB2 LEU A 138      -6.493  15.495  -3.585  1.00110.00           H  
ATOM   2206  HB3 LEU A 138      -7.588  14.512  -2.691  1.00110.00           H  
ATOM   2207  HG  LEU A 138      -7.075  17.448  -2.180  1.00110.00           H  
ATOM   2208 HD11 LEU A 138      -8.505  17.985  -3.795  1.00110.00           H  
ATOM   2209 HD12 LEU A 138      -8.703  16.292  -4.222  1.00110.00           H  
ATOM   2210 HD13 LEU A 138      -9.787  17.034  -3.061  1.00110.00           H  
ATOM   2211 HD21 LEU A 138      -8.059  17.400  -0.204  1.00110.00           H  
ATOM   2212 HD22 LEU A 138      -9.497  16.640  -0.868  1.00110.00           H  
ATOM   2213 HD23 LEU A 138      -8.181  15.650  -0.279  1.00110.00           H  
ATOM   2214  N   CYS A 139      -3.643  14.014  -2.544  1.00 30.00           N  
ATOM   2215  CA  CYS A 139      -2.614  13.086  -3.105  1.00 30.00           C  
ATOM   2216  C   CYS A 139      -2.395  11.952  -2.121  1.00 30.00           C  
ATOM   2217  O   CYS A 139      -1.962  12.215  -0.992  1.00 30.00           O  
ATOM   2218  CB  CYS A 139      -1.332  13.809  -3.492  1.00 30.00           C  
ATOM   2219  SG  CYS A 139      -1.761  15.108  -4.722  1.00 30.00           S  
ATOM   2220  H   CYS A 139      -3.351  14.978  -2.467  1.00110.00           H  
ATOM   2221  HA  CYS A 139      -3.042  12.657  -4.014  1.00110.00           H  
ATOM   2222  HB2 CYS A 139      -0.868  14.281  -2.625  1.00110.00           H  
ATOM   2223  HB3 CYS A 139      -0.605  13.122  -3.926  1.00110.00           H  
ATOM   2224  HG  CYS A 139      -2.078  14.264  -5.709  1.00110.00           H  
ATOM   2225  N   VAL A 140      -2.695  10.694  -2.487  1.00 30.00           N  
ATOM   2226  CA  VAL A 140      -2.496   9.439  -1.689  1.00 30.00           C  
ATOM   2227  C   VAL A 140      -1.016   9.094  -1.671  1.00 30.00           C  
ATOM   2228  O   VAL A 140      -0.422   8.946  -2.736  1.00 30.00           O  
ATOM   2229  CB  VAL A 140      -3.323   8.199  -2.247  1.00 30.00           C  
ATOM   2230  CG1 VAL A 140      -4.883   8.480  -2.328  1.00 30.00           C  
ATOM   2231  CG2 VAL A 140      -2.716   7.550  -3.527  1.00 30.00           C  
ATOM   2232  H   VAL A 140      -3.047  10.545  -3.422  1.00110.00           H  
ATOM   2233  HA  VAL A 140      -2.844   9.643  -0.677  1.00110.00           H  
ATOM   2234  HB  VAL A 140      -3.240   7.422  -1.486  1.00110.00           H  
ATOM   2235 HG11 VAL A 140      -5.405   7.628  -2.754  1.00110.00           H  
ATOM   2236 HG12 VAL A 140      -5.285   8.692  -1.338  1.00110.00           H  
ATOM   2237 HG13 VAL A 140      -5.091   9.341  -2.961  1.00110.00           H  
ATOM   2238 HG21 VAL A 140      -3.419   6.838  -3.957  1.00110.00           H  
ATOM   2239 HG22 VAL A 140      -2.511   8.298  -4.293  1.00110.00           H  
ATOM   2240 HG23 VAL A 140      -1.807   6.983  -3.327  1.00110.00           H  
ATOM   2241  N   LYS A 141      -0.471   9.024  -0.454  1.00 30.00           N  
ATOM   2242  CA  LYS A 141       0.968   8.560  -0.237  1.00 30.00           C  
ATOM   2243  C   LYS A 141       0.797   7.134   0.297  1.00 30.00           C  
ATOM   2244  O   LYS A 141      -0.219   6.691   0.804  1.00 30.00           O  
ATOM   2245  CB  LYS A 141       1.647   9.445   0.826  1.00 30.00           C  
ATOM   2246  CG  LYS A 141       1.765  10.913   0.544  1.00 30.00           C  
ATOM   2247  CD  LYS A 141       2.284  11.162  -0.831  1.00 30.00           C  
ATOM   2248  CE  LYS A 141       2.078  12.709  -1.190  1.00 30.00           C  
ATOM   2249  NZ  LYS A 141       2.692  12.948  -2.511  1.00 30.00           N1+
ATOM   2250  H   LYS A 141      -1.038   9.169   0.374  1.00110.00           H  
ATOM   2251  HA  LYS A 141       1.455   8.533  -1.197  1.00110.00           H  
ATOM   2252  HB2 LYS A 141       1.145   9.324   1.788  1.00110.00           H  
ATOM   2253  HB3 LYS A 141       2.654   9.060   0.972  1.00110.00           H  
ATOM   2254  HG2 LYS A 141       0.780  11.371   0.656  1.00110.00           H  
ATOM   2255  HG3 LYS A 141       2.410  11.387   1.284  1.00110.00           H  
ATOM   2256  HD2 LYS A 141       3.339  10.889  -0.874  1.00110.00           H  
ATOM   2257  HD3 LYS A 141       1.768  10.584  -1.595  1.00110.00           H  
ATOM   2258  HE2 LYS A 141       1.020  12.973  -1.220  1.00110.00           H  
ATOM   2259  HE3 LYS A 141       2.562  13.347  -0.450  1.00110.00           H  
ATOM   2260  HZ1 LYS A 141       2.213  12.396  -3.208  1.00110.00           H  
ATOM   2261  HZ2 LYS A 141       2.619  13.927  -2.747  1.00110.00           H  
ATOM   2262  HZ3 LYS A 141       3.667  12.675  -2.484  1.00110.00           H  
ATOM   2263  N   VAL A 142       1.922   6.410   0.187  1.00 30.00           N  
ATOM   2264  CA  VAL A 142       2.153   4.990   0.534  1.00 30.00           C  
ATOM   2265  C   VAL A 142       2.971   4.949   1.762  1.00 30.00           C  
ATOM   2266  O   VAL A 142       4.014   5.639   1.912  1.00 30.00           O  
ATOM   2267  CB  VAL A 142       2.980   4.196  -0.635  1.00 30.00           C  
ATOM   2268  CG1 VAL A 142       3.313   2.711  -0.274  1.00 30.00           C  
ATOM   2269  CG2 VAL A 142       2.103   4.278  -1.831  1.00 30.00           C  
ATOM   2270  H   VAL A 142       2.723   6.866  -0.230  1.00110.00           H  
ATOM   2271  HA  VAL A 142       1.193   4.495   0.701  1.00110.00           H  
ATOM   2272  HB  VAL A 142       3.894   4.731  -0.869  1.00110.00           H  
ATOM   2273 HG11 VAL A 142       3.690   2.180  -1.147  1.00110.00           H  
ATOM   2274 HG12 VAL A 142       4.092   2.652   0.483  1.00110.00           H  
ATOM   2275 HG13 VAL A 142       2.434   2.177   0.089  1.00110.00           H  
ATOM   2276 HG21 VAL A 142       2.540   3.731  -2.668  1.00110.00           H  
ATOM   2277 HG22 VAL A 142       1.120   3.845  -1.641  1.00110.00           H  
ATOM   2278 HG23 VAL A 142       1.961   5.303  -2.174  1.00110.00           H  
ATOM   2279  N   SER A 143       2.522   4.134   2.702  1.00 30.00           N  
ATOM   2280  CA  SER A 143       3.298   3.656   3.882  1.00 30.00           C  
ATOM   2281  C   SER A 143       3.947   2.396   3.326  1.00 30.00           C  
ATOM   2282  O   SER A 143       3.257   1.518   2.803  1.00 30.00           O  
ATOM   2283  CB  SER A 143       2.290   3.398   5.053  1.00 30.00           C  
ATOM   2284  OG  SER A 143       2.921   2.933   6.236  1.00 30.00           O  
ATOM   2285  H   SER A 143       1.649   3.648   2.546  1.00110.00           H  
ATOM   2286  HA  SER A 143       4.047   4.390   4.187  1.00110.00           H  
ATOM   2287  HB2 SER A 143       1.752   4.316   5.291  1.00110.00           H  
ATOM   2288  HB3 SER A 143       1.540   2.662   4.761  1.00110.00           H  
ATOM   2289  HG  SER A 143       2.261   2.911   6.940  1.00110.00           H  
ATOM   2290  N   ASP A 144       5.292   2.346   3.472  1.00 30.00           N  
ATOM   2291  CA  ASP A 144       6.173   1.371   2.740  1.00 30.00           C  
ATOM   2292  C   ASP A 144       6.962   0.382   3.665  1.00 30.00           C  
ATOM   2293  O   ASP A 144       7.371  -0.654   3.140  1.00 30.00           O  
ATOM   2294  CB  ASP A 144       7.169   2.147   1.913  1.00 30.00           C  
ATOM   2295  CG  ASP A 144       8.223   3.001   2.646  1.00 30.00           C  
ATOM   2296  OD1 ASP A 144       7.849   3.966   3.342  1.00 30.00           O  
ATOM   2297  OD2 ASP A 144       9.390   2.555   2.635  1.00 30.00           O1-
ATOM   2298  H   ASP A 144       5.770   3.104   3.940  1.00110.00           H  
ATOM   2299  HA  ASP A 144       5.569   0.765   2.063  1.00110.00           H  
ATOM   2300  HB2 ASP A 144       7.656   1.482   1.197  1.00110.00           H  
ATOM   2301  HB3 ASP A 144       6.608   2.845   1.289  1.00110.00           H  
ATOM   2302  N   PHE A 145       7.158   0.734   4.943  1.00 30.00           N  
ATOM   2303  CA  PHE A 145       8.057   0.066   5.908  1.00 30.00           C  
ATOM   2304  C   PHE A 145       7.409  -1.221   6.471  1.00 30.00           C  
ATOM   2305  O   PHE A 145       6.421  -1.133   7.230  1.00 30.00           O  
ATOM   2306  CB  PHE A 145       8.401   1.115   6.937  1.00 30.00           C  
ATOM   2307  CG  PHE A 145       9.344   0.758   8.100  1.00 30.00           C  
ATOM   2308  CD1 PHE A 145      10.736   1.050   8.054  1.00 30.00           C  
ATOM   2309  CD2 PHE A 145       8.913   0.001   9.210  1.00 30.00           C  
ATOM   2310  CE1 PHE A 145      11.620   0.576   9.014  1.00 30.00           C  
ATOM   2311  CE2 PHE A 145       9.757  -0.410  10.180  1.00 30.00           C  
ATOM   2312  CZ  PHE A 145      11.113  -0.121  10.090  1.00 30.00           C  
ATOM   2313  H   PHE A 145       6.754   1.602   5.267  1.00110.00           H  
ATOM   2314  HA  PHE A 145       8.977  -0.215   5.390  1.00110.00           H  
ATOM   2315  HB2 PHE A 145       8.832   1.977   6.433  1.00110.00           H  
ATOM   2316  HB3 PHE A 145       7.478   1.479   7.391  1.00110.00           H  
ATOM   2317  HD1 PHE A 145      11.131   1.602   7.213  1.00110.00           H  
ATOM   2318  HD2 PHE A 145       7.869  -0.260   9.294  1.00110.00           H  
ATOM   2319  HE1 PHE A 145      12.677   0.782   8.937  1.00110.00           H  
ATOM   2320  HE2 PHE A 145       9.381  -0.973  11.022  1.00110.00           H  
ATOM   2321  HZ  PHE A 145      11.781  -0.455  10.868  1.00110.00           H  
ATOM   2322  N   GLY A 146       7.858  -2.437   6.064  1.00 30.00           N  
ATOM   2323  CA  GLY A 146       7.168  -3.651   6.471  1.00 30.00           C  
ATOM   2324  C   GLY A 146       6.207  -4.233   5.466  1.00 30.00           C  
ATOM   2325  O   GLY A 146       5.575  -5.219   5.731  1.00 30.00           O  
ATOM   2326  H   GLY A 146       8.657  -2.522   5.451  1.00110.00           H  
ATOM   2327  HA2 GLY A 146       7.942  -4.400   6.638  1.00110.00           H  
ATOM   2328  HA3 GLY A 146       6.662  -3.551   7.433  1.00110.00           H  
ATOM   2329  N   MET A 147       6.110  -3.530   4.327  1.00 30.00           N  
ATOM   2330  CA  MET A 147       5.168  -3.785   3.215  1.00 30.00           C  
ATOM   2331  C   MET A 147       5.891  -4.002   1.911  1.00 30.00           C  
ATOM   2332  O   MET A 147       5.432  -4.741   1.095  1.00 30.00           O  
ATOM   2333  CB  MET A 147       4.146  -2.598   3.235  1.00 30.00           C  
ATOM   2334  CG  MET A 147       3.194  -2.520   4.459  1.00 30.00           C  
ATOM   2335  SD  MET A 147       3.641  -1.409   5.875  1.00 30.00           S  
ATOM   2336  CE  MET A 147       3.348  -2.668   7.125  1.00 30.00           C  
ATOM   2337  H   MET A 147       6.668  -2.693   4.237  1.00110.00           H  
ATOM   2338  HA  MET A 147       4.614  -4.706   3.408  1.00110.00           H  
ATOM   2339  HB2 MET A 147       4.685  -1.654   3.145  1.00110.00           H  
ATOM   2340  HB3 MET A 147       3.532  -2.656   2.336  1.00110.00           H  
ATOM   2341  HG2 MET A 147       2.228  -2.162   4.106  1.00110.00           H  
ATOM   2342  HG3 MET A 147       2.999  -3.532   4.816  1.00110.00           H  
ATOM   2343  HE1 MET A 147       2.307  -2.994   7.100  1.00110.00           H  
ATOM   2344  HE2 MET A 147       3.985  -3.536   6.987  1.00110.00           H  
ATOM   2345  HE3 MET A 147       3.551  -2.256   8.113  1.00110.00           H  
ATOM   2346  N   THR A 148       7.130  -3.491   1.854  1.00 30.00           N  
ATOM   2347  CA  THR A 148       7.910  -3.580   0.627  1.00 30.00           C  
ATOM   2348  C   THR A 148       9.190  -4.358   0.794  1.00 30.00           C  
ATOM   2349  O   THR A 148       9.653  -4.558   1.965  1.00 30.00           O  
ATOM   2350  CB  THR A 148       8.256  -2.116   0.172  1.00 30.00           C  
ATOM   2351  OG1 THR A 148       9.220  -1.527   1.000  1.00 30.00           O  
ATOM   2352  CG2 THR A 148       7.001  -1.256  -0.096  1.00 30.00           C  
ATOM   2353  H   THR A 148       7.517  -2.947   2.611  1.00110.00           H  
ATOM   2354  HA  THR A 148       7.334  -4.041  -0.170  1.00110.00           H  
ATOM   2355  HB  THR A 148       8.755  -2.201  -0.795  1.00110.00           H  
ATOM   2356  HG1 THR A 148       8.788  -1.216   1.802  1.00110.00           H  
ATOM   2357 HG21 THR A 148       6.372  -1.729  -0.851  1.00110.00           H  
ATOM   2358 HG22 THR A 148       6.389  -1.118   0.793  1.00110.00           H  
ATOM   2359 HG23 THR A 148       7.274  -0.270  -0.470  1.00110.00           H  
ATOM   2360  N   ARG A 149       9.538  -5.191  -0.224  1.00 30.00           N  
ATOM   2361  CA  ARG A 149      10.695  -6.025  -0.211  1.00 30.00           C  
ATOM   2362  C   ARG A 149      11.287  -6.158  -1.676  1.00 30.00           C  
ATOM   2363  O   ARG A 149      10.545  -6.345  -2.603  1.00 30.00           O  
ATOM   2364  CB  ARG A 149      10.323  -7.402   0.423  1.00 30.00           C  
ATOM   2365  CG  ARG A 149      11.362  -8.575   0.386  1.00 30.00           C  
ATOM   2366  CD  ARG A 149      12.740  -8.261   1.099  1.00 30.00           C  
ATOM   2367  NE  ARG A 149      12.589  -8.445   2.590  1.00 30.00           N  
ATOM   2368  CZ  ARG A 149      12.442  -7.527   3.549  1.00 30.00           C  
ATOM   2369  NH1 ARG A 149      12.545  -6.159   3.341  1.00 30.00           N  
ATOM   2370  NH2 ARG A 149      12.239  -8.029   4.774  1.00 30.00           N1+
ATOM   2371  H   ARG A 149       9.026  -5.154  -1.098  1.00110.00           H  
ATOM   2372  HA  ARG A 149      11.470  -5.552   0.395  1.00110.00           H  
ATOM   2373  HB2 ARG A 149      10.042  -7.230   1.461  1.00110.00           H  
ATOM   2374  HB3 ARG A 149       9.425  -7.768  -0.077  1.00110.00           H  
ATOM   2375  HG2 ARG A 149      10.887  -9.426   0.878  1.00110.00           H  
ATOM   2376  HG3 ARG A 149      11.554  -8.901  -0.635  1.00110.00           H  
ATOM   2377  HD2 ARG A 149      13.549  -8.863   0.685  1.00110.00           H  
ATOM   2378  HD3 ARG A 149      13.016  -7.224   0.923  1.00110.00           H  
ATOM   2379  HE  ARG A 149      12.551  -9.411   2.880  1.00110.00           H  
ATOM   2380 HH11 ARG A 149      12.337  -5.521   4.103  1.00110.00           H  
ATOM   2381 HH12 ARG A 149      12.731  -5.789   2.422  1.00110.00           H  
ATOM   2382 HH21 ARG A 149      12.154  -7.391   5.561  1.00110.00           H  
ATOM   2383 HH22 ARG A 149      12.211  -9.023   4.940  1.00110.00           H  
ATOM   2384  N   TYR A 150      12.629  -6.132  -1.795  1.00 30.00           N  
ATOM   2385  CA  TYR A 150      13.422  -6.393  -3.023  1.00 30.00           C  
ATOM   2386  C   TYR A 150      13.275  -7.916  -3.570  1.00 30.00           C  
ATOM   2387  O   TYR A 150      13.262  -8.772  -2.721  1.00 30.00           O  
ATOM   2388  CB  TYR A 150      14.878  -6.182  -2.779  1.00 30.00           C  
ATOM   2389  CG  TYR A 150      15.467  -6.681  -1.429  1.00 30.00           C  
ATOM   2390  CD1 TYR A 150      16.034  -7.969  -1.368  1.00 30.00           C  
ATOM   2391  CD2 TYR A 150      15.313  -5.907  -0.226  1.00 30.00           C  
ATOM   2392  CE1 TYR A 150      16.347  -8.486  -0.158  1.00 30.00           C  
ATOM   2393  CE2 TYR A 150      15.949  -6.372   0.954  1.00 30.00           C  
ATOM   2394  CZ  TYR A 150      16.476  -7.653   0.977  1.00 30.00           C  
ATOM   2395  OH  TYR A 150      17.080  -8.083   2.131  1.00 30.00           O  
ATOM   2396  H   TYR A 150      13.184  -5.992  -0.963  1.00110.00           H  
ATOM   2397  HA  TYR A 150      13.091  -5.707  -3.801  1.00110.00           H  
ATOM   2398  HB2 TYR A 150      15.477  -6.571  -3.605  1.00110.00           H  
ATOM   2399  HB3 TYR A 150      15.071  -5.113  -2.800  1.00110.00           H  
ATOM   2400  HD1 TYR A 150      16.086  -8.588  -2.252  1.00110.00           H  
ATOM   2401  HD2 TYR A 150      14.849  -4.933  -0.249  1.00110.00           H  
ATOM   2402  HE1 TYR A 150      16.711  -9.501  -0.109  1.00110.00           H  
ATOM   2403  HE2 TYR A 150      15.973  -5.752   1.839  1.00110.00           H  
ATOM   2404  HH  TYR A 150      17.405  -8.985   2.075  1.00110.00           H  
ATOM   2405  N   VAL A 151      13.240  -8.150  -4.887  1.00 30.00           N  
ATOM   2406  CA  VAL A 151      13.319  -9.477  -5.570  1.00 30.00           C  
ATOM   2407  C   VAL A 151      14.402  -9.454  -6.722  1.00 30.00           C  
ATOM   2408  O   VAL A 151      14.199  -9.832  -7.864  1.00 30.00           O  
ATOM   2409  CB  VAL A 151      11.925  -9.856  -6.083  1.00 30.00           C  
ATOM   2410  CG1 VAL A 151      11.083 -10.341  -4.940  1.00 30.00           C  
ATOM   2411  CG2 VAL A 151      11.211  -8.877  -7.030  1.00 30.00           C  
ATOM   2412  H   VAL A 151      13.225  -7.354  -5.514  1.00110.00           H  
ATOM   2413  HA  VAL A 151      13.661 -10.231  -4.859  1.00110.00           H  
ATOM   2414  HB  VAL A 151      12.062 -10.753  -6.690  1.00110.00           H  
ATOM   2415 HG11 VAL A 151      11.556 -11.205  -4.472  1.00110.00           H  
ATOM   2416 HG12 VAL A 151      10.947  -9.573  -4.182  1.00110.00           H  
ATOM   2417 HG13 VAL A 151      10.096 -10.655  -5.280  1.00110.00           H  
ATOM   2418 HG21 VAL A 151      11.047  -7.914  -6.549  1.00110.00           H  
ATOM   2419 HG22 VAL A 151      11.785  -8.700  -7.938  1.00110.00           H  
ATOM   2420 HG23 VAL A 151      10.241  -9.268  -7.338  1.00110.00           H  
ATOM   2421  N   LEU A 152      15.607  -9.005  -6.328  1.00 30.00           N  
ATOM   2422  CA  LEU A 152      16.816  -9.024  -7.163  1.00 30.00           C  
ATOM   2423  C   LEU A 152      17.391 -10.425  -7.032  1.00 30.00           C  
ATOM   2424  O   LEU A 152      17.157 -11.052  -6.013  1.00 30.00           O  
ATOM   2425  CB  LEU A 152      17.742  -7.966  -6.505  1.00 30.00           C  
ATOM   2426  CG  LEU A 152      17.345  -6.469  -6.677  1.00 30.00           C  
ATOM   2427  CD1 LEU A 152      18.251  -5.537  -5.871  1.00 30.00           C  
ATOM   2428  CD2 LEU A 152      17.339  -6.177  -8.235  1.00 30.00           C  
ATOM   2429  H   LEU A 152      15.737  -8.715  -5.371  1.00110.00           H  
ATOM   2430  HA  LEU A 152      16.588  -8.823  -8.209  1.00110.00           H  
ATOM   2431  HB2 LEU A 152      17.837  -8.189  -5.440  1.00110.00           H  
ATOM   2432  HB3 LEU A 152      18.749  -8.089  -6.908  1.00110.00           H  
ATOM   2433  HG  LEU A 152      16.327  -6.340  -6.307  1.00110.00           H  
ATOM   2434 HD11 LEU A 152      18.925  -6.085  -5.212  1.00110.00           H  
ATOM   2435 HD12 LEU A 152      18.867  -4.917  -6.522  1.00110.00           H  
ATOM   2436 HD13 LEU A 152      17.659  -4.867  -5.247  1.00110.00           H  
ATOM   2437 HD21 LEU A 152      17.018  -5.155  -8.430  1.00110.00           H  
ATOM   2438 HD22 LEU A 152      18.341  -6.282  -8.651  1.00110.00           H  
ATOM   2439 HD23 LEU A 152      16.687  -6.828  -8.805  1.00110.00           H  
ATOM   2440  N   ASP A 153      18.173 -10.770  -8.079  1.00 30.00           N  
ATOM   2441  CA  ASP A 153      19.109 -11.880  -8.070  1.00 30.00           C  
ATOM   2442  C   ASP A 153      18.383 -13.249  -7.890  1.00 30.00           C  
ATOM   2443  O   ASP A 153      18.970 -14.270  -7.457  1.00 30.00           O  
ATOM   2444  CB  ASP A 153      20.349 -11.810  -7.151  1.00 30.00           C  
ATOM   2445  CG  ASP A 153      21.016 -10.495  -6.999  1.00 30.00           C  
ATOM   2446  OD1 ASP A 153      21.272  -9.758  -7.954  1.00 30.00           O  
ATOM   2447  OD2 ASP A 153      21.425 -10.252  -5.851  1.00 30.00           O1-
ATOM   2448  H   ASP A 153      18.269 -10.129  -8.853  1.00110.00           H  
ATOM   2449  HA  ASP A 153      19.493 -11.904  -9.091  1.00110.00           H  
ATOM   2450  HB2 ASP A 153      20.071 -12.180  -6.161  1.00110.00           H  
ATOM   2451  HB3 ASP A 153      21.111 -12.495  -7.528  1.00110.00           H  
ATOM   2452  N   ASP A 154      17.101 -13.356  -8.445  1.00 30.00           N  
ATOM   2453  CA  ASP A 154      16.264 -14.537  -8.255  1.00 30.00           C  
ATOM   2454  C   ASP A 154      15.933 -14.985  -6.769  1.00 30.00           C  
ATOM   2455  O   ASP A 154      15.561 -16.133  -6.579  1.00 30.00           O  
ATOM   2456  CB  ASP A 154      16.526 -15.647  -9.274  1.00 30.00           C  
ATOM   2457  CG  ASP A 154      16.469 -15.544 -10.829  1.00 30.00           C  
ATOM   2458  OD1 ASP A 154      17.135 -16.391 -11.506  1.00 30.00           O  
ATOM   2459  OD2 ASP A 154      15.542 -14.887 -11.359  1.00 30.00           O1-
ATOM   2460  H   ASP A 154      16.670 -12.559  -8.891  1.00110.00           H  
ATOM   2461  HA  ASP A 154      15.296 -14.139  -8.560  1.00110.00           H  
ATOM   2462  HB2 ASP A 154      17.534 -16.003  -9.055  1.00110.00           H  
ATOM   2463  HB3 ASP A 154      15.893 -16.500  -9.035  1.00110.00           H  
ATOM   2464  N   GLN A 155      15.903 -14.028  -5.806  1.00 30.00           N  
ATOM   2465  CA  GLN A 155      15.714 -14.210  -4.374  1.00 30.00           C  
ATOM   2466  C   GLN A 155      14.214 -13.918  -4.071  1.00 30.00           C  
ATOM   2467  O   GLN A 155      13.853 -12.930  -3.508  1.00 30.00           O  
ATOM   2468  CB  GLN A 155      16.728 -13.274  -3.636  1.00 30.00           C  
ATOM   2469  CG  GLN A 155      18.198 -13.566  -3.962  1.00 30.00           C  
ATOM   2470  CD  GLN A 155      18.643 -15.030  -3.941  1.00 30.00           C  
ATOM   2471  OE1 GLN A 155      18.617 -15.643  -2.896  1.00 30.00           O  
ATOM   2472  NE2 GLN A 155      18.882 -15.706  -5.090  1.00 30.00           N  
ATOM   2473  H   GLN A 155      16.137 -13.082  -6.077  1.00110.00           H  
ATOM   2474  HA  GLN A 155      15.903 -15.248  -4.094  1.00110.00           H  
ATOM   2475  HB2 GLN A 155      16.503 -12.227  -3.835  1.00110.00           H  
ATOM   2476  HB3 GLN A 155      16.586 -13.401  -2.562  1.00110.00           H  
ATOM   2477  HG2 GLN A 155      18.419 -13.169  -4.950  1.00110.00           H  
ATOM   2478  HG3 GLN A 155      18.835 -13.005  -3.278  1.00110.00           H  
ATOM   2479 HE21 GLN A 155      19.102 -16.691  -5.063  1.00110.00           H  
ATOM   2480 HE22 GLN A 155      18.861 -15.226  -5.984  1.00110.00           H  
ATOM   2481  N   TYR A 156      13.377 -14.822  -4.645  1.00 30.00           N  
ATOM   2482  CA  TYR A 156      11.906 -14.679  -4.636  1.00 30.00           C  
ATOM   2483  C   TYR A 156      11.148 -14.841  -3.308  1.00 30.00           C  
ATOM   2484  O   TYR A 156      11.431 -15.852  -2.635  1.00 30.00           O  
ATOM   2485  CB  TYR A 156      11.372 -15.708  -5.738  1.00 30.00           C  
ATOM   2486  CG  TYR A 156      11.755 -15.337  -7.178  1.00 30.00           C  
ATOM   2487  CD1 TYR A 156      11.181 -14.171  -7.745  1.00 30.00           C  
ATOM   2488  CD2 TYR A 156      12.660 -16.144  -7.911  1.00 30.00           C  
ATOM   2489  CE1 TYR A 156      11.597 -13.792  -9.044  1.00 30.00           C  
ATOM   2490  CE2 TYR A 156      13.114 -15.794  -9.208  1.00 30.00           C  
ATOM   2491  CZ  TYR A 156      12.567 -14.580  -9.716  1.00 30.00           C  
ATOM   2492  OH  TYR A 156      13.009 -14.202 -10.941  1.00 30.00           O  
ATOM   2493  H   TYR A 156      13.758 -15.601  -5.164  1.00110.00           H  
ATOM   2494  HA  TYR A 156      11.689 -13.671  -4.994  1.00110.00           H  
ATOM   2495  HB2 TYR A 156      11.714 -16.718  -5.509  1.00110.00           H  
ATOM   2496  HB3 TYR A 156      10.282 -15.748  -5.702  1.00110.00           H  
ATOM   2497  HD1 TYR A 156      10.473 -13.568  -7.196  1.00110.00           H  
ATOM   2498  HD2 TYR A 156      13.055 -17.041  -7.457  1.00110.00           H  
ATOM   2499  HE1 TYR A 156      11.211 -12.892  -9.499  1.00110.00           H  
ATOM   2500  HE2 TYR A 156      13.804 -16.407  -9.764  1.00110.00           H  
ATOM   2501  HH  TYR A 156      13.858 -14.600 -11.186  1.00110.00           H  
ATOM   2502  N   VAL A 157      10.270 -13.914  -2.896  1.00 30.00           N  
ATOM   2503  CA  VAL A 157       9.835 -13.719  -1.484  1.00 30.00           C  
ATOM   2504  C   VAL A 157       8.782 -14.819  -1.095  1.00 30.00           C  
ATOM   2505  O   VAL A 157       7.749 -15.006  -1.762  1.00 30.00           O  
ATOM   2506  CB  VAL A 157       9.159 -12.320  -1.232  1.00 30.00           C  
ATOM   2507  CG1 VAL A 157       8.801 -12.177   0.255  1.00 30.00           C  
ATOM   2508  CG2 VAL A 157      10.168 -11.198  -1.577  1.00 30.00           C  
ATOM   2509  H   VAL A 157      10.042 -13.153  -3.518  1.00110.00           H  
ATOM   2510  HA  VAL A 157      10.715 -13.813  -0.844  1.00110.00           H  
ATOM   2511  HB  VAL A 157       8.263 -12.197  -1.844  1.00110.00           H  
ATOM   2512 HG11 VAL A 157       7.892 -12.720   0.497  1.00110.00           H  
ATOM   2513 HG12 VAL A 157       9.602 -12.522   0.910  1.00110.00           H  
ATOM   2514 HG13 VAL A 157       8.599 -11.136   0.509  1.00110.00           H  
ATOM   2515 HG21 VAL A 157      10.424 -11.235  -2.626  1.00110.00           H  
ATOM   2516 HG22 VAL A 157       9.755 -10.211  -1.375  1.00110.00           H  
ATOM   2517 HG23 VAL A 157      11.092 -11.301  -1.007  1.00110.00           H  
ATOM   2518  N   SER A 158       9.044 -15.471  -0.005  1.00 30.00           N  
ATOM   2519  CA  SER A 158       8.176 -16.472   0.550  1.00 30.00           C  
ATOM   2520  C   SER A 158       6.959 -15.867   1.236  1.00 30.00           C  
ATOM   2521  O   SER A 158       7.018 -14.719   1.636  1.00 30.00           O  
ATOM   2522  CB  SER A 158       8.928 -17.303   1.524  1.00 30.00           C  
ATOM   2523  OG  SER A 158       8.344 -18.514   1.938  1.00 30.00           O  
ATOM   2524  H   SER A 158       9.885 -15.266   0.513  1.00110.00           H  
ATOM   2525  HA  SER A 158       7.832 -17.127  -0.253  1.00110.00           H  
ATOM   2526  HB2 SER A 158       9.888 -17.580   1.084  1.00110.00           H  
ATOM   2527  HB3 SER A 158       9.174 -16.722   2.415  1.00110.00           H  
ATOM   2528  HG  SER A 158       8.988 -18.998   2.461  1.00110.00           H  
ATOM   2529  N   SER A 159       5.915 -16.736   1.483  1.00 30.00           N  
ATOM   2530  CA  SER A 159       4.764 -16.589   2.355  1.00 30.00           C  
ATOM   2531  C   SER A 159       4.633 -17.915   3.219  1.00 30.00           C  
ATOM   2532  O   SER A 159       3.645 -18.141   3.923  1.00 30.00           O  
ATOM   2533  CB  SER A 159       3.548 -16.407   1.495  1.00 30.00           C  
ATOM   2534  OG  SER A 159       2.361 -15.962   2.141  1.00 30.00           O  
ATOM   2535  H   SER A 159       5.995 -17.662   1.085  1.00110.00           H  
ATOM   2536  HA  SER A 159       4.904 -15.732   3.016  1.00110.00           H  
ATOM   2537  HB2 SER A 159       3.761 -15.670   0.720  1.00110.00           H  
ATOM   2538  HB3 SER A 159       3.313 -17.329   0.962  1.00110.00           H  
ATOM   2539  HG  SER A 159       2.070 -16.650   2.745  1.00110.00           H  
ATOM   2540  N   VAL A 160       5.712 -18.724   3.263  1.00 30.00           N  
ATOM   2541  CA  VAL A 160       5.743 -19.885   4.167  1.00 30.00           C  
ATOM   2542  C   VAL A 160       6.019 -19.495   5.633  1.00 30.00           C  
ATOM   2543  O   VAL A 160       5.580 -20.070   6.644  1.00 30.00           O  
ATOM   2544  CB  VAL A 160       6.825 -20.897   3.655  1.00 30.00           C  
ATOM   2545  CG1 VAL A 160       6.944 -22.194   4.507  1.00 30.00           C  
ATOM   2546  CG2 VAL A 160       6.534 -21.369   2.247  1.00 30.00           C  
ATOM   2547  H   VAL A 160       6.542 -18.533   2.717  1.00110.00           H  
ATOM   2548  HA  VAL A 160       4.777 -20.394   4.141  1.00110.00           H  
ATOM   2549  HB  VAL A 160       7.803 -20.415   3.666  1.00110.00           H  
ATOM   2550 HG11 VAL A 160       7.666 -22.891   4.080  1.00110.00           H  
ATOM   2551 HG12 VAL A 160       7.282 -21.982   5.521  1.00110.00           H  
ATOM   2552 HG13 VAL A 160       5.986 -22.710   4.578  1.00110.00           H  
ATOM   2553 HG21 VAL A 160       7.245 -22.130   1.921  1.00110.00           H  
ATOM   2554 HG22 VAL A 160       5.534 -21.794   2.165  1.00110.00           H  
ATOM   2555 HG23 VAL A 160       6.615 -20.555   1.532  1.00110.00           H  
ATOM   2556  N   GLY A 161       6.799 -18.391   5.738  1.00 30.00           N  
ATOM   2557  CA  GLY A 161       6.939 -17.682   7.059  1.00 30.00           C  
ATOM   2558  C   GLY A 161       5.583 -17.081   7.541  1.00 30.00           C  
ATOM   2559  O   GLY A 161       4.836 -17.969   8.013  1.00 30.00           O  
ATOM   2560  H   GLY A 161       7.155 -17.935   4.910  1.00110.00           H  
ATOM   2561  HA2 GLY A 161       7.332 -18.366   7.813  1.00110.00           H  
ATOM   2562  HA3 GLY A 161       7.676 -16.886   6.948  1.00110.00           H  
ATOM   2563  N   THR A 162       5.413 -15.774   7.425  1.00 30.00           N  
ATOM   2564  CA  THR A 162       4.131 -15.288   7.758  1.00 30.00           C  
ATOM   2565  C   THR A 162       3.204 -15.373   6.424  1.00 30.00           C  
ATOM   2566  O   THR A 162       3.588 -15.182   5.307  1.00 30.00           O  
ATOM   2567  CB  THR A 162       4.180 -13.815   8.254  1.00 30.00           C  
ATOM   2568  OG1 THR A 162       4.887 -13.780   9.496  1.00 30.00           O  
ATOM   2569  CG2 THR A 162       2.936 -12.892   8.445  1.00 30.00           C  
ATOM   2570  H   THR A 162       6.102 -15.147   7.038  1.00110.00           H  
ATOM   2571  HA  THR A 162       3.654 -15.870   8.552  1.00110.00           H  
ATOM   2572  HB  THR A 162       4.820 -13.279   7.551  1.00110.00           H  
ATOM   2573  HG1 THR A 162       4.798 -12.904   9.878  1.00110.00           H  
ATOM   2574 HG21 THR A 162       2.426 -12.727   7.496  1.00110.00           H  
ATOM   2575 HG22 THR A 162       2.217 -13.338   9.132  1.00110.00           H  
ATOM   2576 HG23 THR A 162       3.217 -11.915   8.839  1.00110.00           H  
ATOM   2577  N   LYS A 163       1.913 -15.538   6.701  1.00 30.00           N  
ATOM   2578  CA  LYS A 163       0.900 -15.405   5.742  1.00 30.00           C  
ATOM   2579  C   LYS A 163       0.149 -14.088   6.014  1.00 30.00           C  
ATOM   2580  O   LYS A 163      -0.438 -13.935   7.073  1.00 30.00           O  
ATOM   2581  CB  LYS A 163      -0.037 -16.621   5.954  1.00 30.00           C  
ATOM   2582  CG  LYS A 163       0.459 -18.079   5.526  1.00 30.00           C  
ATOM   2583  CD  LYS A 163       1.445 -18.644   6.513  1.00 30.00           C  
ATOM   2584  CE  LYS A 163       1.828 -20.199   6.329  1.00 30.00           C  
ATOM   2585  NZ  LYS A 163       2.615 -20.618   7.473  1.00 30.00           N1+
ATOM   2586  H   LYS A 163       1.608 -15.652   7.657  1.00110.00           H  
ATOM   2587  HA  LYS A 163       1.256 -15.414   4.710  1.00110.00           H  
ATOM   2588  HB2 LYS A 163      -0.405 -16.651   6.981  1.00110.00           H  
ATOM   2589  HB3 LYS A 163      -0.925 -16.434   5.348  1.00110.00           H  
ATOM   2590  HG2 LYS A 163      -0.404 -18.743   5.458  1.00110.00           H  
ATOM   2591  HG3 LYS A 163       0.900 -18.046   4.529  1.00110.00           H  
ATOM   2592  HD2 LYS A 163       2.375 -18.084   6.440  1.00110.00           H  
ATOM   2593  HD3 LYS A 163       1.068 -18.473   7.523  1.00110.00           H  
ATOM   2594  HE2 LYS A 163       0.927 -20.812   6.278  1.00110.00           H  
ATOM   2595  HE3 LYS A 163       2.390 -20.357   5.407  1.00110.00           H  
ATOM   2596  HZ1 LYS A 163       2.092 -20.468   8.323  1.00110.00           H  
ATOM   2597  HZ2 LYS A 163       2.847 -21.597   7.386  1.00110.00           H  
ATOM   2598  HZ3 LYS A 163       3.472 -20.079   7.505  1.00110.00           H  
ATOM   2599  N   PHE A 164       0.092 -13.142   5.057  1.00 30.00           N  
ATOM   2600  CA  PHE A 164      -0.784 -12.012   5.074  1.00 30.00           C  
ATOM   2601  C   PHE A 164      -2.231 -12.374   4.481  1.00 30.00           C  
ATOM   2602  O   PHE A 164      -2.387 -13.402   3.868  1.00 30.00           O  
ATOM   2603  CB  PHE A 164      -0.081 -10.866   4.364  1.00 30.00           C  
ATOM   2604  CG  PHE A 164       1.218 -10.346   4.981  1.00 30.00           C  
ATOM   2605  CD1 PHE A 164       2.175  -9.807   4.099  1.00 30.00           C  
ATOM   2606  CD2 PHE A 164       1.470 -10.315   6.327  1.00 30.00           C  
ATOM   2607  CE1 PHE A 164       3.307  -9.126   4.537  1.00 30.00           C  
ATOM   2608  CE2 PHE A 164       2.618  -9.697   6.793  1.00 30.00           C  
ATOM   2609  CZ  PHE A 164       3.503  -9.129   5.958  1.00 30.00           C  
ATOM   2610  H   PHE A 164       0.594 -13.289   4.193  1.00110.00           H  
ATOM   2611  HA  PHE A 164      -0.926 -11.720   6.111  1.00110.00           H  
ATOM   2612  HB2 PHE A 164       0.132 -11.182   3.341  1.00110.00           H  
ATOM   2613  HB3 PHE A 164      -0.739 -10.007   4.254  1.00110.00           H  
ATOM   2614  HD1 PHE A 164       1.982  -9.837   3.039  1.00110.00           H  
ATOM   2615  HD2 PHE A 164       0.770 -10.723   7.039  1.00110.00           H  
ATOM   2616  HE1 PHE A 164       4.006  -8.651   3.868  1.00110.00           H  
ATOM   2617  HE2 PHE A 164       2.797  -9.655   7.857  1.00110.00           H  
ATOM   2618  HZ  PHE A 164       4.369  -8.633   6.370  1.00110.00           H  
ATOM   2619  N   PRO A 165      -3.257 -11.571   4.669  1.00 30.00           N  
ATOM   2620  CA  PRO A 165      -4.656 -11.915   4.219  1.00 30.00           C  
ATOM   2621  C   PRO A 165      -4.890 -12.362   2.781  1.00 30.00           C  
ATOM   2622  O   PRO A 165      -4.623 -11.635   1.855  1.00 30.00           O  
ATOM   2623  CB  PRO A 165      -5.434 -10.579   4.619  1.00 30.00           C  
ATOM   2624  CG  PRO A 165      -4.634 -10.048   5.833  1.00 30.00           C  
ATOM   2625  CD  PRO A 165      -3.180 -10.461   5.602  1.00 30.00           C  
ATOM   2626  HA  PRO A 165      -4.996 -12.709   4.887  1.00110.00           H  
ATOM   2627  HB2 PRO A 165      -5.376  -9.853   3.807  1.00110.00           H  
ATOM   2628  HB3 PRO A 165      -6.485 -10.749   4.852  1.00110.00           H  
ATOM   2629  HG2 PRO A 165      -4.757  -8.976   5.992  1.00110.00           H  
ATOM   2630  HG3 PRO A 165      -5.000 -10.551   6.729  1.00110.00           H  
ATOM   2631  HD2 PRO A 165      -2.651  -9.626   5.145  1.00110.00           H  
ATOM   2632  HD3 PRO A 165      -2.717 -10.695   6.560  1.00110.00           H  
ATOM   2633  N   VAL A 166      -5.343 -13.612   2.600  1.00 30.00           N  
ATOM   2634  CA  VAL A 166      -5.492 -14.260   1.311  1.00 30.00           C  
ATOM   2635  C   VAL A 166      -6.418 -13.454   0.277  1.00 30.00           C  
ATOM   2636  O   VAL A 166      -6.075 -13.476  -0.964  1.00 30.00           O  
ATOM   2637  CB  VAL A 166      -5.920 -15.762   1.434  1.00 30.00           C  
ATOM   2638  CG1 VAL A 166      -4.847 -16.583   2.234  1.00 30.00           C  
ATOM   2639  CG2 VAL A 166      -7.293 -15.911   2.106  1.00 30.00           C  
ATOM   2640  H   VAL A 166      -5.528 -14.192   3.405  1.00110.00           H  
ATOM   2641  HA  VAL A 166      -4.495 -14.259   0.865  1.00110.00           H  
ATOM   2642  HB  VAL A 166      -5.986 -16.187   0.432  1.00110.00           H  
ATOM   2643 HG11 VAL A 166      -4.779 -16.256   3.272  1.00110.00           H  
ATOM   2644 HG12 VAL A 166      -5.091 -17.646   2.236  1.00110.00           H  
ATOM   2645 HG13 VAL A 166      -3.859 -16.472   1.788  1.00110.00           H  
ATOM   2646 HG21 VAL A 166      -7.563 -16.962   2.207  1.00110.00           H  
ATOM   2647 HG22 VAL A 166      -7.306 -15.474   3.105  1.00110.00           H  
ATOM   2648 HG23 VAL A 166      -8.084 -15.438   1.524  1.00110.00           H  
ATOM   2649  N   LYS A 167      -7.485 -12.751   0.777  1.00 30.00           N  
ATOM   2650  CA  LYS A 167      -8.510 -12.079  -0.056  1.00 30.00           C  
ATOM   2651  C   LYS A 167      -7.906 -10.923  -0.922  1.00 30.00           C  
ATOM   2652  O   LYS A 167      -8.361 -10.776  -2.014  1.00 30.00           O  
ATOM   2653  CB  LYS A 167      -9.627 -11.602   0.976  1.00 30.00           C  
ATOM   2654  CG  LYS A 167     -10.667 -12.548   1.587  1.00 30.00           C  
ATOM   2655  CD  LYS A 167     -11.361 -11.905   2.850  1.00 30.00           C  
ATOM   2656  CE  LYS A 167     -12.699 -12.593   3.235  1.00 30.00           C  
ATOM   2657  NZ  LYS A 167     -13.387 -11.758   4.187  1.00 30.00           N1+
ATOM   2658  H   LYS A 167      -7.656 -12.759   1.772  1.00110.00           H  
ATOM   2659  HA  LYS A 167      -8.945 -12.823  -0.726  1.00110.00           H  
ATOM   2660  HB2 LYS A 167      -9.114 -11.114   1.799  1.00110.00           H  
ATOM   2661  HB3 LYS A 167     -10.198 -10.806   0.495  1.00110.00           H  
ATOM   2662  HG2 LYS A 167     -11.410 -12.815   0.835  1.00110.00           H  
ATOM   2663  HG3 LYS A 167     -10.161 -13.453   1.921  1.00110.00           H  
ATOM   2664  HD2 LYS A 167     -10.671 -11.955   3.695  1.00110.00           H  
ATOM   2665  HD3 LYS A 167     -11.521 -10.842   2.653  1.00110.00           H  
ATOM   2666  HE2 LYS A 167     -13.337 -12.709   2.358  1.00110.00           H  
ATOM   2667  HE3 LYS A 167     -12.529 -13.586   3.651  1.00110.00           H  
ATOM   2668  HZ1 LYS A 167     -14.268 -12.195   4.425  1.00110.00           H  
ATOM   2669  HZ2 LYS A 167     -12.827 -11.654   5.021  1.00110.00           H  
ATOM   2670  HZ3 LYS A 167     -13.565 -10.851   3.779  1.00110.00           H  
ATOM   2671  N   TRP A 168      -6.942 -10.223  -0.337  1.00 30.00           N  
ATOM   2672  CA  TRP A 168      -6.153  -9.156  -0.983  1.00 30.00           C  
ATOM   2673  C   TRP A 168      -4.806  -9.547  -1.628  1.00 30.00           C  
ATOM   2674  O   TRP A 168      -4.032  -8.698  -2.090  1.00 30.00           O  
ATOM   2675  CB  TRP A 168      -5.962  -8.063   0.131  1.00 30.00           C  
ATOM   2676  CG  TRP A 168      -7.061  -7.354   0.859  1.00 30.00           C  
ATOM   2677  CD1 TRP A 168      -7.549  -6.160   0.488  1.00 30.00           C  
ATOM   2678  CD2 TRP A 168      -7.934  -7.799   1.982  1.00 30.00           C  
ATOM   2679  NE1 TRP A 168      -8.553  -5.791   1.389  1.00 30.00           N  
ATOM   2680  CE3 TRP A 168      -8.033  -8.978   2.769  1.00 30.00           C  
ATOM   2681  CE2 TRP A 168      -8.840  -6.827   2.308  1.00 30.00           C  
ATOM   2682  CZ3 TRP A 168      -8.914  -9.135   3.900  1.00 30.00           C  
ATOM   2683  CZ2 TRP A 168      -9.742  -6.965   3.415  1.00 30.00           C  
ATOM   2684  CH2 TRP A 168      -9.779  -8.112   4.217  1.00 30.00           C  
ATOM   2685  H   TRP A 168      -6.656 -10.473   0.599  1.00110.00           H  
ATOM   2686  HA  TRP A 168      -6.753  -8.709  -1.774  1.00110.00           H  
ATOM   2687  HB2 TRP A 168      -5.352  -8.509   0.918  1.00110.00           H  
ATOM   2688  HB3 TRP A 168      -5.332  -7.272  -0.279  1.00110.00           H  
ATOM   2689  HD1 TRP A 168      -7.159  -5.552  -0.314  1.00110.00           H  
ATOM   2690  HE1 TRP A 168      -9.022  -4.889   1.319  1.00110.00           H  
ATOM   2691  HE3 TRP A 168      -7.358  -9.789   2.538  1.00110.00           H  
ATOM   2692  HZ3 TRP A 168      -8.908 -10.047   4.478  1.00110.00           H  
ATOM   2693  HZ2 TRP A 168     -10.413  -6.149   3.641  1.00110.00           H  
ATOM   2694  HH2 TRP A 168     -10.463  -8.192   5.049  1.00110.00           H  
ATOM   2695  N   SER A 169      -4.522 -10.884  -1.794  1.00 30.00           N  
ATOM   2696  CA  SER A 169      -3.320 -11.436  -2.307  1.00 30.00           C  
ATOM   2697  C   SER A 169      -3.436 -12.196  -3.673  1.00 30.00           C  
ATOM   2698  O   SER A 169      -4.533 -12.684  -3.945  1.00 30.00           O  
ATOM   2699  CB  SER A 169      -2.741 -12.411  -1.272  1.00 30.00           C  
ATOM   2700  OG  SER A 169      -2.590 -11.889   0.044  1.00 30.00           O  
ATOM   2701  H   SER A 169      -5.206 -11.565  -1.492  1.00110.00           H  
ATOM   2702  HA  SER A 169      -2.581 -10.646  -2.448  1.00110.00           H  
ATOM   2703  HB2 SER A 169      -3.366 -13.302  -1.200  1.00110.00           H  
ATOM   2704  HB3 SER A 169      -1.760 -12.756  -1.599  1.00110.00           H  
ATOM   2705  HG  SER A 169      -3.459 -11.773   0.445  1.00110.00           H  
ATOM   2706  N   ALA A 170      -2.392 -12.209  -4.486  1.00 30.00           N  
ATOM   2707  CA  ALA A 170      -2.432 -12.959  -5.728  1.00 30.00           C  
ATOM   2708  C   ALA A 170      -2.525 -14.459  -5.465  1.00 30.00           C  
ATOM   2709  O   ALA A 170      -1.937 -14.922  -4.449  1.00 30.00           O  
ATOM   2710  CB  ALA A 170      -1.135 -12.542  -6.473  1.00 30.00           C  
ATOM   2711  H   ALA A 170      -1.522 -11.762  -4.234  1.00110.00           H  
ATOM   2712  HA  ALA A 170      -3.296 -12.634  -6.307  1.00110.00           H  
ATOM   2713  HB1 ALA A 170      -1.108 -11.467  -6.637  1.00110.00           H  
ATOM   2714  HB2 ALA A 170      -0.243 -12.825  -5.914  1.00110.00           H  
ATOM   2715  HB3 ALA A 170      -1.079 -13.018  -7.451  1.00110.00           H  
ATOM   2716  N   PRO A 171      -3.119 -15.280  -6.361  1.00 30.00           N  
ATOM   2717  CA  PRO A 171      -3.298 -16.678  -6.118  1.00 30.00           C  
ATOM   2718  C   PRO A 171      -2.131 -17.660  -5.793  1.00 30.00           C  
ATOM   2719  O   PRO A 171      -2.341 -18.573  -5.028  1.00 30.00           O  
ATOM   2720  CB  PRO A 171      -4.081 -17.224  -7.372  1.00 30.00           C  
ATOM   2721  CG  PRO A 171      -3.835 -16.226  -8.460  1.00 30.00           C  
ATOM   2722  CD  PRO A 171      -3.688 -14.935  -7.639  1.00 30.00           C  
ATOM   2723  HA  PRO A 171      -3.972 -16.751  -5.264  1.00110.00           H  
ATOM   2724  HB2 PRO A 171      -3.793 -18.227  -7.686  1.00110.00           H  
ATOM   2725  HB3 PRO A 171      -5.147 -17.254  -7.140  1.00110.00           H  
ATOM   2726  HG2 PRO A 171      -2.891 -16.455  -8.956  1.00110.00           H  
ATOM   2727  HG3 PRO A 171      -4.622 -16.185  -9.214  1.00110.00           H  
ATOM   2728  HD2 PRO A 171      -3.089 -14.201  -8.177  1.00110.00           H  
ATOM   2729  HD3 PRO A 171      -4.668 -14.500  -7.447  1.00110.00           H  
ATOM   2730  N   GLU A 172      -0.902 -17.474  -6.387  1.00 30.00           N  
ATOM   2731  CA  GLU A 172       0.310 -18.239  -5.920  1.00 30.00           C  
ATOM   2732  C   GLU A 172       0.709 -17.991  -4.446  1.00 30.00           C  
ATOM   2733  O   GLU A 172       1.343 -18.820  -3.831  1.00 30.00           O  
ATOM   2734  CB  GLU A 172       1.518 -17.983  -6.877  1.00 30.00           C  
ATOM   2735  CG  GLU A 172       2.031 -16.529  -7.073  1.00 30.00           C  
ATOM   2736  CD  GLU A 172       1.202 -15.566  -7.921  1.00 30.00           C  
ATOM   2737  OE1 GLU A 172       0.350 -16.031  -8.727  1.00 30.00           O  
ATOM   2738  OE2 GLU A 172       1.461 -14.342  -7.803  1.00 30.00           O1-
ATOM   2739  H   GLU A 172      -0.751 -16.748  -7.076  1.00110.00           H  
ATOM   2740  HA  GLU A 172       0.071 -19.299  -5.997  1.00110.00           H  
ATOM   2741  HB2 GLU A 172       2.364 -18.562  -6.503  1.00110.00           H  
ATOM   2742  HB3 GLU A 172       1.298 -18.426  -7.849  1.00110.00           H  
ATOM   2743  HG2 GLU A 172       2.189 -16.076  -6.093  1.00110.00           H  
ATOM   2744  HG3 GLU A 172       3.021 -16.602  -7.510  1.00110.00           H  
ATOM   2745  N   VAL A 173       0.363 -16.865  -3.866  1.00 30.00           N  
ATOM   2746  CA  VAL A 173       0.698 -16.461  -2.448  1.00 30.00           C  
ATOM   2747  C   VAL A 173      -0.038 -17.354  -1.402  1.00 30.00           C  
ATOM   2748  O   VAL A 173       0.512 -17.559  -0.282  1.00 30.00           O  
ATOM   2749  CB  VAL A 173       0.495 -14.931  -2.176  1.00 30.00           C  
ATOM   2750  CG1 VAL A 173       0.680 -14.492  -0.720  1.00 30.00           C  
ATOM   2751  CG2 VAL A 173       1.383 -14.104  -3.176  1.00 30.00           C  
ATOM   2752  H   VAL A 173      -0.181 -16.192  -4.390  1.00110.00           H  
ATOM   2753  HA  VAL A 173       1.763 -16.662  -2.314  1.00110.00           H  
ATOM   2754  HB  VAL A 173      -0.541 -14.695  -2.411  1.00110.00           H  
ATOM   2755 HG11 VAL A 173       0.598 -13.409  -0.629  1.00110.00           H  
ATOM   2756 HG12 VAL A 173      -0.073 -14.919  -0.057  1.00110.00           H  
ATOM   2757 HG13 VAL A 173       1.664 -14.777  -0.347  1.00110.00           H  
ATOM   2758 HG21 VAL A 173       2.436 -14.315  -3.004  1.00110.00           H  
ATOM   2759 HG22 VAL A 173       1.156 -14.332  -4.218  1.00110.00           H  
ATOM   2760 HG23 VAL A 173       1.231 -13.033  -3.040  1.00110.00           H  
ATOM   2761  N   PHE A 174      -1.142 -18.055  -1.840  1.00 30.00           N  
ATOM   2762  CA  PHE A 174      -1.661 -19.246  -1.016  1.00 30.00           C  
ATOM   2763  C   PHE A 174      -1.794 -20.587  -1.838  1.00 30.00           C  
ATOM   2764  O   PHE A 174      -1.692 -21.693  -1.265  1.00 30.00           O  
ATOM   2765  CB  PHE A 174      -2.964 -18.780  -0.400  1.00 30.00           C  
ATOM   2766  CG  PHE A 174      -3.996 -18.200  -1.410  1.00 30.00           C  
ATOM   2767  CD1 PHE A 174      -4.105 -16.842  -1.663  1.00 30.00           C  
ATOM   2768  CD2 PHE A 174      -4.805 -19.064  -2.202  1.00 30.00           C  
ATOM   2769  CE1 PHE A 174      -5.063 -16.257  -2.522  1.00 30.00           C  
ATOM   2770  CE2 PHE A 174      -5.714 -18.590  -3.093  1.00 30.00           C  
ATOM   2771  CZ  PHE A 174      -5.877 -17.186  -3.239  1.00 30.00           C  
ATOM   2772  H   PHE A 174      -1.536 -17.902  -2.757  1.00110.00           H  
ATOM   2773  HA  PHE A 174      -0.977 -19.486  -0.202  1.00110.00           H  
ATOM   2774  HB2 PHE A 174      -3.436 -19.612   0.124  1.00110.00           H  
ATOM   2775  HB3 PHE A 174      -2.756 -18.030   0.362  1.00110.00           H  
ATOM   2776  HD1 PHE A 174      -3.456 -16.172  -1.118  1.00110.00           H  
ATOM   2777  HD2 PHE A 174      -4.720 -20.131  -2.064  1.00110.00           H  
ATOM   2778  HE1 PHE A 174      -5.144 -15.189  -2.660  1.00110.00           H  
ATOM   2779  HE2 PHE A 174      -6.343 -19.266  -3.650  1.00110.00           H  
ATOM   2780  HZ  PHE A 174      -6.613 -16.810  -3.933  1.00110.00           H  
ATOM   2781  N   HIS A 175      -1.683 -20.598  -3.145  1.00 30.00           N  
ATOM   2782  CA  HIS A 175      -1.589 -21.858  -3.888  1.00 30.00           C  
ATOM   2783  C   HIS A 175      -0.358 -22.603  -3.931  1.00 30.00           C  
ATOM   2784  O   HIS A 175      -0.305 -23.851  -3.998  1.00 30.00           O  
ATOM   2785  CB  HIS A 175      -2.079 -21.678  -5.342  1.00 30.00           C  
ATOM   2786  CG  HIS A 175      -3.495 -21.216  -5.542  1.00 30.00           C  
ATOM   2787  ND1 HIS A 175      -3.965 -20.728  -6.726  1.00 30.00           N  
ATOM   2788  CD2 HIS A 175      -4.608 -21.351  -4.709  1.00 30.00           C  
ATOM   2789  CE1 HIS A 175      -5.300 -20.678  -6.666  1.00 30.00           C  
ATOM   2790  NE2 HIS A 175      -5.707 -21.013  -5.491  1.00 30.00           N  
ATOM   2791  H   HIS A 175      -1.691 -19.742  -3.684  1.00110.00           H  
ATOM   2792  HA  HIS A 175      -2.313 -22.550  -3.452  1.00110.00           H  
ATOM   2793  HB2 HIS A 175      -1.426 -20.983  -5.868  1.00110.00           H  
ATOM   2794  HB3 HIS A 175      -1.996 -22.620  -5.888  1.00110.00           H  
ATOM   2795  HD1 HIS A 175      -3.409 -20.544  -7.548  1.00110.00           H  
ATOM   2796  HD2 HIS A 175      -4.701 -21.735  -3.705  1.00110.00           H  
ATOM   2797  HE1 HIS A 175      -5.943 -20.363  -7.475  1.00110.00           H  
ATOM   2798  N   TYR A 176       0.747 -21.809  -3.860  1.00 30.00           N  
ATOM   2799  CA  TYR A 176       2.141 -22.303  -3.751  1.00 30.00           C  
ATOM   2800  C   TYR A 176       2.907 -21.736  -2.527  1.00 30.00           C  
ATOM   2801  O   TYR A 176       4.041 -22.208  -2.247  1.00 30.00           O  
ATOM   2802  CB  TYR A 176       2.875 -22.151  -5.117  1.00 30.00           C  
ATOM   2803  CG  TYR A 176       2.099 -22.626  -6.281  1.00 30.00           C  
ATOM   2804  CD1 TYR A 176       1.751 -21.768  -7.326  1.00 30.00           C  
ATOM   2805  CD2 TYR A 176       1.848 -23.990  -6.456  1.00 30.00           C  
ATOM   2806  CE1 TYR A 176       1.277 -22.240  -8.558  1.00 30.00           C  
ATOM   2807  CE2 TYR A 176       1.291 -24.495  -7.619  1.00 30.00           C  
ATOM   2808  CZ  TYR A 176       1.079 -23.621  -8.725  1.00 30.00           C  
ATOM   2809  OH  TYR A 176       0.805 -24.073  -9.996  1.00 30.00           O  
ATOM   2810  H   TYR A 176       0.632 -20.806  -3.831  1.00110.00           H  
ATOM   2811  HA  TYR A 176       2.106 -23.373  -3.542  1.00110.00           H  
ATOM   2812  HB2 TYR A 176       3.114 -21.097  -5.268  1.00110.00           H  
ATOM   2813  HB3 TYR A 176       3.832 -22.674  -5.090  1.00110.00           H  
ATOM   2814  HD1 TYR A 176       1.951 -20.714  -7.229  1.00110.00           H  
ATOM   2815  HD2 TYR A 176       2.111 -24.681  -5.668  1.00110.00           H  
ATOM   2816  HE1 TYR A 176       1.113 -21.552  -9.374  1.00110.00           H  
ATOM   2817  HE2 TYR A 176       1.145 -25.559  -7.731  1.00110.00           H  
ATOM   2818  HH  TYR A 176       0.732 -23.367 -10.641  1.00110.00           H  
ATOM   2819  N   PHE A 177       2.346 -20.699  -1.866  1.00 30.00           N  
ATOM   2820  CA  PHE A 177       2.930 -20.068  -0.654  1.00 30.00           C  
ATOM   2821  C   PHE A 177       4.257 -19.413  -1.007  1.00 30.00           C  
ATOM   2822  O   PHE A 177       5.109 -19.476  -0.125  1.00 30.00           O  
ATOM   2823  CB  PHE A 177       3.078 -21.076   0.533  1.00 30.00           C  
ATOM   2824  CG  PHE A 177       1.778 -21.706   0.941  1.00 30.00           C  
ATOM   2825  CD1 PHE A 177       1.551 -23.106   0.767  1.00 30.00           C  
ATOM   2826  CD2 PHE A 177       0.748 -20.931   1.605  1.00 30.00           C  
ATOM   2827  CE1 PHE A 177       0.270 -23.651   1.022  1.00 30.00           C  
ATOM   2828  CE2 PHE A 177      -0.431 -21.601   1.962  1.00 30.00           C  
ATOM   2829  CZ  PHE A 177      -0.674 -22.926   1.653  1.00 30.00           C  
ATOM   2830  H   PHE A 177       1.458 -20.330  -2.174  1.00110.00           H  
ATOM   2831  HA  PHE A 177       2.259 -19.273  -0.345  1.00110.00           H  
ATOM   2832  HB2 PHE A 177       3.796 -21.861   0.294  1.00110.00           H  
ATOM   2833  HB3 PHE A 177       3.469 -20.571   1.418  1.00110.00           H  
ATOM   2834  HD1 PHE A 177       2.310 -23.724   0.309  1.00110.00           H  
ATOM   2835  HD2 PHE A 177       0.883 -19.881   1.817  1.00110.00           H  
ATOM   2836  HE1 PHE A 177       0.077 -24.687   0.789  1.00110.00           H  
ATOM   2837  HE2 PHE A 177      -1.207 -21.040   2.462  1.00110.00           H  
ATOM   2838  HZ  PHE A 177      -1.623 -23.375   1.906  1.00110.00           H  
ATOM   2839  N   LYS A 178       4.308 -18.696  -2.118  1.00 30.00           N  
ATOM   2840  CA  LYS A 178       5.462 -17.871  -2.484  1.00 30.00           C  
ATOM   2841  C   LYS A 178       4.936 -16.793  -3.457  1.00 30.00           C  
ATOM   2842  O   LYS A 178       4.101 -17.144  -4.339  1.00 30.00           O  
ATOM   2843  CB  LYS A 178       6.741 -18.691  -2.963  1.00 30.00           C  
ATOM   2844  CG  LYS A 178       8.009 -17.935  -3.369  1.00 30.00           C  
ATOM   2845  CD  LYS A 178       9.048 -18.889  -3.925  1.00 30.00           C  
ATOM   2846  CE  LYS A 178       9.987 -19.474  -2.962  1.00 30.00           C  
ATOM   2847  NZ  LYS A 178      11.034 -20.302  -3.621  1.00 30.00           N1+
ATOM   2848  H   LYS A 178       3.518 -18.668  -2.749  1.00110.00           H  
ATOM   2849  HA  LYS A 178       5.759 -17.328  -1.585  1.00110.00           H  
ATOM   2850  HB2 LYS A 178       7.009 -19.398  -2.178  1.00110.00           H  
ATOM   2851  HB3 LYS A 178       6.419 -19.302  -3.808  1.00110.00           H  
ATOM   2852  HG2 LYS A 178       7.764 -17.192  -4.126  1.00110.00           H  
ATOM   2853  HG3 LYS A 178       8.418 -17.389  -2.522  1.00110.00           H  
ATOM   2854  HD2 LYS A 178       8.553 -19.691  -4.476  1.00110.00           H  
ATOM   2855  HD3 LYS A 178       9.613 -18.340  -4.681  1.00110.00           H  
ATOM   2856  HE2 LYS A 178      10.487 -18.683  -2.401  1.00110.00           H  
ATOM   2857  HE3 LYS A 178       9.453 -20.090  -2.237  1.00110.00           H  
ATOM   2858  HZ1 LYS A 178      11.658 -20.678  -2.921  1.00110.00           H  
ATOM   2859  HZ2 LYS A 178      10.598 -21.062  -4.124  1.00110.00           H  
ATOM   2860  HZ3 LYS A 178      11.560 -19.731  -4.267  1.00110.00           H  
ATOM   2861  N   TYR A 179       5.384 -15.584  -3.377  1.00 30.00           N  
ATOM   2862  CA  TYR A 179       5.013 -14.546  -4.419  1.00 30.00           C  
ATOM   2863  C   TYR A 179       5.811 -14.788  -5.728  1.00 30.00           C  
ATOM   2864  O   TYR A 179       6.965 -15.251  -5.690  1.00 30.00           O  
ATOM   2865  CB  TYR A 179       5.256 -13.092  -3.847  1.00 30.00           C  
ATOM   2866  CG  TYR A 179       4.598 -12.604  -2.575  1.00 30.00           C  
ATOM   2867  CD1 TYR A 179       3.757 -11.454  -2.672  1.00 30.00           C  
ATOM   2868  CD2 TYR A 179       4.826 -13.166  -1.270  1.00 30.00           C  
ATOM   2869  CE1 TYR A 179       3.044 -11.058  -1.509  1.00 30.00           C  
ATOM   2870  CE2 TYR A 179       4.058 -12.713  -0.117  1.00 30.00           C  
ATOM   2871  CZ  TYR A 179       3.100 -11.727  -0.259  1.00 30.00           C  
ATOM   2872  OH  TYR A 179       2.293 -11.384   0.782  1.00 30.00           O  
ATOM   2873  H   TYR A 179       6.087 -15.327  -2.695  1.00110.00           H  
ATOM   2874  HA  TYR A 179       3.951 -14.637  -4.650  1.00110.00           H  
ATOM   2875  HB2 TYR A 179       6.327 -12.988  -3.668  1.00110.00           H  
ATOM   2876  HB3 TYR A 179       5.050 -12.371  -4.638  1.00110.00           H  
ATOM   2877  HD1 TYR A 179       3.621 -10.918  -3.594  1.00110.00           H  
ATOM   2878  HD2 TYR A 179       5.517 -13.984  -1.143  1.00110.00           H  
ATOM   2879  HE1 TYR A 179       2.360 -10.228  -1.608  1.00110.00           H  
ATOM   2880  HE2 TYR A 179       4.192 -13.201   0.837  1.00110.00           H  
ATOM   2881  HH  TYR A 179       1.830 -10.551   0.641  1.00110.00           H  
ATOM   2882  N   SER A 180       5.126 -14.396  -6.857  1.00 30.00           N  
ATOM   2883  CA  SER A 180       5.810 -14.334  -8.114  1.00 30.00           C  
ATOM   2884  C   SER A 180       6.510 -12.969  -8.199  1.00 30.00           C  
ATOM   2885  O   SER A 180       6.482 -12.208  -7.259  1.00 30.00           O  
ATOM   2886  CB  SER A 180       4.658 -14.601  -9.105  1.00 30.00           C  
ATOM   2887  OG  SER A 180       3.714 -13.566  -9.200  1.00 30.00           O  
ATOM   2888  H   SER A 180       4.211 -13.969  -6.796  1.00110.00           H  
ATOM   2889  HA  SER A 180       6.553 -15.128  -8.209  1.00110.00           H  
ATOM   2890  HB2 SER A 180       5.088 -14.712 -10.100  1.00110.00           H  
ATOM   2891  HB3 SER A 180       4.164 -15.549  -8.914  1.00110.00           H  
ATOM   2892  HG  SER A 180       2.983 -13.762  -8.601  1.00110.00           H  
ATOM   2893  N   SER A 181       7.167 -12.602  -9.306  1.00 30.00           N  
ATOM   2894  CA  SER A 181       7.714 -11.284  -9.487  1.00 30.00           C  
ATOM   2895  C   SER A 181       6.597 -10.181  -9.609  1.00 30.00           C  
ATOM   2896  O   SER A 181       6.888  -9.065  -9.365  1.00 30.00           O  
ATOM   2897  CB  SER A 181       8.562 -11.401 -10.776  1.00 30.00           C  
ATOM   2898  OG  SER A 181       7.900 -11.622 -12.080  1.00 30.00           O  
ATOM   2899  H   SER A 181       7.219 -13.220 -10.103  1.00110.00           H  
ATOM   2900  HA  SER A 181       8.371 -11.039  -8.650  1.00110.00           H  
ATOM   2901  HB2 SER A 181       9.145 -10.485 -10.881  1.00110.00           H  
ATOM   2902  HB3 SER A 181       9.302 -12.193 -10.653  1.00110.00           H  
ATOM   2903  HG  SER A 181       8.575 -11.701 -12.759  1.00110.00           H  
ATOM   2904  N   LYS A 182       5.380 -10.613  -9.925  1.00 30.00           N  
ATOM   2905  CA  LYS A 182       4.218  -9.802 -10.303  1.00 30.00           C  
ATOM   2906  C   LYS A 182       2.932 -10.263  -9.546  1.00 30.00           C  
ATOM   2907  O   LYS A 182       1.912 -10.297 -10.235  1.00 30.00           O  
ATOM   2908  CB  LYS A 182       4.221 -10.057 -11.821  1.00 30.00           C  
ATOM   2909  CG  LYS A 182       3.226  -9.168 -12.686  1.00 30.00           C  
ATOM   2910  CD  LYS A 182       3.188  -7.694 -12.355  1.00 30.00           C  
ATOM   2911  CE  LYS A 182       4.576  -6.923 -12.305  1.00 30.00           C  
ATOM   2912  NZ  LYS A 182       4.551  -5.637 -11.590  1.00 30.00           N1+
ATOM   2913  H   LYS A 182       5.251 -11.609 -10.038  1.00110.00           H  
ATOM   2914  HA  LYS A 182       4.397  -8.755 -10.074  1.00110.00           H  
ATOM   2915  HB2 LYS A 182       5.218  -9.859 -12.219  1.00110.00           H  
ATOM   2916  HB3 LYS A 182       4.033 -11.112 -12.030  1.00110.00           H  
ATOM   2917  HG2 LYS A 182       3.493  -9.282 -13.737  1.00110.00           H  
ATOM   2918  HG3 LYS A 182       2.221  -9.572 -12.606  1.00110.00           H  
ATOM   2919  HD2 LYS A 182       2.533  -7.193 -13.070  1.00110.00           H  
ATOM   2920  HD3 LYS A 182       2.694  -7.589 -11.389  1.00110.00           H  
ATOM   2921  HE2 LYS A 182       5.336  -7.528 -11.812  1.00110.00           H  
ATOM   2922  HE3 LYS A 182       4.935  -6.753 -13.320  1.00110.00           H  
ATOM   2923  HZ1 LYS A 182       4.317  -5.797 -10.615  1.00110.00           H  
ATOM   2924  HZ2 LYS A 182       5.458  -5.196 -11.650  1.00110.00           H  
ATOM   2925  HZ3 LYS A 182       3.867  -5.023 -12.008  1.00110.00           H  
ATOM   2926  N   SER A 183       2.931 -10.585  -8.221  1.00 30.00           N  
ATOM   2927  CA  SER A 183       1.786 -10.613  -7.277  1.00 30.00           C  
ATOM   2928  C   SER A 183       1.136  -9.217  -6.910  1.00 30.00           C  
ATOM   2929  O   SER A 183       0.065  -9.153  -6.335  1.00 30.00           O  
ATOM   2930  CB  SER A 183       2.388 -11.299  -6.002  1.00 30.00           C  
ATOM   2931  OG  SER A 183       2.942 -12.604  -6.189  1.00 30.00           O  
ATOM   2932  H   SER A 183       3.831 -10.640  -7.765  1.00110.00           H  
ATOM   2933  HA  SER A 183       1.010 -11.246  -7.705  1.00110.00           H  
ATOM   2934  HB2 SER A 183       3.185 -10.660  -5.626  1.00110.00           H  
ATOM   2935  HB3 SER A 183       1.636 -11.361  -5.214  1.00110.00           H  
ATOM   2936  HG  SER A 183       2.257 -13.177  -6.556  1.00110.00           H  
ATOM   2937  N   ASP A 184       1.867  -8.166  -7.211  1.00 30.00           N  
ATOM   2938  CA  ASP A 184       1.652  -6.813  -6.690  1.00 30.00           C  
ATOM   2939  C   ASP A 184       0.579  -6.074  -7.333  1.00 30.00           C  
ATOM   2940  O   ASP A 184      -0.263  -5.398  -6.752  1.00 30.00           O  
ATOM   2941  CB  ASP A 184       2.916  -5.949  -6.518  1.00 30.00           C  
ATOM   2942  CG  ASP A 184       3.896  -5.848  -7.725  1.00 30.00           C  
ATOM   2943  OD1 ASP A 184       4.921  -5.203  -7.560  1.00 30.00           O  
ATOM   2944  OD2 ASP A 184       3.771  -6.508  -8.795  1.00 30.00           O1-
ATOM   2945  H   ASP A 184       2.731  -8.294  -7.720  1.00110.00           H  
ATOM   2946  HA  ASP A 184       1.300  -6.957  -5.666  1.00110.00           H  
ATOM   2947  HB2 ASP A 184       2.653  -4.939  -6.197  1.00110.00           H  
ATOM   2948  HB3 ASP A 184       3.489  -6.371  -5.690  1.00110.00           H  
ATOM   2949  N   VAL A 185       0.452  -6.394  -8.650  1.00 30.00           N  
ATOM   2950  CA  VAL A 185      -0.525  -5.955  -9.569  1.00 30.00           C  
ATOM   2951  C   VAL A 185      -1.954  -6.331  -9.122  1.00 30.00           C  
ATOM   2952  O   VAL A 185      -2.850  -5.493  -9.359  1.00 30.00           O  
ATOM   2953  CB  VAL A 185      -0.222  -6.532 -10.958  1.00 30.00           C  
ATOM   2954  CG1 VAL A 185      -0.366  -8.116 -11.050  1.00 30.00           C  
ATOM   2955  CG2 VAL A 185      -0.946  -5.872 -12.192  1.00 30.00           C  
ATOM   2956  H   VAL A 185       1.152  -7.009  -9.041  1.00110.00           H  
ATOM   2957  HA  VAL A 185      -0.455  -4.868  -9.626  1.00110.00           H  
ATOM   2958  HB  VAL A 185       0.834  -6.320 -11.122  1.00110.00           H  
ATOM   2959 HG11 VAL A 185       0.026  -8.606 -10.161  1.00110.00           H  
ATOM   2960 HG12 VAL A 185      -1.410  -8.407 -11.157  1.00110.00           H  
ATOM   2961 HG13 VAL A 185       0.188  -8.499 -11.902  1.00110.00           H  
ATOM   2962 HG21 VAL A 185      -2.011  -6.040 -12.156  1.00110.00           H  
ATOM   2963 HG22 VAL A 185      -0.767  -4.798 -12.214  1.00110.00           H  
ATOM   2964 HG23 VAL A 185      -0.587  -6.297 -13.128  1.00110.00           H  
ATOM   2965  N   TRP A 186      -2.090  -7.530  -8.515  1.00 30.00           N  
ATOM   2966  CA  TRP A 186      -3.415  -8.078  -8.044  1.00 30.00           C  
ATOM   2967  C   TRP A 186      -3.960  -7.301  -6.813  1.00 30.00           C  
ATOM   2968  O   TRP A 186      -5.114  -6.798  -6.786  1.00 30.00           O  
ATOM   2969  CB  TRP A 186      -3.281  -9.544  -7.773  1.00 30.00           C  
ATOM   2970  CG  TRP A 186      -4.503 -10.352  -7.472  1.00 30.00           C  
ATOM   2971  CD1 TRP A 186      -5.286 -10.289  -6.377  1.00 30.00           C  
ATOM   2972  CD2 TRP A 186      -5.008 -11.478  -8.268  1.00 30.00           C  
ATOM   2973  NE1 TRP A 186      -6.287 -11.158  -6.429  1.00 30.00           N  
ATOM   2974  CE3 TRP A 186      -4.637 -12.157  -9.435  1.00 30.00           C  
ATOM   2975  CE2 TRP A 186      -6.189 -11.923  -7.597  1.00 30.00           C  
ATOM   2976  CZ3 TRP A 186      -5.460 -13.175  -9.929  1.00 30.00           C  
ATOM   2977  CZ2 TRP A 186      -6.992 -12.928  -8.086  1.00 30.00           C  
ATOM   2978  CH2 TRP A 186      -6.642 -13.558  -9.287  1.00 30.00           C  
ATOM   2979  H   TRP A 186      -1.278  -8.111  -8.363  1.00110.00           H  
ATOM   2980  HA  TRP A 186      -4.124  -7.946  -8.864  1.00110.00           H  
ATOM   2981  HB2 TRP A 186      -2.813 -10.006  -8.644  1.00110.00           H  
ATOM   2982  HB3 TRP A 186      -2.580  -9.702  -6.954  1.00110.00           H  
ATOM   2983  HD1 TRP A 186      -5.126  -9.593  -5.567  1.00110.00           H  
ATOM   2984  HE1 TRP A 186      -6.989 -11.242  -5.707  1.00110.00           H  
ATOM   2985  HE3 TRP A 186      -3.742 -11.875  -9.970  1.00110.00           H  
ATOM   2986  HZ3 TRP A 186      -5.175 -13.683 -10.838  1.00110.00           H  
ATOM   2987  HZ2 TRP A 186      -7.879 -13.230  -7.550  1.00110.00           H  
ATOM   2988  HH2 TRP A 186      -7.241 -14.366  -9.672  1.00110.00           H  
ATOM   2989  N   ALA A 187      -3.027  -7.073  -5.878  1.00 30.00           N  
ATOM   2990  CA  ALA A 187      -3.232  -6.220  -4.680  1.00 30.00           C  
ATOM   2991  C   ALA A 187      -3.562  -4.712  -5.033  1.00 30.00           C  
ATOM   2992  O   ALA A 187      -4.429  -4.120  -4.428  1.00 30.00           O  
ATOM   2993  CB  ALA A 187      -1.999  -6.278  -3.813  1.00 30.00           C  
ATOM   2994  H   ALA A 187      -2.102  -7.462  -5.994  1.00110.00           H  
ATOM   2995  HA  ALA A 187      -4.074  -6.629  -4.118  1.00110.00           H  
ATOM   2996  HB1 ALA A 187      -1.131  -5.829  -4.297  1.00110.00           H  
ATOM   2997  HB2 ALA A 187      -2.162  -5.754  -2.872  1.00110.00           H  
ATOM   2998  HB3 ALA A 187      -1.743  -7.308  -3.565  1.00110.00           H  
ATOM   2999  N   PHE A 188      -2.981  -4.233  -6.126  1.00 30.00           N  
ATOM   3000  CA  PHE A 188      -3.321  -2.971  -6.864  1.00 30.00           C  
ATOM   3001  C   PHE A 188      -4.718  -3.012  -7.410  1.00 30.00           C  
ATOM   3002  O   PHE A 188      -5.521  -2.274  -6.870  1.00 30.00           O  
ATOM   3003  CB  PHE A 188      -2.334  -2.639  -7.930  1.00 30.00           C  
ATOM   3004  CG  PHE A 188      -2.743  -1.585  -9.026  1.00 30.00           C  
ATOM   3005  CD1 PHE A 188      -3.169  -0.291  -8.663  1.00 30.00           C  
ATOM   3006  CD2 PHE A 188      -3.208  -2.103 -10.257  1.00 30.00           C  
ATOM   3007  CE1 PHE A 188      -3.927   0.589  -9.471  1.00 30.00           C  
ATOM   3008  CE2 PHE A 188      -3.943  -1.263 -11.102  1.00 30.00           C  
ATOM   3009  CZ  PHE A 188      -4.249   0.086 -10.716  1.00 30.00           C  
ATOM   3010  H   PHE A 188      -2.276  -4.806  -6.570  1.00110.00           H  
ATOM   3011  HA  PHE A 188      -3.279  -2.160  -6.136  1.00110.00           H  
ATOM   3012  HB2 PHE A 188      -1.488  -2.189  -7.410  1.00110.00           H  
ATOM   3013  HB3 PHE A 188      -1.904  -3.514  -8.401  1.00110.00           H  
ATOM   3014  HD1 PHE A 188      -2.935   0.046  -7.664  1.00110.00           H  
ATOM   3015  HD2 PHE A 188      -3.023  -3.130 -10.534  1.00110.00           H  
ATOM   3016  HE1 PHE A 188      -4.217   1.577  -9.146  1.00110.00           H  
ATOM   3017  HE2 PHE A 188      -4.284  -1.627 -12.060  1.00110.00           H  
ATOM   3018  HZ  PHE A 188      -4.812   0.707 -11.397  1.00110.00           H  
ATOM   3019  N   GLY A 189      -5.035  -4.059  -8.256  1.00 30.00           N  
ATOM   3020  CA  GLY A 189      -6.394  -4.436  -8.641  1.00 30.00           C  
ATOM   3021  C   GLY A 189      -7.518  -4.371  -7.605  1.00 30.00           C  
ATOM   3022  O   GLY A 189      -8.640  -4.046  -7.892  1.00 30.00           O  
ATOM   3023  H   GLY A 189      -4.288  -4.657  -8.589  1.00110.00           H  
ATOM   3024  HA2 GLY A 189      -6.678  -3.813  -9.491  1.00110.00           H  
ATOM   3025  HA3 GLY A 189      -6.355  -5.456  -9.022  1.00110.00           H  
ATOM   3026  N   ILE A 190      -7.264  -4.763  -6.312  1.00 30.00           N  
ATOM   3027  CA  ILE A 190      -8.238  -4.802  -5.184  1.00 30.00           C  
ATOM   3028  C   ILE A 190      -8.213  -3.368  -4.596  1.00 30.00           C  
ATOM   3029  O   ILE A 190      -9.329  -2.841  -4.590  1.00 30.00           O  
ATOM   3030  CB  ILE A 190      -7.802  -5.777  -4.105  1.00 30.00           C  
ATOM   3031  CG1 ILE A 190      -7.583  -7.327  -4.532  1.00 30.00           C  
ATOM   3032  CG2 ILE A 190      -8.600  -5.808  -2.762  1.00 30.00           C  
ATOM   3033  CD1 ILE A 190      -8.859  -8.133  -4.656  1.00 30.00           C  
ATOM   3034  H   ILE A 190      -6.328  -5.069  -6.085  1.00110.00           H  
ATOM   3035  HA  ILE A 190      -9.237  -5.057  -5.536  1.00110.00           H  
ATOM   3036  HB  ILE A 190      -6.799  -5.460  -3.813  1.00110.00           H  
ATOM   3037 HG12 ILE A 190      -7.067  -7.379  -5.484  1.00110.00           H  
ATOM   3038 HG13 ILE A 190      -6.916  -7.811  -3.819  1.00110.00           H  
ATOM   3039 HG21 ILE A 190      -8.525  -4.863  -2.222  1.00110.00           H  
ATOM   3040 HG22 ILE A 190      -9.659  -5.999  -2.938  1.00110.00           H  
ATOM   3041 HG23 ILE A 190      -8.232  -6.594  -2.104  1.00110.00           H  
ATOM   3042 HD11 ILE A 190      -8.734  -8.953  -5.364  1.00110.00           H  
ATOM   3043 HD12 ILE A 190      -9.145  -8.567  -3.697  1.00110.00           H  
ATOM   3044 HD13 ILE A 190      -9.690  -7.521  -5.005  1.00110.00           H  
ATOM   3045  N   LEU A 191      -7.060  -2.751  -4.291  1.00 30.00           N  
ATOM   3046  CA  LEU A 191      -6.892  -1.311  -4.038  1.00 30.00           C  
ATOM   3047  C   LEU A 191      -7.693  -0.376  -4.958  1.00 30.00           C  
ATOM   3048  O   LEU A 191      -8.304   0.661  -4.606  1.00 30.00           O  
ATOM   3049  CB  LEU A 191      -5.449  -0.931  -3.899  1.00 30.00           C  
ATOM   3050  CG  LEU A 191      -5.115   0.625  -3.972  1.00 30.00           C  
ATOM   3051  CD1 LEU A 191      -5.658   1.467  -2.744  1.00 30.00           C  
ATOM   3052  CD2 LEU A 191      -3.507   0.699  -4.001  1.00 30.00           C  
ATOM   3053  H   LEU A 191      -6.196  -3.275  -4.358  1.00110.00           H  
ATOM   3054  HA  LEU A 191      -7.331  -1.157  -3.052  1.00110.00           H  
ATOM   3055  HB2 LEU A 191      -5.062  -1.343  -2.967  1.00110.00           H  
ATOM   3056  HB3 LEU A 191      -4.874  -1.421  -4.678  1.00110.00           H  
ATOM   3057  HG  LEU A 191      -5.472   1.070  -4.901  1.00110.00           H  
ATOM   3058 HD11 LEU A 191      -6.339   0.877  -2.132  1.00110.00           H  
ATOM   3059 HD12 LEU A 191      -4.860   1.823  -2.092  1.00110.00           H  
ATOM   3060 HD13 LEU A 191      -6.212   2.337  -3.094  1.00110.00           H  
ATOM   3061 HD21 LEU A 191      -3.129   1.614  -3.545  1.00110.00           H  
ATOM   3062 HD22 LEU A 191      -3.051  -0.138  -3.476  1.00110.00           H  
ATOM   3063 HD23 LEU A 191      -3.144   0.674  -5.028  1.00110.00           H  
ATOM   3064  N   MET A 192      -7.574  -0.747  -6.207  1.00 30.00           N  
ATOM   3065  CA  MET A 192      -8.057   0.004  -7.294  1.00 30.00           C  
ATOM   3066  C   MET A 192      -9.621  -0.067  -7.208  1.00 30.00           C  
ATOM   3067  O   MET A 192     -10.331   0.937  -7.236  1.00 30.00           O  
ATOM   3068  CB  MET A 192      -7.572  -0.563  -8.659  1.00 30.00           C  
ATOM   3069  CG  MET A 192      -8.154   0.148  -9.875  1.00 30.00           C  
ATOM   3070  SD  MET A 192      -7.804  -0.432 -11.543  1.00 30.00           S  
ATOM   3071  CE  MET A 192      -8.697   1.003 -12.450  1.00 30.00           C  
ATOM   3072  H   MET A 192      -7.000  -1.552  -6.434  1.00110.00           H  
ATOM   3073  HA  MET A 192      -7.737   1.044  -7.204  1.00110.00           H  
ATOM   3074  HB2 MET A 192      -6.485  -0.503  -8.706  1.00110.00           H  
ATOM   3075  HB3 MET A 192      -7.813  -1.623  -8.731  1.00110.00           H  
ATOM   3076  HG2 MET A 192      -9.241   0.165  -9.816  1.00110.00           H  
ATOM   3077  HG3 MET A 192      -7.844   1.189  -9.832  1.00110.00           H  
ATOM   3078  HE1 MET A 192      -8.249   1.961 -12.186  1.00110.00           H  
ATOM   3079  HE2 MET A 192      -8.622   0.873 -13.529  1.00110.00           H  
ATOM   3080  HE3 MET A 192      -9.753   1.025 -12.179  1.00110.00           H  
ATOM   3081  N   TRP A 193     -10.163  -1.264  -7.012  1.00 30.00           N  
ATOM   3082  CA  TRP A 193     -11.579  -1.628  -6.638  1.00 30.00           C  
ATOM   3083  C   TRP A 193     -12.071  -0.919  -5.344  1.00 30.00           C  
ATOM   3084  O   TRP A 193     -13.072  -0.166  -5.405  1.00 30.00           O  
ATOM   3085  CB  TRP A 193     -11.824  -3.106  -6.658  1.00 30.00           C  
ATOM   3086  CG  TRP A 193     -13.191  -3.560  -6.401  1.00 30.00           C  
ATOM   3087  CD1 TRP A 193     -14.097  -3.716  -7.372  1.00 30.00           C  
ATOM   3088  CD2 TRP A 193     -13.964  -3.598  -5.131  1.00 30.00           C  
ATOM   3089  NE1 TRP A 193     -15.313  -4.085  -6.758  1.00 30.00           N  
ATOM   3090  CE3 TRP A 193     -13.677  -3.470  -3.755  1.00 30.00           C  
ATOM   3091  CE2 TRP A 193     -15.288  -3.971  -5.440  1.00 30.00           C  
ATOM   3092  CZ3 TRP A 193     -14.648  -3.677  -2.714  1.00 30.00           C  
ATOM   3093  CZ2 TRP A 193     -16.276  -4.153  -4.464  1.00 30.00           C  
ATOM   3094  CH2 TRP A 193     -15.981  -3.986  -3.140  1.00 30.00           C  
ATOM   3095  H   TRP A 193      -9.529  -2.051  -7.000  1.00110.00           H  
ATOM   3096  HA  TRP A 193     -12.192  -1.216  -7.441  1.00110.00           H  
ATOM   3097  HB2 TRP A 193     -11.516  -3.506  -7.625  1.00110.00           H  
ATOM   3098  HB3 TRP A 193     -11.196  -3.611  -5.929  1.00110.00           H  
ATOM   3099  HD1 TRP A 193     -13.897  -3.663  -8.432  1.00110.00           H  
ATOM   3100  HE1 TRP A 193     -16.135  -4.330  -7.295  1.00110.00           H  
ATOM   3101  HE3 TRP A 193     -12.663  -3.245  -3.462  1.00110.00           H  
ATOM   3102  HZ3 TRP A 193     -14.393  -3.572  -1.669  1.00110.00           H  
ATOM   3103  HZ2 TRP A 193     -17.278  -4.426  -4.762  1.00110.00           H  
ATOM   3104  HH2 TRP A 193     -16.755  -4.130  -2.400  1.00110.00           H  
ATOM   3105  N   GLU A 194     -11.254  -1.048  -4.236  1.00 30.00           N  
ATOM   3106  CA  GLU A 194     -11.581  -0.449  -2.933  1.00 30.00           C  
ATOM   3107  C   GLU A 194     -11.838   1.117  -3.088  1.00 30.00           C  
ATOM   3108  O   GLU A 194     -12.859   1.650  -2.565  1.00 30.00           O  
ATOM   3109  CB  GLU A 194     -10.420  -0.756  -1.918  1.00 30.00           C  
ATOM   3110  CG  GLU A 194     -10.490  -2.210  -1.231  1.00 30.00           C  
ATOM   3111  CD  GLU A 194      -9.332  -2.475  -0.277  1.00 30.00           C  
ATOM   3112  OE1 GLU A 194      -9.562  -3.306   0.639  1.00 30.00           O  
ATOM   3113  OE2 GLU A 194      -8.341  -1.796  -0.282  1.00 30.00           O1-
ATOM   3114  H   GLU A 194     -10.428  -1.636  -4.282  1.00110.00           H  
ATOM   3115  HA  GLU A 194     -12.506  -0.894  -2.563  1.00110.00           H  
ATOM   3116  HB2 GLU A 194      -9.469  -0.643  -2.437  1.00110.00           H  
ATOM   3117  HB3 GLU A 194     -10.415   0.003  -1.134  1.00110.00           H  
ATOM   3118  HG2 GLU A 194     -11.438  -2.300  -0.699  1.00110.00           H  
ATOM   3119  HG3 GLU A 194     -10.487  -2.984  -1.999  1.00110.00           H  
ATOM   3120  N   VAL A 195     -10.991   1.835  -3.818  1.00 30.00           N  
ATOM   3121  CA  VAL A 195     -11.233   3.209  -4.345  1.00 30.00           C  
ATOM   3122  C   VAL A 195     -12.443   3.418  -5.210  1.00 30.00           C  
ATOM   3123  O   VAL A 195     -13.292   4.201  -4.833  1.00 30.00           O  
ATOM   3124  CB  VAL A 195      -9.914   3.566  -5.093  1.00 30.00           C  
ATOM   3125  CG1 VAL A 195      -9.966   4.692  -6.160  1.00 30.00           C  
ATOM   3126  CG2 VAL A 195      -8.788   3.889  -4.150  1.00 30.00           C  
ATOM   3127  H   VAL A 195     -10.167   1.376  -4.186  1.00110.00           H  
ATOM   3128  HA  VAL A 195     -11.333   3.866  -3.486  1.00110.00           H  
ATOM   3129  HB  VAL A 195      -9.588   2.684  -5.639  1.00110.00           H  
ATOM   3130 HG11 VAL A 195     -10.380   5.610  -5.747  1.00110.00           H  
ATOM   3131 HG12 VAL A 195      -8.975   4.921  -6.551  1.00110.00           H  
ATOM   3132 HG13 VAL A 195     -10.568   4.397  -7.017  1.00110.00           H  
ATOM   3133 HG21 VAL A 195      -7.843   4.006  -4.681  1.00110.00           H  
ATOM   3134 HG22 VAL A 195      -8.979   4.818  -3.614  1.00110.00           H  
ATOM   3135 HG23 VAL A 195      -8.641   3.107  -3.405  1.00110.00           H  
ATOM   3136  N   PHE A 196     -12.572   2.597  -6.286  1.00 30.00           N  
ATOM   3137  CA  PHE A 196     -13.759   2.654  -7.162  1.00 30.00           C  
ATOM   3138  C   PHE A 196     -15.154   2.334  -6.537  1.00 30.00           C  
ATOM   3139  O   PHE A 196     -16.177   2.648  -7.182  1.00 30.00           O  
ATOM   3140  CB  PHE A 196     -13.488   1.903  -8.466  1.00 30.00           C  
ATOM   3141  CG  PHE A 196     -13.036   2.860  -9.530  1.00 30.00           C  
ATOM   3142  CD1 PHE A 196     -13.973   3.606 -10.245  1.00 30.00           C  
ATOM   3143  CD2 PHE A 196     -11.658   3.264  -9.603  1.00 30.00           C  
ATOM   3144  CE1 PHE A 196     -13.571   4.650 -11.019  1.00 30.00           C  
ATOM   3145  CE2 PHE A 196     -11.262   4.349 -10.400  1.00 30.00           C  
ATOM   3146  CZ  PHE A 196     -12.205   4.990 -11.153  1.00 30.00           C  
ATOM   3147  H   PHE A 196     -11.851   1.926  -6.519  1.00110.00           H  
ATOM   3148  HA  PHE A 196     -13.867   3.712  -7.413  1.00110.00           H  
ATOM   3149  HB2 PHE A 196     -12.754   1.111  -8.322  1.00110.00           H  
ATOM   3150  HB3 PHE A 196     -14.391   1.411  -8.832  1.00110.00           H  
ATOM   3151  HD1 PHE A 196     -15.027   3.387 -10.150  1.00110.00           H  
ATOM   3152  HD2 PHE A 196     -10.918   2.762  -8.999  1.00110.00           H  
ATOM   3153  HE1 PHE A 196     -14.310   5.217 -11.564  1.00110.00           H  
ATOM   3154  HE2 PHE A 196     -10.224   4.648 -10.444  1.00110.00           H  
ATOM   3155  HZ  PHE A 196     -11.920   5.815 -11.788  1.00110.00           H  
ATOM   3156  N   SER A 197     -15.163   1.645  -5.382  1.00 30.00           N  
ATOM   3157  CA  SER A 197     -16.374   1.250  -4.627  1.00 30.00           C  
ATOM   3158  C   SER A 197     -16.453   2.203  -3.383  1.00 30.00           C  
ATOM   3159  O   SER A 197     -17.351   1.892  -2.565  1.00 30.00           O  
ATOM   3160  CB  SER A 197     -16.162  -0.221  -4.305  1.00 30.00           C  
ATOM   3161  OG  SER A 197     -17.421  -0.812  -3.888  1.00 30.00           O  
ATOM   3162  H   SER A 197     -14.279   1.353  -4.984  1.00110.00           H  
ATOM   3163  HA  SER A 197     -17.273   1.383  -5.231  1.00110.00           H  
ATOM   3164  HB2 SER A 197     -15.812  -0.772  -5.179  1.00110.00           H  
ATOM   3165  HB3 SER A 197     -15.413  -0.356  -3.522  1.00110.00           H  
ATOM   3166  HG  SER A 197     -17.277  -1.749  -3.730  1.00110.00           H  
ATOM   3167  N   LEU A 198     -15.635   3.291  -3.282  1.00 30.00           N  
ATOM   3168  CA  LEU A 198     -15.693   4.327  -2.221  1.00 30.00           C  
ATOM   3169  C   LEU A 198     -15.462   3.703  -0.835  1.00 30.00           C  
ATOM   3170  O   LEU A 198     -16.131   4.112   0.156  1.00 30.00           O  
ATOM   3171  CB  LEU A 198     -17.038   5.201  -2.223  1.00 30.00           C  
ATOM   3172  CG  LEU A 198     -17.477   5.784  -3.589  1.00 30.00           C  
ATOM   3173  CD1 LEU A 198     -18.903   6.285  -3.734  1.00 30.00           C  
ATOM   3174  CD2 LEU A 198     -16.561   6.880  -3.969  1.00 30.00           C  
ATOM   3175  H   LEU A 198     -14.943   3.451  -4.002  1.00110.00           H  
ATOM   3176  HA  LEU A 198     -14.849   4.992  -2.401  1.00110.00           H  
ATOM   3177  HB2 LEU A 198     -17.851   4.564  -1.872  1.00110.00           H  
ATOM   3178  HB3 LEU A 198     -16.964   6.008  -1.491  1.00110.00           H  
ATOM   3179  HG  LEU A 198     -17.361   4.999  -4.337  1.00110.00           H  
ATOM   3180 HD11 LEU A 198     -19.383   6.368  -2.759  1.00110.00           H  
ATOM   3181 HD12 LEU A 198     -18.975   7.265  -4.207  1.00110.00           H  
ATOM   3182 HD13 LEU A 198     -19.500   5.587  -4.321  1.00110.00           H  
ATOM   3183 HD21 LEU A 198     -15.515   6.585  -3.897  1.00110.00           H  
ATOM   3184 HD22 LEU A 198     -16.721   7.196  -5.000  1.00110.00           H  
ATOM   3185 HD23 LEU A 198     -16.703   7.751  -3.330  1.00110.00           H  
ATOM   3186  N   GLY A 199     -14.535   2.756  -0.685  1.00 30.00           N  
ATOM   3187  CA  GLY A 199     -14.016   2.351   0.554  1.00 30.00           C  
ATOM   3188  C   GLY A 199     -14.808   1.303   1.296  1.00 30.00           C  
ATOM   3189  O   GLY A 199     -14.958   1.298   2.517  1.00 30.00           O  
ATOM   3190  H   GLY A 199     -14.039   2.423  -1.504  1.00110.00           H  
ATOM   3191  HA2 GLY A 199     -13.023   1.940   0.368  1.00110.00           H  
ATOM   3192  HA3 GLY A 199     -13.859   3.212   1.203  1.00110.00           H  
ATOM   3193  N   LYS A 200     -15.539   0.447   0.604  1.00 30.00           N  
ATOM   3194  CA  LYS A 200     -16.209  -0.757   1.043  1.00 30.00           C  
ATOM   3195  C   LYS A 200     -15.067  -1.696   1.561  1.00 30.00           C  
ATOM   3196  O   LYS A 200     -13.926  -1.669   1.092  1.00 30.00           O  
ATOM   3197  CB  LYS A 200     -17.075  -1.295  -0.108  1.00 30.00           C  
ATOM   3198  CG  LYS A 200     -18.255  -0.512  -0.509  1.00 30.00           C  
ATOM   3199  CD  LYS A 200     -19.357  -0.453   0.515  1.00 30.00           C  
ATOM   3200  CE  LYS A 200     -20.555   0.424   0.100  1.00 30.00           C  
ATOM   3201  NZ  LYS A 200     -21.330  -0.074  -0.988  1.00 30.00           N1+
ATOM   3202  H   LYS A 200     -15.512   0.548  -0.400  1.00110.00           H  
ATOM   3203  HA  LYS A 200     -16.838  -0.514   1.900  1.00110.00           H  
ATOM   3204  HB2 LYS A 200     -16.438  -1.435  -0.982  1.00110.00           H  
ATOM   3205  HB3 LYS A 200     -17.417  -2.297   0.154  1.00110.00           H  
ATOM   3206  HG2 LYS A 200     -17.939   0.507  -0.706  1.00110.00           H  
ATOM   3207  HG3 LYS A 200     -18.639  -0.909  -1.448  1.00110.00           H  
ATOM   3208  HD2 LYS A 200     -19.699  -1.464   0.745  1.00110.00           H  
ATOM   3209  HD3 LYS A 200     -18.968  -0.055   1.451  1.00110.00           H  
ATOM   3210  HE2 LYS A 200     -21.226   0.532   0.953  1.00110.00           H  
ATOM   3211  HE3 LYS A 200     -20.210   1.428  -0.149  1.00110.00           H  
ATOM   3212  HZ1 LYS A 200     -22.095   0.557  -1.177  1.00110.00           H  
ATOM   3213  HZ2 LYS A 200     -20.745  -0.148  -1.808  1.00110.00           H  
ATOM   3214  HZ3 LYS A 200     -21.695  -0.987  -0.755  1.00110.00           H  
ATOM   3215  N   GLN A 201     -15.456  -2.802   2.225  1.00 30.00           N  
ATOM   3216  CA  GLN A 201     -14.651  -3.940   2.541  1.00 30.00           C  
ATOM   3217  C   GLN A 201     -14.913  -5.001   1.365  1.00 30.00           C  
ATOM   3218  O   GLN A 201     -16.098  -5.330   1.164  1.00 30.00           O  
ATOM   3219  CB  GLN A 201     -15.112  -4.436   3.913  1.00 30.00           C  
ATOM   3220  CG  GLN A 201     -14.138  -5.490   4.532  1.00110.00           C  
ATOM   3221  CD  GLN A 201     -14.656  -6.208   5.823  1.00110.00           C  
ATOM   3222  OE1 GLN A 201     -15.247  -7.271   5.771  1.00110.00           O  
ATOM   3223  NE2 GLN A 201     -14.676  -5.468   6.952  1.00110.00           N  
ATOM   3224  H   GLN A 201     -16.430  -2.897   2.473  1.00110.00           H  
ATOM   3225  HA  GLN A 201     -13.600  -3.658   2.605  1.00110.00           H  
ATOM   3226  HB2 GLN A 201     -15.195  -3.596   4.606  1.00110.00           H  
ATOM   3227  HB3 GLN A 201     -16.114  -4.864   3.840  1.00110.00           H  
ATOM   3228  HG2 GLN A 201     -13.933  -6.269   3.797  1.00110.00           H  
ATOM   3229  HG3 GLN A 201     -13.176  -5.024   4.749  1.00110.00           H  
ATOM   3230 HE21 GLN A 201     -15.101  -5.841   7.789  1.00110.00           H  
ATOM   3231 HE22 GLN A 201     -14.275  -4.542   6.967  1.00110.00           H  
ATOM   3232  N   PRO A 202     -13.941  -5.470   0.630  1.00 30.00           N  
ATOM   3233  CA  PRO A 202     -14.177  -6.469  -0.466  1.00 30.00           C  
ATOM   3234  C   PRO A 202     -14.459  -7.903   0.096  1.00 30.00           C  
ATOM   3235  O   PRO A 202     -13.989  -8.168   1.183  1.00 30.00           O  
ATOM   3236  CB  PRO A 202     -12.868  -6.400  -1.272  1.00 30.00           C  
ATOM   3237  CG  PRO A 202     -11.784  -6.032  -0.302  1.00 30.00           C  
ATOM   3238  CD  PRO A 202     -12.534  -5.124   0.709  1.00 30.00           C  
ATOM   3239  HA  PRO A 202     -15.014  -6.161  -1.094  1.00110.00           H  
ATOM   3240  HB2 PRO A 202     -12.642  -7.321  -1.812  1.00110.00           H  
ATOM   3241  HB3 PRO A 202     -12.937  -5.605  -2.007  1.00110.00           H  
ATOM   3242  HG2 PRO A 202     -11.434  -6.930   0.210  1.00110.00           H  
ATOM   3243  HG3 PRO A 202     -10.922  -5.550  -0.764  1.00110.00           H  
ATOM   3244  HD2 PRO A 202     -12.129  -5.245   1.715  1.00110.00           H  
ATOM   3245  HD3 PRO A 202     -12.425  -4.078   0.424  1.00110.00           H  
ATOM   3246  N   TYR A 203     -15.263  -8.661  -0.642  1.00 30.00           N  
ATOM   3247  CA  TYR A 203     -15.390 -10.145  -0.406  1.00 30.00           C  
ATOM   3248  C   TYR A 203     -15.973 -10.452   1.013  1.00 30.00           C  
ATOM   3249  O   TYR A 203     -15.750 -11.553   1.511  1.00 30.00           O  
ATOM   3250  CB  TYR A 203     -14.099 -10.953  -0.772  1.00 30.00           C  
ATOM   3251  CG  TYR A 203     -13.715 -11.031  -2.238  1.00 30.00           C  
ATOM   3252  CD1 TYR A 203     -14.605 -11.674  -3.121  1.00 30.00           C  
ATOM   3253  CD2 TYR A 203     -12.524 -10.412  -2.708  1.00 30.00           C  
ATOM   3254  CE1 TYR A 203     -14.193 -11.829  -4.425  1.00 30.00           C  
ATOM   3255  CE2 TYR A 203     -12.033 -10.723  -4.040  1.00 30.00           C  
ATOM   3256  CZ  TYR A 203     -12.917 -11.411  -4.863  1.00 30.00           C  
ATOM   3257  OH  TYR A 203     -12.558 -11.726  -6.155  1.00 30.00           O  
ATOM   3258  H   TYR A 203     -15.658  -8.302  -1.499  1.00110.00           H  
ATOM   3259  HA  TYR A 203     -16.173 -10.467  -1.092  1.00110.00           H  
ATOM   3260  HB2 TYR A 203     -13.252 -10.579  -0.195  1.00110.00           H  
ATOM   3261  HB3 TYR A 203     -14.218 -11.991  -0.457  1.00110.00           H  
ATOM   3262  HD1 TYR A 203     -15.549 -12.079  -2.786  1.00110.00           H  
ATOM   3263  HD2 TYR A 203     -11.892  -9.860  -2.027  1.00110.00           H  
ATOM   3264  HE1 TYR A 203     -14.842 -12.347  -5.117  1.00110.00           H  
ATOM   3265  HE2 TYR A 203     -11.069 -10.378  -4.386  1.00110.00           H  
ATOM   3266  HH  TYR A 203     -11.653 -11.477  -6.360  1.00110.00           H  
ATOM   3267  N   ASP A 204     -16.721  -9.502   1.530  1.00 30.00           N  
ATOM   3268  CA  ASP A 204     -17.311  -9.438   2.891  1.00 30.00           C  
ATOM   3269  C   ASP A 204     -18.521 -10.415   3.045  1.00 30.00           C  
ATOM   3270  O   ASP A 204     -19.267 -10.350   4.021  1.00 30.00           O  
ATOM   3271  CB  ASP A 204     -17.638  -8.021   3.295  1.00 30.00           C  
ATOM   3272  CG  ASP A 204     -18.627  -7.286   2.509  1.00 30.00           C  
ATOM   3273  OD1 ASP A 204     -19.121  -6.242   3.083  1.00 30.00           O  
ATOM   3274  OD2 ASP A 204     -18.877  -7.527   1.311  1.00 30.00           O1-
ATOM   3275  H   ASP A 204     -16.879  -8.669   0.978  1.00110.00           H  
ATOM   3276  HA  ASP A 204     -16.548  -9.799   3.583  1.00110.00           H  
ATOM   3277  HB2 ASP A 204     -17.904  -8.000   4.354  1.00110.00           H  
ATOM   3278  HB3 ASP A 204     -16.716  -7.440   3.227  1.00110.00           H  
ATOM   3279  N   LEU A 205     -18.824 -11.216   2.060  1.00 30.00           N  
ATOM   3280  CA  LEU A 205     -19.842 -12.269   2.122  1.00 30.00           C  
ATOM   3281  C   LEU A 205     -19.258 -13.588   2.605  1.00 30.00           C  
ATOM   3282  O   LEU A 205     -20.074 -14.455   3.007  1.00 30.00           O  
ATOM   3283  CB  LEU A 205     -20.380 -12.508   0.716  1.00 30.00           C  
ATOM   3284  CG  LEU A 205     -21.398 -11.511   0.290  1.00 30.00           C  
ATOM   3285  CD1 LEU A 205     -21.870 -11.991  -1.094  1.00 30.00           C  
ATOM   3286  CD2 LEU A 205     -22.601 -11.615   1.222  1.00 30.00           C  
ATOM   3287  H   LEU A 205     -18.264 -11.188   1.221  1.00110.00           H  
ATOM   3288  HA  LEU A 205     -20.640 -12.005   2.816  1.00110.00           H  
ATOM   3289  HB2 LEU A 205     -19.546 -12.518   0.012  1.00110.00           H  
ATOM   3290  HB3 LEU A 205     -20.828 -13.504   0.643  1.00110.00           H  
ATOM   3291  HG  LEU A 205     -20.991 -10.499   0.248  1.00110.00           H  
ATOM   3292 HD11 LEU A 205     -21.092 -12.516  -1.651  1.00110.00           H  
ATOM   3293 HD12 LEU A 205     -22.727 -12.664  -1.044  1.00110.00           H  
ATOM   3294 HD13 LEU A 205     -22.162 -11.137  -1.707  1.00110.00           H  
ATOM   3295 HD21 LEU A 205     -22.670 -12.574   1.737  1.00110.00           H  
ATOM   3296 HD22 LEU A 205     -22.555 -10.836   1.984  1.00110.00           H  
ATOM   3297 HD23 LEU A 205     -23.546 -11.467   0.697  1.00110.00           H  
ATOM   3298  N   TYR A 206     -17.915 -13.728   2.583  1.00 30.00           N  
ATOM   3299  CA  TYR A 206     -17.343 -15.060   2.637  1.00 30.00           C  
ATOM   3300  C   TYR A 206     -16.262 -15.036   3.718  1.00 30.00           C  
ATOM   3301  O   TYR A 206     -15.615 -13.989   3.930  1.00 30.00           O  
ATOM   3302  CB  TYR A 206     -16.768 -15.502   1.326  1.00 30.00           C  
ATOM   3303  CG  TYR A 206     -17.533 -15.264   0.054  1.00 30.00           C  
ATOM   3304  CD1 TYR A 206     -18.556 -16.145  -0.331  1.00 30.00           C  
ATOM   3305  CD2 TYR A 206     -17.242 -14.165  -0.793  1.00 30.00           C  
ATOM   3306  CE1 TYR A 206     -19.231 -16.002  -1.514  1.00 30.00           C  
ATOM   3307  CE2 TYR A 206     -17.948 -13.981  -1.994  1.00 30.00           C  
ATOM   3308  CZ  TYR A 206     -18.913 -14.890  -2.316  1.00 30.00           C  
ATOM   3309  OH  TYR A 206     -19.466 -14.899  -3.566  1.00 30.00           O  
ATOM   3310  H   TYR A 206     -17.305 -12.969   2.312  1.00110.00           H  
ATOM   3311  HA  TYR A 206     -18.084 -15.798   2.945  1.00110.00           H  
ATOM   3312  HB2 TYR A 206     -15.801 -15.015   1.180  1.00110.00           H  
ATOM   3313  HB3 TYR A 206     -16.541 -16.557   1.364  1.00110.00           H  
ATOM   3314  HD1 TYR A 206     -18.791 -16.986   0.305  1.00110.00           H  
ATOM   3315  HD2 TYR A 206     -16.461 -13.469  -0.525  1.00110.00           H  
ATOM   3316  HE1 TYR A 206     -19.979 -16.719  -1.815  1.00110.00           H  
ATOM   3317  HE2 TYR A 206     -17.700 -13.169  -2.662  1.00110.00           H  
ATOM   3318  HH  TYR A 206     -19.116 -14.218  -4.150  1.00110.00           H  
ATOM   3319  N   ASP A 207     -16.013 -16.232   4.238  1.00 30.00           N  
ATOM   3320  CA  ASP A 207     -14.903 -16.564   5.106  1.00 30.00           C  
ATOM   3321  C   ASP A 207     -13.657 -16.910   4.244  1.00 30.00           C  
ATOM   3322  O   ASP A 207     -13.811 -17.123   3.040  1.00 30.00           O  
ATOM   3323  CB  ASP A 207     -15.213 -17.825   5.964  1.00 30.00           C  
ATOM   3324  CG  ASP A 207     -16.191 -17.825   7.139  1.00110.00           C  
ATOM   3325  OD1 ASP A 207     -16.442 -16.694   7.619  1.00110.00           O  
ATOM   3326  OD2 ASP A 207     -16.635 -18.942   7.601  1.00110.00           O1-
ATOM   3327  H   ASP A 207     -16.595 -17.012   3.962  1.00110.00           H  
ATOM   3328  HA  ASP A 207     -14.658 -15.719   5.752  1.00110.00           H  
ATOM   3329  HB2 ASP A 207     -15.574 -18.600   5.284  1.00110.00           H  
ATOM   3330  HB3 ASP A 207     -14.282 -18.223   6.373  1.00110.00           H  
ATOM   3331  N   ASN A 208     -12.411 -16.933   4.776  1.00 30.00           N  
ATOM   3332  CA  ASN A 208     -11.227 -17.185   4.052  1.00 30.00           C  
ATOM   3333  C   ASN A 208     -11.129 -18.517   3.370  1.00 30.00           C  
ATOM   3334  O   ASN A 208     -10.528 -18.541   2.288  1.00 30.00           O  
ATOM   3335  CB  ASN A 208     -10.005 -17.129   5.049  1.00 30.00           C  
ATOM   3336  CG  ASN A 208      -9.613 -15.726   5.313  1.00 30.00           C  
ATOM   3337  OD1 ASN A 208     -10.287 -14.758   5.116  1.00 30.00           O  
ATOM   3338  ND2 ASN A 208      -8.436 -15.526   5.957  1.00 30.00           N  
ATOM   3339  H   ASN A 208     -12.294 -16.729   5.758  1.00110.00           H  
ATOM   3340  HA  ASN A 208     -11.157 -16.374   3.326  1.00110.00           H  
ATOM   3341  HB2 ASN A 208     -10.213 -17.660   5.979  1.00110.00           H  
ATOM   3342  HB3 ASN A 208      -9.125 -17.603   4.607  1.00110.00           H  
ATOM   3343 HD21 ASN A 208      -8.154 -14.591   6.211  1.00110.00           H  
ATOM   3344 HD22 ASN A 208      -7.844 -16.307   6.201  1.00110.00           H  
ATOM   3345  N   SER A 209     -11.836 -19.500   3.975  1.00 30.00           N  
ATOM   3346  CA  SER A 209     -12.097 -20.796   3.368  1.00 30.00           C  
ATOM   3347  C   SER A 209     -12.788 -20.778   2.040  1.00 30.00           C  
ATOM   3348  O   SER A 209     -12.545 -21.686   1.249  1.00 30.00           O  
ATOM   3349  CB  SER A 209     -12.734 -21.810   4.450  1.00 30.00           C  
ATOM   3350  OG  SER A 209     -13.974 -21.330   4.841  1.00 30.00           O  
ATOM   3351  H   SER A 209     -12.316 -19.315   4.844  1.00110.00           H  
ATOM   3352  HA  SER A 209     -11.105 -21.201   3.155  1.00110.00           H  
ATOM   3353  HB2 SER A 209     -12.853 -22.807   4.024  1.00110.00           H  
ATOM   3354  HB3 SER A 209     -12.088 -21.903   5.323  1.00110.00           H  
ATOM   3355  HG  SER A 209     -14.340 -21.922   5.505  1.00110.00           H  
ATOM   3356  N   GLN A 210     -13.722 -19.770   1.789  1.00 30.00           N  
ATOM   3357  CA  GLN A 210     -14.725 -19.834   0.746  1.00 30.00           C  
ATOM   3358  C   GLN A 210     -14.347 -18.946  -0.465  1.00 30.00           C  
ATOM   3359  O   GLN A 210     -14.553 -19.378  -1.617  1.00 30.00           O  
ATOM   3360  CB  GLN A 210     -16.025 -19.270   1.344  1.00 30.00           C  
ATOM   3361  CG  GLN A 210     -16.691 -20.218   2.302  1.00110.00           C  
ATOM   3362  CD  GLN A 210     -18.021 -19.564   2.747  1.00110.00           C  
ATOM   3363  OE1 GLN A 210     -17.976 -18.316   2.856  1.00110.00           O  
ATOM   3364  NE2 GLN A 210     -19.064 -20.340   2.990  1.00110.00           N  
ATOM   3365  H   GLN A 210     -13.845 -19.034   2.473  1.00110.00           H  
ATOM   3366  HA  GLN A 210     -14.880 -20.859   0.403  1.00110.00           H  
ATOM   3367  HB2 GLN A 210     -15.754 -18.363   1.875  1.00110.00           H  
ATOM   3368  HB3 GLN A 210     -16.720 -18.998   0.544  1.00110.00           H  
ATOM   3369  HG2 GLN A 210     -16.892 -21.177   1.822  1.00110.00           H  
ATOM   3370  HG3 GLN A 210     -16.068 -20.406   3.176  1.00110.00           H  
ATOM   3371 HE21 GLN A 210     -19.935 -19.932   3.296  1.00110.00           H  
ATOM   3372 HE22 GLN A 210     -18.994 -21.342   2.887  1.00110.00           H  
ATOM   3373  N   VAL A 211     -13.683 -17.871  -0.188  1.00 30.00           N  
ATOM   3374  CA  VAL A 211     -13.084 -17.005  -1.171  1.00 30.00           C  
ATOM   3375  C   VAL A 211     -12.085 -17.764  -2.088  1.00 30.00           C  
ATOM   3376  O   VAL A 211     -12.006 -17.487  -3.266  1.00 30.00           O  
ATOM   3377  CB  VAL A 211     -12.487 -15.605  -0.621  1.00 30.00           C  
ATOM   3378  CG1 VAL A 211     -11.254 -15.875   0.302  1.00 30.00           C  
ATOM   3379  CG2 VAL A 211     -11.975 -14.714  -1.810  1.00 30.00           C  
ATOM   3380  H   VAL A 211     -13.520 -17.627   0.779  1.00110.00           H  
ATOM   3381  HA  VAL A 211     -13.911 -16.704  -1.814  1.00110.00           H  
ATOM   3382  HB  VAL A 211     -13.260 -15.070  -0.068  1.00110.00           H  
ATOM   3383 HG11 VAL A 211     -10.463 -16.419  -0.211  1.00110.00           H  
ATOM   3384 HG12 VAL A 211     -10.804 -14.959   0.645  1.00110.00           H  
ATOM   3385 HG13 VAL A 211     -11.559 -16.452   1.169  1.00110.00           H  
ATOM   3386 HG21 VAL A 211     -11.695 -13.722  -1.457  1.00110.00           H  
ATOM   3387 HG22 VAL A 211     -11.099 -15.135  -2.304  1.00110.00           H  
ATOM   3388 HG23 VAL A 211     -12.753 -14.579  -2.563  1.00110.00           H  
ATOM   3389  N   VAL A 212     -11.259 -18.625  -1.500  1.00 30.00           N  
ATOM   3390  CA  VAL A 212     -10.265 -19.491  -2.093  1.00 30.00           C  
ATOM   3391  C   VAL A 212     -10.878 -20.458  -3.142  1.00 30.00           C  
ATOM   3392  O   VAL A 212     -10.142 -20.803  -4.095  1.00 30.00           O  
ATOM   3393  CB  VAL A 212      -9.474 -20.083  -0.920  1.00 30.00           C  
ATOM   3394  CG1 VAL A 212      -8.627 -21.312  -1.439  1.00 30.00           C  
ATOM   3395  CG2 VAL A 212      -8.505 -19.039  -0.159  1.00 30.00           C  
ATOM   3396  H   VAL A 212     -11.352 -18.738  -0.501  1.00110.00           H  
ATOM   3397  HA  VAL A 212      -9.581 -18.841  -2.641  1.00110.00           H  
ATOM   3398  HB  VAL A 212     -10.177 -20.467  -0.179  1.00110.00           H  
ATOM   3399 HG11 VAL A 212      -7.988 -21.032  -2.277  1.00110.00           H  
ATOM   3400 HG12 VAL A 212      -7.978 -21.688  -0.649  1.00110.00           H  
ATOM   3401 HG13 VAL A 212      -9.255 -22.149  -1.747  1.00110.00           H  
ATOM   3402 HG21 VAL A 212      -9.052 -18.173   0.206  1.00110.00           H  
ATOM   3403 HG22 VAL A 212      -8.018 -19.507   0.697  1.00110.00           H  
ATOM   3404 HG23 VAL A 212      -7.725 -18.672  -0.826  1.00110.00           H  
ATOM   3405  N   LEU A 213     -12.107 -20.848  -2.921  1.00 30.00           N  
ATOM   3406  CA  LEU A 213     -12.795 -21.735  -3.859  1.00 30.00           C  
ATOM   3407  C   LEU A 213     -13.445 -20.940  -4.961  1.00 30.00           C  
ATOM   3408  O   LEU A 213     -13.214 -21.165  -6.145  1.00 30.00           O  
ATOM   3409  CB  LEU A 213     -13.714 -22.584  -3.040  1.00 30.00           C  
ATOM   3410  CG  LEU A 213     -14.249 -23.891  -3.672  1.00 30.00           C  
ATOM   3411  CD1 LEU A 213     -13.090 -24.892  -3.897  1.00 30.00           C  
ATOM   3412  CD2 LEU A 213     -15.445 -24.499  -2.846  1.00 30.00           C  
ATOM   3413  H   LEU A 213     -12.624 -20.516  -2.119  1.00110.00           H  
ATOM   3414  HA  LEU A 213     -12.066 -22.399  -4.327  1.00110.00           H  
ATOM   3415  HB2 LEU A 213     -13.220 -22.863  -2.106  1.00110.00           H  
ATOM   3416  HB3 LEU A 213     -14.564 -21.975  -2.727  1.00110.00           H  
ATOM   3417  HG  LEU A 213     -14.652 -23.639  -4.653  1.00110.00           H  
ATOM   3418 HD11 LEU A 213     -13.344 -25.904  -3.583  1.00110.00           H  
ATOM   3419 HD12 LEU A 213     -12.829 -24.944  -4.955  1.00110.00           H  
ATOM   3420 HD13 LEU A 213     -12.186 -24.611  -3.356  1.00110.00           H  
ATOM   3421 HD21 LEU A 213     -16.376 -24.432  -3.409  1.00110.00           H  
ATOM   3422 HD22 LEU A 213     -15.294 -25.549  -2.598  1.00110.00           H  
ATOM   3423 HD23 LEU A 213     -15.597 -23.968  -1.905  1.00110.00           H  
ATOM   3424  N   LYS A 214     -14.210 -19.938  -4.546  1.00 30.00           N  
ATOM   3425  CA  LYS A 214     -14.795 -18.888  -5.364  1.00 30.00           C  
ATOM   3426  C   LYS A 214     -13.830 -18.211  -6.403  1.00 30.00           C  
ATOM   3427  O   LYS A 214     -14.185 -18.194  -7.570  1.00 30.00           O  
ATOM   3428  CB  LYS A 214     -15.466 -17.847  -4.402  1.00 30.00           C  
ATOM   3429  CG  LYS A 214     -16.771 -18.338  -3.750  1.00 30.00           C  
ATOM   3430  CD  LYS A 214     -17.956 -18.035  -4.681  1.00 30.00           C  
ATOM   3431  CE  LYS A 214     -19.200 -18.814  -4.192  1.00 30.00           C  
ATOM   3432  NZ  LYS A 214     -20.408 -18.673  -5.029  1.00 30.00           N1+
ATOM   3433  H   LYS A 214     -14.338 -19.818  -3.549  1.00110.00           H  
ATOM   3434  HA  LYS A 214     -15.589 -19.368  -5.937  1.00110.00           H  
ATOM   3435  HB2 LYS A 214     -14.751 -17.578  -3.631  1.00110.00           H  
ATOM   3436  HB3 LYS A 214     -15.668 -16.917  -4.933  1.00110.00           H  
ATOM   3437  HG2 LYS A 214     -16.707 -19.405  -3.532  1.00110.00           H  
ATOM   3438  HG3 LYS A 214     -16.918 -17.835  -2.793  1.00110.00           H  
ATOM   3439  HD2 LYS A 214     -18.158 -16.964  -4.688  1.00110.00           H  
ATOM   3440  HD3 LYS A 214     -17.718 -18.315  -5.709  1.00110.00           H  
ATOM   3441  HE2 LYS A 214     -18.966 -19.879  -4.148  1.00110.00           H  
ATOM   3442  HE3 LYS A 214     -19.451 -18.511  -3.177  1.00110.00           H  
ATOM   3443  HZ1 LYS A 214     -21.160 -19.219  -4.634  1.00110.00           H  
ATOM   3444  HZ2 LYS A 214     -20.681 -17.701  -5.065  1.00110.00           H  
ATOM   3445  HZ3 LYS A 214     -20.210 -19.002  -5.964  1.00110.00           H  
ATOM   3446  N   VAL A 215     -12.724 -17.661  -5.943  1.00 30.00           N  
ATOM   3447  CA  VAL A 215     -11.693 -17.111  -6.826  1.00 30.00           C  
ATOM   3448  C   VAL A 215     -11.055 -18.120  -7.827  1.00 30.00           C  
ATOM   3449  O   VAL A 215     -10.677 -17.699  -8.941  1.00 30.00           O  
ATOM   3450  CB  VAL A 215     -10.519 -16.466  -5.984  1.00 30.00           C  
ATOM   3451  CG1 VAL A 215      -9.445 -17.382  -5.410  1.00 30.00           C  
ATOM   3452  CG2 VAL A 215      -9.748 -15.414  -6.775  1.00 30.00           C  
ATOM   3453  H   VAL A 215     -12.513 -17.675  -4.951  1.00110.00           H  
ATOM   3454  HA  VAL A 215     -12.165 -16.325  -7.414  1.00110.00           H  
ATOM   3455  HB  VAL A 215     -10.983 -15.947  -5.144  1.00110.00           H  
ATOM   3456 HG11 VAL A 215      -8.820 -16.852  -4.691  1.00110.00           H  
ATOM   3457 HG12 VAL A 215      -9.900 -18.219  -4.885  1.00110.00           H  
ATOM   3458 HG13 VAL A 215      -8.789 -17.796  -6.176  1.00110.00           H  
ATOM   3459 HG21 VAL A 215     -10.420 -14.650  -7.167  1.00110.00           H  
ATOM   3460 HG22 VAL A 215      -9.018 -14.903  -6.146  1.00110.00           H  
ATOM   3461 HG23 VAL A 215      -9.206 -15.843  -7.619  1.00110.00           H  
ATOM   3462  N   SER A 216     -11.111 -19.405  -7.488  1.00 30.00           N  
ATOM   3463  CA  SER A 216     -10.626 -20.478  -8.330  1.00 30.00           C  
ATOM   3464  C   SER A 216     -11.743 -20.983  -9.311  1.00 30.00           C  
ATOM   3465  O   SER A 216     -11.468 -21.362 -10.446  1.00 30.00           O  
ATOM   3466  CB  SER A 216      -9.994 -21.511  -7.354  1.00 30.00           C  
ATOM   3467  OG  SER A 216      -9.429 -22.533  -8.202  1.00 30.00           O  
ATOM   3468  H   SER A 216     -11.497 -19.674  -6.594  1.00110.00           H  
ATOM   3469  HA  SER A 216      -9.815 -20.101  -8.956  1.00110.00           H  
ATOM   3470  HB2 SER A 216      -9.205 -21.063  -6.748  1.00110.00           H  
ATOM   3471  HB3 SER A 216     -10.732 -21.953  -6.685  1.00110.00           H  
ATOM   3472  HG  SER A 216      -9.007 -23.193  -7.647  1.00110.00           H  
ATOM   3473  N   GLN A 217     -13.026 -20.882  -8.824  1.00 30.00           N  
ATOM   3474  CA  GLN A 217     -14.225 -20.967  -9.622  1.00 30.00           C  
ATOM   3475  C   GLN A 217     -14.352 -19.834 -10.673  1.00 30.00           C  
ATOM   3476  O   GLN A 217     -15.159 -19.914 -11.571  1.00 30.00           O  
ATOM   3477  CB  GLN A 217     -15.572 -21.100  -8.741  1.00 30.00           C  
ATOM   3478  CG  GLN A 217     -15.892 -22.438  -7.942  1.00 30.00           C  
ATOM   3479  CD  GLN A 217     -17.012 -22.331  -6.855  1.00 30.00           C  
ATOM   3480  OE1 GLN A 217     -17.673 -21.342  -6.766  1.00 30.00           O  
ATOM   3481  NE2 GLN A 217     -17.193 -23.394  -6.140  1.00 30.00           N  
ATOM   3482  H   GLN A 217     -13.162 -20.621  -7.856  1.00110.00           H  
ATOM   3483  HA  GLN A 217     -14.145 -21.890 -10.199  1.00110.00           H  
ATOM   3484  HB2 GLN A 217     -15.572 -20.278  -8.031  1.00110.00           H  
ATOM   3485  HB3 GLN A 217     -16.432 -20.906  -9.384  1.00110.00           H  
ATOM   3486  HG2 GLN A 217     -16.153 -23.228  -8.647  1.00110.00           H  
ATOM   3487  HG3 GLN A 217     -14.982 -22.768  -7.440  1.00110.00           H  
ATOM   3488 HE21 GLN A 217     -17.918 -23.414  -5.439  1.00110.00           H  
ATOM   3489 HE22 GLN A 217     -16.617 -24.211  -6.284  1.00110.00           H  
ATOM   3490  N   GLY A 218     -13.566 -18.754 -10.539  1.00 30.00           N  
ATOM   3491  CA  GLY A 218     -13.442 -17.706 -11.566  1.00 30.00           C  
ATOM   3492  C   GLY A 218     -14.407 -16.599 -11.158  1.00 30.00           C  
ATOM   3493  O   GLY A 218     -14.689 -15.742 -11.974  1.00 30.00           O  
ATOM   3494  H   GLY A 218     -12.928 -18.706  -9.758  1.00110.00           H  
ATOM   3495  HA2 GLY A 218     -12.421 -17.323 -11.572  1.00110.00           H  
ATOM   3496  HA3 GLY A 218     -13.666 -18.070 -12.570  1.00110.00           H  
ATOM   3497  N   HIS A 219     -14.907 -16.587  -9.943  1.00 30.00           N  
ATOM   3498  CA  HIS A 219     -15.677 -15.496  -9.302  1.00 30.00           C  
ATOM   3499  C   HIS A 219     -14.688 -14.345  -9.024  1.00 30.00           C  
ATOM   3500  O   HIS A 219     -13.521 -14.600  -8.754  1.00 30.00           O  
ATOM   3501  CB  HIS A 219     -16.306 -15.938  -7.979  1.00 30.00           C  
ATOM   3502  CG  HIS A 219     -17.171 -14.959  -7.295  1.00 30.00           C  
ATOM   3503  ND1 HIS A 219     -18.187 -14.291  -7.992  1.00 30.00           N  
ATOM   3504  CD2 HIS A 219     -17.193 -14.414  -6.088  1.00 30.00           C  
ATOM   3505  CE1 HIS A 219     -18.786 -13.494  -7.114  1.00 30.00           C  
ATOM   3506  NE2 HIS A 219     -18.264 -13.619  -5.926  1.00 30.00           N  
ATOM   3507  H   HIS A 219     -14.648 -17.341  -9.320  1.00110.00           H  
ATOM   3508  HA  HIS A 219     -16.452 -15.167  -9.996  1.00110.00           H  
ATOM   3509  HB2 HIS A 219     -16.877 -16.856  -8.124  1.00110.00           H  
ATOM   3510  HB3 HIS A 219     -15.523 -16.169  -7.263  1.00110.00           H  
ATOM   3511  HD1 HIS A 219     -18.442 -14.416  -8.961  1.00110.00           H  
ATOM   3512  HD2 HIS A 219     -16.544 -14.622  -5.250  1.00110.00           H  
ATOM   3513  HE1 HIS A 219     -19.641 -12.874  -7.340  1.00110.00           H  
ATOM   3514  N   ARG A 220     -15.226 -13.139  -9.007  1.00 30.00           N  
ATOM   3515  CA  ARG A 220     -14.555 -11.844  -9.013  1.00 30.00           C  
ATOM   3516  C   ARG A 220     -15.554 -10.831  -8.419  1.00 30.00           C  
ATOM   3517  O   ARG A 220     -16.737 -11.103  -8.372  1.00 30.00           O  
ATOM   3518  CB  ARG A 220     -14.126 -11.373 -10.400  1.00 30.00           C  
ATOM   3519  CG  ARG A 220     -12.971 -12.231 -11.008  1.00 30.00           C  
ATOM   3520  CD  ARG A 220     -11.586 -12.240 -10.221  1.00 30.00           C  
ATOM   3521  NE  ARG A 220     -10.511 -12.899 -10.958  1.00 30.00           N  
ATOM   3522  CZ  ARG A 220     -10.081 -14.188 -10.928  1.00 30.00           C  
ATOM   3523  NH1 ARG A 220     -10.789 -15.116 -10.228  1.00 30.00           N  
ATOM   3524  NH2 ARG A 220      -8.988 -14.443 -11.675  1.00 30.00           N1+
ATOM   3525  H   ARG A 220     -16.228 -13.069  -9.119  1.00110.00           H  
ATOM   3526  HA  ARG A 220     -13.689 -11.892  -8.360  1.00110.00           H  
ATOM   3527  HB2 ARG A 220     -14.981 -11.379 -11.078  1.00110.00           H  
ATOM   3528  HB3 ARG A 220     -13.784 -10.338 -10.354  1.00110.00           H  
ATOM   3529  HG2 ARG A 220     -13.313 -13.255 -11.148  1.00110.00           H  
ATOM   3530  HG3 ARG A 220     -12.779 -11.876 -12.019  1.00110.00           H  
ATOM   3531  HD2 ARG A 220     -11.285 -11.220  -9.986  1.00110.00           H  
ATOM   3532  HD3 ARG A 220     -11.701 -12.732  -9.256  1.00110.00           H  
ATOM   3533  HE  ARG A 220     -10.007 -12.281 -11.578  1.00110.00           H  
ATOM   3534 HH11 ARG A 220     -10.488 -16.083 -10.193  1.00110.00           H  
ATOM   3535 HH12 ARG A 220     -11.629 -14.846  -9.732  1.00110.00           H  
ATOM   3536 HH21 ARG A 220      -8.695 -15.403 -11.823  1.00110.00           H  
ATOM   3537 HH22 ARG A 220      -8.492 -13.701 -12.155  1.00110.00           H  
ATOM   3538  N   LEU A 221     -14.986  -9.788  -7.811  1.00 30.00           N  
ATOM   3539  CA  LEU A 221     -15.778  -8.706  -7.139  1.00 30.00           C  
ATOM   3540  C   LEU A 221     -16.784  -8.097  -8.064  1.00 30.00           C  
ATOM   3541  O   LEU A 221     -16.567  -7.997  -9.283  1.00 30.00           O  
ATOM   3542  CB  LEU A 221     -14.898  -7.594  -6.525  1.00 30.00           C  
ATOM   3543  CG  LEU A 221     -14.352  -7.900  -5.122  1.00 30.00           C  
ATOM   3544  CD1 LEU A 221     -13.224  -6.881  -4.756  1.00 30.00           C  
ATOM   3545  CD2 LEU A 221     -15.435  -7.869  -4.054  1.00 30.00           C  
ATOM   3546  H   LEU A 221     -13.983  -9.678  -7.817  1.00110.00           H  
ATOM   3547  HA  LEU A 221     -16.323  -9.196  -6.329  1.00110.00           H  
ATOM   3548  HB2 LEU A 221     -14.085  -7.401  -7.218  1.00110.00           H  
ATOM   3549  HB3 LEU A 221     -15.457  -6.662  -6.460  1.00110.00           H  
ATOM   3550  HG  LEU A 221     -13.905  -8.891  -5.148  1.00110.00           H  
ATOM   3551 HD11 LEU A 221     -12.373  -7.395  -4.309  1.00110.00           H  
ATOM   3552 HD12 LEU A 221     -12.847  -6.349  -5.628  1.00110.00           H  
ATOM   3553 HD13 LEU A 221     -13.560  -6.128  -4.053  1.00110.00           H  
ATOM   3554 HD21 LEU A 221     -15.184  -7.248  -3.197  1.00110.00           H  
ATOM   3555 HD22 LEU A 221     -16.385  -7.498  -4.442  1.00110.00           H  
ATOM   3556 HD23 LEU A 221     -15.618  -8.873  -3.671  1.00110.00           H  
ATOM   3557  N   TYR A 222     -17.987  -7.840  -7.451  1.00 30.00           N  
ATOM   3558  CA  TYR A 222     -19.155  -7.214  -8.051  1.00 30.00           C  
ATOM   3559  C   TYR A 222     -18.867  -5.869  -8.547  1.00 30.00           C  
ATOM   3560  O   TYR A 222     -18.170  -5.099  -7.929  1.00 30.00           O  
ATOM   3561  CB  TYR A 222     -20.355  -7.187  -7.105  1.00 30.00           C  
ATOM   3562  CG  TYR A 222     -20.329  -6.384  -5.805  1.00 30.00           C  
ATOM   3563  CD1 TYR A 222     -19.821  -6.992  -4.658  1.00 30.00           C  
ATOM   3564  CD2 TYR A 222     -20.688  -5.056  -5.758  1.00 30.00           C  
ATOM   3565  CE1 TYR A 222     -19.695  -6.240  -3.425  1.00 30.00           C  
ATOM   3566  CE2 TYR A 222     -20.496  -4.248  -4.582  1.00 30.00           C  
ATOM   3567  CZ  TYR A 222     -20.027  -4.866  -3.400  1.00 30.00           C  
ATOM   3568  OH  TYR A 222     -20.070  -4.036  -2.286  1.00 30.00           O  
ATOM   3569  H   TYR A 222     -18.069  -8.024  -6.462  1.00110.00           H  
ATOM   3570  HA  TYR A 222     -19.428  -7.848  -8.898  1.00110.00           H  
ATOM   3571  HB2 TYR A 222     -21.224  -6.838  -7.665  1.00110.00           H  
ATOM   3572  HB3 TYR A 222     -20.603  -8.217  -6.844  1.00110.00           H  
ATOM   3573  HD1 TYR A 222     -19.527  -8.031  -4.676  1.00110.00           H  
ATOM   3574  HD2 TYR A 222     -21.062  -4.580  -6.653  1.00110.00           H  
ATOM   3575  HE1 TYR A 222     -19.345  -6.730  -2.528  1.00110.00           H  
ATOM   3576  HE2 TYR A 222     -20.773  -3.204  -4.590  1.00110.00           H  
ATOM   3577  HH  TYR A 222     -19.817  -4.490  -1.477  1.00110.00           H  
ATOM   3578  N   ARG A 223     -19.251  -5.600  -9.802  1.00 30.00           N  
ATOM   3579  CA  ARG A 223     -18.892  -4.243 -10.376  1.00 30.00           C  
ATOM   3580  C   ARG A 223     -19.410  -3.064  -9.510  1.00 30.00           C  
ATOM   3581  O   ARG A 223     -20.625  -2.963  -9.296  1.00 30.00           O  
ATOM   3582  CB  ARG A 223     -19.479  -4.164 -11.811  1.00 30.00           C  
ATOM   3583  CG  ARG A 223     -18.766  -5.250 -12.701  1.00 30.00           C  
ATOM   3584  CD  ARG A 223     -19.429  -5.454 -14.118  1.00 30.00           C  
ATOM   3585  NE  ARG A 223     -19.461  -4.154 -14.937  1.00 30.00           N  
ATOM   3586  CZ  ARG A 223     -19.053  -3.850 -16.179  1.00 30.00           C  
ATOM   3587  NH1 ARG A 223     -18.821  -4.813 -17.017  1.00 30.00           N  
ATOM   3588  NH2 ARG A 223     -19.036  -2.560 -16.525  1.00 30.00           N1+
ATOM   3589  H   ARG A 223     -19.781  -6.249 -10.365  1.00110.00           H  
ATOM   3590  HA  ARG A 223     -17.809  -4.216 -10.481  1.00110.00           H  
ATOM   3591  HB2 ARG A 223     -20.558  -4.322 -11.795  1.00110.00           H  
ATOM   3592  HB3 ARG A 223     -19.305  -3.172 -12.230  1.00110.00           H  
ATOM   3593  HG2 ARG A 223     -17.727  -4.961 -12.841  1.00110.00           H  
ATOM   3594  HG3 ARG A 223     -18.728  -6.224 -12.213  1.00110.00           H  
ATOM   3595  HD2 ARG A 223     -18.905  -6.244 -14.656  1.00110.00           H  
ATOM   3596  HD3 ARG A 223     -20.457  -5.797 -13.993  1.00110.00           H  
ATOM   3597  HE  ARG A 223     -19.776  -3.366 -14.390  1.00110.00           H  
ATOM   3598 HH11 ARG A 223     -18.899  -5.776 -16.727  1.00110.00           H  
ATOM   3599 HH12 ARG A 223     -18.628  -4.590 -17.987  1.00110.00           H  
ATOM   3600 HH21 ARG A 223     -18.863  -2.317 -17.494  1.00110.00           H  
ATOM   3601 HH22 ARG A 223     -19.244  -1.831 -15.858  1.00110.00           H  
ATOM   3602  N   PRO A 224     -18.496  -2.117  -9.097  1.00 30.00           N  
ATOM   3603  CA  PRO A 224     -18.870  -0.796  -8.630  1.00 30.00           C  
ATOM   3604  C   PRO A 224     -19.666   0.047  -9.656  1.00 30.00           C  
ATOM   3605  O   PRO A 224     -19.160   0.096 -10.821  1.00 30.00           O  
ATOM   3606  CB  PRO A 224     -17.587  -0.107  -8.237  1.00 30.00           C  
ATOM   3607  CG  PRO A 224     -16.585  -1.190  -8.202  1.00 30.00           C  
ATOM   3608  CD  PRO A 224     -16.996  -2.235  -9.201  1.00 30.00           C  
ATOM   3609  HA  PRO A 224     -19.475  -0.941  -7.733  1.00110.00           H  
ATOM   3610  HB2 PRO A 224     -17.279   0.636  -8.976  1.00110.00           H  
ATOM   3611  HB3 PRO A 224     -17.671   0.403  -7.279  1.00110.00           H  
ATOM   3612  HG2 PRO A 224     -15.566  -0.834  -8.353  1.00110.00           H  
ATOM   3613  HG3 PRO A 224     -16.615  -1.642  -7.210  1.00110.00           H  
ATOM   3614  HD2 PRO A 224     -16.677  -1.970 -10.209  1.00110.00           H  
ATOM   3615  HD3 PRO A 224     -16.602  -3.217  -8.947  1.00110.00           H  
ATOM   3616  N   HIS A 225     -20.722   0.684  -9.220  1.00 30.00           N  
ATOM   3617  CA  HIS A 225     -21.555   1.602  -9.974  1.00 30.00           C  
ATOM   3618  C   HIS A 225     -20.735   2.652 -10.804  1.00 30.00           C  
ATOM   3619  O   HIS A 225     -20.896   2.771 -12.003  1.00 30.00           O  
ATOM   3620  CB  HIS A 225     -22.497   2.292  -9.027  1.00 30.00           C  
ATOM   3621  CG  HIS A 225     -23.435   1.453  -8.305  1.00 30.00           C  
ATOM   3622  ND1 HIS A 225     -24.145   1.818  -7.126  1.00 30.00           N  
ATOM   3623  CD2 HIS A 225     -23.835   0.152  -8.501  1.00 30.00           C  
ATOM   3624  CE1 HIS A 225     -24.951   0.743  -6.710  1.00 30.00           C  
ATOM   3625  NE2 HIS A 225     -24.711  -0.336  -7.502  1.00 30.00           N  
ATOM   3626  H   HIS A 225     -20.998   0.553  -8.257  1.00110.00           H  
ATOM   3627  HA  HIS A 225     -22.134   1.013 -10.689  1.00110.00           H  
ATOM   3628  HB2 HIS A 225     -21.932   2.864  -8.290  1.00110.00           H  
ATOM   3629  HB3 HIS A 225     -23.091   3.024  -9.578  1.00110.00           H  
ATOM   3630  HD1 HIS A 225     -24.101   2.720  -6.675  1.00110.00           H  
ATOM   3631  HD2 HIS A 225     -23.516  -0.520  -9.284  1.00110.00           H  
ATOM   3632  HE1 HIS A 225     -25.593   0.747  -5.842  1.00110.00           H  
ATOM   3633  N   LEU A 226     -19.779   3.227 -10.077  1.00 30.00           N  
ATOM   3634  CA  LEU A 226     -18.867   4.309 -10.536  1.00 30.00           C  
ATOM   3635  C   LEU A 226     -17.714   3.865 -11.415  1.00 30.00           C  
ATOM   3636  O   LEU A 226     -16.953   4.657 -11.910  1.00 30.00           O  
ATOM   3637  CB  LEU A 226     -18.375   5.020  -9.210  1.00 30.00           C  
ATOM   3638  CG  LEU A 226     -19.400   5.960  -8.570  1.00 30.00           C  
ATOM   3639  CD1 LEU A 226     -18.805   6.494  -7.191  1.00 30.00           C  
ATOM   3640  CD2 LEU A 226     -19.926   7.086  -9.461  1.00 30.00           C  
ATOM   3641  H   LEU A 226     -19.693   2.973  -9.104  1.00110.00           H  
ATOM   3642  HA  LEU A 226     -19.446   5.012 -11.137  1.00110.00           H  
ATOM   3643  HB2 LEU A 226     -18.051   4.263  -8.493  1.00110.00           H  
ATOM   3644  HB3 LEU A 226     -17.485   5.612  -9.428  1.00110.00           H  
ATOM   3645  HG  LEU A 226     -20.261   5.344  -8.306  1.00110.00           H  
ATOM   3646 HD11 LEU A 226     -19.578   6.469  -6.426  1.00110.00           H  
ATOM   3647 HD12 LEU A 226     -17.964   5.896  -6.837  1.00110.00           H  
ATOM   3648 HD13 LEU A 226     -18.458   7.524  -7.269  1.00110.00           H  
ATOM   3649 HD21 LEU A 226     -19.289   7.241 -10.332  1.00110.00           H  
ATOM   3650 HD22 LEU A 226     -20.930   6.861  -9.822  1.00110.00           H  
ATOM   3651 HD23 LEU A 226     -19.979   8.037  -8.930  1.00110.00           H  
ATOM   3652  N   ALA A 227     -17.608   2.567 -11.749  1.00 30.00           N  
ATOM   3653  CA  ALA A 227     -16.637   2.004 -12.748  1.00 30.00           C  
ATOM   3654  C   ALA A 227     -17.413   1.590 -14.031  1.00 30.00           C  
ATOM   3655  O   ALA A 227     -18.431   0.849 -13.966  1.00 30.00           O  
ATOM   3656  CB  ALA A 227     -16.031   0.698 -12.135  1.00 30.00           C  
ATOM   3657  H   ALA A 227     -18.280   1.907 -11.379  1.00110.00           H  
ATOM   3658  HA  ALA A 227     -15.855   2.718 -12.995  1.00110.00           H  
ATOM   3659  HB1 ALA A 227     -16.791   0.071 -11.675  1.00110.00           H  
ATOM   3660  HB2 ALA A 227     -15.545   0.083 -12.892  1.00110.00           H  
ATOM   3661  HB3 ALA A 227     -15.294   0.934 -11.367  1.00110.00           H  
ATOM   3662  N   SER A 228     -16.792   1.872 -15.160  1.00 30.00           N  
ATOM   3663  CA  SER A 228     -17.163   1.486 -16.514  1.00 30.00           C  
ATOM   3664  C   SER A 228     -16.645   0.191 -16.946  1.00 30.00           C  
ATOM   3665  O   SER A 228     -15.847  -0.367 -16.209  1.00 30.00           O  
ATOM   3666  CB  SER A 228     -16.712   2.602 -17.533  1.00 30.00           C  
ATOM   3667  OG  SER A 228     -15.342   2.671 -17.695  1.00 30.00           O  
ATOM   3668  H   SER A 228     -15.933   2.401 -15.109  1.00110.00           H  
ATOM   3669  HA  SER A 228     -18.252   1.426 -16.557  1.00110.00           H  
ATOM   3670  HB2 SER A 228     -17.159   2.426 -18.513  1.00110.00           H  
ATOM   3671  HB3 SER A 228     -17.075   3.578 -17.208  1.00110.00           H  
ATOM   3672  HG  SER A 228     -15.163   3.256 -18.444  1.00110.00           H  
ATOM   3673  N   ASP A 229     -16.997  -0.392 -18.114  1.00 30.00           N  
ATOM   3674  CA  ASP A 229     -16.459  -1.633 -18.798  1.00 30.00           C  
ATOM   3675  C   ASP A 229     -14.943  -1.567 -18.965  1.00 30.00           C  
ATOM   3676  O   ASP A 229     -14.213  -2.503 -18.651  1.00 30.00           O  
ATOM   3677  CB  ASP A 229     -16.940  -1.848 -20.230  1.00 30.00           C  
ATOM   3678  CG  ASP A 229     -18.453  -2.214 -20.370  1.00 30.00           C  
ATOM   3679  OD1 ASP A 229     -18.985  -1.909 -21.399  1.00 30.00           O  
ATOM   3680  OD2 ASP A 229     -19.036  -2.961 -19.529  1.00 30.00           O1-
ATOM   3681  H   ASP A 229     -17.680   0.099 -18.673  1.00110.00           H  
ATOM   3682  HA  ASP A 229     -16.684  -2.503 -18.180  1.00110.00           H  
ATOM   3683  HB2 ASP A 229     -16.771  -0.939 -20.812  1.00110.00           H  
ATOM   3684  HB3 ASP A 229     -16.382  -2.647 -20.725  1.00110.00           H  
ATOM   3685  N   THR A 230     -14.429  -0.423 -19.470  1.00 30.00           N  
ATOM   3686  CA  THR A 230     -12.994  -0.188 -19.712  1.00 30.00           C  
ATOM   3687  C   THR A 230     -12.300  -0.054 -18.357  1.00 30.00           C  
ATOM   3688  O   THR A 230     -11.211  -0.621 -18.259  1.00 30.00           O  
ATOM   3689  CB  THR A 230     -12.705   1.186 -20.609  1.00 30.00           C  
ATOM   3690  OG1 THR A 230     -13.511   1.107 -21.809  1.00 30.00           O  
ATOM   3691  CG2 THR A 230     -11.245   1.223 -20.941  1.00 30.00           C  
ATOM   3692  H   THR A 230     -15.051   0.337 -19.702  1.00110.00           H  
ATOM   3693  HA  THR A 230     -12.592  -1.049 -20.249  1.00110.00           H  
ATOM   3694  HB  THR A 230     -12.992   2.081 -20.054  1.00110.00           H  
ATOM   3695  HG1 THR A 230     -14.433   1.239 -21.571  1.00110.00           H  
ATOM   3696 HG21 THR A 230     -10.919   0.302 -21.425  1.00110.00           H  
ATOM   3697 HG22 THR A 230     -11.030   2.045 -21.624  1.00110.00           H  
ATOM   3698 HG23 THR A 230     -10.625   1.380 -20.059  1.00110.00           H  
ATOM   3699  N   ILE A 231     -12.891   0.618 -17.359  1.00 30.00           N  
ATOM   3700  CA  ILE A 231     -12.369   0.759 -16.055  1.00 30.00           C  
ATOM   3701  C   ILE A 231     -12.274  -0.616 -15.300  1.00 30.00           C  
ATOM   3702  O   ILE A 231     -11.220  -0.954 -14.671  1.00 30.00           O  
ATOM   3703  CB  ILE A 231     -13.125   1.784 -15.087  1.00 30.00           C  
ATOM   3704  CG1 ILE A 231     -12.808   3.253 -15.369  1.00 30.00           C  
ATOM   3705  CG2 ILE A 231     -13.127   1.615 -13.576  1.00 30.00           C  
ATOM   3706  CD1 ILE A 231     -13.762   4.268 -14.831  1.00 30.00           C  
ATOM   3707  H   ILE A 231     -13.788   1.058 -17.521  1.00110.00           H  
ATOM   3708  HA  ILE A 231     -11.344   1.122 -16.162  1.00110.00           H  
ATOM   3709  HB  ILE A 231     -14.169   1.661 -15.364  1.00110.00           H  
ATOM   3710 HG12 ILE A 231     -11.811   3.475 -14.989  1.00110.00           H  
ATOM   3711 HG13 ILE A 231     -12.743   3.395 -16.449  1.00110.00           H  
ATOM   3712 HG21 ILE A 231     -12.114   1.717 -13.184  1.00110.00           H  
ATOM   3713 HG22 ILE A 231     -13.733   2.349 -13.054  1.00110.00           H  
ATOM   3714 HG23 ILE A 231     -13.481   0.635 -13.271  1.00110.00           H  
ATOM   3715 HD11 ILE A 231     -14.790   3.908 -14.825  1.00110.00           H  
ATOM   3716 HD12 ILE A 231     -13.497   4.566 -13.818  1.00110.00           H  
ATOM   3717 HD13 ILE A 231     -13.737   5.168 -15.445  1.00110.00           H  
ATOM   3718  N   TYR A 232     -13.330  -1.390 -15.460  1.00 30.00           N  
ATOM   3719  CA  TYR A 232     -13.428  -2.693 -14.976  1.00 30.00           C  
ATOM   3720  C   TYR A 232     -12.549  -3.714 -15.692  1.00 30.00           C  
ATOM   3721  O   TYR A 232     -12.003  -4.609 -15.003  1.00 30.00           O  
ATOM   3722  CB  TYR A 232     -14.885  -3.026 -14.722  1.00 30.00           C  
ATOM   3723  CG  TYR A 232     -15.123  -4.246 -13.837  1.00 30.00           C  
ATOM   3724  CD1 TYR A 232     -15.144  -4.153 -12.416  1.00 30.00           C  
ATOM   3725  CD2 TYR A 232     -15.091  -5.521 -14.386  1.00 30.00           C  
ATOM   3726  CE1 TYR A 232     -15.029  -5.319 -11.614  1.00 30.00           C  
ATOM   3727  CE2 TYR A 232     -14.948  -6.740 -13.670  1.00 30.00           C  
ATOM   3728  CZ  TYR A 232     -15.019  -6.608 -12.241  1.00 30.00           C  
ATOM   3729  OH  TYR A 232     -15.069  -7.758 -11.444  1.00 30.00           O  
ATOM   3730  H   TYR A 232     -14.132  -1.041 -15.971  1.00110.00           H  
ATOM   3731  HA  TYR A 232     -13.005  -2.658 -13.969  1.00110.00           H  
ATOM   3732  HB2 TYR A 232     -15.370  -2.188 -14.218  1.00110.00           H  
ATOM   3733  HB3 TYR A 232     -15.416  -3.151 -15.667  1.00110.00           H  
ATOM   3734  HD1 TYR A 232     -15.143  -3.183 -11.941  1.00110.00           H  
ATOM   3735  HD2 TYR A 232     -15.054  -5.595 -15.463  1.00110.00           H  
ATOM   3736  HE1 TYR A 232     -15.029  -5.234 -10.537  1.00110.00           H  
ATOM   3737  HE2 TYR A 232     -14.898  -7.699 -14.164  1.00110.00           H  
ATOM   3738  HH  TYR A 232     -15.407  -7.607 -10.553  1.00110.00           H  
ATOM   3739  N   GLN A 233     -12.181  -3.477 -16.957  1.00 30.00           N  
ATOM   3740  CA  GLN A 233     -11.153  -4.186 -17.725  1.00 30.00           C  
ATOM   3741  C   GLN A 233      -9.703  -4.099 -17.191  1.00 30.00           C  
ATOM   3742  O   GLN A 233      -8.936  -5.018 -17.208  1.00 30.00           O  
ATOM   3743  CB  GLN A 233     -11.388  -3.880 -19.241  1.00 30.00           C  
ATOM   3744  CG  GLN A 233     -10.432  -4.595 -20.184  1.00 30.00           C  
ATOM   3745  CD  GLN A 233     -10.275  -6.143 -19.918  1.00 30.00           C  
ATOM   3746  OE1 GLN A 233     -11.197  -6.871 -19.574  1.00 30.00           O  
ATOM   3747  NE2 GLN A 233      -9.032  -6.525 -20.118  1.00 30.00           N  
ATOM   3748  H   GLN A 233     -12.629  -2.715 -17.449  1.00110.00           H  
ATOM   3749  HA  GLN A 233     -11.422  -5.233 -17.582  1.00110.00           H  
ATOM   3750  HB2 GLN A 233     -12.400  -4.187 -19.505  1.00110.00           H  
ATOM   3751  HB3 GLN A 233     -11.335  -2.813 -19.433  1.00110.00           H  
ATOM   3752  HG2 GLN A 233     -10.767  -4.458 -21.213  1.00110.00           H  
ATOM   3753  HG3 GLN A 233      -9.455  -4.112 -20.122  1.00110.00           H  
ATOM   3754 HE21 GLN A 233      -8.777  -7.494 -19.990  1.00110.00           H  
ATOM   3755 HE22 GLN A 233      -8.329  -5.858 -20.397  1.00110.00           H  
ATOM   3756  N   ILE A 234      -9.340  -2.878 -16.738  1.00 30.00           N  
ATOM   3757  CA  ILE A 234      -8.059  -2.541 -16.168  1.00 30.00           C  
ATOM   3758  C   ILE A 234      -7.927  -3.314 -14.881  1.00 30.00           C  
ATOM   3759  O   ILE A 234      -6.862  -3.873 -14.661  1.00 30.00           O  
ATOM   3760  CB  ILE A 234      -7.721  -1.025 -15.990  1.00 30.00           C  
ATOM   3761  CG1 ILE A 234      -7.630  -0.387 -17.440  1.00 30.00           C  
ATOM   3762  CG2 ILE A 234      -6.442  -0.701 -15.258  1.00 30.00           C  
ATOM   3763  CD1 ILE A 234      -7.544   1.154 -17.545  1.00 30.00           C  
ATOM   3764  H   ILE A 234     -10.014  -2.125 -16.774  1.00110.00           H  
ATOM   3765  HA  ILE A 234      -7.307  -2.943 -16.851  1.00110.00           H  
ATOM   3766  HB  ILE A 234      -8.550  -0.552 -15.463  1.00110.00           H  
ATOM   3767 HG12 ILE A 234      -6.769  -0.810 -17.958  1.00110.00           H  
ATOM   3768 HG13 ILE A 234      -8.493  -0.698 -18.027  1.00110.00           H  
ATOM   3769 HG21 ILE A 234      -5.587  -1.154 -15.755  1.00110.00           H  
ATOM   3770 HG22 ILE A 234      -6.267   0.374 -15.204  1.00110.00           H  
ATOM   3771 HG23 ILE A 234      -6.456  -1.063 -14.230  1.00110.00           H  
ATOM   3772 HD11 ILE A 234      -8.241   1.633 -16.858  1.00110.00           H  
ATOM   3773 HD12 ILE A 234      -6.542   1.510 -17.307  1.00110.00           H  
ATOM   3774 HD13 ILE A 234      -7.786   1.490 -18.553  1.00110.00           H  
ATOM   3775  N   MET A 235      -8.920  -3.317 -13.979  1.00 30.00           N  
ATOM   3776  CA  MET A 235      -8.908  -4.241 -12.790  1.00 30.00           C  
ATOM   3777  C   MET A 235      -8.709  -5.698 -13.183  1.00 30.00           C  
ATOM   3778  O   MET A 235      -7.821  -6.330 -12.645  1.00 30.00           O  
ATOM   3779  CB  MET A 235     -10.203  -4.243 -12.038  1.00 30.00           C  
ATOM   3780  CG  MET A 235     -10.579  -2.792 -11.474  1.00 30.00           C  
ATOM   3781  SD  MET A 235     -12.207  -2.649 -10.739  1.00 30.00           S  
ATOM   3782  CE  MET A 235     -12.333  -0.869 -10.503  1.00 30.00           C  
ATOM   3783  H   MET A 235      -9.769  -2.797 -14.152  1.00110.00           H  
ATOM   3784  HA  MET A 235      -8.101  -3.932 -12.122  1.00110.00           H  
ATOM   3785  HB2 MET A 235     -11.033  -4.592 -12.652  1.00110.00           H  
ATOM   3786  HB3 MET A 235     -10.149  -4.928 -11.188  1.00110.00           H  
ATOM   3787  HG2 MET A 235      -9.847  -2.495 -10.723  1.00110.00           H  
ATOM   3788  HG3 MET A 235     -10.522  -2.054 -12.273  1.00110.00           H  
ATOM   3789  HE1 MET A 235     -11.571  -0.523  -9.806  1.00110.00           H  
ATOM   3790  HE2 MET A 235     -12.198  -0.348 -11.450  1.00110.00           H  
ATOM   3791  HE3 MET A 235     -13.315  -0.615 -10.103  1.00110.00           H  
ATOM   3792  N   TYR A 236      -9.535  -6.259 -14.110  1.00 30.00           N  
ATOM   3793  CA  TYR A 236      -9.715  -7.639 -14.504  1.00 30.00           C  
ATOM   3794  C   TYR A 236      -8.458  -8.161 -15.238  1.00 30.00           C  
ATOM   3795  O   TYR A 236      -8.121  -9.378 -15.147  1.00 30.00           O  
ATOM   3796  CB  TYR A 236     -10.950  -7.623 -15.397  1.00 30.00           C  
ATOM   3797  CG  TYR A 236     -11.560  -8.952 -15.642  1.00 30.00           C  
ATOM   3798  CD1 TYR A 236     -11.428  -9.657 -16.875  1.00 30.00           C  
ATOM   3799  CD2 TYR A 236     -12.340  -9.551 -14.647  1.00 30.00           C  
ATOM   3800  CE1 TYR A 236     -12.069 -10.893 -17.076  1.00 30.00           C  
ATOM   3801  CE2 TYR A 236     -12.921 -10.841 -14.825  1.00 30.00           C  
ATOM   3802  CZ  TYR A 236     -12.790 -11.501 -16.021  1.00 30.00           C  
ATOM   3803  OH  TYR A 236     -13.374 -12.722 -16.205  1.00 30.00           O  
ATOM   3804  H   TYR A 236     -10.221  -5.640 -14.521  1.00110.00           H  
ATOM   3805  HA  TYR A 236      -9.888  -8.243 -13.612  1.00110.00           H  
ATOM   3806  HB2 TYR A 236     -11.739  -7.048 -14.914  1.00110.00           H  
ATOM   3807  HB3 TYR A 236     -10.746  -7.125 -16.346  1.00110.00           H  
ATOM   3808  HD1 TYR A 236     -10.853  -9.223 -17.680  1.00110.00           H  
ATOM   3809  HD2 TYR A 236     -12.482  -9.044 -13.704  1.00110.00           H  
ATOM   3810  HE1 TYR A 236     -11.972 -11.399 -18.026  1.00110.00           H  
ATOM   3811  HE2 TYR A 236     -13.502 -11.280 -14.029  1.00110.00           H  
ATOM   3812  HH  TYR A 236     -13.837 -13.045 -15.428  1.00110.00           H  
ATOM   3813  N   SER A 237      -7.745  -7.300 -15.981  1.00 30.00           N  
ATOM   3814  CA  SER A 237      -6.417  -7.626 -16.453  1.00 30.00           C  
ATOM   3815  C   SER A 237      -5.315  -7.694 -15.397  1.00 30.00           C  
ATOM   3816  O   SER A 237      -4.369  -8.446 -15.602  1.00 30.00           O  
ATOM   3817  CB  SER A 237      -6.059  -6.633 -17.578  1.00 30.00           C  
ATOM   3818  OG  SER A 237      -5.431  -5.440 -17.165  1.00 30.00           O  
ATOM   3819  H   SER A 237      -8.064  -6.349 -16.115  1.00110.00           H  
ATOM   3820  HA  SER A 237      -6.478  -8.606 -16.927  1.00110.00           H  
ATOM   3821  HB2 SER A 237      -5.357  -7.122 -18.254  1.00110.00           H  
ATOM   3822  HB3 SER A 237      -6.927  -6.393 -18.191  1.00110.00           H  
ATOM   3823  HG  SER A 237      -6.051  -4.931 -16.635  1.00110.00           H  
ATOM   3824  N   CYS A 238      -5.541  -6.985 -14.265  1.00 30.00           N  
ATOM   3825  CA  CYS A 238      -4.628  -7.104 -13.154  1.00 30.00           C  
ATOM   3826  C   CYS A 238      -4.828  -8.521 -12.565  1.00 30.00           C  
ATOM   3827  O   CYS A 238      -3.793  -9.117 -12.181  1.00 30.00           O  
ATOM   3828  CB  CYS A 238      -4.665  -5.993 -12.107  1.00 30.00           C  
ATOM   3829  SG  CYS A 238      -4.283  -4.401 -12.950  1.00 30.00           S  
ATOM   3830  H   CYS A 238      -6.368  -6.416 -14.143  1.00110.00           H  
ATOM   3831  HA  CYS A 238      -3.614  -7.084 -13.559  1.00110.00           H  
ATOM   3832  HB2 CYS A 238      -5.634  -5.916 -11.620  1.00110.00           H  
ATOM   3833  HB3 CYS A 238      -3.957  -6.205 -11.320  1.00110.00           H  
ATOM   3834  HG  CYS A 238      -5.419  -4.330 -13.655  1.00110.00           H  
ATOM   3835  N   TRP A 239      -6.092  -8.995 -12.502  1.00 30.00           N  
ATOM   3836  CA  TRP A 239      -6.497 -10.249 -11.970  1.00 30.00           C  
ATOM   3837  C   TRP A 239      -6.456 -11.439 -12.956  1.00 30.00           C  
ATOM   3838  O   TRP A 239      -7.229 -12.394 -12.810  1.00 30.00           O  
ATOM   3839  CB  TRP A 239      -7.897 -10.161 -11.156  1.00 30.00           C  
ATOM   3840  CG  TRP A 239      -8.156  -8.965 -10.131  1.00 30.00           C  
ATOM   3841  CD1 TRP A 239      -7.274  -8.620  -9.164  1.00 30.00           C  
ATOM   3842  CD2 TRP A 239      -9.409  -8.445  -9.767  1.00 30.00           C  
ATOM   3843  NE1 TRP A 239      -7.960  -7.827  -8.268  1.00 30.00           N  
ATOM   3844  CE3 TRP A 239     -10.755  -8.499 -10.323  1.00 30.00           C  
ATOM   3845  CE2 TRP A 239      -9.277  -7.645  -8.579  1.00 30.00           C  
ATOM   3846  CZ3 TRP A 239     -11.831  -7.827  -9.730  1.00 30.00           C  
ATOM   3847  CZ2 TRP A 239     -10.341  -6.927  -7.963  1.00 30.00           C  
ATOM   3848  CH2 TRP A 239     -11.605  -7.000  -8.523  1.00 30.00           C  
ATOM   3849  H   TRP A 239      -6.840  -8.407 -12.842  1.00110.00           H  
ATOM   3850  HA  TRP A 239      -5.757 -10.495 -11.209  1.00110.00           H  
ATOM   3851  HB2 TRP A 239      -8.696 -10.090 -11.895  1.00110.00           H  
ATOM   3852  HB3 TRP A 239      -8.067 -11.095 -10.619  1.00110.00           H  
ATOM   3853  HD1 TRP A 239      -6.249  -8.949  -9.100  1.00110.00           H  
ATOM   3854  HE1 TRP A 239      -7.501  -7.436  -7.456  1.00110.00           H  
ATOM   3855  HE3 TRP A 239     -10.928  -9.070 -11.223  1.00110.00           H  
ATOM   3856  HZ3 TRP A 239     -12.813  -7.883 -10.171  1.00110.00           H  
ATOM   3857  HZ2 TRP A 239     -10.171  -6.337  -7.077  1.00110.00           H  
ATOM   3858  HH2 TRP A 239     -12.412  -6.432  -8.090  1.00110.00           H  
ATOM   3859  N   HIS A 240      -5.470 -11.380 -13.910  1.00 30.00           N  
ATOM   3860  CA  HIS A 240      -4.977 -12.486 -14.742  1.00 30.00           C  
ATOM   3861  C   HIS A 240      -4.206 -13.544 -13.902  1.00 30.00           C  
ATOM   3862  O   HIS A 240      -3.591 -13.272 -12.935  1.00 30.00           O  
ATOM   3863  CB  HIS A 240      -4.106 -11.932 -15.891  1.00 30.00           C  
ATOM   3864  CG  HIS A 240      -4.796 -11.617 -17.159  1.00 30.00           C  
ATOM   3865  ND1 HIS A 240      -4.092 -11.587 -18.327  1.00 30.00           N  
ATOM   3866  CD2 HIS A 240      -6.118 -11.254 -17.481  1.00 30.00           C  
ATOM   3867  CE1 HIS A 240      -4.979 -11.259 -19.263  1.00 30.00           C  
ATOM   3868  NE2 HIS A 240      -6.178 -10.996 -18.866  1.00 30.00           N  
ATOM   3869  H   HIS A 240      -4.910 -10.540 -13.953  1.00110.00           H  
ATOM   3870  HA  HIS A 240      -5.845 -12.989 -15.174  1.00110.00           H  
ATOM   3871  HB2 HIS A 240      -3.580 -11.034 -15.566  1.00110.00           H  
ATOM   3872  HB3 HIS A 240      -3.318 -12.648 -16.134  1.00110.00           H  
ATOM   3873  HD1 HIS A 240      -3.106 -11.765 -18.456  1.00110.00           H  
ATOM   3874  HD2 HIS A 240      -6.980 -11.137 -16.842  1.00110.00           H  
ATOM   3875  HE1 HIS A 240      -4.694 -11.162 -20.300  1.00110.00           H  
ATOM   3876  N   GLU A 241      -4.446 -14.807 -14.265  1.00 30.00           N  
ATOM   3877  CA  GLU A 241      -4.027 -15.973 -13.563  1.00 30.00           C  
ATOM   3878  C   GLU A 241      -2.616 -16.361 -13.911  1.00 30.00           C  
ATOM   3879  O   GLU A 241      -1.871 -16.675 -12.971  1.00 30.00           O  
ATOM   3880  CB  GLU A 241      -4.994 -17.165 -13.586  1.00 30.00           C  
ATOM   3881  CG  GLU A 241      -6.406 -16.752 -13.003  1.00 30.00           C  
ATOM   3882  CD  GLU A 241      -7.635 -17.404 -13.648  1.00 30.00           C  
ATOM   3883  OE1 GLU A 241      -8.761 -17.297 -13.064  1.00 30.00           O  
ATOM   3884  OE2 GLU A 241      -7.519 -17.935 -14.755  1.00 30.00           O1-
ATOM   3885  H   GLU A 241      -5.037 -14.979 -15.066  1.00110.00           H  
ATOM   3886  HA  GLU A 241      -3.993 -15.700 -12.505  1.00110.00           H  
ATOM   3887  HB2 GLU A 241      -5.053 -17.519 -14.616  1.00110.00           H  
ATOM   3888  HB3 GLU A 241      -4.591 -17.998 -13.008  1.00110.00           H  
ATOM   3889  HG2 GLU A 241      -6.417 -16.962 -11.932  1.00110.00           H  
ATOM   3890  HG3 GLU A 241      -6.560 -15.676 -13.086  1.00110.00           H  
ATOM   3891  N   LEU A 242      -2.203 -16.082 -15.141  1.00 30.00           N  
ATOM   3892  CA  LEU A 242      -0.850 -16.326 -15.604  1.00 30.00           C  
ATOM   3893  C   LEU A 242       0.073 -15.172 -15.226  1.00 30.00           C  
ATOM   3894  O   LEU A 242      -0.065 -14.042 -15.712  1.00 30.00           O  
ATOM   3895  CB  LEU A 242      -1.040 -16.385 -17.109  1.00 30.00           C  
ATOM   3896  CG  LEU A 242      -1.689 -17.734 -17.605  1.00 30.00           C  
ATOM   3897  CD1 LEU A 242      -2.230 -17.717 -19.050  1.00 30.00           C  
ATOM   3898  CD2 LEU A 242      -0.695 -18.928 -17.503  1.00 30.00           C  
ATOM   3899  H   LEU A 242      -2.854 -15.714 -15.819  1.00110.00           H  
ATOM   3900  HA  LEU A 242      -0.496 -17.298 -15.265  1.00110.00           H  
ATOM   3901  HB2 LEU A 242      -1.689 -15.572 -17.434  1.00110.00           H  
ATOM   3902  HB3 LEU A 242      -0.089 -16.246 -17.625  1.00110.00           H  
ATOM   3903  HG  LEU A 242      -2.546 -17.953 -16.967  1.00110.00           H  
ATOM   3904 HD11 LEU A 242      -1.495 -18.045 -19.785  1.00110.00           H  
ATOM   3905 HD12 LEU A 242      -3.108 -18.357 -19.145  1.00110.00           H  
ATOM   3906 HD13 LEU A 242      -2.535 -16.712 -19.340  1.00110.00           H  
ATOM   3907 HD21 LEU A 242      -0.630 -19.526 -18.413  1.00110.00           H  
ATOM   3908 HD22 LEU A 242       0.316 -18.595 -17.266  1.00110.00           H  
ATOM   3909 HD23 LEU A 242      -1.001 -19.606 -16.706  1.00110.00           H  
ATOM   3910  N   PRO A 243       1.047 -15.495 -14.273  1.00 30.00           N  
ATOM   3911  CA  PRO A 243       1.851 -14.452 -13.597  1.00 30.00           C  
ATOM   3912  C   PRO A 243       2.411 -13.286 -14.382  1.00 30.00           C  
ATOM   3913  O   PRO A 243       2.434 -12.129 -13.910  1.00 30.00           O  
ATOM   3914  CB  PRO A 243       2.976 -15.239 -12.871  1.00 30.00           C  
ATOM   3915  CG  PRO A 243       2.306 -16.538 -12.453  1.00 30.00           C  
ATOM   3916  CD  PRO A 243       1.314 -16.781 -13.626  1.00 30.00           C  
ATOM   3917  HA  PRO A 243       1.194 -14.030 -12.837  1.00110.00           H  
ATOM   3918  HB2 PRO A 243       3.796 -15.456 -13.557  1.00110.00           H  
ATOM   3919  HB3 PRO A 243       3.388 -14.695 -12.020  1.00110.00           H  
ATOM   3920  HG2 PRO A 243       3.001 -17.361 -12.285  1.00110.00           H  
ATOM   3921  HG3 PRO A 243       1.745 -16.372 -11.532  1.00110.00           H  
ATOM   3922  HD2 PRO A 243       1.785 -17.427 -14.368  1.00110.00           H  
ATOM   3923  HD3 PRO A 243       0.435 -17.301 -13.259  1.00110.00           H  
ATOM   3924  N   GLU A 244       3.005 -13.544 -15.550  1.00 30.00           N  
ATOM   3925  CA  GLU A 244       3.618 -12.487 -16.360  1.00 30.00           C  
ATOM   3926  C   GLU A 244       2.694 -11.910 -17.444  1.00 30.00           C  
ATOM   3927  O   GLU A 244       3.003 -10.922 -18.080  1.00 30.00           O  
ATOM   3928  CB  GLU A 244       4.909 -13.040 -16.956  1.00 30.00           C  
ATOM   3929  CG  GLU A 244       6.024 -13.478 -15.893  1.00 30.00           C  
ATOM   3930  CD  GLU A 244       7.373 -13.915 -16.472  1.00 30.00           C  
ATOM   3931  OE1 GLU A 244       7.617 -13.567 -17.627  1.00 30.00           O  
ATOM   3932  OE2 GLU A 244       8.209 -14.351 -15.727  1.00 30.00           O1-
ATOM   3933  H   GLU A 244       3.057 -14.487 -15.906  1.00110.00           H  
ATOM   3934  HA  GLU A 244       3.915 -11.639 -15.740  1.00110.00           H  
ATOM   3935  HB2 GLU A 244       4.678 -13.894 -17.595  1.00110.00           H  
ATOM   3936  HB3 GLU A 244       5.328 -12.281 -17.620  1.00110.00           H  
ATOM   3937  HG2 GLU A 244       6.208 -12.648 -15.209  1.00110.00           H  
ATOM   3938  HG3 GLU A 244       5.638 -14.294 -15.281  1.00110.00           H  
ATOM   3939  N   LYS A 245       1.587 -12.671 -17.728  1.00 30.00           N  
ATOM   3940  CA  LYS A 245       0.503 -12.178 -18.555  1.00 30.00           C  
ATOM   3941  C   LYS A 245      -0.305 -11.068 -17.924  1.00 30.00           C  
ATOM   3942  O   LYS A 245      -1.055 -10.485 -18.690  1.00 30.00           O  
ATOM   3943  CB  LYS A 245      -0.361 -13.363 -18.992  1.00 30.00           C  
ATOM   3944  CG  LYS A 245       0.181 -14.488 -19.992  1.00 30.00           C  
ATOM   3945  CD  LYS A 245       0.386 -13.993 -21.422  1.00 30.00           C  
ATOM   3946  CE  LYS A 245       0.781 -15.105 -22.366  1.00 30.00           C  
ATOM   3947  NZ  LYS A 245       0.634 -14.891 -23.805  1.00 30.00           N1+
ATOM   3948  H   LYS A 245       1.403 -13.511 -17.197  1.00110.00           H  
ATOM   3949  HA  LYS A 245       0.948 -11.759 -19.459  1.00110.00           H  
ATOM   3950  HB2 LYS A 245      -0.720 -13.841 -18.092  1.00110.00           H  
ATOM   3951  HB3 LYS A 245      -1.267 -12.976 -19.460  1.00110.00           H  
ATOM   3952  HG2 LYS A 245       1.116 -14.895 -19.605  1.00110.00           H  
ATOM   3953  HG3 LYS A 245      -0.530 -15.314 -19.995  1.00110.00           H  
ATOM   3954  HD2 LYS A 245      -0.534 -13.520 -21.768  1.00110.00           H  
ATOM   3955  HD3 LYS A 245       1.151 -13.216 -21.434  1.00110.00           H  
ATOM   3956  HE2 LYS A 245       1.812 -15.397 -22.165  1.00110.00           H  
ATOM   3957  HE3 LYS A 245       0.174 -15.984 -22.144  1.00110.00           H  
ATOM   3958  HZ1 LYS A 245       1.213 -14.115 -24.092  1.00110.00           H  
ATOM   3959  HZ2 LYS A 245       0.920 -15.723 -24.301  1.00110.00           H  
ATOM   3960  HZ3 LYS A 245      -0.331 -14.687 -24.021  1.00110.00           H  
ATOM   3961  N   ARG A 246      -0.075 -10.739 -16.639  1.00 30.00           N  
ATOM   3962  CA  ARG A 246      -0.558  -9.552 -15.944  1.00 30.00           C  
ATOM   3963  C   ARG A 246       0.203  -8.322 -16.490  1.00 30.00           C  
ATOM   3964  O   ARG A 246       1.412  -8.419 -16.637  1.00 30.00           O  
ATOM   3965  CB  ARG A 246      -0.352  -9.723 -14.409  1.00 30.00           C  
ATOM   3966  CG  ARG A 246      -1.034 -10.933 -13.779  1.00 30.00           C  
ATOM   3967  CD  ARG A 246      -0.635 -11.286 -12.380  1.00 30.00           C  
ATOM   3968  NE  ARG A 246      -1.099 -12.580 -11.828  1.00 30.00           N  
ATOM   3969  CZ  ARG A 246      -0.609 -13.353 -10.892  1.00 30.00           C  
ATOM   3970  NH1 ARG A 246       0.439 -13.025 -10.123  1.00 30.00           N  
ATOM   3971  NH2 ARG A 246      -1.258 -14.541 -10.687  1.00 30.00           N1+
ATOM   3972  H   ARG A 246       0.589 -11.295 -16.119  1.00110.00           H  
ATOM   3973  HA  ARG A 246      -1.627  -9.473 -16.145  1.00110.00           H  
ATOM   3974  HB2 ARG A 246       0.718  -9.787 -14.218  1.00110.00           H  
ATOM   3975  HB3 ARG A 246      -0.704  -8.820 -13.910  1.00110.00           H  
ATOM   3976  HG2 ARG A 246      -2.092 -10.671 -13.754  1.00110.00           H  
ATOM   3977  HG3 ARG A 246      -0.977 -11.818 -14.413  1.00110.00           H  
ATOM   3978  HD2 ARG A 246       0.429 -11.123 -12.219  1.00110.00           H  
ATOM   3979  HD3 ARG A 246      -1.149 -10.588 -11.724  1.00110.00           H  
ATOM   3980  HE  ARG A 246      -1.952 -12.909 -12.268  1.00110.00           H  
ATOM   3981 HH11 ARG A 246       0.752 -13.646  -9.381  1.00110.00           H  
ATOM   3982 HH12 ARG A 246       0.921 -12.146 -10.269  1.00110.00           H  
ATOM   3983 HH21 ARG A 246      -0.890 -15.187  -9.993  1.00110.00           H  
ATOM   3984 HH22 ARG A 246      -2.034 -14.821 -11.269  1.00110.00           H  
ATOM   3985  N   PRO A 247      -0.440  -7.157 -16.629  1.00 30.00           N  
ATOM   3986  CA  PRO A 247       0.180  -5.920 -17.105  1.00 30.00           C  
ATOM   3987  C   PRO A 247       1.156  -5.200 -16.094  1.00 30.00           C  
ATOM   3988  O   PRO A 247       0.785  -5.048 -14.934  1.00 30.00           O  
ATOM   3989  CB  PRO A 247      -0.882  -5.064 -17.646  1.00 30.00           C  
ATOM   3990  CG  PRO A 247      -2.125  -5.495 -16.896  1.00 30.00           C  
ATOM   3991  CD  PRO A 247      -1.900  -6.944 -16.531  1.00 30.00           C  
ATOM   3992  HA  PRO A 247       0.812  -6.189 -17.956  1.00110.00           H  
ATOM   3993  HB2 PRO A 247      -0.681  -3.995 -17.560  1.00110.00           H  
ATOM   3994  HB3 PRO A 247      -1.019  -5.285 -18.705  1.00110.00           H  
ATOM   3995  HG2 PRO A 247      -2.203  -4.925 -15.971  1.00110.00           H  
ATOM   3996  HG3 PRO A 247      -3.021  -5.322 -17.482  1.00110.00           H  
ATOM   3997  HD2 PRO A 247      -2.247  -7.152 -15.520  1.00110.00           H  
ATOM   3998  HD3 PRO A 247      -2.414  -7.596 -17.239  1.00110.00           H  
ATOM   3999  N   THR A 248       2.321  -4.734 -16.552  1.00 30.00           N  
ATOM   4000  CA  THR A 248       3.272  -3.844 -15.930  1.00 30.00           C  
ATOM   4001  C   THR A 248       2.624  -2.477 -15.719  1.00 30.00           C  
ATOM   4002  O   THR A 248       1.657  -2.100 -16.366  1.00 30.00           O  
ATOM   4003  CB  THR A 248       4.576  -3.785 -16.741  1.00 30.00           C  
ATOM   4004  OG1 THR A 248       5.566  -3.020 -16.191  1.00 30.00           O  
ATOM   4005  CG2 THR A 248       4.567  -3.105 -18.095  1.00 30.00           C  
ATOM   4006  H   THR A 248       2.535  -4.930 -17.519  1.00110.00           H  
ATOM   4007  HA  THR A 248       3.501  -4.262 -14.947  1.00110.00           H  
ATOM   4008  HB  THR A 248       4.966  -4.798 -16.852  1.00110.00           H  
ATOM   4009  HG1 THR A 248       5.946  -3.498 -15.441  1.00110.00           H  
ATOM   4010 HG21 THR A 248       5.532  -3.183 -18.602  1.00110.00           H  
ATOM   4011 HG22 THR A 248       3.833  -3.575 -18.750  1.00110.00           H  
ATOM   4012 HG23 THR A 248       4.308  -2.046 -18.033  1.00110.00           H  
ATOM   4013  N   PHE A 249       3.219  -1.730 -14.738  1.00 30.00           N  
ATOM   4014  CA  PHE A 249       2.716  -0.466 -14.163  1.00 30.00           C  
ATOM   4015  C   PHE A 249       2.785   0.824 -15.095  1.00 30.00           C  
ATOM   4016  O   PHE A 249       1.782   1.519 -15.176  1.00 30.00           O  
ATOM   4017  CB  PHE A 249       3.422  -0.242 -12.816  1.00 30.00           C  
ATOM   4018  CG  PHE A 249       2.867  -1.052 -11.642  1.00 30.00           C  
ATOM   4019  CD1 PHE A 249       1.487  -1.116 -11.396  1.00 30.00           C  
ATOM   4020  CD2 PHE A 249       3.789  -1.779 -10.799  1.00 30.00           C  
ATOM   4021  CE1 PHE A 249       0.975  -1.926 -10.454  1.00 30.00           C  
ATOM   4022  CE2 PHE A 249       3.224  -2.523  -9.823  1.00 30.00           C  
ATOM   4023  CZ  PHE A 249       1.855  -2.680  -9.633  1.00 30.00           C  
ATOM   4024  H   PHE A 249       4.036  -2.114 -14.278  1.00110.00           H  
ATOM   4025  HA  PHE A 249       1.653  -0.619 -13.990  1.00110.00           H  
ATOM   4026  HB2 PHE A 249       4.489  -0.443 -12.920  1.00110.00           H  
ATOM   4027  HB3 PHE A 249       3.344   0.807 -12.527  1.00110.00           H  
ATOM   4028  HD1 PHE A 249       0.803  -0.538 -11.998  1.00110.00           H  
ATOM   4029  HD2 PHE A 249       4.859  -1.736 -10.938  1.00110.00           H  
ATOM   4030  HE1 PHE A 249      -0.093  -1.990 -10.311  1.00110.00           H  
ATOM   4031  HE2 PHE A 249       3.886  -3.073  -9.172  1.00110.00           H  
ATOM   4032  HZ  PHE A 249       1.474  -3.322  -8.852  1.00110.00           H  
ATOM   4033  N   GLN A 250       3.914   0.945 -15.885  1.00 30.00           N  
ATOM   4034  CA  GLN A 250       3.987   1.942 -16.971  1.00 30.00           C  
ATOM   4035  C   GLN A 250       2.917   1.768 -18.019  1.00 30.00           C  
ATOM   4036  O   GLN A 250       2.475   2.743 -18.609  1.00 30.00           O  
ATOM   4037  CB  GLN A 250       5.407   1.881 -17.650  1.00 30.00           C  
ATOM   4038  CG  GLN A 250       5.831   3.200 -18.298  1.00 30.00           C  
ATOM   4039  CD  GLN A 250       6.093   4.465 -17.361  1.00 30.00           C  
ATOM   4040  OE1 GLN A 250       6.870   4.417 -16.421  1.00 30.00           O  
ATOM   4041  NE2 GLN A 250       5.336   5.534 -17.501  1.00 30.00           N  
ATOM   4042  H   GLN A 250       4.681   0.293 -15.796  1.00110.00           H  
ATOM   4043  HA  GLN A 250       3.855   2.918 -16.505  1.00110.00           H  
ATOM   4044  HB2 GLN A 250       6.155   1.628 -16.896  1.00110.00           H  
ATOM   4045  HB3 GLN A 250       5.449   1.073 -18.382  1.00110.00           H  
ATOM   4046  HG2 GLN A 250       6.763   3.024 -18.835  1.00110.00           H  
ATOM   4047  HG3 GLN A 250       5.108   3.478 -19.066  1.00110.00           H  
ATOM   4048 HE21 GLN A 250       5.452   6.318 -16.875  1.00110.00           H  
ATOM   4049 HE22 GLN A 250       4.639   5.579 -18.230  1.00110.00           H  
ATOM   4050  N   GLN A 251       2.553   0.513 -18.290  1.00 30.00           N  
ATOM   4051  CA  GLN A 251       1.445   0.165 -19.171  1.00 30.00           C  
ATOM   4052  C   GLN A 251       0.085   0.518 -18.643  1.00 30.00           C  
ATOM   4053  O   GLN A 251      -0.622   1.092 -19.388  1.00 30.00           O  
ATOM   4054  CB  GLN A 251       1.602  -1.350 -19.587  1.00 30.00           C  
ATOM   4055  CG  GLN A 251       0.744  -1.824 -20.811  1.00 30.00           C  
ATOM   4056  CD  GLN A 251       1.163  -3.249 -21.137  1.00 30.00           C  
ATOM   4057  OE1 GLN A 251       2.301  -3.423 -21.607  1.00 30.00           O  
ATOM   4058  NE2 GLN A 251       0.293  -4.188 -20.905  1.00 30.00           N  
ATOM   4059  H   GLN A 251       2.985  -0.250 -17.790  1.00110.00           H  
ATOM   4060  HA  GLN A 251       1.597   0.741 -20.088  1.00110.00           H  
ATOM   4061  HB2 GLN A 251       2.655  -1.511 -19.825  1.00110.00           H  
ATOM   4062  HB3 GLN A 251       1.386  -2.001 -18.745  1.00110.00           H  
ATOM   4063  HG2 GLN A 251      -0.322  -1.767 -20.585  1.00110.00           H  
ATOM   4064  HG3 GLN A 251       0.928  -1.188 -21.677  1.00110.00           H  
ATOM   4065 HE21 GLN A 251       0.522  -5.149 -21.114  1.00110.00           H  
ATOM   4066 HE22 GLN A 251      -0.616  -3.963 -20.529  1.00110.00           H  
ATOM   4067  N   LEU A 252      -0.195   0.126 -17.385  1.00 30.00           N  
ATOM   4068  CA  LEU A 252      -1.361   0.501 -16.603  1.00 30.00           C  
ATOM   4069  C   LEU A 252      -1.533   2.080 -16.429  1.00 30.00           C  
ATOM   4070  O   LEU A 252      -2.647   2.549 -16.558  1.00 30.00           O  
ATOM   4071  CB  LEU A 252      -1.242  -0.073 -15.204  1.00 30.00           C  
ATOM   4072  CG  LEU A 252      -1.280  -1.644 -15.197  1.00 30.00           C  
ATOM   4073  CD1 LEU A 252      -0.937  -2.344 -13.851  1.00 30.00           C  
ATOM   4074  CD2 LEU A 252      -2.631  -2.182 -15.821  1.00 30.00           C  
ATOM   4075  H   LEU A 252       0.499  -0.414 -16.886  1.00110.00           H  
ATOM   4076  HA  LEU A 252      -2.249   0.129 -17.115  1.00110.00           H  
ATOM   4077  HB2 LEU A 252      -0.332   0.269 -14.720  1.00110.00           H  
ATOM   4078  HB3 LEU A 252      -2.060   0.289 -14.578  1.00110.00           H  
ATOM   4079  HG  LEU A 252      -0.556  -2.008 -15.903  1.00110.00           H  
ATOM   4080 HD11 LEU A 252      -1.562  -3.215 -13.666  1.00110.00           H  
ATOM   4081 HD12 LEU A 252       0.100  -2.679 -13.836  1.00110.00           H  
ATOM   4082 HD13 LEU A 252      -1.073  -1.663 -13.011  1.00110.00           H  
ATOM   4083 HD21 LEU A 252      -3.100  -2.954 -15.216  1.00110.00           H  
ATOM   4084 HD22 LEU A 252      -3.368  -1.388 -15.917  1.00110.00           H  
ATOM   4085 HD23 LEU A 252      -2.473  -2.593 -16.818  1.00110.00           H  
ATOM   4086  N   LEU A 253      -0.431   2.790 -16.307  1.00 30.00           N  
ATOM   4087  CA  LEU A 253      -0.303   4.266 -16.422  1.00 30.00           C  
ATOM   4088  C   LEU A 253      -0.881   4.785 -17.740  1.00 30.00           C  
ATOM   4089  O   LEU A 253      -1.747   5.654 -17.766  1.00 30.00           O  
ATOM   4090  CB  LEU A 253       1.128   4.767 -16.065  1.00 30.00           C  
ATOM   4091  CG  LEU A 253       1.614   4.942 -14.571  1.00 30.00           C  
ATOM   4092  CD1 LEU A 253       3.109   5.229 -14.688  1.00 30.00           C  
ATOM   4093  CD2 LEU A 253       0.854   6.001 -13.730  1.00 30.00           C  
ATOM   4094  H   LEU A 253       0.444   2.294 -16.185  1.00110.00           H  
ATOM   4095  HA  LEU A 253      -0.962   4.671 -15.652  1.00110.00           H  
ATOM   4096  HB2 LEU A 253       1.819   4.108 -16.582  1.00110.00           H  
ATOM   4097  HB3 LEU A 253       1.259   5.740 -16.542  1.00110.00           H  
ATOM   4098  HG  LEU A 253       1.496   3.980 -14.074  1.00110.00           H  
ATOM   4099 HD11 LEU A 253       3.686   4.442 -14.201  1.00110.00           H  
ATOM   4100 HD12 LEU A 253       3.464   5.291 -15.714  1.00110.00           H  
ATOM   4101 HD13 LEU A 253       3.395   6.168 -14.216  1.00110.00           H  
ATOM   4102 HD21 LEU A 253       0.035   6.439 -14.299  1.00110.00           H  
ATOM   4103 HD22 LEU A 253       0.420   5.558 -12.838  1.00110.00           H  
ATOM   4104 HD23 LEU A 253       1.486   6.825 -13.401  1.00110.00           H  
ATOM   4105  N   SER A 254      -0.297   4.215 -18.767  1.00 30.00           N  
ATOM   4106  CA  SER A 254      -0.774   4.525 -20.095  1.00 30.00           C  
ATOM   4107  C   SER A 254      -2.301   4.184 -20.330  1.00 30.00           C  
ATOM   4108  O   SER A 254      -2.902   4.892 -21.145  1.00 30.00           O  
ATOM   4109  CB  SER A 254       0.218   4.034 -21.120  1.00 30.00           C  
ATOM   4110  OG  SER A 254       1.390   4.756 -21.092  1.00 30.00           O  
ATOM   4111  H   SER A 254       0.451   3.541 -18.667  1.00110.00           H  
ATOM   4112  HA  SER A 254      -0.748   5.615 -20.183  1.00110.00           H  
ATOM   4113  HB2 SER A 254       0.446   2.979 -20.972  1.00110.00           H  
ATOM   4114  HB3 SER A 254      -0.203   4.125 -22.122  1.00110.00           H  
ATOM   4115  HG  SER A 254       1.202   5.656 -21.371  1.00110.00           H  
ATOM   4116  N   SER A 255      -2.788   3.119 -19.624  1.00 30.00           N  
ATOM   4117  CA  SER A 255      -4.142   2.683 -19.764  1.00 30.00           C  
ATOM   4118  C   SER A 255      -5.197   3.563 -19.036  1.00 30.00           C  
ATOM   4119  O   SER A 255      -6.300   3.792 -19.548  1.00 30.00           O  
ATOM   4120  CB  SER A 255      -4.150   1.211 -19.389  1.00 30.00           C  
ATOM   4121  OG  SER A 255      -5.209   0.567 -20.138  1.00 30.00           O  
ATOM   4122  H   SER A 255      -2.188   2.594 -19.003  1.00110.00           H  
ATOM   4123  HA  SER A 255      -4.377   2.747 -20.830  1.00110.00           H  
ATOM   4124  HB2 SER A 255      -3.220   0.710 -19.662  1.00110.00           H  
ATOM   4125  HB3 SER A 255      -4.297   1.063 -18.319  1.00110.00           H  
ATOM   4126  HG  SER A 255      -4.962   0.547 -21.065  1.00110.00           H  
ATOM   4127  N   ILE A 256      -4.741   4.089 -17.892  1.00 30.00           N  
ATOM   4128  CA  ILE A 256      -5.507   4.981 -16.964  1.00 30.00           C  
ATOM   4129  C   ILE A 256      -5.668   6.386 -17.587  1.00 30.00           C  
ATOM   4130  O   ILE A 256      -6.784   6.915 -17.563  1.00 30.00           O  
ATOM   4131  CB  ILE A 256      -4.936   4.989 -15.560  1.00 30.00           C  
ATOM   4132  CG1 ILE A 256      -5.131   3.589 -14.932  1.00 30.00           C  
ATOM   4133  CG2 ILE A 256      -5.583   6.067 -14.660  1.00 30.00           C  
ATOM   4134  CD1 ILE A 256      -4.198   3.203 -13.785  1.00 30.00           C  
ATOM   4135  H   ILE A 256      -3.810   3.841 -17.583  1.00110.00           H  
ATOM   4136  HA  ILE A 256      -6.515   4.565 -16.899  1.00110.00           H  
ATOM   4137  HB  ILE A 256      -3.865   5.189 -15.623  1.00110.00           H  
ATOM   4138 HG12 ILE A 256      -6.162   3.497 -14.586  1.00110.00           H  
ATOM   4139 HG13 ILE A 256      -5.037   2.808 -15.684  1.00110.00           H  
ATOM   4140 HG21 ILE A 256      -5.219   5.979 -13.637  1.00110.00           H  
ATOM   4141 HG22 ILE A 256      -5.344   7.080 -14.983  1.00110.00           H  
ATOM   4142 HG23 ILE A 256      -6.667   5.967 -14.630  1.00110.00           H  
ATOM   4143 HD11 ILE A 256      -4.373   3.828 -12.911  1.00110.00           H  
ATOM   4144 HD12 ILE A 256      -4.347   2.163 -13.491  1.00110.00           H  
ATOM   4145 HD13 ILE A 256      -3.151   3.324 -14.062  1.00110.00           H  
ATOM   4146  N   GLU A 257      -4.532   6.948 -18.053  1.00 30.00           N  
ATOM   4147  CA  GLU A 257      -4.423   8.286 -18.593  1.00 30.00           C  
ATOM   4148  C   GLU A 257      -5.570   8.856 -19.540  1.00 30.00           C  
ATOM   4149  O   GLU A 257      -6.090   9.958 -19.244  1.00 30.00           O  
ATOM   4150  CB  GLU A 257      -3.039   8.457 -19.272  1.00 30.00           C  
ATOM   4151  CG  GLU A 257      -2.673   9.702 -20.061  1.00 30.00           C  
ATOM   4152  CD  GLU A 257      -1.216   9.621 -20.606  1.00 30.00           C  
ATOM   4153  OE1 GLU A 257      -0.326   9.399 -19.757  1.00 30.00           O  
ATOM   4154  OE2 GLU A 257      -1.053   9.910 -21.838  1.00 30.00           O1-
ATOM   4155  H   GLU A 257      -3.667   6.424 -18.006  1.00110.00           H  
ATOM   4156  HA  GLU A 257      -4.424   8.942 -17.721  1.00110.00           H  
ATOM   4157  HB2 GLU A 257      -2.315   8.354 -18.462  1.00110.00           H  
ATOM   4158  HB3 GLU A 257      -2.861   7.587 -19.907  1.00110.00           H  
ATOM   4159  HG2 GLU A 257      -3.363   9.843 -20.896  1.00110.00           H  
ATOM   4160  HG3 GLU A 257      -2.766  10.586 -19.430  1.00110.00           H  
ATOM   4161  N   PRO A 258      -5.982   8.087 -20.633  1.00 30.00           N  
ATOM   4162  CA  PRO A 258      -7.089   8.515 -21.528  1.00 30.00           C  
ATOM   4163  C   PRO A 258      -8.428   8.661 -20.888  1.00 30.00           C  
ATOM   4164  O   PRO A 258      -9.152   9.512 -21.391  1.00 30.00           O  
ATOM   4165  CB  PRO A 258      -7.104   7.520 -22.679  1.00 30.00           C  
ATOM   4166  CG  PRO A 258      -6.422   6.285 -22.221  1.00 30.00           C  
ATOM   4167  CD  PRO A 258      -5.492   6.793 -21.157  1.00 30.00           C  
ATOM   4168  HA  PRO A 258      -6.819   9.495 -21.930  1.00110.00           H  
ATOM   4169  HB2 PRO A 258      -8.100   7.311 -23.076  1.00110.00           H  
ATOM   4170  HB3 PRO A 258      -6.531   7.946 -23.504  1.00110.00           H  
ATOM   4171  HG2 PRO A 258      -7.157   5.623 -21.759  1.00110.00           H  
ATOM   4172  HG3 PRO A 258      -5.921   5.731 -23.015  1.00110.00           H  
ATOM   4173  HD2 PRO A 258      -5.346   6.051 -20.380  1.00110.00           H  
ATOM   4174  HD3 PRO A 258      -4.516   6.987 -21.601  1.00110.00           H  
ATOM   4175  N   LEU A 259      -8.669   7.956 -19.753  1.00 30.00           N  
ATOM   4176  CA  LEU A 259      -9.949   7.997 -19.043  1.00 30.00           C  
ATOM   4177  C   LEU A 259     -10.145   9.286 -18.246  1.00 30.00           C  
ATOM   4178  O   LEU A 259     -11.312   9.683 -18.038  1.00 30.00           O  
ATOM   4179  CB  LEU A 259     -10.259   6.777 -18.107  1.00 30.00           C  
ATOM   4180  CG  LEU A 259     -10.184   5.344 -18.663  1.00 30.00           C  
ATOM   4181  CD1 LEU A 259     -10.029   4.356 -17.549  1.00 30.00           C  
ATOM   4182  CD2 LEU A 259     -11.405   5.072 -19.516  1.00 30.00           C  
ATOM   4183  H   LEU A 259      -7.964   7.336 -19.378  1.00110.00           H  
ATOM   4184  HA  LEU A 259     -10.723   7.986 -19.809  1.00110.00           H  
ATOM   4185  HB2 LEU A 259      -9.530   6.836 -17.297  1.00110.00           H  
ATOM   4186  HB3 LEU A 259     -11.229   6.916 -17.624  1.00110.00           H  
ATOM   4187  HG  LEU A 259      -9.299   5.264 -19.296  1.00110.00           H  
ATOM   4188 HD11 LEU A 259      -8.976   4.119 -17.393  1.00110.00           H  
ATOM   4189 HD12 LEU A 259     -10.419   4.733 -16.605  1.00110.00           H  
ATOM   4190 HD13 LEU A 259     -10.533   3.409 -17.751  1.00110.00           H  
ATOM   4191 HD21 LEU A 259     -12.040   4.283 -19.110  1.00110.00           H  
ATOM   4192 HD22 LEU A 259     -12.044   5.948 -19.629  1.00110.00           H  
ATOM   4193 HD23 LEU A 259     -11.112   4.761 -20.519  1.00110.00           H  
ATOM   4194  N   ARG A 260      -9.049  10.036 -17.971  1.00 30.00           N  
ATOM   4195  CA  ARG A 260      -9.100  11.360 -17.475  1.00 30.00           C  
ATOM   4196  C   ARG A 260      -9.582  12.288 -18.556  1.00 30.00           C  
ATOM   4197  O   ARG A 260     -10.172  13.262 -18.166  1.00 30.00           O  
ATOM   4198  CB  ARG A 260      -7.694  11.893 -17.139  1.00 30.00           C  
ATOM   4199  CG  ARG A 260      -6.857  10.995 -16.188  1.00 30.00           C  
ATOM   4200  CD  ARG A 260      -5.600  11.730 -15.673  1.00 30.00           C  
ATOM   4201  NE  ARG A 260      -5.769  12.948 -14.863  1.00 30.00           N  
ATOM   4202  CZ  ARG A 260      -5.033  14.022 -14.713  1.00 30.00           C  
ATOM   4203  NH1 ARG A 260      -3.982  14.305 -15.421  1.00 30.00           N  
ATOM   4204  NH2 ARG A 260      -5.422  14.871 -13.731  1.00 30.00           N1+
ATOM   4205  H   ARG A 260      -8.133   9.688 -18.220  1.00110.00           H  
ATOM   4206  HA  ARG A 260      -9.746  11.405 -16.595  1.00110.00           H  
ATOM   4207  HB2 ARG A 260      -7.104  12.039 -18.045  1.00110.00           H  
ATOM   4208  HB3 ARG A 260      -7.803  12.887 -16.701  1.00110.00           H  
ATOM   4209  HG2 ARG A 260      -7.488  10.765 -15.328  1.00110.00           H  
ATOM   4210  HG3 ARG A 260      -6.596  10.032 -16.626  1.00110.00           H  
ATOM   4211  HD2 ARG A 260      -4.932  11.030 -15.171  1.00110.00           H  
ATOM   4212  HD3 ARG A 260      -5.053  12.045 -16.562  1.00110.00           H  
ATOM   4213  HE  ARG A 260      -6.576  12.898 -14.257  1.00110.00           H  
ATOM   4214 HH11 ARG A 260      -3.452  15.146 -15.246  1.00110.00           H  
ATOM   4215 HH12 ARG A 260      -3.688  13.676 -16.154  1.00110.00           H  
ATOM   4216 HH21 ARG A 260      -4.905  15.719 -13.553  1.00110.00           H  
ATOM   4217 HH22 ARG A 260      -6.194  14.643 -13.111  1.00110.00           H  
ATOM   4218  N   GLU A 261      -9.311  12.033 -19.839  1.00110.00           N  
ATOM   4219  CA  GLU A 261      -9.435  12.968 -20.939  1.00110.00           C  
ATOM   4220  C   GLU A 261     -10.773  12.920 -21.594  1.00110.00           C  
ATOM   4221  O   GLU A 261     -11.100  13.849 -22.294  1.00110.00           O  
ATOM   4222  CB  GLU A 261      -8.307  12.697 -21.975  1.00110.00           C  
ATOM   4223  CG  GLU A 261      -6.906  12.809 -21.358  1.00110.00           C  
ATOM   4224  CD  GLU A 261      -5.761  12.784 -22.329  1.00110.00           C  
ATOM   4225  OE1 GLU A 261      -5.991  12.835 -23.558  1.00110.00           O  
ATOM   4226  OE2 GLU A 261      -4.585  12.953 -21.894  1.00110.00           O1-
ATOM   4227  H   GLU A 261      -8.850  11.165 -20.072  1.00110.00           H  
ATOM   4228  HA  GLU A 261      -9.301  13.981 -20.555  1.00110.00           H  
ATOM   4229  HB2 GLU A 261      -8.431  11.720 -22.440  1.00110.00           H  
ATOM   4230  HB3 GLU A 261      -8.412  13.426 -22.781  1.00110.00           H  
ATOM   4231  HG2 GLU A 261      -6.838  13.735 -20.785  1.00110.00           H  
ATOM   4232  HG3 GLU A 261      -6.753  11.999 -20.647  1.00110.00           H  
ATOM   4233  N   LYS A 262     -11.583  11.869 -21.398  1.00110.00           N  
ATOM   4234  CA  LYS A 262     -12.983  11.750 -21.945  1.00110.00           C  
ATOM   4235  C   LYS A 262     -13.987  11.979 -20.816  1.00110.00           C  
ATOM   4236  O   LYS A 262     -13.744  11.517 -19.733  1.00110.00           O  
ATOM   4237  CB  LYS A 262     -13.083  10.333 -22.538  1.00110.00           C  
ATOM   4238  CG  LYS A 262     -12.918   9.094 -21.614  1.00110.00           C  
ATOM   4239  CD  LYS A 262     -12.385   7.880 -22.407  1.00110.00           C  
ATOM   4240  CE  LYS A 262     -13.369   7.427 -23.531  1.00110.00           C  
ATOM   4241  NZ  LYS A 262     -13.015   6.206 -24.232  1.00110.00           N1+
ATOM   4242  H   LYS A 262     -11.277  11.120 -20.794  1.00110.00           H  
ATOM   4243  HA  LYS A 262     -13.158  12.479 -22.739  1.00110.00           H  
ATOM   4244  HB2 LYS A 262     -14.038  10.243 -23.057  1.00110.00           H  
ATOM   4245  HB3 LYS A 262     -12.329  10.279 -23.325  1.00110.00           H  
ATOM   4246  HG2 LYS A 262     -12.228   9.324 -20.805  1.00110.00           H  
ATOM   4247  HG3 LYS A 262     -13.869   8.851 -21.139  1.00110.00           H  
ATOM   4248  HD2 LYS A 262     -11.408   8.117 -22.831  1.00110.00           H  
ATOM   4249  HD3 LYS A 262     -12.219   7.056 -21.714  1.00110.00           H  
ATOM   4250  HE2 LYS A 262     -14.359   7.276 -23.099  1.00110.00           H  
ATOM   4251  HE3 LYS A 262     -13.473   8.214 -24.278  1.00110.00           H  
ATOM   4252  HZ1 LYS A 262     -12.117   6.320 -24.680  1.00110.00           H  
ATOM   4253  HZ2 LYS A 262     -12.968   5.442 -23.572  1.00110.00           H  
ATOM   4254  HZ3 LYS A 262     -13.717   6.001 -24.929  1.00110.00           H  
ATOM   4255  N   ASP A 263     -15.034  12.733 -21.056  1.00110.00           N  
ATOM   4256  CA  ASP A 263     -16.004  13.075 -20.038  1.00110.00           C  
ATOM   4257  C   ASP A 263     -16.707  11.928 -19.309  1.00110.00           C  
ATOM   4258  O   ASP A 263     -16.947  11.999 -18.074  1.00110.00           O  
ATOM   4259  CB  ASP A 263     -17.058  14.139 -20.400  1.00110.00           C  
ATOM   4260  CG  ASP A 263     -16.684  15.480 -20.985  1.00110.00           C  
ATOM   4261  OD1 ASP A 263     -17.617  16.229 -21.343  1.00110.00           O  
ATOM   4262  OD2 ASP A 263     -15.509  15.762 -21.321  1.00110.00           O1-
ATOM   4263  H   ASP A 263     -15.161  13.163 -21.961  1.00110.00           H  
ATOM   4264  HA  ASP A 263     -15.405  13.553 -19.259  1.00110.00           H  
ATOM   4265  HB2 ASP A 263     -17.733  13.681 -21.126  1.00110.00           H  
ATOM   4266  HB3 ASP A 263     -17.667  14.356 -19.520  1.00110.00           H  
ATOM   4267  N   LYS A 264     -16.942  10.789 -20.045  1.00110.00           N  
ATOM   4268  CA  LYS A 264     -17.693   9.567 -19.644  1.00110.00           C  
ATOM   4269  C   LYS A 264     -16.984   8.327 -20.173  1.00110.00           C  
ATOM   4270  O   LYS A 264     -16.605   8.262 -21.362  1.00110.00           O  
ATOM   4271  CB  LYS A 264     -19.179   9.760 -20.108  1.00110.00           C  
ATOM   4272  CG  LYS A 264     -19.361  10.116 -21.540  1.00110.00           C  
ATOM   4273  CD  LYS A 264     -20.782  10.165 -22.062  1.00110.00           C  
ATOM   4274  CE  LYS A 264     -21.623  11.155 -21.250  1.00110.00           C  
ATOM   4275  NZ  LYS A 264     -23.040  11.292 -21.643  1.00110.00           N1+
ATOM   4276  H   LYS A 264     -16.633  10.783 -21.007  1.00110.00           H  
ATOM   4277  HA  LYS A 264     -17.687   9.515 -18.553  1.00110.00           H  
ATOM   4278  HB2 LYS A 264     -19.739   8.852 -19.881  1.00110.00           H  
ATOM   4279  HB3 LYS A 264     -19.606  10.544 -19.482  1.00110.00           H  
ATOM   4280  HG2 LYS A 264     -18.903  11.087 -21.735  1.00110.00           H  
ATOM   4281  HG3 LYS A 264     -18.812   9.409 -22.161  1.00110.00           H  
ATOM   4282  HD2 LYS A 264     -20.773  10.454 -23.114  1.00110.00           H  
ATOM   4283  HD3 LYS A 264     -21.223   9.167 -22.018  1.00110.00           H  
ATOM   4284  HE2 LYS A 264     -21.645  10.863 -20.201  1.00110.00           H  
ATOM   4285  HE3 LYS A 264     -21.166  12.145 -21.292  1.00110.00           H  
ATOM   4286  HZ1 LYS A 264     -23.494  11.961 -21.038  1.00110.00           H  
ATOM   4287  HZ2 LYS A 264     -23.095  11.612 -22.599  1.00110.00           H  
ATOM   4288  HZ3 LYS A 264     -23.501  10.397 -21.560  1.00110.00           H  
ATOM   4289  N   HIS A 265     -16.775   7.360 -19.319  1.00110.00           N  
ATOM   4290  CA  HIS A 265     -15.651   6.390 -19.525  1.00110.00           C  
ATOM   4291  C   HIS A 265     -16.089   5.020 -20.156  1.00110.00           C  
ATOM   4292  O   HIS A 265     -15.196   4.146 -20.055  1.00110.00           O  
ATOM   4293  OXT HIS A 265     -17.198   4.923 -20.744  1.00110.00           O1-
ATOM   4294  CB  HIS A 265     -15.021   6.307 -18.086  1.00110.00           C  
ATOM   4295  CG  HIS A 265     -14.857   7.622 -17.244  1.00110.00           C  
ATOM   4296  ND1 HIS A 265     -15.047   7.622 -15.853  1.00110.00           N  
ATOM   4297  CD2 HIS A 265     -14.507   8.879 -17.624  1.00110.00           C  
ATOM   4298  CE1 HIS A 265     -14.825   8.860 -15.483  1.00110.00           C  
ATOM   4299  NE2 HIS A 265     -14.458   9.656 -16.464  1.00110.00           N  
ATOM   4300  H   HIS A 265     -17.145   7.418 -18.382  1.00110.00           H  
ATOM   4301  HA  HIS A 265     -14.888   6.806 -20.189  1.00110.00           H  
ATOM   4302  HB2 HIS A 265     -15.614   5.623 -17.477  1.00110.00           H  
ATOM   4303  HB3 HIS A 265     -14.033   5.850 -18.150  1.00110.00           H  
ATOM   4304  HD1 HIS A 265     -15.310   6.843 -15.266  1.00110.00           H  
ATOM   4305  HD2 HIS A 265     -14.262   9.273 -18.598  1.00110.00           H  
ATOM   4306  HE1 HIS A 265     -14.884   9.191 -14.458  1.00110.00           H  
TER    4307      HIS A 265
HETATM 4308 NA   NA      1      19.793  13.346  29.640  1.00  0.00          Na1+
HETATM 4309 NA   NA      2      13.737 -11.208  26.640  1.00  0.00          Na1+
HETATM 4310 NA   NA      3     -28.754  40.661  -6.705  1.00  0.00          Na1+
HETATM 4311  O1  UNK   900       2.450   5.353   9.073  1.00  0.00           O  
HETATM 4312  C1  UNK   900       3.231   6.290   9.345  1.00  0.00           C  
HETATM 4313  N1  UNK   900       2.891   7.549   9.466  1.00  0.00           N  
HETATM 4314  C2  UNK   900       1.626   8.109   9.633  1.00  0.00           C  
HETATM 4315  C3  UNK   900       1.417   9.470   9.404  1.00  0.00           C  
HETATM 4316  N2  UNK   900       0.253  10.151   9.646  1.00  0.00           N  
HETATM 4317  C4  UNK   900      -0.730   9.367  10.048  1.00  0.00           C  
HETATM 4318  C5  UNK   900      -0.716   7.969  10.242  1.00  0.00           C  
HETATM 4319  C6  UNK   900       0.523   7.331  10.051  1.00  0.00           C  
HETATM 4320  N3  UNK   900      -2.011   9.827  10.246  1.00  0.00           N  
HETATM 4321  C7  UNK   900      -2.822   8.733  10.482  1.00  0.00           C  
HETATM 4322  C8  UNK   900      -2.047   7.604  10.622  1.00  0.00           C  
HETATM 4323  C9  UNK   900      -2.460   6.218  10.980  1.00  0.00           C  
HETATM 4324  C10 UNK   900      -3.508   5.579  10.239  1.00  0.00           C  
HETATM 4325  C11 UNK   900      -3.926   4.331  10.692  1.00  0.00           C  
HETATM 4326  N4  UNK   900      -5.103   3.694  10.146  1.00  0.00           N  
HETATM 4327  C12 UNK   900      -6.207   4.215   9.615  1.00  0.00           C  
HETATM 4328  C13 UNK   900      -7.292   3.257   9.301  1.00  0.00           C  
HETATM 4329  C14 UNK   900      -7.222   2.909   7.801  1.00  0.00           C  
HETATM 4330  O2  UNK   900      -6.409   5.414   9.450  1.00  0.00           O  
HETATM 4331  C15 UNK   900      -3.137   3.617  11.615  1.00  0.00           C  
HETATM 4332  C16 UNK   900      -1.966   4.205  12.134  1.00  0.00           C  
HETATM 4333  C17 UNK   900      -1.760   5.552  11.888  1.00  0.00           C  
HETATM 4334  C18 UNK   900       4.594   6.012   9.606  1.00  0.00           C  
HETATM 4335  C19 UNK   900       5.661   6.700  10.162  1.00  0.00           C  
HETATM 4336  C20 UNK   900       6.872   6.036  10.253  1.00  0.00           C  
HETATM 4337  C21 UNK   900       6.795   4.737   9.820  1.00  0.00           C  
HETATM 4338  S1  UNK   900       5.163   4.402   9.289  1.00  0.00           S  
HETATM 4339 CL1  UNK   900       7.973   3.529   9.819  1.00  0.00          Cl  
HETATM 4340  H1  UNK   900       3.654   8.210   9.529  1.00  0.00           H  
HETATM 4341  H2  UNK   900       2.237  10.072   9.053  1.00  0.00           H  
HETATM 4342  H3  UNK   900       0.598   6.274  10.241  1.00  0.00           H  
HETATM 4343  H4  UNK   900      -2.369  10.773  10.158  1.00  0.00           H  
HETATM 4344  H5  UNK   900      -3.882   8.877  10.638  1.00  0.00           H  
HETATM 4345  H6  UNK   900      -4.029   6.119   9.462  1.00  0.00           H  
HETATM 4346  H7  UNK   900      -5.138   2.698  10.323  1.00  0.00           H  
HETATM 4347  H8  UNK   900      -7.189   2.343   9.889  1.00  0.00           H  
HETATM 4348  H9  UNK   900      -3.403   2.618  11.919  1.00  0.00           H  
HETATM 4349  H10 UNK   900      -1.353   3.668  12.841  1.00  0.00           H  
HETATM 4350  H11 UNK   900      -0.959   6.054  12.407  1.00  0.00           H  
HETATM 4351  H12 UNK   900       5.566   7.715  10.516  1.00  0.00           H  
HETATM 4352  H13 UNK   900       7.767   6.483  10.657  1.00  0.00           H  
HETATM 4353  H14 UNK   900      -7.906   2.087   7.592  1.00  0.00           H  
HETATM 4354  H15 UNK   900      -8.261   3.687   9.559  1.00  0.00           H  
HETATM 4355  H16 UNK   900      -6.232   2.529   7.542  1.00  0.00           H  
CONECT 4311 4312
CONECT 4311 4312
CONECT 4312 4311 4313 4334
CONECT 4312 4311
CONECT 4313 4312 4314 4340
CONECT 4314 4313 4319 4315
CONECT 4314 4315
CONECT 4315 4314 4316 4341
CONECT 4315 4314
CONECT 4316 4315 4317
CONECT 4316 4317
CONECT 4317 4316 4318 4320
CONECT 4317 4316
CONECT 4318 4317 4322 4319
CONECT 4318 4319
CONECT 4319 4314 4318 4342
CONECT 4319 4318
CONECT 4320 4317 4321 4343
CONECT 4321 4320 4322 4344
CONECT 4321 4322
CONECT 4322 4318 4321 4323
CONECT 4322 4321
CONECT 4323 4322 4333 4324
CONECT 4323 4324
CONECT 4324 4323 4325 4345
CONECT 4324 4323
CONECT 4325 4324 4326 4331
CONECT 4325 4331
CONECT 4326 4325 4327 4346
CONECT 4327 4326 4328 4330
CONECT 4327 4330
CONECT 4328 4327 4329 4347 4354
CONECT 4329 4328 1382 4353 4355
CONECT 4330 4327
CONECT 4330 4327
CONECT 4331 4325 4332 4348
CONECT 4331 4325
CONECT 4332 4331 4333 4349
CONECT 4332 4333
CONECT 4333 4323 4332 4350
CONECT 4333 4332
CONECT 4334 4312 4338 4335
CONECT 4334 4335
CONECT 4335 4334 4336 4351
CONECT 4335 4334
CONECT 4336 4335 4337 4352
CONECT 4336 4337
CONECT 4337 4336 4338 4339
CONECT 4337 4336
CONECT 4338 4334 4337
CONECT 4339 4337
CONECT 4340 4313
CONECT 4341 4315
CONECT 4342 4319
CONECT 4343 4320
CONECT 4344 4321
CONECT 4345 4324
CONECT 4346 4326
CONECT 4347 4328
CONECT 4348 4331
CONECT 4349 4332
CONECT 4350 4333
CONECT 4351 4335
CONECT 4352 4336
CONECT 4353 4329
CONECT 4354 4328
CONECT 4355 4329
END   
