# Supplementary material for: Riding toward Selectivity: Optimization of Covalent 7‑Azaindole-Based BMX Kinase Inhibitors
Source: J Med Chem. 2026 Jul 13;69(14):17416–47. doi: 10.1021/acs.jmedchem.6c01366 (PMC13403314; doi:10.1021/acs.jmedchem.6c01366)
Supplement: Supplementary file 6 [file jm6c01366_si_006.pdb]

TITLE     1191_BTK_5PJ9_ GCL264 - prepared
REMARK   4      COMPLIES WITH FORMAT V. 3.0, 1-DEC-2006
REMARK 888
REMARK 888 WRITTEN BY MAESTRO (A PRODUCT OF SCHRODINGER, LLC)
CRYST1   80.862   80.862   80.862  90.00  90.00  90.00 P 1           0
ATOM      1  N   SER A  15     -19.623   6.665  16.083  1.00 46.76           N  
ANISOU    1  N   SER A  15     6992   5243   5532   -164     39     13
ATOM      2  CA  SER A  15     -18.217   7.333  15.931  1.00 44.51           C  
ANISOU    2  CA  SER A  15     6659   4981   5270   -183     37     16
ATOM      3  C   SER A  15     -17.733   7.625  14.468  1.00 38.98           C  
ANISOU    3  C   SER A  15     5915   4303   4592   -147     24     16
ATOM      4  O   SER A  15     -16.719   8.321  14.325  1.00 34.29           O  
ANISOU    4  O   SER A  15     5300   3720   4009   -151     17     17
ATOM      5  CB  SER A  15     -17.091   6.680  16.732  1.00 48.84           C  
ANISOU    5  CB  SER A  15     7170   5551   5839   -222     51     18
ATOM      6  OG  SER A  15     -17.092   5.280  16.535  1.00 52.07           O  
ANISOU    6  OG  SER A  15     7543   5974   6267   -211     58     18
ATOM      7  H1  SER A  15     -19.831   6.502  17.059  1.00 46.76           H  
ATOM      8  H2  SER A  15     -20.346   7.293  15.761  1.00 46.76           H  
ATOM      9  HA  SER A  15     -18.321   8.331  16.360  1.00 44.51           H  
ATOM     10  HB3 SER A  15     -17.245   6.862  17.797  1.00 48.84           H  
ATOM     11  HB2 SER A  15     -16.101   7.078  16.501  1.00 48.84           H  
ATOM     12  HG  SER A  15     -17.955   4.943  16.786  1.00 52.07           H  
ATOM     13  N   TRP A  16     -18.397   6.971  13.529  1.00 35.11           N  
ANISOU   13  N   TRP A  16     5416   3817   4108   -114     20     14
ATOM     14  CA  TRP A  16     -18.087   6.991  12.083  1.00 35.68           C  
ANISOU   14  CA  TRP A  16     5447   3909   4199    -82      9     13
ATOM     15  C   TRP A  16     -18.485   8.394  11.509  1.00 31.37           C  
ANISOU   15  C   TRP A  16     4932   3352   3636    -47     -4     11
ATOM     16  O   TRP A  16     -17.699   8.913  10.715  1.00 27.87           O  
ANISOU   16  O   TRP A  16     4460   2924   3205    -19    -13      9
ATOM     17  CB  TRP A  16     -18.782   5.871  11.286  1.00 36.72           C  
ANISOU   17  CB  TRP A  16     5550   4055   4347    -66     11     12
ATOM     18  CG  TRP A  16     -18.364   5.748   9.866  1.00 36.63           C  
ANISOU   18  CG  TRP A  16     5577   4026   4315    -46      9      9
ATOM     19  CD1 TRP A  16     -17.235   5.145   9.537  1.00 37.40           C  
ANISOU   19  CD1 TRP A  16     5684   4123   4404     -7     -5      7
ATOM     20  CD2 TRP A  16     -18.970   6.252   8.626  1.00 39.31           C  
ANISOU   20  CD2 TRP A  16     5953   4346   4637    -64     20      9
ATOM     21  NE1 TRP A  16     -17.025   5.308   8.189  1.00 40.05           N  
ANISOU   21  NE1 TRP A  16     6060   4439   4719      2     -4      6
ATOM     22  CE2 TRP A  16     -18.078   5.847   7.549  1.00 41.27           C  
ANISOU   22  CE2 TRP A  16     6234   4580   4866    -33     11      7
ATOM     23  CE3 TRP A  16     -20.238   6.736   8.214  1.00 40.16           C  
ANISOU   23  CE3 TRP A  16     6067   4448   4743   -103     37     11
ATOM     24  CZ2 TRP A  16     -18.457   5.996   6.209  1.00 47.33           C  
ANISOU   24  CZ2 TRP A  16     7045   5325   5612    -41     19      6
ATOM     25  CZ3 TRP A  16     -20.432   7.004   6.843  1.00 46.19           C  
ANISOU   25  CZ3 TRP A  16     6874   5190   5486   -113     47     10
ATOM     26  CH2 TRP A  16     -19.566   6.670   5.821  1.00 47.33           C  
ANISOU   26  CH2 TRP A  16     7055   5319   5611    -82     37      8
ATOM     27  H   TRP A  16     -19.169   6.384  13.813  1.00 35.11           H  
ATOM     28  HA  TRP A  16     -17.009   6.862  11.988  1.00 35.68           H  
ATOM     29  HB3 TRP A  16     -19.864   6.002  11.317  1.00 36.72           H  
ATOM     30  HB2 TRP A  16     -18.585   4.914  11.772  1.00 36.72           H  
ATOM     31  HD1 TRP A  16     -16.561   4.672  10.230  1.00 37.40           H  
ATOM     32  HE1 TRP A  16     -16.217   4.910   7.727  1.00 40.05           H  
ATOM     33  HE3 TRP A  16     -21.011   6.940   8.937  1.00 40.16           H  
ATOM     34  HZ2 TRP A  16     -17.777   5.653   5.445  1.00 47.33           H  
ATOM     35  HZ3 TRP A  16     -21.371   7.459   6.563  1.00 46.19           H  
ATOM     36  HH2 TRP A  16     -19.779   6.848   4.781  1.00 47.33           H  
ATOM     37  N   GLU A  17     -19.646   8.963  11.957  1.00 28.79           N  
ANISOU   37  N   GLU A  17     4662   2997   3280    -49     -3     10
ATOM     38  CA  GLU A  17     -20.067  10.204  11.428  1.00 31.20           C  
ANISOU   38  CA  GLU A  17     5003   3288   3564    -11    -13      8
ATOM     39  C   GLU A  17     -19.507  11.414  12.298  1.00 27.72           C  
ANISOU   39  C   GLU A  17     4588   2835   3110    -17    -15      9
ATOM     40  O   GLU A  17     -20.261  12.188  12.863  1.00 29.22           O  
ANISOU   40  O   GLU A  17     4807   3008   3286    -51     -8     10
ATOM     41  CB  GLU A  17     -21.609  10.198  11.212  1.00 32.16           C  
ANISOU   41  CB  GLU A  17     5179   3382   3658     -3    -11      7
ATOM     42  CG  GLU A  17     -22.124   9.027  10.350  1.00 37.54           C  
ANISOU   42  CG  GLU A  17     5889   4054   4321     45    -23      5
ATOM     43  CD  GLU A  17     -23.564   8.839   9.951  1.00 39.53           C  
ANISOU   43  CD  GLU A  17     6094   4333   4594     76    -32      3
ATOM     44  OE1 GLU A  17     -23.871   8.114   8.959  1.00 47.08           O  
ANISOU   44  OE1 GLU A  17     7012   5305   5570     57    -27      4
ATOM     45  OE2 GLU A  17     -24.474   9.480  10.518  1.00 38.20           O1-
ANISOU   45  OE2 GLU A  17     5927   4169   4420    117    -44      2
ATOM     46  H   GLU A  17     -20.240   8.503  12.630  1.00 28.79           H  
ATOM     47  HA  GLU A  17     -19.652  10.357  10.429  1.00 31.20           H  
ATOM     48  HB3 GLU A  17     -21.910  11.139  10.749  1.00 32.16           H  
ATOM     49  HB2 GLU A  17     -22.110  10.170  12.181  1.00 32.16           H  
ATOM     50  HG3 GLU A  17     -21.841   8.092  10.833  1.00 37.54           H  
ATOM     51  HG2 GLU A  17     -21.553   9.064   9.421  1.00 37.54           H  
ATOM     52  N   ILE A  18     -18.189  11.390  12.519  1.00 23.16           N  
ANISOU   52  N   ILE A  18     3995   2267   2538     13    -23      7
ATOM     53  CA  ILE A  18     -17.424  12.426  13.179  1.00 22.20           C  
ANISOU   53  CA  ILE A  18     3901   2132   2401     16    -25      8
ATOM     54  C   ILE A  18     -17.611  13.810  12.550  1.00 19.66           C  
ANISOU   54  C   ILE A  18     3632   1786   2050     56    -30      6
ATOM     55  O   ILE A  18     -17.554  13.992  11.336  1.00 21.02           O  
ANISOU   55  O   ILE A  18     3793   1967   2224     94    -36      4
ATOM     56  CB  ILE A  18     -15.905  11.988  13.147  1.00 21.59           C  
ANISOU   56  CB  ILE A  18     3775   2080   2347     26    -30      7
ATOM     57  CG1 ILE A  18     -14.916  12.844  14.061  1.00 23.96           C  
ANISOU   57  CG1 ILE A  18     4040   2395   2669    -18    -26     10
ATOM     58  CG2 ILE A  18     -15.367  11.854  11.742  1.00 20.74           C  
ANISOU   58  CG2 ILE A  18     3696   1960   2224     43    -33      6
ATOM     59  CD1 ILE A  18     -13.398  12.445  14.192  1.00 23.71           C  
ANISOU   59  CD1 ILE A  18     3957   2389   2663    -12    -30     10
ATOM     60  H   ILE A  18     -17.643  10.657  12.087  1.00 23.16           H  
ATOM     61  HA  ILE A  18     -17.749  12.453  14.221  1.00 22.20           H  
ATOM     62  HB  ILE A  18     -15.882  10.982  13.569  1.00 21.59           H  
ATOM     63 HG13 ILE A  18     -15.337  12.875  15.067  1.00 23.96           H  
ATOM     64 HG12 ILE A  18     -14.944  13.878  13.717  1.00 23.96           H  
ATOM     65 HG21 ILE A  18     -16.047  11.326  11.074  1.00 20.74           H  
ATOM     66 HG22 ILE A  18     -15.160  12.827  11.302  1.00 20.74           H  
ATOM     67 HG23 ILE A  18     -14.436  11.290  11.728  1.00 20.74           H  
ATOM     68 HD11 ILE A  18     -12.785  13.313  14.436  1.00 23.71           H  
ATOM     69 HD12 ILE A  18     -13.257  11.703  14.979  1.00 23.71           H  
ATOM     70 HD13 ILE A  18     -13.004  12.019  13.272  1.00 23.71           H  
ATOM     71  N   ASP A  19     -18.015  14.745  13.384  1.00 20.31           N  
ANISOU   71  N   ASP A  19     3770   1841   2105     47    -27      6
ATOM     72  CA  ASP A  19     -18.295  16.083  12.965  1.00 20.15           C  
ANISOU   72  CA  ASP A  19     3805   1797   2055     88    -30      4
ATOM     73  C   ASP A  19     -16.910  16.839  12.643  1.00 16.36           C  
ANISOU   73  C   ASP A  19     3303   1330   1583    123    -35      3
ATOM     74  O   ASP A  19     -15.991  16.763  13.464  1.00 18.25           O  
ANISOU   74  O   ASP A  19     3543   1569   1824    104    -33      4
ATOM     75  CB  ASP A  19     -19.206  16.787  14.005  1.00 21.46           C  
ANISOU   75  CB  ASP A  19     4045   1924   2185     65    -24      5
ATOM     76  CG  ASP A  19     -19.445  18.302  14.014  1.00 22.85           C  
ANISOU   76  CG  ASP A  19     4284   2071   2327    111    -27      4
ATOM     77  OD1 ASP A  19     -20.087  18.847  14.986  1.00 19.82           O  
ANISOU   77  OD1 ASP A  19     3884   1698   1946    161    -34      3
ATOM     78  OD2 ASP A  19     -19.150  18.978  13.022  1.00 29.98           O1-
ANISOU   78  OD2 ASP A  19     5256   2938   3197     94    -21      5
ATOM     79  H   ASP A  19     -18.112  14.548  14.370  1.00 20.31           H  
ATOM     80  HA  ASP A  19     -18.897  16.012  12.060  1.00 20.15           H  
ATOM     81  HB3 ASP A  19     -18.847  16.529  15.003  1.00 21.46           H  
ATOM     82  HB2 ASP A  19     -20.192  16.324  13.941  1.00 21.46           H  
ATOM     83  N   PRO A  20     -16.664  17.346  11.465  1.00 17.20           N  
ANISOU   83  N   PRO A  20     3392   1450   1693    172    -42      1
ATOM     84  CA  PRO A  20     -15.443  18.024  11.156  1.00 17.78           C  
ANISOU   84  CA  PRO A  20     3441   1540   1774    205    -45     -1
ATOM     85  C   PRO A  20     -15.278  19.375  12.007  1.00 16.64           C  
ANISOU   85  C   PRO A  20     3354   1368   1601    219    -41     -1
ATOM     86  O   PRO A  20     -14.108  19.835  12.091  1.00 17.72           O  
ANISOU   86  O   PRO A  20     3473   1515   1745    233    -39     -3
ATOM     87  CB  PRO A  20     -15.634  18.447   9.719  1.00 20.37           C  
ANISOU   87  CB  PRO A  20     3744   1887   2109    251    -54     -3
ATOM     88  CG  PRO A  20     -17.110  18.569   9.408  1.00 20.57           C  
ANISOU   88  CG  PRO A  20     3812   1890   2113    254    -56     -2
ATOM     89  CD  PRO A  20     -17.571  17.393  10.319  1.00 20.26           C  
ANISOU   89  CD  PRO A  20     3780   1841   2078    198    -49      0
ATOM     90  HA  PRO A  20     -14.573  17.382  11.281  1.00 17.78           H  
ATOM     91  HB3 PRO A  20     -15.215  17.666   9.082  1.00 20.37           H  
ATOM     92  HB2 PRO A  20     -15.093  19.356   9.452  1.00 20.37           H  
ATOM     93  HG3 PRO A  20     -17.372  18.441   8.360  1.00 20.57           H  
ATOM     94  HG2 PRO A  20     -17.505  19.519   9.771  1.00 20.57           H  
ATOM     95  HD2 PRO A  20     -18.610  17.560  10.601  1.00 20.26           H  
ATOM     96  HD3 PRO A  20     -17.526  16.446   9.785  1.00 20.26           H  
ATOM     97  N   LYS A  21     -16.348  19.926  12.606  0.50 16.97           N  
ANISOU   97  N   LYS A  21     3466   1373   1610    214    -38      0
ATOM     98  CA  LYS A  21     -16.046  21.038  13.522  0.50 17.13           C  
ANISOU   98  CA  LYS A  21     3547   1361   1599    218    -32      0
ATOM     99  C   LYS A  21     -15.417  20.726  14.892  0.50 17.39           C  
ANISOU   99  C   LYS A  21     3579   1392   1637    172    -27      1
ATOM    100  O   LYS A  21     -14.891  21.615  15.584  0.50 17.55           O  
ANISOU  100  O   LYS A  21     3641   1391   1637    177    -23      1
ATOM    101  CB  LYS A  21     -17.332  21.838  13.570  0.50 17.65           C  
ANISOU  101  CB  LYS A  21     3692   1386   1627    215    -30      1
ATOM    102  CG  LYS A  21     -17.893  22.213  12.132  0.50 18.01           C  
ANISOU  102  CG  LYS A  21     3753   1429   1661    265    -36      0
ATOM    103  CD  LYS A  21     -16.868  23.108  11.474  0.50 18.54           C  
ANISOU  103  CD  LYS A  21     3904   1451   1687    262    -34      1
ATOM    104  CE  LYS A  21     -17.291  23.417  10.018  0.50 20.04           C  
ANISOU  104  CE  LYS A  21     4122   1632   1859    316    -42      1
ATOM    105  NZ  LYS A  21     -16.323  24.197   9.203  0.50 21.59           N1+
ANISOU  105  NZ  LYS A  21     4252   1868   2084    348    -53      0
ATOM    106  H   LYS A  21     -17.289  19.549  12.567  0.50 16.97           H  
ATOM    107  HA  LYS A  21     -15.284  21.690  13.098  0.50 17.13           H  
ATOM    108  HB3 LYS A  21     -17.184  22.745  14.157  0.50 17.65           H  
ATOM    109  HB2 LYS A  21     -18.094  21.268  14.103  0.50 17.65           H  
ATOM    110  HG3 LYS A  21     -18.836  22.750  12.243  0.50 18.01           H  
ATOM    111  HG2 LYS A  21     -18.119  21.337  11.524  0.50 18.01           H  
ATOM    112  HD3 LYS A  21     -15.889  22.642  11.404  0.50 18.54           H  
ATOM    113  HD2 LYS A  21     -16.749  24.032  12.041  0.50 18.54           H  
ATOM    114  HE3 LYS A  21     -18.239  23.955  10.020  0.50 20.04           H  
ATOM    115  HE2 LYS A  21     -17.469  22.480   9.488  0.50 20.04           H  
ATOM    116  HZ1 LYS A  21     -16.163  25.095   9.636  0.50 21.59           H  
ATOM    117  HZ2 LYS A  21     -15.450  23.693   9.143  0.50 21.59           H  
ATOM    118  HZ3 LYS A  21     -16.696  24.333   8.274  0.50 21.59           H  
ATOM    119  N   ASP A  22     -15.362  19.427  15.241  1.00 16.24           N  
ANISOU  119  N   ASP A  22     3383   1269   1520    129    -28      3
ATOM    120  CA  ASP A  22     -14.615  18.987  16.469  1.00 16.56           C  
ANISOU  120  CA  ASP A  22     3412   1311   1567     86    -25      4
ATOM    121  C   ASP A  22     -13.083  19.119  16.115  1.00 14.56           C  
ANISOU  121  C   ASP A  22     3102   1088   1342    100    -28      3
ATOM    122  O   ASP A  22     -12.261  19.110  17.061  1.00 16.04           O  
ANISOU  122  O   ASP A  22     3280   1280   1536     70    -28      5
ATOM    123  CB  ASP A  22     -14.833  17.516  16.945  1.00 18.80           C  
ANISOU  123  CB  ASP A  22     3669   1607   1869     34    -25      7
ATOM    124  CG  ASP A  22     -16.224  17.307  17.581  1.00 21.16           C  
ANISOU  124  CG  ASP A  22     4025   1875   2139      4    -20      8
ATOM    125  OD1 ASP A  22     -16.884  18.211  18.033  1.00 20.87           O  
ANISOU  125  OD1 ASP A  22     4059   1804   2067     15    -17      7
ATOM    126  OD2 ASP A  22     -16.475  16.079  17.789  1.00 25.34           O1-
ANISOU  126  OD2 ASP A  22     4531   2415   2682    -38    -18     10
ATOM    127  H   ASP A  22     -15.777  18.710  14.661  1.00 16.24           H  
ATOM    128  HA  ASP A  22     -14.814  19.676  17.293  1.00 16.56           H  
ATOM    129  HB3 ASP A  22     -14.080  17.238  17.683  1.00 18.80           H  
ATOM    130  HB2 ASP A  22     -14.733  16.840  16.094  1.00 18.80           H  
ATOM    131  N   LEU A  23     -12.669  19.171  14.784  1.00 13.97           N  
ANISOU  131  N   LEU A  23     2999   1031   1277    148    -30      1
ATOM    132  CA  LEU A  23     -11.252  19.223  14.437  1.00 14.66           C  
ANISOU  132  CA  LEU A  23     3033   1148   1389    162    -31     -1
ATOM    133  C   LEU A  23     -10.638  20.618  14.782  1.00 15.15           C  
ANISOU  133  C   LEU A  23     3123   1200   1434    201    -26     -4
ATOM    134  O   LEU A  23     -11.246  21.638  14.429  1.00 16.39           O  
ANISOU  134  O   LEU A  23     3325   1337   1565    239    -25     -5
ATOM    135  CB  LEU A  23     -11.174  18.894  12.921  1.00 14.71           C  
ANISOU  135  CB  LEU A  23     2981   1187   1422    187    -36     -3
ATOM    136  CG  LEU A  23     -11.595  17.490  12.518  1.00 16.64           C  
ANISOU  136  CG  LEU A  23     3193   1444   1685    156    -39     -1
ATOM    137  CD1 LEU A  23     -11.739  17.316  11.052  1.00 17.10           C  
ANISOU  137  CD1 LEU A  23     3206   1528   1761    184    -44     -3
ATOM    138  CD2 LEU A  23     -10.650  16.332  13.122  1.00 16.99           C  
ANISOU  138  CD2 LEU A  23     3202   1502   1751    110    -38      1
ATOM    139  H   LEU A  23     -13.338  19.185  14.026  1.00 13.97           H  
ATOM    140  HA  LEU A  23     -10.721  18.453  14.998  1.00 14.66           H  
ATOM    141  HB3 LEU A  23     -10.141  19.028  12.595  1.00 14.71           H  
ATOM    142  HB2 LEU A  23     -11.724  19.646  12.361  1.00 14.71           H  
ATOM    143  HG  LEU A  23     -12.594  17.327  12.926  1.00 16.64           H  
ATOM    144 HD11 LEU A  23     -12.523  16.596  10.822  1.00 17.10           H  
ATOM    145 HD12 LEU A  23     -11.999  18.248  10.550  1.00 17.10           H  
ATOM    146 HD13 LEU A  23     -10.824  16.950  10.589  1.00 17.10           H  
ATOM    147 HD21 LEU A  23     -11.186  15.754  13.875  1.00 16.99           H  
ATOM    148 HD22 LEU A  23     -10.310  15.630  12.361  1.00 16.99           H  
ATOM    149 HD23 LEU A  23      -9.760  16.744  13.599  1.00 16.99           H  
ATOM    150  N   THR A  24      -9.354  20.534  15.169  1.00 15.41           N  
ANISOU  150  N   THR A  24     3137   1242   1476    193    -24     -4
ATOM    151  CA  THR A  24      -8.520  21.665  14.975  1.00 17.61           C  
ANISOU  151  CA  THR A  24     3428   1518   1744    230    -17     -7
ATOM    152  C   THR A  24      -7.414  21.212  13.912  1.00 16.66           C  
ANISOU  152  C   THR A  24     3237   1437   1656    241    -17    -10
ATOM    153  O   THR A  24      -6.642  20.274  14.260  1.00 18.30           O  
ANISOU  153  O   THR A  24     3407   1660   1886    205    -20     -8
ATOM    154  CB  THR A  24      -7.812  22.116  16.338  1.00 17.21           C  
ANISOU  154  CB  THR A  24     3422   1443   1676    203    -12     -6
ATOM    155  OG1 THR A  24      -8.736  22.993  17.028  1.00 17.45           O  
ANISOU  155  OG1 THR A  24     3520   1435   1674    184    -12     -3
ATOM    156  CG2 THR A  24      -6.546  22.965  16.174  1.00 18.60           C  
ANISOU  156  CG2 THR A  24     3616   1612   1838    238     -3     -9
ATOM    157  H   THR A  24      -8.910  19.652  15.390  1.00 15.41           H  
ATOM    158  HA  THR A  24      -9.026  22.534  14.547  1.00 17.61           H  
ATOM    159  HB  THR A  24      -7.601  21.255  16.973  1.00 17.21           H  
ATOM    160  HG1 THR A  24      -9.541  22.503  17.212  1.00 17.45           H  
ATOM    161 HG21 THR A  24      -6.213  23.359  17.135  1.00 18.60           H  
ATOM    162 HG22 THR A  24      -5.715  22.385  15.771  1.00 18.60           H  
ATOM    163 HG23 THR A  24      -6.717  23.813  15.510  1.00 18.60           H  
ATOM    164  N   PHE A  25      -7.253  21.843  12.742  1.00 17.96           N  
ANISOU  164  N   PHE A  25     3384   1616   1822    289    -14    -13
ATOM    165  CA  PHE A  25      -6.345  21.474  11.603  1.00 19.38           C  
ANISOU  165  CA  PHE A  25     3498   1836   2031    302    -13    -17
ATOM    166  C   PHE A  25      -4.991  22.108  11.774  1.00 21.28           C  
ANISOU  166  C   PHE A  25     3740   2077   2269    309     -3    -19
ATOM    167  O   PHE A  25      -4.922  23.219  12.325  1.00 23.16           O  
ANISOU  167  O   PHE A  25     4020   2297   2483    341      5    -20
ATOM    168  CB  PHE A  25      -6.867  22.067  10.237  1.00 20.98           C  
ANISOU  168  CB  PHE A  25     3675   2058   2237    348    -16    -20
ATOM    169  CG  PHE A  25      -8.195  21.518   9.717  1.00 23.19           C  
ANISOU  169  CG  PHE A  25     3951   2339   2521    338    -27    -18
ATOM    170  CD1 PHE A  25      -8.230  20.834   8.496  1.00 26.66           C  
ANISOU  170  CD1 PHE A  25     4337   2803   2988    313    -32    -17
ATOM    171  CD2 PHE A  25      -9.449  21.629  10.408  1.00 25.62           C  
ANISOU  171  CD2 PHE A  25     4312   2618   2803    351    -30    -16
ATOM    172  CE1 PHE A  25      -9.379  20.529   7.837  1.00 28.85           C  
ANISOU  172  CE1 PHE A  25     4613   3080   3268    301    -40    -15
ATOM    173  CE2 PHE A  25     -10.606  21.212   9.746  1.00 29.28           C  
ANISOU  173  CE2 PHE A  25     4774   3081   3270    339    -38    -14
ATOM    174  CZ  PHE A  25     -10.575  20.776   8.393  1.00 27.40           C  
ANISOU  174  CZ  PHE A  25     4482   2868   3059    313    -43    -13
ATOM    175  H   PHE A  25      -7.846  22.637  12.554  1.00 17.96           H  
ATOM    176  HA  PHE A  25      -6.260  20.388  11.532  1.00 19.38           H  
ATOM    177  HB3 PHE A  25      -6.116  21.924   9.457  1.00 20.98           H  
ATOM    178  HB2 PHE A  25      -6.989  23.147  10.330  1.00 20.98           H  
ATOM    179  HD1 PHE A  25      -7.299  20.644   7.981  1.00 26.66           H  
ATOM    180  HD2 PHE A  25      -9.519  22.071  11.390  1.00 25.62           H  
ATOM    181  HE1 PHE A  25      -9.330  20.094   6.850  1.00 28.85           H  
ATOM    182  HE2 PHE A  25     -11.561  21.323  10.240  1.00 29.28           H  
ATOM    183  HZ  PHE A  25     -11.486  20.544   7.867  1.00 27.40           H  
ATOM    184  N   LEU A  26      -3.978  21.394  11.333  1.00 21.12           N  
ANISOU  184  N   LEU A  26     3682   2074   2270    280     -3    -19
ATOM    185  CA  LEU A  26      -2.564  21.756  11.350  1.00 22.24           C  
ANISOU  185  CA  LEU A  26     3833   2212   2407    279      7    -20
ATOM    186  C   LEU A  26      -2.073  21.450   9.875  1.00 25.06           C  
ANISOU  186  C   LEU A  26     4134   2603   2784    298     14    -25
ATOM    187  O   LEU A  26      -2.900  21.455   8.924  1.00 26.96           O  
ANISOU  187  O   LEU A  26     4383   2844   3016    324     26    -29
ATOM    188  CB  LEU A  26      -1.873  20.979  12.479  1.00 24.75           C  
ANISOU  188  CB  LEU A  26     4163   2515   2725    228      3    -16
ATOM    189  CG  LEU A  26      -2.404  21.245  13.938  1.00 28.39           C  
ANISOU  189  CG  LEU A  26     4686   2940   3161    205     -1    -12
ATOM    190  CD1 LEU A  26      -1.813  20.286  14.963  1.00 30.39           C  
ANISOU  190  CD1 LEU A  26     4938   3188   3420    152     -9     -8
ATOM    191  CD2 LEU A  26      -2.196  22.694  14.372  1.00 32.69           C  
ANISOU  191  CD2 LEU A  26     5291   3456   3673    232      9    -14
ATOM    192  H   LEU A  26      -4.165  20.489  10.916  1.00 21.12           H  
ATOM    193  HA  LEU A  26      -2.450  22.830  11.496  1.00 22.24           H  
ATOM    194  HB3 LEU A  26      -0.803  21.188  12.463  1.00 24.75           H  
ATOM    195  HB2 LEU A  26      -1.968  19.913  12.272  1.00 24.75           H  
ATOM    196  HG  LEU A  26      -3.477  21.053  13.946  1.00 28.39           H  
ATOM    197 HD11 LEU A  26      -2.115  19.259  14.755  1.00 30.39           H  
ATOM    198 HD12 LEU A  26      -0.723  20.321  14.955  1.00 30.39           H  
ATOM    199 HD13 LEU A  26      -2.146  20.531  15.971  1.00 30.39           H  
ATOM    200 HD21 LEU A  26      -1.851  23.336  13.564  1.00 32.69           H  
ATOM    201 HD22 LEU A  26      -3.128  23.120  14.748  1.00 32.69           H  
ATOM    202 HD23 LEU A  26      -1.458  22.778  15.171  1.00 32.69           H  
ATOM    203  N   LYS A  27      -0.736  21.286   9.734  1.00 23.21           N  
ANISOU  203  N   LYS A  27     3844   2398   2576    285      7    -26
ATOM    204  CA  LYS A  27      -0.041  21.463   8.469  1.00 24.66           C  
ANISOU  204  CA  LYS A  27     3977   2614   2780    295     14    -30
ATOM    205  C   LYS A  27      -0.282  20.403   7.403  1.00 22.47           C  
ANISOU  205  C   LYS A  27     3648   2366   2522    298      6    -32
ATOM    206  O   LYS A  27      -0.495  19.249   7.781  1.00 23.40           O  
ANISOU  206  O   LYS A  27     3762   2481   2648    274     -4    -28
ATOM    207  CB  LYS A  27       1.496  21.636   8.622  1.00 28.53           C  
ANISOU  207  CB  LYS A  27     4459   3103   3279    256     16    -29
ATOM    208  CG  LYS A  27       2.231  20.236   9.020  1.00 36.24           C  
ANISOU  208  CG  LYS A  27     5392   4107   4272    258     24    -33
ATOM    209  CD  LYS A  27       3.778  20.372   9.388  1.00 43.85           C  
ANISOU  209  CD  LYS A  27     6330   5077   5253    216     19    -30
ATOM    210  CE  LYS A  27       4.366  18.983   9.664  1.00 52.05           C  
ANISOU  210  CE  LYS A  27     7406   6089   6281    186     16    -26
ATOM    211  NZ  LYS A  27       5.843  18.945   9.742  1.00 56.99           N1+
ANISOU  211  NZ  LYS A  27     8018   6716   6922    147      3    -20
ATOM    212  H   LYS A  27      -0.151  21.267  10.556  1.00 23.21           H  
ATOM    213  HA  LYS A  27      -0.413  22.402   8.054  1.00 24.66           H  
ATOM    214  HB3 LYS A  27       1.704  22.399   9.372  1.00 28.53           H  
ATOM    215  HB2 LYS A  27       1.929  22.002   7.690  1.00 28.53           H  
ATOM    216  HG3 LYS A  27       2.151  19.528   8.196  1.00 36.24           H  
ATOM    217  HG2 LYS A  27       1.706  19.779   9.860  1.00 36.24           H  
ATOM    218  HD3 LYS A  27       3.897  21.016  10.260  1.00 43.85           H  
ATOM    219  HD2 LYS A  27       4.301  20.856   8.562  1.00 43.85           H  
ATOM    220  HE3 LYS A  27       4.076  18.297   8.867  1.00 52.05           H  
ATOM    221  HE2 LYS A  27       3.951  18.578  10.588  1.00 52.05           H  
ATOM    222  HZ1 LYS A  27       6.157  19.540  10.496  1.00 56.99           H  
ATOM    223  HZ2 LYS A  27       6.147  17.997   9.914  1.00 56.99           H  
ATOM    224  HZ3 LYS A  27       6.236  19.271   8.871  1.00 56.99           H  
ATOM    225  N   GLU A  28      -0.200  20.756   6.117  1.00 23.50           N  
ANISOU  225  N   GLU A  28     3740   2526   2662    324     12    -37
ATOM    226  CA  GLU A  28      -0.201  19.755   5.029  1.00 24.52           C  
ANISOU  226  CA  GLU A  28     3817   2688   2812    322      5    -39
ATOM    227  C   GLU A  28       0.915  18.824   5.211  1.00 23.50           C  
ANISOU  227  C   GLU A  28     3654   2571   2703    283      6    -39
ATOM    228  O   GLU A  28       2.019  19.281   5.442  1.00 25.69           O  
ANISOU  228  O   GLU A  28     3933   2847   2981    273     15    -40
ATOM    229  CB  GLU A  28      -0.103  20.482   3.648  1.00  0.00           C  
ATOM    230  CG  GLU A  28      -1.182  21.685   3.599  1.00  0.00           C  
ATOM    231  CD  GLU A  28      -1.336  22.271   2.192  1.00  0.00           C  
ATOM    232  OE1 GLU A  28      -2.356  22.932   1.954  1.00  0.00           O  
ATOM    233  OE2 GLU A  28      -0.589  21.912   1.304  1.00  0.00           O1-
ATOM    234  H   GLU A  28      -0.017  21.713   5.854  1.00 23.50           H  
ATOM    235  HA  GLU A  28      -1.151  19.224   5.063  1.00 24.52           H  
ATOM    236  HB3 GLU A  28      -0.303  19.756   2.858  1.00  0.00           H  
ATOM    237  HB2 GLU A  28       0.902  20.872   3.478  1.00  0.00           H  
ATOM    238  HG3 GLU A  28      -0.892  22.495   4.267  1.00  0.00           H  
ATOM    239  HG2 GLU A  28      -2.154  21.328   3.933  1.00  0.00           H  
ATOM    240  N   LEU A  29       0.581  17.547   5.142  1.00 21.64           N  
ANISOU  240  N   LEU A  29     3397   2343   2483    260     -4    -36
ATOM    241  CA  LEU A  29       1.486  16.341   5.037  1.00 22.45           C  
ANISOU  241  CA  LEU A  29     3473   2454   2603    226     -4    -35
ATOM    242  C   LEU A  29       1.829  15.833   3.618  1.00 25.78           C  
ANISOU  242  C   LEU A  29     3848   2909   3040    229     -4    -40
ATOM    243  O   LEU A  29       2.803  15.077   3.554  1.00 31.01           O  
ANISOU  243  O   LEU A  29     4487   3581   3714    206     -1    -41
ATOM    244  CB  LEU A  29       1.036  15.103   5.932  1.00 21.03           C  
ANISOU  244  CB  LEU A  29     3303   2258   2428    196    -14    -29
ATOM    245  CG  LEU A  29       0.388  15.425   7.292  1.00 20.37           C  
ANISOU  245  CG  LEU A  29     3263   2144   2331    182    -15    -24
ATOM    246  CD1 LEU A  29      -0.502  14.263   7.688  1.00 20.58           C  
ANISOU  246  CD1 LEU A  29     3295   2161   2364    152    -24    -18
ATOM    247  CD2 LEU A  29       1.413  15.777   8.348  1.00 22.28           C  
ANISOU  247  CD2 LEU A  29     3515   2380   2569    174     -8    -24
ATOM    248  H   LEU A  29      -0.398  17.330   4.999  1.00 21.64           H  
ATOM    249  HA  LEU A  29       2.438  16.669   5.459  1.00 22.45           H  
ATOM    250  HB3 LEU A  29       1.839  14.380   6.056  1.00 21.03           H  
ATOM    251  HB2 LEU A  29       0.283  14.575   5.343  1.00 21.03           H  
ATOM    252  HG  LEU A  29      -0.280  16.278   7.182  1.00 20.37           H  
ATOM    253 HD11 LEU A  29      -1.364  14.180   7.026  1.00 20.58           H  
ATOM    254 HD12 LEU A  29       0.036  13.321   7.660  1.00 20.58           H  
ATOM    255 HD13 LEU A  29      -0.891  14.388   8.699  1.00 20.58           H  
ATOM    256 HD21 LEU A  29       1.389  16.844   8.570  1.00 22.28           H  
ATOM    257 HD22 LEU A  29       1.249  15.235   9.279  1.00 22.28           H  
ATOM    258 HD23 LEU A  29       2.428  15.548   8.022  1.00 22.28           H  
ATOM    259  N   GLY A  30       1.083  16.199   2.610  1.00 26.28           N  
ANISOU  259  N   GLY A  30     3895   2988   3101    255     -7    -43
ATOM    260  CA  GLY A  30       1.359  15.912   1.255  1.00 29.82           C  
ANISOU  260  CA  GLY A  30     4297   3469   3563    253     -8    -47
ATOM    261  C   GLY A  30       0.123  15.784   0.453  1.00 30.14           C  
ANISOU  261  C   GLY A  30     4331   3515   3605    259    -21    -46
ATOM    262  O   GLY A  30      -0.953  16.079   0.958  1.00 30.80           O  
ANISOU  262  O   GLY A  30     4445   3577   3681    262    -28    -42
ATOM    263  H   GLY A  30       0.270  16.773   2.783  1.00 26.28           H  
ATOM    264  HA3 GLY A  30       1.931  14.988   1.151  1.00 29.82           H  
ATOM    265  HA2 GLY A  30       1.966  16.721   0.847  1.00 29.82           H  
ATOM    266  N   THR A  31       0.292  15.462  -0.827  1.00 34.63           N  
ANISOU  266  N   THR A  31     4861   4113   4184    257    -24    -50
ATOM    267  CA  THR A  31      -0.760  15.381  -1.838  1.00 40.23           C  
ANISOU  267  CA  THR A  31     5560   4832   4893    267    -37    -50
ATOM    268  C   THR A  31      -0.668  14.076  -2.744  1.00 46.15           C  
ANISOU  268  C   THR A  31     6281   5598   5657    238    -40    -51
ATOM    269  O   THR A  31       0.415  13.505  -2.943  1.00 49.57           O  
ANISOU  269  O   THR A  31     6683   6053   6098    226    -34    -56
ATOM    270  CB  THR A  31      -0.669  16.705  -2.648  1.00  0.00           C  
ATOM    271  OG1 THR A  31      -1.677  16.830  -3.668  1.00  0.00           O  
ATOM    272  CG2 THR A  31       0.721  16.912  -3.412  1.00  0.00           C  
ATOM    273  H   THR A  31       1.227  15.270  -1.163  1.00 34.63           H  
ATOM    274  HA  THR A  31      -1.725  15.345  -1.335  1.00 40.23           H  
ATOM    275  HB  THR A  31      -0.817  17.542  -1.963  1.00  0.00           H  
ATOM    276  HG1 THR A  31      -1.486  17.613  -4.191  1.00  0.00           H  
ATOM    277 HG21 THR A  31       0.908  16.115  -4.131  1.00  0.00           H  
ATOM    278 HG22 THR A  31       0.730  17.856  -3.957  1.00  0.00           H  
ATOM    279 HG23 THR A  31       1.560  16.936  -2.716  1.00  0.00           H  
ATOM    280  N   GLY A  32      -1.836  13.788  -3.325  1.00 51.04           N  
ANISOU  280  N   GLY A  32     6912   6202   6277    225    -49    -47
ATOM    281  CA  GLY A  32      -2.000  12.600  -4.153  1.00 50.29           C  
ANISOU  281  CA  GLY A  32     6797   6118   6194    200    -53    -47
ATOM    282  C   GLY A  32      -3.206  12.707  -5.061  1.00 50.39           C  
ANISOU  282  C   GLY A  32     6801   6143   6201    213    -66    -48
ATOM    283  O   GLY A  32      -3.686  13.843  -5.406  1.00 49.05           O  
ANISOU  283  O   GLY A  32     6629   5987   6023    243    -72    -51
ATOM    284  H   GLY A  32      -2.652  14.360  -3.148  1.00 51.04           H  
ATOM    285  HA3 GLY A  32      -2.100  11.730  -3.503  1.00 50.29           H  
ATOM    286  HA2 GLY A  32      -1.121  12.439  -4.780  1.00 50.29           H  
ATOM    287  N   GLN A  33      -3.694  11.537  -5.498  1.00 49.78           N  
ANISOU  287  N   GLN A  33     6721   6063   6129    191    -70    -47
ATOM    288  CA  GLN A  33      -4.703  11.437  -6.549  1.00 46.72           C  
ANISOU  288  CA  GLN A  33     6326   5690   5738    199    -83    -48
ATOM    289  C   GLN A  33      -6.053  12.067  -6.200  1.00 46.85           C  
ANISOU  289  C   GLN A  33     6374   5688   5741    221    -93    -45
ATOM    290  O   GLN A  33      -6.875  12.353  -6.986  1.00 44.12           O  
ANISOU  290  O   GLN A  33     6021   5355   5387    239   -105    -47
ATOM    291  CB  GLN A  33      -4.873   9.940  -6.900  1.00 48.72           C  
ANISOU  291  CB  GLN A  33     6570   5943   5998    169    -83    -48
ATOM    292  CG  GLN A  33      -5.667   9.006  -6.007  1.00 50.39           C  
ANISOU  292  CG  GLN A  33     6811   6124   6211    154    -80    -42
ATOM    293  CD  GLN A  33      -5.514   7.559  -6.424  1.00 52.89           C  
ANISOU  293  CD  GLN A  33     7120   6442   6533    129    -80    -41
ATOM    294  OE1 GLN A  33      -5.132   7.141  -7.486  1.00 52.43           O  
ANISOU  294  OE1 GLN A  33     7053   6397   6470    130    -90    -44
ATOM    295  NE2 GLN A  33      -5.935   6.673  -5.549  1.00 53.05           N  
ANISOU  295  NE2 GLN A  33     7145   6448   6563    107    -70    -38
ATOM    296  H   GLN A  33      -3.282  10.669  -5.187  1.00 49.78           H  
ATOM    297  HA  GLN A  33      -4.316  11.958  -7.425  1.00 46.72           H  
ATOM    298  HB3 GLN A  33      -3.877   9.524  -7.068  1.00 48.72           H  
ATOM    299  HB2 GLN A  33      -5.363   9.903  -7.872  1.00 48.72           H  
ATOM    300  HG3 GLN A  33      -6.725   9.268  -6.022  1.00 50.39           H  
ATOM    301  HG2 GLN A  33      -5.327   9.111  -4.976  1.00 50.39           H  
ATOM    302 HE22 GLN A  33      -5.869   5.688  -5.763  1.00 53.05           H  
ATOM    303 HE21 GLN A  33      -6.303   6.966  -4.656  1.00 53.05           H  
ATOM    304  N   PHE A  34      -6.226  12.308  -4.892  1.00 43.47           N  
ANISOU  304  N   PHE A  34     5978   5229   5310    217    -87    -40
ATOM    305  CA  PHE A  34      -7.452  12.828  -4.310  1.00 38.02           C  
ANISOU  305  CA  PHE A  34     5324   4517   4605    235    -93    -36
ATOM    306  C   PHE A  34      -7.238  14.221  -3.721  1.00 40.83           C  
ANISOU  306  C   PHE A  34     5691   4871   4950    266    -92    -38
ATOM    307  O   PHE A  34      -8.117  14.793  -3.085  1.00 44.11           O  
ANISOU  307  O   PHE A  34     6129   5279   5350    294   -100    -37
ATOM    308  CB  PHE A  34      -8.072  11.867  -3.240  1.00 36.36           C  
ANISOU  308  CB  PHE A  34     5144   4276   4395    213    -87    -31
ATOM    309  CG  PHE A  34      -8.491  10.484  -3.601  1.00 37.75           C  
ANISOU  309  CG  PHE A  34     5313   4450   4581    186    -85    -29
ATOM    310  CD1 PHE A  34      -9.309  10.301  -4.731  1.00 38.85           C  
ANISOU  310  CD1 PHE A  34     5456   4593   4714    189    -95    -30
ATOM    311  CD2 PHE A  34      -8.233   9.408  -2.739  1.00 38.33           C  
ANISOU  311  CD2 PHE A  34     5380   4516   4667    158    -75    -27
ATOM    312  CE1 PHE A  34      -9.585   9.044  -5.159  1.00 38.07           C  
ANISOU  312  CE1 PHE A  34     5354   4488   4621    165    -92    -28
ATOM    313  CE2 PHE A  34      -8.600   8.136  -3.208  1.00 42.23           C  
ANISOU  313  CE2 PHE A  34     5870   5006   5168    136    -72    -25
ATOM    314  CZ  PHE A  34      -9.272   7.921  -4.376  1.00 42.74           C  
ANISOU  314  CZ  PHE A  34     5939   5073   5227    140    -79    -26
ATOM    315  H   PHE A  34      -5.490  12.066  -4.244  1.00 43.47           H  
ATOM    316  HA  PHE A  34      -8.213  12.974  -5.077  1.00 38.02           H  
ATOM    317  HB3 PHE A  34      -8.949  12.342  -2.803  1.00 36.36           H  
ATOM    318  HB2 PHE A  34      -7.351  11.785  -2.424  1.00 36.36           H  
ATOM    319  HD1 PHE A  34      -9.600  11.142  -5.343  1.00 38.85           H  
ATOM    320  HD2 PHE A  34      -7.693   9.530  -1.812  1.00 38.33           H  
ATOM    321  HE1 PHE A  34     -10.127   8.910  -6.084  1.00 38.07           H  
ATOM    322  HE2 PHE A  34      -8.349   7.284  -2.596  1.00 42.23           H  
ATOM    323  HZ  PHE A  34      -9.538   6.924  -4.694  1.00 42.74           H  
ATOM    324  N   GLY A  35      -6.030  14.795  -3.931  1.00 42.06           N  
ANISOU  324  N   GLY A  35     5835   5034   5112    263    -82    -39
ATOM    325  CA  GLY A  35      -5.677  16.103  -3.536  1.00 38.59           C  
ANISOU  325  CA  GLY A  35     5401   4600   4663    296    -79    -42
ATOM    326  C   GLY A  35      -4.888  16.029  -2.154  1.00 33.23           C  
ANISOU  326  C   GLY A  35     4741   3901   3983    288    -66    -40
ATOM    327  O   GLY A  35      -4.219  15.114  -1.761  1.00 35.68           O  
ANISOU  327  O   GLY A  35     5045   4206   4305    257    -60    -38
ATOM    328  H   GLY A  35      -5.330  14.285  -4.454  1.00 42.06           H  
ATOM    329  HA3 GLY A  35      -6.543  16.762  -3.453  1.00 38.59           H  
ATOM    330  HA2 GLY A  35      -5.019  16.530  -4.293  1.00 38.59           H  
ATOM    331  N   VAL A  36      -4.911  17.157  -1.431  1.00 28.39           N  
ANISOU  331  N   VAL A  36     4157   3275   3354    317    -65    -40
ATOM    332  CA  VAL A  36      -4.132  17.262  -0.104  1.00 26.37           C  
ANISOU  332  CA  VAL A  36     3925   3002   3093    317    -54    -39
ATOM    333  C   VAL A  36      -4.619  16.288   0.987  1.00 22.25           C  
ANISOU  333  C   VAL A  36     3435   2450   2571    285    -51    -33
ATOM    334  O   VAL A  36      -5.739  15.810   0.979  1.00 20.58           O  
ANISOU  334  O   VAL A  36     3245   2221   2355    277    -57    -30
ATOM    335  CB  VAL A  36      -4.217  18.782   0.391  1.00  0.00           C  
ATOM    336  CG1 VAL A  36      -5.570  19.368   0.863  1.00  0.00           C  
ATOM    337  CG2 VAL A  36      -3.072  19.138   1.435  1.00  0.00           C  
ATOM    338  H   VAL A  36      -5.441  17.963  -1.727  1.00 28.39           H  
ATOM    339  HA  VAL A  36      -3.089  17.034  -0.325  1.00 26.37           H  
ATOM    340  HB  VAL A  36      -3.963  19.366  -0.495  1.00  0.00           H  
ATOM    341 HG11 VAL A  36      -6.358  19.186   0.132  1.00  0.00           H  
ATOM    342 HG12 VAL A  36      -5.874  18.920   1.808  1.00  0.00           H  
ATOM    343 HG13 VAL A  36      -5.501  20.445   1.019  1.00  0.00           H  
ATOM    344 HG21 VAL A  36      -3.030  20.215   1.567  1.00  0.00           H  
ATOM    345 HG22 VAL A  36      -3.254  18.717   2.422  1.00  0.00           H  
ATOM    346 HG23 VAL A  36      -2.092  18.807   1.090  1.00  0.00           H  
ATOM    347  N   VAL A  37      -3.799  16.233   2.018  1.00 18.39           N  
ANISOU  347  N   VAL A  37     2945   1955   2088    265    -42    -33
ATOM    348  CA  VAL A  37      -3.957  15.514   3.273  1.00 17.33           C  
ANISOU  348  CA  VAL A  37     2839   1794   1951    237    -40    -27
ATOM    349  C   VAL A  37      -3.207  16.319   4.350  1.00 17.03           C  
ANISOU  349  C   VAL A  37     2832   1740   1900    247    -33    -27
ATOM    350  O   VAL A  37      -2.021  16.663   4.199  1.00 16.95           O  
ANISOU  350  O   VAL A  37     2806   1743   1890    259    -26    -31
ATOM    351  CB  VAL A  37      -3.215  14.130   3.227  1.00 17.23           C  
ANISOU  351  CB  VAL A  37     2800   1788   1957    201    -38    -25
ATOM    352  CG1 VAL A  37      -3.380  13.237   4.496  1.00 17.73           C  
ANISOU  352  CG1 VAL A  37     2892   1827   2019    173    -38    -20
ATOM    353  CG2 VAL A  37      -3.613  13.243   2.026  1.00 18.48           C  
ANISOU  353  CG2 VAL A  37     2929   1962   2129    191    -44    -26
ATOM    354  H   VAL A  37      -2.917  16.721   1.939  1.00 18.39           H  
ATOM    355  HA  VAL A  37      -5.011  15.404   3.520  1.00 17.33           H  
ATOM    356  HB  VAL A  37      -2.144  14.306   3.108  1.00 17.23           H  
ATOM    357 HG11 VAL A  37      -2.939  12.249   4.372  1.00 17.73           H  
ATOM    358 HG12 VAL A  37      -2.917  13.689   5.372  1.00 17.73           H  
ATOM    359 HG13 VAL A  37      -4.434  13.084   4.728  1.00 17.73           H  
ATOM    360 HG21 VAL A  37      -4.691  13.083   2.002  1.00 18.48           H  
ATOM    361 HG22 VAL A  37      -3.324  13.699   1.078  1.00 18.48           H  
ATOM    362 HG23 VAL A  37      -3.118  12.273   2.063  1.00 18.48           H  
ATOM    363  N   LYS A  38      -3.835  16.514   5.466  1.00 17.02           N  
ANISOU  363  N   LYS A  38     2876   1709   1882    242    -34    -23
ATOM    364  CA  LYS A  38      -3.425  17.479   6.454  1.00 17.29           C  
ANISOU  364  CA  LYS A  38     2948   1722   1899    248    -27    -23
ATOM    365  C   LYS A  38      -3.433  16.822   7.879  1.00 15.43           C  
ANISOU  365  C   LYS A  38     2734   1466   1663    209    -28    -18
ATOM    366  O   LYS A  38      -4.187  15.911   8.042  1.00 16.29           O  
ANISOU  366  O   LYS A  38     2838   1571   1780    181    -34    -14
ATOM    367  CB  LYS A  38      -4.424  18.711   6.468  1.00  0.00           C  
ATOM    368  CG  LYS A  38      -4.343  19.753   5.328  1.00  0.00           C  
ATOM    369  CD  LYS A  38      -4.826  21.140   5.629  1.00  0.00           C  
ATOM    370  CE  LYS A  38      -5.216  22.065   4.401  1.00  0.00           C  
ATOM    371  NZ  LYS A  38      -5.916  23.230   4.954  1.00  0.00           N1+
ATOM    372  H   LYS A  38      -4.752  16.104   5.605  1.00 17.02           H  
ATOM    373  HA  LYS A  38      -2.416  17.849   6.274  1.00 17.29           H  
ATOM    374  HB3 LYS A  38      -4.210  19.268   7.382  1.00  0.00           H  
ATOM    375  HB2 LYS A  38      -5.454  18.367   6.584  1.00  0.00           H  
ATOM    376  HG3 LYS A  38      -4.904  19.359   4.480  1.00  0.00           H  
ATOM    377  HG2 LYS A  38      -3.315  19.806   4.983  1.00  0.00           H  
ATOM    378  HD3 LYS A  38      -4.055  21.644   6.215  1.00  0.00           H  
ATOM    379  HD2 LYS A  38      -5.682  21.046   6.300  1.00  0.00           H  
ATOM    380  HE3 LYS A  38      -5.875  21.547   3.705  1.00  0.00           H  
ATOM    381  HE2 LYS A  38      -4.333  22.380   3.848  1.00  0.00           H  
ATOM    382  HZ1 LYS A  38      -6.745  22.927   5.444  1.00  0.00           H  
ATOM    383  HZ2 LYS A  38      -5.305  23.718   5.593  1.00  0.00           H  
ATOM    384  HZ3 LYS A  38      -6.178  23.851   4.201  1.00  0.00           H  
ATOM    385  N   TYR A  39      -2.454  17.210   8.669  1.00 15.56           N  
ANISOU  385  N   TYR A  39     2769   1472   1672    205    -22    -18
ATOM    386  CA  TYR A  39      -2.374  16.981  10.106  1.00 16.04           C  
ANISOU  386  CA  TYR A  39     2860   1510   1725    171    -23    -13
ATOM    387  C   TYR A  39      -3.502  17.695  10.909  1.00 16.12           C  
ANISOU  387  C   TYR A  39     2930   1489   1706    182    -22    -12
ATOM    388  O   TYR A  39      -3.852  18.817  10.566  1.00 17.32           O  
ANISOU  388  O   TYR A  39     3102   1636   1842    218    -16    -16
ATOM    389  CB  TYR A  39      -1.009  17.395  10.692  1.00 17.48           C  
ANISOU  389  CB  TYR A  39     3038   1694   1909    161    -18    -14
ATOM    390  CG  TYR A  39      -0.709  17.115  12.182  1.00 17.55           C  
ANISOU  390  CG  TYR A  39     3088   1677   1903    133    -20    -10
ATOM    391  CD1 TYR A  39      -1.054  15.944  12.837  1.00 18.33           C  
ANISOU  391  CD1 TYR A  39     3186   1771   2009     96    -29     -5
ATOM    392  CD2 TYR A  39       0.151  18.047  12.835  1.00 22.96           C  
ANISOU  392  CD2 TYR A  39     3815   2342   2566    145    -13    -11
ATOM    393  CE1 TYR A  39      -0.730  15.864  14.234  1.00 20.36           C  
ANISOU  393  CE1 TYR A  39     3478   2006   2251     67    -33     -1
ATOM    394  CE2 TYR A  39       0.689  17.840  14.144  1.00 24.95           C  
ANISOU  394  CE2 TYR A  39     4106   2570   2802    116    -17     -7
ATOM    395  CZ  TYR A  39       0.146  16.750  14.863  1.00 22.32           C  
ANISOU  395  CZ  TYR A  39     3769   2235   2478     76    -27     -2
ATOM    396  OH  TYR A  39       0.434  16.649  16.200  1.00 26.72           O  
ANISOU  396  OH  TYR A  39     4362   2770   3018     44    -33      2
ATOM    397  H   TYR A  39      -1.806  17.905   8.320  1.00 15.56           H  
ATOM    398  HA  TYR A  39      -2.492  15.907  10.258  1.00 16.04           H  
ATOM    399  HB3 TYR A  39      -0.852  18.456  10.493  1.00 17.48           H  
ATOM    400  HB2 TYR A  39      -0.234  16.878  10.138  1.00 17.48           H  
ATOM    401  HD1 TYR A  39      -1.641  15.181  12.356  1.00 18.33           H  
ATOM    402  HD2 TYR A  39       0.481  18.921  12.294  1.00 22.96           H  
ATOM    403  HE1 TYR A  39      -1.112  15.027  14.797  1.00 20.36           H  
ATOM    404  HE2 TYR A  39       1.359  18.552  14.602  1.00 24.95           H  
ATOM    405  HH  TYR A  39       0.110  15.850  16.642  1.00 26.72           H  
ATOM    406  N   GLY A  40      -4.022  17.119  11.992  1.00 14.48           N  
ANISOU  406  N   GLY A  40     2748   1263   1492    151    -27     -8
ATOM    407  CA  GLY A  40      -5.067  17.620  12.875  1.00 13.61           C  
ANISOU  407  CA  GLY A  40     2700   1119   1350    155    -25     -7
ATOM    408  C   GLY A  40      -4.870  17.182  14.313  1.00 14.27           C  
ANISOU  408  C   GLY A  40     2804   1187   1430    108    -30     -2
ATOM    409  O   GLY A  40      -4.235  16.184  14.592  1.00 15.93           O  
ANISOU  409  O   GLY A  40     2985   1409   1658     74    -35      1
ATOM    410  H   GLY A  40      -3.687  16.195  12.236  1.00 14.48           H  
ATOM    411  HA3 GLY A  40      -6.033  17.257  12.524  1.00 13.61           H  
ATOM    412  HA2 GLY A  40      -5.093  18.709  12.833  1.00 13.61           H  
ATOM    413  N   LYS A  41      -5.368  17.930  15.233  1.00 15.86           N  
ANISOU  413  N   LYS A  41     3064   1359   1604    105    -29     -1
ATOM    414  CA  LYS A  41      -5.754  17.469  16.573  1.00 17.15           C  
ANISOU  414  CA  LYS A  41     3254   1505   1758     59    -33      4
ATOM    415  C   LYS A  41      -7.285  17.482  16.756  1.00 16.75           C  
ANISOU  415  C   LYS A  41     3226   1441   1696     54    -34      5
ATOM    416  O   LYS A  41      -7.933  18.510  16.790  1.00 18.62           O  
ANISOU  416  O   LYS A  41     3487   1669   1919     91    -30      2
ATOM    417  CB  LYS A  41      -5.155  18.493  17.610  1.00 20.44           C  
ANISOU  417  CB  LYS A  41     3730   1890   2144     51    -30      4
ATOM    418  CG  LYS A  41      -3.636  18.487  17.644  1.00 23.78           C  
ANISOU  418  CG  LYS A  41     4148   2319   2570     56    -28      3
ATOM    419  CD  LYS A  41      -3.130  17.551  18.807  1.00 25.85           C  
ANISOU  419  CD  LYS A  41     4377   2595   2850     11    -36      7
ATOM    420  CE  LYS A  41      -1.628  17.702  19.207  1.00 27.91           C  
ANISOU  420  CE  LYS A  41     4652   2849   3103      1    -37      7
ATOM    421  NZ  LYS A  41      -1.241  16.846  20.313  1.00 28.24           N1+
ANISOU  421  NZ  LYS A  41     4662   2905   3162    -45    -48     12
ATOM    422  H   LYS A  41      -5.798  18.805  14.956  1.00 15.86           H  
ATOM    423  HA  LYS A  41      -5.365  16.474  16.792  1.00 17.15           H  
ATOM    424  HB3 LYS A  41      -5.562  18.313  18.605  1.00 20.44           H  
ATOM    425  HB2 LYS A  41      -5.487  19.498  17.342  1.00 20.44           H  
ATOM    426  HG3 LYS A  41      -3.284  19.501  17.831  1.00 23.78           H  
ATOM    427  HG2 LYS A  41      -3.195  18.176  16.698  1.00 23.78           H  
ATOM    428  HD3 LYS A  41      -3.318  16.517  18.518  1.00 25.85           H  
ATOM    429  HD2 LYS A  41      -3.737  17.720  19.698  1.00 25.85           H  
ATOM    430  HE3 LYS A  41      -1.428  18.736  19.491  1.00 27.91           H  
ATOM    431  HE2 LYS A  41      -0.991  17.482  18.352  1.00 27.91           H  
ATOM    432  HZ1 LYS A  41      -1.821  17.036  21.118  1.00 28.24           H  
ATOM    433  HZ2 LYS A  41      -1.361  15.876  20.036  1.00 28.24           H  
ATOM    434  HZ3 LYS A  41      -0.271  17.002  20.544  1.00 28.24           H  
ATOM    435  N   TRP A  42      -7.895  16.325  16.871  1.00 15.80           N  
ANISOU  435  N   TRP A  42     3100   1321   1581     10    -37      8
ATOM    436  CA  TRP A  42      -9.300  16.175  17.147  1.00 18.29           C  
ANISOU  436  CA  TRP A  42     3443   1622   1885     -5    -36     10
ATOM    437  C   TRP A  42      -9.536  16.468  18.645  1.00 20.44           C  
ANISOU  437  C   TRP A  42     3772   1865   2128    -41    -35     12
ATOM    438  O   TRP A  42      -8.757  15.960  19.504  1.00 21.38           O  
ANISOU  438  O   TRP A  42     3886   1987   2251    -76    -39     14
ATOM    439  CB  TRP A  42      -9.803  14.766  16.817  1.00 18.86           C  
ANISOU  439  CB  TRP A  42     3465   1717   1983    -30    -38     12
ATOM    440  CG  TRP A  42     -11.204  14.394  17.080  1.00 18.45           C  
ANISOU  440  CG  TRP A  42     3436   1654   1922    -48    -35     13
ATOM    441  CD1 TRP A  42     -12.245  15.184  16.852  1.00 20.14           C  
ANISOU  441  CD1 TRP A  42     3656   1863   2131    -26    -32     11
ATOM    442  CD2 TRP A  42     -11.762  13.131  17.587  1.00 22.00           C  
ANISOU  442  CD2 TRP A  42     3900   2095   2364    -98    -34     16
ATOM    443  NE1 TRP A  42     -13.452  14.497  17.037  1.00 22.31           N  
ANISOU  443  NE1 TRP A  42     3954   2126   2396    -57    -28     13
ATOM    444  CE2 TRP A  42     -13.185  13.205  17.525  1.00 22.07           C  
ANISOU  444  CE2 TRP A  42     3930   2093   2363   -102    -28     15
ATOM    445  CE3 TRP A  42     -11.243  11.913  18.075  1.00 26.08           C  
ANISOU  445  CE3 TRP A  42     4417   2612   2880   -141    -37     19
ATOM    446  CZ2 TRP A  42     -14.072  12.180  18.068  1.00 26.90           C  
ANISOU  446  CZ2 TRP A  42     4557   2697   2966   -150    -24     18
ATOM    447  CZ3 TRP A  42     -12.086  10.857  18.554  1.00 29.08           C  
ANISOU  447  CZ3 TRP A  42     4814   2985   3250   -188    -35     21
ATOM    448  CH2 TRP A  42     -13.483  10.948  18.479  1.00 27.59           C  
ANISOU  448  CH2 TRP A  42     4643   2787   3054   -192    -27     20
ATOM    449  H   TRP A  42      -7.347  15.472  16.876  1.00 15.80           H  
ATOM    450  HA  TRP A  42      -9.862  16.879  16.530  1.00 18.29           H  
ATOM    451  HB3 TRP A  42      -9.179  14.036  17.330  1.00 18.86           H  
ATOM    452  HB2 TRP A  42      -9.633  14.583  15.756  1.00 18.86           H  
ATOM    453  HD1 TRP A  42     -12.163  16.193  16.478  1.00 20.14           H  
ATOM    454  HE1 TRP A  42     -14.365  14.917  16.911  1.00 22.31           H  
ATOM    455  HE3 TRP A  42     -10.171  11.787  18.126  1.00 26.08           H  
ATOM    456  HZ2 TRP A  42     -15.143  12.315  18.064  1.00 26.90           H  
ATOM    457  HZ3 TRP A  42     -11.633   9.950  18.928  1.00 29.08           H  
ATOM    458  HH2 TRP A  42     -14.103  10.134  18.822  1.00 27.59           H  
ATOM    459  N   ARG A  43     -10.509  17.276  18.839  1.00 18.71           N  
ANISOU  459  N   ARG A  43     3613   1617   1880    -29    -31     10
ATOM    460  CA  ARG A  43     -10.932  17.862  20.176  1.00 20.42           C  
ANISOU  460  CA  ARG A  43     3898   1800   2062    -59    -28     12
ATOM    461  C   ARG A  43      -9.701  18.499  20.959  1.00 21.02           C  
ANISOU  461  C   ARG A  43     3989   1868   2129    -66    -30     12
ATOM    462  O   ARG A  43      -9.598  18.559  22.170  1.00 24.02           O  
ANISOU  462  O   ARG A  43     4395   2236   2496   -111    -33     14
ATOM    463  CB  ARG A  43     -11.602  16.733  20.961  1.00 21.83           C  
ANISOU  463  CB  ARG A  43     4081   1976   2239   -115    -29     14
ATOM    464  CG  ARG A  43     -12.926  16.293  20.251  1.00 24.65           C  
ANISOU  464  CG  ARG A  43     4434   2334   2599   -107    -25     14
ATOM    465  CD  ARG A  43     -13.676  15.148  21.057  1.00 28.05           C  
ANISOU  465  CD  ARG A  43     4882   2755   3019   -161    -21     16
ATOM    466  NE  ARG A  43     -15.181  15.142  20.801  1.00 33.41           N  
ANISOU  466  NE  ARG A  43     5572   3429   3695   -147    -16     14
ATOM    467  CZ  ARG A  43     -16.074  14.302  21.312  1.00 38.33           C  
ANISOU  467  CZ  ARG A  43     6193   4053   4318   -183    -10     15
ATOM    468  NH1 ARG A  43     -17.332  14.555  21.057  1.00 41.50           N  
ANISOU  468  NH1 ARG A  43     6609   4447   4714   -164     -5     14
ATOM    469  NH2 ARG A  43     -15.847  13.239  22.088  1.00 44.26           N1+
ANISOU  469  NH2 ARG A  43     6930   4813   5074   -238     -9     18
ATOM    470  H   ARG A  43     -11.030  17.617  18.043  1.00 18.71           H  
ATOM    471  HA  ARG A  43     -11.649  18.663  19.991  1.00 20.42           H  
ATOM    472  HB3 ARG A  43     -11.855  17.090  21.960  1.00 21.83           H  
ATOM    473  HB2 ARG A  43     -10.934  15.884  21.104  1.00 21.83           H  
ATOM    474  HG3 ARG A  43     -12.663  15.884  19.284  1.00 24.65           H  
ATOM    475  HG2 ARG A  43     -13.582  17.145  20.062  1.00 24.65           H  
ATOM    476  HD3 ARG A  43     -13.439  15.164  22.121  1.00 28.05           H  
ATOM    477  HD2 ARG A  43     -13.329  14.189  20.671  1.00 28.05           H  
ATOM    478  HE  ARG A  43     -15.514  15.848  20.156  1.00 33.41           H  
ATOM    479 HH12 ARG A  43     -17.576  15.326  20.449  1.00 41.50           H  
ATOM    480 HH11 ARG A  43     -18.065  13.963  21.417  1.00 41.50           H  
ATOM    481 HH22 ARG A  43     -16.608  12.682  22.446  1.00 44.26           H  
ATOM    482 HH21 ARG A  43     -14.896  12.990  22.321  1.00 44.26           H  
ATOM    483  N   GLY A  44      -8.791  19.066  20.178  1.00 19.51           N  
ANISOU  483  N   GLY A  44     3790   1682   1941    -21    -28      9
ATOM    484  CA  GLY A  44      -7.608  19.874  20.564  1.00 21.15           C  
ANISOU  484  CA  GLY A  44     4026   1876   2133    -17    -26      9
ATOM    485  C   GLY A  44      -6.663  18.960  21.402  1.00 26.07           C  
ANISOU  485  C   GLY A  44     4613   2518   2775    -50    -33     11
ATOM    486  O   GLY A  44      -5.807  19.533  22.076  1.00 25.57           O  
ANISOU  486  O   GLY A  44     4578   2440   2696    -48    -31     10
ATOM    487  H   GLY A  44      -8.938  18.985  19.182  1.00 19.51           H  
ATOM    488  HA3 GLY A  44      -7.915  20.744  21.146  1.00 21.15           H  
ATOM    489  HA2 GLY A  44      -7.092  20.225  19.670  1.00 21.15           H  
ATOM    490  N   GLN A  45      -6.793  17.600  21.375  1.00 23.52           N  
ANISOU  490  N   GLN A  45     4235   2220   2479    -80    -40     14
ATOM    491  CA  GLN A  45      -6.087  16.615  22.227  1.00 25.77           C  
ANISOU  491  CA  GLN A  45     4491   2521   2779   -119    -49     17
ATOM    492  C   GLN A  45      -5.509  15.469  21.343  1.00 26.05           C  
ANISOU  492  C   GLN A  45     4450   2595   2854   -115    -54     18
ATOM    493  O   GLN A  45      -4.322  15.253  21.372  1.00 29.28           O  
ANISOU  493  O   GLN A  45     4838   3014   3272   -118    -58     19
ATOM    494  CB  GLN A  45      -7.000  15.995  23.413  1.00 26.56           C  
ANISOU  494  CB  GLN A  45     4611   2614   2869   -173    -54     21
ATOM    495  CG  GLN A  45      -6.181  15.025  24.316  1.00 31.83           C  
ANISOU  495  CG  GLN A  45     5259   3291   3542   -216    -66     25
ATOM    496  CD  GLN A  45      -4.856  15.646  24.893  1.00 32.32           C  
ANISOU  496  CD  GLN A  45     5358   3338   3583   -269    -70     27
ATOM    497  OE1 GLN A  45      -4.786  16.820  25.178  1.00 30.83           O  
ANISOU  497  OE1 GLN A  45     5206   3131   3376   -274    -62     26
ATOM    498  NE2 GLN A  45      -3.794  14.852  25.133  1.00 34.41           N  
ANISOU  498  NE2 GLN A  45     5608   3614   3852   -311    -81     31
ATOM    499  H   GLN A  45      -7.505  17.209  20.774  1.00 23.52           H  
ATOM    500  HA  GLN A  45      -5.231  17.133  22.659  1.00 25.77           H  
ATOM    501  HB3 GLN A  45      -7.871  15.483  23.003  1.00 26.56           H  
ATOM    502  HB2 GLN A  45      -7.389  16.812  24.023  1.00 26.56           H  
ATOM    503  HG3 GLN A  45      -5.936  14.116  23.767  1.00 31.83           H  
ATOM    504  HG2 GLN A  45      -6.801  14.708  25.156  1.00 31.83           H  
ATOM    505 HE22 GLN A  45      -2.952  15.245  25.527  1.00 34.41           H  
ATOM    506 HE21 GLN A  45      -3.830  13.867  24.919  1.00 34.41           H  
ATOM    507  N   TYR A  46      -6.411  14.750  20.713  1.00 21.41           N  
ANISOU  507  N   TYR A  46     3825   2024   2286   -112    -53     18
ATOM    508  CA  TYR A  46      -6.177  13.511  19.946  1.00 23.19           C  
ANISOU  508  CA  TYR A  46     3980   2283   2547   -114    -57     20
ATOM    509  C   TYR A  46      -5.558  13.889  18.558  1.00 21.98           C  
ANISOU  509  C   TYR A  46     3793   2148   2412    -69    -53     16
ATOM    510  O   TYR A  46      -6.283  14.215  17.649  1.00 20.17           O  
ANISOU  510  O   TYR A  46     3572   1913   2177    -39    -47     13
ATOM    511  CB  TYR A  46      -7.482  12.614  19.789  1.00 25.74           C  
ANISOU  511  CB  TYR A  46     4284   2615   2880   -141    -58     23
ATOM    512  CG  TYR A  46      -8.436  12.392  20.935  1.00 34.29           C  
ANISOU  512  CG  TYR A  46     5396   3686   3947   -191    -63     26
ATOM    513  CD1 TYR A  46      -9.602  13.163  21.024  1.00 38.86           C  
ANISOU  513  CD1 TYR A  46     6017   4245   4503   -211    -58     26
ATOM    514  CD2 TYR A  46      -8.120  11.451  21.894  1.00 38.98           C  
ANISOU  514  CD2 TYR A  46     5976   4289   4545   -221    -73     30
ATOM    515  CE1 TYR A  46     -10.522  12.949  22.088  1.00 38.85           C  
ANISOU  515  CE1 TYR A  46     6040   4235   4488   -261    -62     29
ATOM    516  CE2 TYR A  46      -8.935  11.289  23.036  1.00 40.71           C  
ANISOU  516  CE2 TYR A  46     6218   4500   4749   -269    -79     33
ATOM    517  CZ  TYR A  46     -10.197  12.031  23.123  1.00 39.12           C  
ANISOU  517  CZ  TYR A  46     6056   4281   4527   -290    -73     33
ATOM    518  OH  TYR A  46     -10.992  11.850  24.207  1.00 42.71           O  
ANISOU  518  OH  TYR A  46     6531   4730   4967   -343    -80     36
ATOM    519  H   TYR A  46      -7.379  15.038  20.762  1.00 21.41           H  
ATOM    520  HA  TYR A  46      -5.440  12.915  20.488  1.00 23.19           H  
ATOM    521  HB3 TYR A  46      -7.187  11.639  19.398  1.00 25.74           H  
ATOM    522  HB2 TYR A  46      -8.092  13.043  18.996  1.00 25.74           H  
ATOM    523  HD1 TYR A  46      -9.848  13.877  20.256  1.00 38.86           H  
ATOM    524  HD2 TYR A  46      -7.207  10.879  21.809  1.00 38.98           H  
ATOM    525  HE1 TYR A  46     -11.437  13.518  22.136  1.00 38.85           H  
ATOM    526  HE2 TYR A  46      -8.653  10.588  23.808  1.00 40.71           H  
ATOM    527  HH  TYR A  46     -10.639  11.214  24.833  1.00 42.71           H  
ATOM    528  N   ASP A  47      -4.213  13.831  18.409  1.00 20.86           N  
ANISOU  528  N   ASP A  47     3606   2027   2291    -69    -57     17
ATOM    529  CA  ASP A  47      -3.544  13.792  17.100  1.00 18.82           C  
ANISOU  529  CA  ASP A  47     3313   1788   2051    -33    -53     13
ATOM    530  C   ASP A  47      -4.264  12.875  16.036  1.00 15.75           C  
ANISOU  530  C   ASP A  47     2888   1415   1680    -26    -51     13
ATOM    531  O   ASP A  47      -4.472  11.676  16.353  1.00 18.34           O  
ANISOU  531  O   ASP A  47     3192   1753   2022    -52    -55     17
ATOM    532  CB  ASP A  47      -2.108  13.303  17.204  1.00 19.47           C  
ANISOU  532  CB  ASP A  47     3360   1887   2151    -41    -57     15
ATOM    533  CG  ASP A  47      -1.249  14.067  18.137  1.00 21.94           C  
ANISOU  533  CG  ASP A  47     3703   2186   2447    -40    -56     14
ATOM    534  OD1 ASP A  47      -0.200  14.711  17.770  1.00 23.87           O  
ANISOU  534  OD1 ASP A  47     3993   2409   2668    -22    -50     11
ATOM    535  OD2 ASP A  47      -1.576  14.041  19.311  1.00 25.88           O1-
ANISOU  535  OD2 ASP A  47     4181   2695   2957    -57    -62     16
ATOM    536  H   ASP A  47      -3.619  13.633  19.204  1.00 20.86           H  
ATOM    537  HA  ASP A  47      -3.530  14.814  16.722  1.00 18.82           H  
ATOM    538  HB3 ASP A  47      -1.640  13.311  16.218  1.00 19.47           H  
ATOM    539  HB2 ASP A  47      -2.090  12.263  17.535  1.00 19.47           H  
ATOM    540  N   VAL A  48      -4.619  13.447  14.889  1.00 14.44           N  
ANISOU  540  N   VAL A  48     2720   1253   1514     12    -46      9
ATOM    541  CA  VAL A  48      -5.077  12.756  13.673  1.00 14.06           C  
ANISOU  541  CA  VAL A  48     2636   1223   1484     25    -46      7
ATOM    542  C   VAL A  48      -4.554  13.298  12.358  1.00 13.90           C  
ANISOU  542  C   VAL A  48     2590   1220   1472     61    -43      3
ATOM    543  O   VAL A  48      -3.914  14.369  12.350  1.00 14.44           O  
ANISOU  543  O   VAL A  48     2673   1285   1530     83    -39     -1
ATOM    544  CB  VAL A  48      -6.638  12.823  13.671  1.00 15.47           C  
ANISOU  544  CB  VAL A  48     2844   1387   1648     31    -44      7
ATOM    545  CG1 VAL A  48      -7.335  12.167  14.839  1.00 17.41           C  
ANISOU  545  CG1 VAL A  48     3111   1618   1885     -9    -45     11
ATOM    546  CG2 VAL A  48      -7.231  14.210  13.644  1.00 14.97           C  
ANISOU  546  CG2 VAL A  48     2824   1306   1560     65    -41      4
ATOM    547  H   VAL A  48      -4.436  14.436  14.765  1.00 14.44           H  
ATOM    548  HA  VAL A  48      -4.770  11.710  13.737  1.00 14.06           H  
ATOM    549  HB  VAL A  48      -7.007  12.330  12.774  1.00 15.47           H  
ATOM    550 HG11 VAL A  48      -8.414  12.120  14.691  1.00 17.41           H  
ATOM    551 HG12 VAL A  48      -6.991  11.139  14.959  1.00 17.41           H  
ATOM    552 HG13 VAL A  48      -7.159  12.682  15.782  1.00 17.41           H  
ATOM    553 HG21 VAL A  48      -8.321  14.184  13.590  1.00 14.97           H  
ATOM    554 HG22 VAL A  48      -6.961  14.790  14.527  1.00 14.97           H  
ATOM    555 HG23 VAL A  48      -6.896  14.772  12.772  1.00 14.97           H  
ATOM    556  N   ALA A  49      -4.659  12.474  11.349  1.00 13.44           N  
ANISOU  556  N   ALA A  49     2489   1183   1435     63    -44      2
ATOM    557  CA  ALA A  49      -4.517  12.939   9.963  1.00 12.67           C  
ANISOU  557  CA  ALA A  49     2370   1102   1343     96    -42     -3
ATOM    558  C   ALA A  49      -5.852  13.044   9.319  1.00 13.31           C  
ANISOU  558  C   ALA A  49     2461   1180   1418    113    -43     -4
ATOM    559  O   ALA A  49      -6.746  12.292   9.782  1.00 14.45           O  
ANISOU  559  O   ALA A  49     2610   1318   1564     94    -45     -1
ATOM    560  CB  ALA A  49      -3.542  12.023   9.134  1.00 13.47           C  
ANISOU  560  CB  ALA A  49     2421   1229   1469     89    -42     -3
ATOM    561  H   ALA A  49      -5.119  11.580  11.477  1.00 13.44           H  
ATOM    562  HA  ALA A  49      -4.075  13.938   9.941  1.00 12.67           H  
ATOM    563  HB1 ALA A  49      -2.519  12.123   9.497  1.00 13.47           H  
ATOM    564  HB2 ALA A  49      -3.820  10.974   9.217  1.00 13.47           H  
ATOM    565  HB3 ALA A  49      -3.538  12.289   8.076  1.00 13.47           H  
ATOM    566  N   ILE A  50      -6.055  14.041   8.483  1.00 13.84           N  
ANISOU  566  N   ILE A  50     2529   1254   1478    150    -43     -9
ATOM    567  CA  ILE A  50      -7.298  14.291   7.739  1.00 14.63           C  
ANISOU  567  CA  ILE A  50     2644   1349   1567    170    -46    -10
ATOM    568  C   ILE A  50      -6.937  14.282   6.241  1.00 15.75           C  
ANISOU  568  C   ILE A  50     2743   1519   1723    192    -49    -14
ATOM    569  O   ILE A  50      -6.221  15.147   5.769  1.00 16.66           O  
ANISOU  569  O   ILE A  50     2846   1647   1837    217    -47    -17
ATOM    570  CB  ILE A  50      -7.834  15.793   8.067  1.00 16.61           C  
ANISOU  570  CB  ILE A  50     2946   1576   1789    197    -45    -10
ATOM    571  CG1 ILE A  50      -7.978  16.030   9.627  1.00 18.01           C  
ANISOU  571  CG1 ILE A  50     3165   1726   1952    170    -42     -7
ATOM    572  CG2 ILE A  50      -9.183  16.121   7.411  1.00 17.62           C  
ANISOU  572  CG2 ILE A  50     3092   1699   1906    219    -50    -11
ATOM    573  CD1 ILE A  50      -7.961  17.459  10.022  1.00 24.65           C  
ANISOU  573  CD1 ILE A  50     4027   2558   2781    183    -37     -8
ATOM    574  H   ILE A  50      -5.289  14.670   8.266  1.00 13.84           H  
ATOM    575  HA  ILE A  50      -8.070  13.551   7.958  1.00 14.63           H  
ATOM    576  HB  ILE A  50      -7.103  16.517   7.702  1.00 16.61           H  
ATOM    577 HG13 ILE A  50      -7.161  15.557  10.170  1.00 18.01           H  
ATOM    578 HG12 ILE A  50      -8.882  15.547   9.998  1.00 18.01           H  
ATOM    579 HG21 ILE A  50      -9.516  17.133   7.640  1.00 17.62           H  
ATOM    580 HG22 ILE A  50      -9.126  16.053   6.325  1.00 17.62           H  
ATOM    581 HG23 ILE A  50      -9.962  15.434   7.734  1.00 17.62           H  
ATOM    582 HD11 ILE A  50      -8.025  17.559  11.106  1.00 24.65           H  
ATOM    583 HD12 ILE A  50      -7.041  17.949   9.702  1.00 24.65           H  
ATOM    584 HD13 ILE A  50      -8.800  18.012   9.602  1.00 24.65           H  
ATOM    585  N   LYS A  51      -7.499  13.309   5.476  1.00 16.86           N  
ANISOU  585  N   LYS A  51     2861   1670   1876    181    -52    -13
ATOM    586  CA  LYS A  51      -7.545  13.352   4.033  1.00 18.69           C  
ANISOU  586  CA  LYS A  51     3053   1928   2119    196    -56    -17
ATOM    587  C   LYS A  51      -8.647  14.280   3.479  1.00 18.39           C  
ANISOU  587  C   LYS A  51     3035   1886   2066    223    -63    -18
ATOM    588  O   LYS A  51      -9.847  14.024   3.639  1.00 20.39           O  
ANISOU  588  O   LYS A  51     3312   2122   2312    211    -65    -15
ATOM    589  CB  LYS A  51      -7.632  11.893   3.470  1.00 20.50           C  
ANISOU  589  CB  LYS A  51     3251   2169   2369    167    -55    -15
ATOM    590  CG  LYS A  51      -7.568  11.578   1.971  1.00 24.96           C  
ANISOU  590  CG  LYS A  51     3779   2760   2945    176    -59    -19
ATOM    591  CD  LYS A  51      -6.798  10.335   1.530  1.00 31.03           C  
ANISOU  591  CD  LYS A  51     4522   3535   3732    146    -56    -17
ATOM    592  CE  LYS A  51      -5.247  10.310   1.494  1.00 34.35           C  
ANISOU  592  CE  LYS A  51     4904   3982   4164    147    -57    -21
ATOM    593  NZ  LYS A  51      -4.666   8.939   1.277  1.00 33.38           N1+
ANISOU  593  NZ  LYS A  51     4761   3864   4058    121    -51    -19
ATOM    594  H   LYS A  51      -8.091  12.616   5.914  1.00 16.86           H  
ATOM    595  HA  LYS A  51      -6.590  13.741   3.678  1.00 18.69           H  
ATOM    596  HB3 LYS A  51      -8.522  11.413   3.874  1.00 20.50           H  
ATOM    597  HB2 LYS A  51      -6.801  11.354   3.927  1.00 20.50           H  
ATOM    598  HG3 LYS A  51      -7.151  12.439   1.446  1.00 24.96           H  
ATOM    599  HG2 LYS A  51      -8.594  11.497   1.610  1.00 24.96           H  
ATOM    600  HD3 LYS A  51      -7.144  10.091   0.525  1.00 31.03           H  
ATOM    601  HD2 LYS A  51      -7.169   9.511   2.135  1.00 31.03           H  
ATOM    602  HE3 LYS A  51      -4.861  10.706   2.430  1.00 34.35           H  
ATOM    603  HE2 LYS A  51      -4.897  10.972   0.703  1.00 34.35           H  
ATOM    604  HZ1 LYS A  51      -4.917   8.318   2.032  1.00 33.38           H  
ATOM    605  HZ2 LYS A  51      -4.994   8.534   0.409  1.00 33.38           H  
ATOM    606  HZ3 LYS A  51      -3.658   9.012   1.246  1.00 33.38           H  
ATOM    607  N   MET A  52      -8.283  15.188   2.563  1.00 18.74           N  
ANISOU  607  N   MET A  52     3069   1946   2106    257    -67    -22
ATOM    608  CA  MET A  52      -9.263  16.082   1.915  1.00 20.89           C  
ANISOU  608  CA  MET A  52     3356   2218   2362    289    -77    -23
ATOM    609  C   MET A  52      -9.382  15.685   0.450  1.00 21.15           C  
ANISOU  609  C   MET A  52     3352   2278   2408    292    -85    -25
ATOM    610  O   MET A  52      -8.484  15.876  -0.413  1.00 26.26           O  
ANISOU  610  O   MET A  52     3958   2953   3067    296    -85    -29
ATOM    611  CB  MET A  52      -8.755  17.519   2.113  1.00 25.64           C  
ANISOU  611  CB  MET A  52     3973   2821   2950    328    -77    -25
ATOM    612  CG  MET A  52      -8.730  17.951   3.591  1.00 28.54           C  
ANISOU  612  CG  MET A  52     4383   3158   3305    319    -67    -23
ATOM    613  SD  MET A  52      -8.036  19.602   3.905  1.00 38.40           S  
ANISOU  613  SD  MET A  52     5664   4395   4530    362    -63    -24
ATOM    614  CE  MET A  52      -9.172  20.761   2.973  1.00 42.84           C  
ANISOU  614  CE  MET A  52     6226   4970   5080    408    -76    -26
ATOM    615  H   MET A  52      -7.314  15.310   2.299  1.00 18.74           H  
ATOM    616  HA  MET A  52     -10.250  16.031   2.378  1.00 20.89           H  
ATOM    617  HB3 MET A  52      -9.397  18.202   1.556  1.00 25.64           H  
ATOM    618  HB2 MET A  52      -7.759  17.623   1.684  1.00 25.64           H  
ATOM    619  HG3 MET A  52      -8.137  17.253   4.182  1.00 28.54           H  
ATOM    620  HG2 MET A  52      -9.737  17.920   4.005  1.00 28.54           H  
ATOM    621  HE1 MET A  52      -9.110  20.578   1.901  1.00 42.84           H  
ATOM    622  HE2 MET A  52     -10.205  20.619   3.293  1.00 42.84           H  
ATOM    623  HE3 MET A  52      -8.890  21.797   3.163  1.00 42.84           H  
ATOM    624  N   ILE A  53     -10.515  15.067   0.172  1.00 21.47           N  
ANISOU  624  N   ILE A  53     3407   2307   2442    286    -91    -23
ATOM    625  CA  ILE A  53     -10.784  14.455  -1.103  1.00 22.12           C  
ANISOU  625  CA  ILE A  53     3460   2411   2534    281   -100    -25
ATOM    626  C   ILE A  53     -11.458  15.534  -2.007  1.00 23.48           C  
ANISOU  626  C   ILE A  53     3626   2600   2695    320   -113    -28
ATOM    627  O   ILE A  53     -12.566  15.967  -1.660  1.00 24.64           O  
ANISOU  627  O   ILE A  53     3809   2731   2823    341   -121    -26
ATOM    628  CB  ILE A  53     -11.774  13.274  -1.022  1.00 21.73           C  
ANISOU  628  CB  ILE A  53     3431   2342   2484    256    -99    -22
ATOM    629  CG1 ILE A  53     -11.285  12.149  -0.138  1.00 22.62           C  
ANISOU  629  CG1 ILE A  53     3546   2441   2607    220    -86    -18
ATOM    630  CG2 ILE A  53     -12.351  12.752  -2.370  1.00 21.04           C  
ANISOU  630  CG2 ILE A  53     3316   2273   2404    249   -106    -23
ATOM    631  CD1 ILE A  53     -10.371  11.032  -0.712  1.00 22.15           C  
ANISOU  631  CD1 ILE A  53     3445   2402   2569    203    -80    -20
ATOM    632  H   ILE A  53     -11.222  14.946   0.884  1.00 21.47           H  
ATOM    633  HA  ILE A  53      -9.869  14.079  -1.552  1.00 22.12           H  
ATOM    634  HB  ILE A  53     -12.647  13.657  -0.491  1.00 21.73           H  
ATOM    635 HG13 ILE A  53     -12.170  11.643   0.253  1.00 22.62           H  
ATOM    636 HG12 ILE A  53     -10.805  12.554   0.753  1.00 22.62           H  
ATOM    637 HG21 ILE A  53     -12.965  11.867  -2.206  1.00 21.04           H  
ATOM    638 HG22 ILE A  53     -12.999  13.478  -2.858  1.00 21.04           H  
ATOM    639 HG23 ILE A  53     -11.560  12.486  -3.072  1.00 21.04           H  
ATOM    640 HD11 ILE A  53     -10.475  10.111  -0.139  1.00 22.15           H  
ATOM    641 HD12 ILE A  53     -10.604  10.800  -1.746  1.00 22.15           H  
ATOM    642 HD13 ILE A  53      -9.325  11.332  -0.663  1.00 22.15           H  
ATOM    643  N   LYS A  54     -10.740  15.920  -3.069  1.00 25.25           N  
ANISOU  643  N   LYS A  54     3807   2858   2930    330   -117    -32
ATOM    644  CA  LYS A  54     -11.177  16.890  -4.115  1.00 28.50           C  
ANISOU  644  CA  LYS A  54     4204   3292   3332    367   -131    -35
ATOM    645  C   LYS A  54     -12.589  16.413  -4.694  1.00 27.35           C  
ANISOU  645  C   LYS A  54     4069   3144   3177    370   -145    -34
ATOM    646  O   LYS A  54     -12.769  15.186  -4.907  1.00 25.40           O  
ANISOU  646  O   LYS A  54     3818   2893   2939    338   -145    -33
ATOM    647  CB  LYS A  54     -10.063  17.107  -5.102  1.00 34.01           C  
ANISOU  647  CB  LYS A  54     4846   4029   4046    363   -130    -40
ATOM    648  CG  LYS A  54      -9.732  15.967  -6.078  1.00 42.41           C  
ANISOU  648  CG  LYS A  54     5883   5126   5105    394   -146    -44
ATOM    649  CD  LYS A  54      -8.509  16.104  -6.965  1.00 48.50           C  
ANISOU  649  CD  LYS A  54     6604   5936   5889    395   -140    -50
ATOM    650  CE  LYS A  54      -8.353  14.992  -8.025  1.00 52.69           C  
ANISOU  650  CE  LYS A  54     7094   6492   6436    360   -142    -53
ATOM    651  NZ  LYS A  54      -8.785  15.463  -9.374  1.00 54.60           N1+
ANISOU  651  NZ  LYS A  54     7345   6711   6688    318   -129    -51
ATOM    652  H   LYS A  54      -9.823  15.512  -3.205  1.00 25.25           H  
ATOM    653  HA  LYS A  54     -11.348  17.838  -3.600  1.00 28.50           H  
ATOM    654  HB3 LYS A  54      -9.160  17.380  -4.555  1.00 34.01           H  
ATOM    655  HB2 LYS A  54     -10.311  17.983  -5.703  1.00 34.01           H  
ATOM    656  HG3 LYS A  54     -10.597  15.837  -6.726  1.00 42.41           H  
ATOM    657  HG2 LYS A  54      -9.642  15.040  -5.512  1.00 42.41           H  
ATOM    658  HD3 LYS A  54      -7.628  16.082  -6.321  1.00 48.50           H  
ATOM    659  HD2 LYS A  54      -8.498  17.097  -7.419  1.00 48.50           H  
ATOM    660  HE3 LYS A  54      -8.862  14.081  -7.725  1.00 52.69           H  
ATOM    661  HE2 LYS A  54      -7.298  14.732  -8.118  1.00 52.69           H  
ATOM    662  HZ1 LYS A  54      -8.191  16.216  -9.689  1.00 54.60           H  
ATOM    663  HZ2 LYS A  54      -8.735  14.689 -10.029  1.00 54.60           H  
ATOM    664  HZ3 LYS A  54      -9.743  15.780  -9.331  1.00 54.60           H  
ATOM    665  N   GLU A  55     -13.460  17.412  -5.006  1.00 28.09           N  
ANISOU  665  N   GLU A  55     4178   3241   3254    409   -159    -34
ATOM    666  CA  GLU A  55     -14.794  17.116  -5.566  1.00 27.70           C  
ANISOU  666  CA  GLU A  55     4145   3188   3193    416   -176    -33
ATOM    667  C   GLU A  55     -14.552  16.544  -6.971  1.00 28.00           C  
ANISOU  667  C   GLU A  55     4136   3259   3244    399   -185    -36
ATOM    668  O   GLU A  55     -13.551  16.855  -7.586  1.00 28.51           O  
ANISOU  668  O   GLU A  55     4155   3357   3319    403   -186    -40
ATOM    669  CB  GLU A  55     -15.755  18.349  -5.535  1.00  0.00           C  
ATOM    670  CG  GLU A  55     -15.942  18.958  -4.203  1.00  0.00           C  
ATOM    671  CD  GLU A  55     -17.071  19.936  -4.003  1.00  0.00           C  
ATOM    672  OE1 GLU A  55     -18.099  19.876  -4.715  1.00  0.00           O  
ATOM    673  OE2 GLU A  55     -16.809  20.831  -3.217  1.00  0.00           O1-
ATOM    674  H   GLU A  55     -13.228  18.381  -4.845  1.00 28.09           H  
ATOM    675  HA  GLU A  55     -15.245  16.331  -4.955  1.00 27.70           H  
ATOM    676  HB3 GLU A  55     -16.716  18.018  -5.934  1.00  0.00           H  
ATOM    677  HB2 GLU A  55     -15.395  19.110  -6.229  1.00  0.00           H  
ATOM    678  HG3 GLU A  55     -14.996  19.416  -3.905  1.00  0.00           H  
ATOM    679  HG2 GLU A  55     -16.113  18.157  -3.483  1.00  0.00           H  
ATOM    680  N   GLY A  56     -15.398  15.584  -7.400  1.00 26.14           N  
ANISOU  680  N   GLY A  56     3914   3010   3006    375   -189    -34
ATOM    681  CA  GLY A  56     -15.562  15.084  -8.751  1.00 27.92           C  
ANISOU  681  CA  GLY A  56     4107   3260   3242    352   -197    -36
ATOM    682  C   GLY A  56     -14.300  14.302  -9.217  1.00 26.50           C  
ANISOU  682  C   GLY A  56     3900   3085   3082    312   -182    -38
ATOM    683  O   GLY A  56     -13.852  14.449 -10.363  1.00 30.14           O  
ANISOU  683  O   GLY A  56     4339   3563   3549    291   -187    -40
ATOM    684  H   GLY A  56     -16.120  15.293  -6.755  1.00 26.14           H  
ATOM    685  HA3 GLY A  56     -15.757  15.914  -9.432  1.00 27.92           H  
ATOM    686  HA2 GLY A  56     -16.428  14.423  -8.787  1.00 27.92           H  
ATOM    687  N   SER A  57     -13.776  13.462  -8.335  1.00 24.17           N  
ANISOU  687  N   SER A  57     3611   2775   2796    299   -164    -36
ATOM    688  CA  SER A  57     -12.595  12.647  -8.623  1.00 24.17           C  
ANISOU  688  CA  SER A  57     3585   2783   2815    266   -150    -38
ATOM    689  C   SER A  57     -12.753  11.177  -8.252  1.00 22.10           C  
ANISOU  689  C   SER A  57     3343   2496   2559    233   -140    -34
ATOM    690  O   SER A  57     -11.893  10.288  -8.428  1.00 23.16           O  
ANISOU  690  O   SER A  57     3455   2638   2705    206   -133    -35
ATOM    691  CB  SER A  57     -11.382  13.244  -7.971  1.00 23.41           C  
ANISOU  691  CB  SER A  57     3481   2688   2728    271   -137    -38
ATOM    692  OG  SER A  57     -11.434  13.253  -6.523  1.00 24.57           O  
ANISOU  692  OG  SER A  57     3664   2801   2869    267   -127    -34
ATOM    693  H   SER A  57     -14.164  13.396  -7.405  1.00 24.17           H  
ATOM    694  HA  SER A  57     -12.404  12.623  -9.696  1.00 24.17           H  
ATOM    695  HB3 SER A  57     -11.249  14.264  -8.327  1.00 23.41           H  
ATOM    696  HB2 SER A  57     -10.497  12.685  -8.275  1.00 23.41           H  
ATOM    697  HG  SER A  57     -12.053  13.931  -6.230  1.00 24.57           H  
ATOM    698  N   MET A  58     -13.963  10.873  -7.723  1.00 20.58           N  
ANISOU  698  N   MET A  58     3190   2274   2354    236   -139    -30
ATOM    699  CA  MET A  58     -14.374   9.509  -7.394  1.00 20.22           C  
ANISOU  699  CA  MET A  58     3166   2204   2313    208   -126    -27
ATOM    700  C   MET A  58     -15.913   9.398  -7.423  1.00 21.27           C  
ANISOU  700  C   MET A  58     3331   2319   2432    208   -131    -25
ATOM    701  O   MET A  58     -16.617  10.445  -7.579  1.00 20.96           O  
ANISOU  701  O   MET A  58     3316   2274   2374    234   -144    -24
ATOM    702  CB  MET A  58     -13.920   9.111  -5.971  1.00 23.12           C  
ANISOU  702  CB  MET A  58     3552   2551   2682    203   -112    -24
ATOM    703  CG  MET A  58     -14.150  10.099  -4.921  1.00 24.82           C  
ANISOU  703  CG  MET A  58     3791   2740   2899    178    -99    -19
ATOM    704  SD  MET A  58     -14.285   9.294  -3.272  1.00 32.52           S  
ANISOU  704  SD  MET A  58     4788   3695   3872    173    -88    -16
ATOM    705  CE  MET A  58     -12.527   8.937  -3.007  0.50 27.55           C  
ANISOU  705  CE  MET A  58     4116   3085   3268    154    -79    -17
ATOM    706  H   MET A  58     -14.670  11.587  -7.615  1.00 20.58           H  
ATOM    707  HA  MET A  58     -13.981   8.811  -8.133  1.00 20.22           H  
ATOM    708  HB3 MET A  58     -12.844   8.938  -6.020  1.00 23.12           H  
ATOM    709  HB2 MET A  58     -14.321   8.140  -5.678  1.00 23.12           H  
ATOM    710  HG3 MET A  58     -15.080  10.640  -5.085  1.00 24.82           H  
ATOM    711  HG2 MET A  58     -13.358  10.849  -4.904  1.00 24.82           H  
ATOM    712  HE1 MET A  58     -12.350   8.651  -1.970  1.00 27.55           H  
ATOM    713  HE2 MET A  58     -12.209   8.116  -3.650  1.00 27.55           H  
ATOM    714  HE3 MET A  58     -11.922   9.810  -3.243  1.00 27.55           H  
ATOM    715  N   SER A  59     -16.389   8.181  -7.168  1.00 18.28           N  
ANISOU  715  N   SER A  59     2958   1929   2059    180   -121    -23
ATOM    716  CA  SER A  59     -17.798   7.731  -7.148  1.00 19.09           C  
ANISOU  716  CA  SER A  59     3096   2008   2148    174   -120    -21
ATOM    717  C   SER A  59     -18.248   7.585  -5.640  1.00 19.38           C  
ANISOU  717  C   SER A  59     3165   2017   2180    168   -107    -17
ATOM    718  O   SER A  59     -18.066   6.575  -5.005  1.00 19.04           O  
ANISOU  718  O   SER A  59     3122   1964   2148    144    -90    -15
ATOM    719  CB  SER A  59     -18.030   6.465  -8.040  1.00 21.03           C  
ANISOU  719  CB  SER A  59     3335   2253   2403    146   -111    -20
ATOM    720  OG  SER A  59     -19.268   6.109  -8.562  1.00 22.01           O  
ANISOU  720  OG  SER A  59     3491   2358   2512    142   -112    -19
ATOM    721  H   SER A  59     -15.715   7.439  -7.032  1.00 18.28           H  
ATOM    722  HA  SER A  59     -18.402   8.524  -7.592  1.00 19.09           H  
ATOM    723  HB3 SER A  59     -17.649   5.591  -7.510  1.00 21.03           H  
ATOM    724  HB2 SER A  59     -17.385   6.548  -8.910  1.00 21.03           H  
ATOM    725  HG  SER A  59     -19.201   5.230  -8.943  1.00 22.01           H  
ATOM    726  N   GLU A  60     -18.786   8.686  -5.121  1.00 20.19           N  
ANISOU  726  N   GLU A  60     3298   2108   2264    193   -116    -16
ATOM    727  CA  GLU A  60     -18.790   8.958  -3.649  1.00 19.47           C  
ANISOU  727  CA  GLU A  60     3232   1997   2169    191   -106    -14
ATOM    728  C   GLU A  60     -19.868   8.112  -2.928  1.00 17.71           C  
ANISOU  728  C   GLU A  60     3045   1746   1938    167    -92    -11
ATOM    729  O   GLU A  60     -19.531   7.604  -1.854  1.00 17.79           O  
ANISOU  729  O   GLU A  60     3060   1745   1954    146    -78     -9
ATOM    730  CB  GLU A  60     -18.947  10.499  -3.359  1.00 22.11           C  
ANISOU  730  CB  GLU A  60     3594   2324   2483    225   -117    -14
ATOM    731  CG  GLU A  60     -17.742  11.280  -3.880  1.00 23.09           C  
ANISOU  731  CG  GLU A  60     3684   2475   2614    249   -126    -17
ATOM    732  CD  GLU A  60     -17.737  12.795  -3.644  1.00 28.27           C  
ANISOU  732  CD  GLU A  60     4364   3129   3251    291   -139    -18
ATOM    733  OE1 GLU A  60     -18.850  13.423  -3.573  1.00 38.39           O  
ANISOU  733  OE1 GLU A  60     5690   4388   4510    305   -145    -16
ATOM    734  OE2 GLU A  60     -16.718  13.414  -3.847  1.00 28.04           O1-
ANISOU  734  OE2 GLU A  60     4308   3120   3227    310   -143    -20
ATOM    735  H   GLU A  60     -18.945   9.489  -5.713  1.00 20.19           H  
ATOM    736  HA  GLU A  60     -17.821   8.655  -3.250  1.00 19.47           H  
ATOM    737  HB3 GLU A  60     -19.063  10.670  -2.288  1.00 22.11           H  
ATOM    738  HB2 GLU A  60     -19.860  10.864  -3.831  1.00 22.11           H  
ATOM    739  HG3 GLU A  60     -17.629  11.118  -4.952  1.00 23.09           H  
ATOM    740  HG2 GLU A  60     -16.843  10.874  -3.415  1.00 23.09           H  
ATOM    741  N   ASP A  61     -20.983   7.834  -3.540  1.00 18.80           N  
ANISOU  741  N   ASP A  61     3207   1873   2062    168    -97    -11
ATOM    742  CA  ASP A  61     -22.026   6.979  -2.946  1.00 19.40           C  
ANISOU  742  CA  ASP A  61     3316   1923   2131    144    -81     -8
ATOM    743  C   ASP A  61     -21.485   5.567  -2.859  1.00 17.67           C  
ANISOU  743  C   ASP A  61     3070   1709   1933    111    -62     -7
ATOM    744  O   ASP A  61     -21.533   5.042  -1.745  1.00 17.81           O  
ANISOU  744  O   ASP A  61     3099   1714   1955     88    -45     -5
ATOM    745  CB  ASP A  61     -23.361   7.091  -3.752  1.00 23.34           C  
ANISOU  745  CB  ASP A  61     3850   2408   2610    150    -88     -9
ATOM    746  CG  ASP A  61     -24.311   8.225  -3.449  1.00 28.00           C  
ANISOU  746  CG  ASP A  61     4478   2986   3173    185   -106     -9
ATOM    747  OD1 ASP A  61     -25.424   8.117  -4.057  1.00 29.59           O  
ANISOU  747  OD1 ASP A  61     4697   3178   3368    194   -104     -8
ATOM    748  OD2 ASP A  61     -24.105   9.090  -2.598  1.00 37.14           O1-
ANISOU  748  OD2 ASP A  61     5651   4144   4316    202   -122    -10
ATOM    749  H   ASP A  61     -21.177   8.231  -4.448  1.00 18.80           H  
ATOM    750  HA  ASP A  61     -22.207   7.326  -1.925  1.00 19.40           H  
ATOM    751  HB3 ASP A  61     -23.915   6.157  -3.631  1.00 23.34           H  
ATOM    752  HB2 ASP A  61     -23.127   7.145  -4.817  1.00 23.34           H  
ATOM    753  N   GLU A  62     -20.885   5.064  -3.943  1.00 17.05           N  
ANISOU  753  N   GLU A  62     2956   1652   1870    109    -66     -9
ATOM    754  CA  GLU A  62     -20.080   3.854  -3.887  1.00 16.42           C  
ANISOU  754  CA  GLU A  62     2847   1579   1812     83    -49     -8
ATOM    755  C   GLU A  62     -19.027   3.681  -2.790  1.00 14.62           C  
ANISOU  755  C   GLU A  62     2598   1357   1599     75    -41     -6
ATOM    756  O   GLU A  62     -18.854   2.588  -2.246  1.00 15.36           O  
ANISOU  756  O   GLU A  62     2688   1445   1703     53    -25     -3
ATOM    757  CB  GLU A  62     -19.675   3.425  -5.299  1.00 16.73           C  
ANISOU  757  CB  GLU A  62     2856   1638   1862     83    -54    -10
ATOM    758  CG  GLU A  62     -20.895   3.164  -6.246  1.00 18.26           C  
ANISOU  758  CG  GLU A  62     3071   1826   2042     84    -60    -11
ATOM    759  CD  GLU A  62     -20.621   2.364  -7.511  1.00 24.18           C  
ANISOU  759  CD  GLU A  62     3792   2595   2799     82    -66    -14
ATOM    760  OE1 GLU A  62     -19.445   2.010  -7.886  1.00 23.70           O  
ANISOU  760  OE1 GLU A  62     3706   2541   2755     67    -54    -13
ATOM    761  OE2 GLU A  62     -21.583   2.110  -8.245  1.00 27.84           O1-
ANISOU  761  OE2 GLU A  62     4262   3065   3251     92    -82    -16
ATOM    762  H   GLU A  62     -20.871   5.583  -4.809  1.00 17.05           H  
ATOM    763  HA  GLU A  62     -20.811   3.099  -3.591  1.00 16.42           H  
ATOM    764  HB3 GLU A  62     -19.055   2.529  -5.232  1.00 16.73           H  
ATOM    765  HB2 GLU A  62     -19.042   4.190  -5.748  1.00 16.73           H  
ATOM    766  HG3 GLU A  62     -21.339   4.118  -6.534  1.00 18.26           H  
ATOM    767  HG2 GLU A  62     -21.666   2.627  -5.691  1.00 18.26           H  
ATOM    768  N   PHE A  63     -18.257   4.743  -2.612  1.00 15.54           N  
ANISOU  768  N   PHE A  63     2701   1486   1717     93    -53     -8
ATOM    769  CA  PHE A  63     -17.168   4.911  -1.651  1.00 16.33           C  
ANISOU  769  CA  PHE A  63     2785   1590   1828     86    -47     -6
ATOM    770  C   PHE A  63     -17.677   4.894  -0.200  1.00 15.49           C  
ANISOU  770  C   PHE A  63     2710   1462   1712     74    -39     -3
ATOM    771  O   PHE A  63     -17.379   4.017   0.613  1.00 16.40           O  
ANISOU  771  O   PHE A  63     2815   1577   1840     53    -27      0
ATOM    772  CB  PHE A  63     -16.134   5.969  -2.071  1.00 18.59           C  
ANISOU  772  CB  PHE A  63     3058   1891   2115    109    -60     -9
ATOM    773  CG  PHE A  63     -15.177   6.471  -0.926  1.00 19.79           C  
ANISOU  773  CG  PHE A  63     3206   2041   2273    102    -54     -7
ATOM    774  CD1 PHE A  63     -14.047   5.736  -0.642  1.00 21.94           C  
ANISOU  774  CD1 PHE A  63     3449   2323   2566     82    -45     -5
ATOM    775  CD2 PHE A  63     -15.445   7.675  -0.184  1.00 23.53           C  
ANISOU  775  CD2 PHE A  63     3710   2501   2731    114    -57     -6
ATOM    776  CE1 PHE A  63     -13.295   6.066   0.462  1.00 23.65           C  
ANISOU  776  CE1 PHE A  63     3663   2536   2786     75    -42     -3
ATOM    777  CE2 PHE A  63     -14.621   8.009   0.853  1.00 24.31           C  
ANISOU  777  CE2 PHE A  63     3808   2596   2834    105    -53     -5
ATOM    778  CZ  PHE A  63     -13.553   7.215   1.259  1.00 21.13           C  
ANISOU  778  CZ  PHE A  63     3373   2204   2450     85    -45     -3
ATOM    779  H   PHE A  63     -18.448   5.557  -3.181  1.00 15.54           H  
ATOM    780  HA  PHE A  63     -16.601   3.980  -1.703  1.00 16.33           H  
ATOM    781  HB3 PHE A  63     -16.653   6.839  -2.472  1.00 18.59           H  
ATOM    782  HB2 PHE A  63     -15.524   5.589  -2.888  1.00 18.59           H  
ATOM    783  HD1 PHE A  63     -13.816   4.845  -1.207  1.00 21.94           H  
ATOM    784  HD2 PHE A  63     -16.302   8.287  -0.423  1.00 23.53           H  
ATOM    785  HE1 PHE A  63     -12.471   5.428   0.740  1.00 23.65           H  
ATOM    786  HE2 PHE A  63     -14.841   8.904   1.417  1.00 24.31           H  
ATOM    787  HZ  PHE A  63     -12.952   7.460   2.118  1.00 21.13           H  
ATOM    788  N   ILE A  64     -18.684   5.739   0.123  1.00 16.45           N  
ANISOU  788  N   ILE A  64     2873   1565   1812     86    -43     -3
ATOM    789  CA  ILE A  64     -19.365   5.861   1.382  1.00 19.29           C  
ANISOU  789  CA  ILE A  64     3267   1903   2160     71    -35     -1
ATOM    790  C   ILE A  64     -20.041   4.482   1.847  1.00 18.37           C  
ANISOU  790  C   ILE A  64     3150   1779   2050     39    -17      1
ATOM    791  O   ILE A  64     -20.021   4.176   3.017  1.00 19.93           O  
ANISOU  791  O   ILE A  64     3348   1971   2251     16     -6      4
ATOM    792  CB  ILE A  64     -20.406   7.051   1.315  1.00 21.02           C  
ANISOU  792  CB  ILE A  64     3534   2101   2350     92    -43     -2
ATOM    793  CG1 ILE A  64     -19.647   8.389   1.271  1.00 22.71           C  
ANISOU  793  CG1 ILE A  64     3746   2324   2558    126    -59     -4
ATOM    794  CG2 ILE A  64     -21.616   7.165   2.361  1.00 23.32           C  
ANISOU  794  CG2 ILE A  64     3869   2366   2625     71    -32      0
ATOM    795  CD1 ILE A  64     -20.319   9.603   0.495  1.00 25.80           C  
ANISOU  795  CD1 ILE A  64     4177   2701   2923    157    -72     -5
ATOM    796  H   ILE A  64     -19.001   6.387  -0.589  1.00 16.45           H  
ATOM    797  HA  ILE A  64     -18.613   6.109   2.132  1.00 19.29           H  
ATOM    798  HB  ILE A  64     -20.899   6.942   0.348  1.00 21.02           H  
ATOM    799 HG13 ILE A  64     -18.666   8.249   0.817  1.00 22.71           H  
ATOM    800 HG12 ILE A  64     -19.428   8.698   2.291  1.00 22.71           H  
ATOM    801 HG21 ILE A  64     -21.267   7.334   3.375  1.00 23.32           H  
ATOM    802 HG22 ILE A  64     -22.272   7.996   2.101  1.00 23.32           H  
ATOM    803 HG23 ILE A  64     -22.226   6.262   2.362  1.00 23.32           H  
ATOM    804 HD11 ILE A  64     -19.566  10.197  -0.023  1.00 25.80           H  
ATOM    805 HD12 ILE A  64     -21.043   9.260  -0.244  1.00 25.80           H  
ATOM    806 HD13 ILE A  64     -20.841  10.263   1.187  1.00 25.80           H  
ATOM    807  N   GLU A  65     -20.644   3.752   0.985  1.00 17.45           N  
ANISOU  807  N   GLU A  65     3030   1663   1935     35    -12      1
ATOM    808  CA  GLU A  65     -21.501   2.608   1.389  1.00 18.19           C  
ANISOU  808  CA  GLU A  65     3123   1753   2037      7      7      3
ATOM    809  C   GLU A  65     -20.613   1.454   2.030  1.00 17.90           C  
ANISOU  809  C   GLU A  65     3041   1734   2025     -8     15      5
ATOM    810  O   GLU A  65     -21.115   0.862   3.053  1.00 18.38           O  
ANISOU  810  O   GLU A  65     3098   1793   2093    -32     29      8
ATOM    811  CB  GLU A  65     -22.155   2.073   0.006  1.00 21.53           C  
ANISOU  811  CB  GLU A  65     3553   2172   2455     10     10      2
ATOM    812  CG  GLU A  65     -23.102   0.903   0.122  1.00 23.73           C  
ANISOU  812  CG  GLU A  65     3835   2444   2739    -17     32      3
ATOM    813  CD  GLU A  65     -23.746   0.372  -1.210  1.00 27.33           C  
ANISOU  813  CD  GLU A  65     4329   2879   3178    -35     43      5
ATOM    814  OE1 GLU A  65     -23.334   0.786  -2.295  1.00 28.68           O  
ANISOU  814  OE1 GLU A  65     4537   3034   3327    -23     32      3
ATOM    815  OE2 GLU A  65     -24.535  -0.627  -1.133  1.00 28.55           O1-
ANISOU  815  OE2 GLU A  65     4473   3032   3340    -62     63      7
ATOM    816  H   GLU A  65     -20.669   4.024   0.011  1.00 17.45           H  
ATOM    817  HA  GLU A  65     -22.279   2.930   2.084  1.00 18.19           H  
ATOM    818  HB3 GLU A  65     -21.350   1.812  -0.683  1.00 21.53           H  
ATOM    819  HB2 GLU A  65     -22.686   2.901  -0.466  1.00 21.53           H  
ATOM    820  HG3 GLU A  65     -23.913   1.172   0.799  1.00 23.73           H  
ATOM    821  HG2 GLU A  65     -22.588   0.061   0.585  1.00 23.73           H  
ATOM    822  N   GLU A  66     -19.363   1.337   1.557  1.00 16.58           N  
ANISOU  822  N   GLU A  66     2842   1586   1872      6      6      4
ATOM    823  CA  GLU A  66     -18.284   0.434   2.014  1.00 17.19           C  
ANISOU  823  CA  GLU A  66     2879   1679   1972     -5     12      6
ATOM    824  C   GLU A  66     -17.449   1.049   3.115  1.00 18.32           C  
ANISOU  824  C   GLU A  66     3019   1824   2119    -12     10      8
ATOM    825  O   GLU A  66     -16.972   0.286   4.005  1.00 17.33           O  
ANISOU  825  O   GLU A  66     2871   1705   2008    -30     19     11
ATOM    826  CB  GLU A  66     -17.561  -0.210   0.756  1.00 17.63           C  
ANISOU  826  CB  GLU A  66     2907   1753   2038     11      2      4
ATOM    827  CG  GLU A  66     -18.448  -1.060  -0.165  1.00 17.49           C  
ANISOU  827  CG  GLU A  66     2853   1750   2043      0      9      6
ATOM    828  CD  GLU A  66     -17.648  -1.928  -1.115  1.00 21.12           C  
ANISOU  828  CD  GLU A  66     3303   2209   2513    -16     27      9
ATOM    829  OE1 GLU A  66     -17.783  -3.159  -0.915  1.00 21.58           O  
ANISOU  829  OE1 GLU A  66     3380   2256   2563    -21     36      8
ATOM    830  OE2 GLU A  66     -16.841  -1.387  -1.858  1.00 21.91           O1-
ANISOU  830  OE2 GLU A  66     3375   2320   2630    -21     32     11
ATOM    831  H   GLU A  66     -19.107   1.930   0.779  1.00 16.58           H  
ATOM    832  HA  GLU A  66     -18.786  -0.402   2.506  1.00 17.19           H  
ATOM    833  HB3 GLU A  66     -16.732  -0.819   1.118  1.00 17.63           H  
ATOM    834  HB2 GLU A  66     -17.108   0.592   0.170  1.00 17.63           H  
ATOM    835  HG3 GLU A  66     -19.099  -0.410  -0.752  1.00 17.49           H  
ATOM    836  HG2 GLU A  66     -19.115  -1.673   0.445  1.00 17.49           H  
ATOM    837  N   ALA A  67     -17.172   2.347   3.029  1.00 17.68           N  
ANISOU  837  N   ALA A  67     2960   1734   2022      1     -1      7
ATOM    838  CA  ALA A  67     -16.166   2.953   3.882  1.00 18.89           C  
ANISOU  838  CA  ALA A  67     3117   1886   2176     -8     -2      8
ATOM    839  C   ALA A  67     -16.553   2.894   5.416  1.00 19.88           C  
ANISOU  839  C   ALA A  67     3251   2003   2301    -37     10     12
ATOM    840  O   ALA A  67     -15.729   3.055   6.333  1.00 20.70           O  
ANISOU  840  O   ALA A  67     3340   2112   2412    -52     11     14
ATOM    841  CB  ALA A  67     -15.932   4.365   3.430  1.00 20.06           C  
ANISOU  841  CB  ALA A  67     3293   2023   2304     13    -14      6
ATOM    842  H   ALA A  67     -17.541   2.911   2.274  1.00 17.68           H  
ATOM    843  HA  ALA A  67     -15.239   2.409   3.785  1.00 18.89           H  
ATOM    844  HB1 ALA A  67     -16.860   4.936   3.388  1.00 20.06           H  
ATOM    845  HB2 ALA A  67     -15.248   4.888   4.099  1.00 20.06           H  
ATOM    846  HB3 ALA A  67     -15.481   4.388   2.437  1.00 20.06           H  
ATOM    847  N   LYS A  68     -17.826   2.567   5.728  1.00 20.89           N  
ANISOU  847  N   LYS A  68     3402   2117   2417    -48     20     12
ATOM    848  CA  LYS A  68     -18.401   2.216   7.071  1.00 23.71           C  
ANISOU  848  CA  LYS A  68     3767   2468   2773    -79     35     15
ATOM    849  C   LYS A  68     -17.804   0.918   7.590  1.00 26.05           C  
ANISOU  849  C   LYS A  68     4019   2784   3095    -96     44     18
ATOM    850  O   LYS A  68     -17.372   0.820   8.726  1.00 29.53           O  
ANISOU  850  O   LYS A  68     4449   3229   3540   -118     49     21
ATOM    851  CB  LYS A  68     -20.003   2.068   7.133  1.00 24.90           C  
ANISOU  851  CB  LYS A  68     3951   2602   2909    -87     46     13
ATOM    852  CG  LYS A  68     -20.713   3.313   6.524  1.00 25.86           C  
ANISOU  852  CG  LYS A  68     4120   2701   3002    -69     36     11
ATOM    853  CD  LYS A  68     -22.203   3.102   6.574  1.00 28.80           C  
ANISOU  853  CD  LYS A  68     4528   3057   3360    -77     47     10
ATOM    854  CE  LYS A  68     -22.941   3.908   5.520  1.00 31.99           C  
ANISOU  854  CE  LYS A  68     4980   3439   3735    -55     35      7
ATOM    855  NZ  LYS A  68     -24.391   3.598   5.500  1.00 34.58           N1+
ANISOU  855  NZ  LYS A  68     5348   3746   4043    -63     44      6
ATOM    856  H   LYS A  68     -18.471   2.458   4.958  1.00 20.89           H  
ATOM    857  HA  LYS A  68     -18.118   2.997   7.772  1.00 23.71           H  
ATOM    858  HB3 LYS A  68     -20.326   1.912   8.164  1.00 24.90           H  
ATOM    859  HB2 LYS A  68     -20.305   1.183   6.570  1.00 24.90           H  
ATOM    860  HG3 LYS A  68     -20.379   3.466   5.499  1.00 25.86           H  
ATOM    861  HG2 LYS A  68     -20.448   4.202   7.089  1.00 25.86           H  
ATOM    862  HD3 LYS A  68     -22.565   3.379   7.566  1.00 28.80           H  
ATOM    863  HD2 LYS A  68     -22.438   2.042   6.451  1.00 28.80           H  
ATOM    864  HE3 LYS A  68     -22.538   3.691   4.530  1.00 31.99           H  
ATOM    865  HE2 LYS A  68     -22.804   4.976   5.694  1.00 31.99           H  
ATOM    866  HZ1 LYS A  68     -24.842   4.148   4.783  1.00 34.58           H  
ATOM    867  HZ2 LYS A  68     -24.523   2.616   5.301  1.00 34.58           H  
ATOM    868  HZ3 LYS A  68     -24.796   3.819   6.398  1.00 34.58           H  
ATOM    869  N   VAL A  69     -17.818  -0.057   6.649  1.00 22.54           N  
ANISOU  869  N   VAL A  69     3548   2352   2665    -82     45     17
ATOM    870  CA  VAL A  69     -17.362  -1.386   6.953  1.00 24.69           C  
ANISOU  870  CA  VAL A  69     3779   2643   2961    -91     53     21
ATOM    871  C   VAL A  69     -15.811  -1.516   7.186  1.00 24.86           C  
ANISOU  871  C   VAL A  69     3775   2676   2993    -88     42     22
ATOM    872  O   VAL A  69     -15.371  -2.310   8.022  1.00 25.27           O  
ANISOU  872  O   VAL A  69     3802   2740   3058   -103     46     26
ATOM    873  CB  VAL A  69     -17.904  -2.398   5.893  1.00 24.83           C  
ANISOU  873  CB  VAL A  69     3783   2665   2986    -75     57     19
ATOM    874  CG1 VAL A  69     -17.546  -3.901   5.957  1.00 27.48           C  
ANISOU  874  CG1 VAL A  69     4078   3018   3344    -77     64     22
ATOM    875  CG2 VAL A  69     -19.414  -2.213   5.524  1.00 27.75           C  
ANISOU  875  CG2 VAL A  69     4178   3021   3344    -81     70     17
ATOM    876  H   VAL A  69     -18.144   0.122   5.710  1.00 22.54           H  
ATOM    877  HA  VAL A  69     -17.826  -1.675   7.896  1.00 24.69           H  
ATOM    878  HB  VAL A  69     -17.396  -2.097   4.976  1.00 24.83           H  
ATOM    879 HG11 VAL A  69     -17.944  -4.356   6.864  1.00 27.48           H  
ATOM    880 HG12 VAL A  69     -17.948  -4.448   5.103  1.00 27.48           H  
ATOM    881 HG13 VAL A  69     -16.466  -4.054   5.956  1.00 27.48           H  
ATOM    882 HG21 VAL A  69     -20.049  -2.359   6.398  1.00 27.75           H  
ATOM    883 HG22 VAL A  69     -19.619  -1.219   5.123  1.00 27.75           H  
ATOM    884 HG23 VAL A  69     -19.729  -2.927   4.762  1.00 27.75           H  
ATOM    885  N   MET A  70     -15.085  -0.716   6.423  1.00 18.92           N  
ANISOU  885  N   MET A  70     3030   1923   2235    -68     28     19
ATOM    886  CA  MET A  70     -13.650  -0.398   6.641  1.00 18.82           C  
ANISOU  886  CA  MET A  70     2997   1922   2231    -62     17     20
ATOM    887  C   MET A  70     -13.182   0.039   8.013  1.00 21.15           C  
ANISOU  887  C   MET A  70     3302   2212   2521    -81     14     23
ATOM    888  O   MET A  70     -12.039  -0.312   8.279  1.00 21.16           O  
ANISOU  888  O   MET A  70     3282   2224   2533    -88     10     26
ATOM    889  CB  MET A  70     -13.146   0.617   5.523  1.00 17.64           C  
ANISOU  889  CB  MET A  70     2852   1774   2077    -37      4     16
ATOM    890  CG  MET A  70     -13.549   0.246   4.100  1.00 18.23           C  
ANISOU  890  CG  MET A  70     2914   1855   2157    -23      5     13
ATOM    891  SD  MET A  70     -13.005   1.423   2.812  1.00 19.39           S  
ANISOU  891  SD  MET A  70     3072   2004   2293      4     -9      8
ATOM    892  CE  MET A  70     -13.987   0.976   1.330  1.00 22.04           C  
ANISOU  892  CE  MET A  70     3383   2354   2638      9    -16      8
ATOM    893  H   MET A  70     -15.560  -0.145   5.737  1.00 18.92           H  
ATOM    894  HA  MET A  70     -13.141  -1.341   6.439  1.00 18.82           H  
ATOM    895  HB3 MET A  70     -12.062   0.716   5.574  1.00 17.64           H  
ATOM    896  HB2 MET A  70     -13.538   1.610   5.742  1.00 17.64           H  
ATOM    897  HG3 MET A  70     -14.619   0.136   4.013  1.00 18.23           H  
ATOM    898  HG2 MET A  70     -13.129  -0.729   3.853  1.00 18.23           H  
ATOM    899  HE1 MET A  70     -15.005   0.711   1.604  1.00 22.04           H  
ATOM    900  HE2 MET A  70     -14.022   1.821   0.643  1.00 22.04           H  
ATOM    901  HE3 MET A  70     -13.515   0.140   0.817  1.00 22.04           H  
ATOM    902  N   MET A  71     -14.001   0.713   8.757  1.00 22.95           N  
ANISOU  902  N   MET A  71     3566   2424   2731    -89     16     22
ATOM    903  CA  MET A  71     -13.839   1.054  10.195  1.00 26.77           C  
ANISOU  903  CA  MET A  71     4063   2901   3206   -111     14     24
ATOM    904  C   MET A  71     -14.307  -0.133  11.181  1.00 24.03           C  
ANISOU  904  C   MET A  71     3693   2566   2871   -140     22     29
ATOM    905  O   MET A  71     -13.804  -0.280  12.286  1.00 26.26           O  
ANISOU  905  O   MET A  71     3972   2851   3153   -157     16     32
ATOM    906  CB  MET A  71     -14.418   2.456  10.487  1.00 29.63           C  
ANISOU  906  CB  MET A  71     4474   3240   3542   -113     15     22
ATOM    907  CG  MET A  71     -14.194   2.912  11.910  1.00 33.87           C  
ANISOU  907  CG  MET A  71     5031   3770   4068    -85      2     19
ATOM    908  SD  MET A  71     -14.690   4.671  12.182  1.00 51.10           S  
ANISOU  908  SD  MET A  71     7275   5923   6217    -88      3     17
ATOM    909  CE  MET A  71     -14.474   4.939  13.928  1.00 40.90           C  
ANISOU  909  CE  MET A  71     5994   4625   4919   -131      8     21
ATOM    910  H   MET A  71     -14.902   0.956   8.368  1.00 22.95           H  
ATOM    911  HA  MET A  71     -12.765   1.142  10.369  1.00 26.77           H  
ATOM    912  HB3 MET A  71     -15.488   2.449  10.279  1.00 29.63           H  
ATOM    913  HB2 MET A  71     -13.983   3.181   9.798  1.00 29.63           H  
ATOM    914  HG3 MET A  71     -13.142   2.811  12.181  1.00 33.87           H  
ATOM    915  HG2 MET A  71     -14.765   2.295  12.605  1.00 33.87           H  
ATOM    916  HE1 MET A  71     -14.752   5.961  14.187  1.00 40.90           H  
ATOM    917  HE2 MET A  71     -15.100   4.254  14.500  1.00 40.90           H  
ATOM    918  HE3 MET A  71     -13.432   4.781  14.210  1.00 40.90           H  
ATOM    919  N   ASN A  72     -15.227  -1.045  10.669  1.00 23.66           N  
ANISOU  919  N   ASN A  72     3625   2528   2836   -145     35     30
ATOM    920  CA  ASN A  72     -15.703  -2.210  11.429  1.00 26.81           C  
ANISOU  920  CA  ASN A  72     3993   2942   3250   -168     44     35
ATOM    921  C   ASN A  72     -14.720  -3.401  11.434  1.00 24.03           C  
ANISOU  921  C   ASN A  72     3599   2612   2921   -159     38     38
ATOM    922  O   ASN A  72     -14.825  -4.382  12.140  1.00 28.48           O  
ANISOU  922  O   ASN A  72     4133   3190   3497   -175     43     43
ATOM    923  CB  ASN A  72     -17.070  -2.679  10.934  1.00 32.44           C  
ANISOU  923  CB  ASN A  72     4705   3655   3964   -177     63     35
ATOM    924  CG  ASN A  72     -18.210  -1.781  11.209  1.00 40.04           C  
ANISOU  924  CG  ASN A  72     5712   4596   4904   -190     70     32
ATOM    925  OD1 ASN A  72     -18.144  -1.108  12.191  1.00 43.72           O  
ANISOU  925  OD1 ASN A  72     6205   5053   5355   -207     64     32
ATOM    926  ND2 ASN A  72     -19.175  -1.634  10.333  1.00 46.85           N  
ANISOU  926  ND2 ASN A  72     6589   5450   5761   -183     82     29
ATOM    927  H   ASN A  72     -15.594  -0.930   9.734  1.00 23.66           H  
ATOM    928  HA  ASN A  72     -15.798  -1.896  12.470  1.00 26.81           H  
ATOM    929  HB3 ASN A  72     -17.332  -3.613  11.435  1.00 32.44           H  
ATOM    930  HB2 ASN A  72     -17.032  -2.923   9.873  1.00 32.44           H  
ATOM    931 HD22 ASN A  72     -19.912  -0.966  10.508  1.00 46.85           H  
ATOM    932 HD21 ASN A  72     -19.190  -2.181   9.486  1.00 46.85           H  
ATOM    933  N   LEU A  73     -13.652  -3.281  10.617  1.00 21.03           N  
ANISOU  933  N   LEU A  73     3214   2233   2545   -133     30     36
ATOM    934  CA  LEU A  73     -12.441  -4.100  10.578  1.00 18.63           C  
ANISOU  934  CA  LEU A  73     2875   1944   2258   -125     24     39
ATOM    935  C   LEU A  73     -11.615  -3.768  11.825  1.00 20.84           C  
ANISOU  935  C   LEU A  73     3156   2226   2535   -136     10     41
ATOM    936  O   LEU A  73     -11.705  -2.739  12.480  1.00 22.22           O  
ANISOU  936  O   LEU A  73     3359   2388   2694   -136      3     39
ATOM    937  CB  LEU A  73     -11.739  -3.876   9.285  1.00 18.95           C  
ANISOU  937  CB  LEU A  73     2915   1984   2301    -99     19     36
ATOM    938  CG  LEU A  73     -12.638  -4.269   8.089  1.00 20.18           C  
ANISOU  938  CG  LEU A  73     3070   2137   2459    -87     30     33
ATOM    939  CD1 LEU A  73     -11.971  -4.100   6.725  1.00 19.68           C  
ANISOU  939  CD1 LEU A  73     3010   2073   2394    -65     23     29
ATOM    940  CD2 LEU A  73     -13.040  -5.751   8.305  1.00 21.19           C  
ANISOU  940  CD2 LEU A  73     3170   2276   2603    -92     43     37
ATOM    941  H   LEU A  73     -13.612  -2.454  10.037  1.00 21.03           H  
ATOM    942  HA  LEU A  73     -12.736  -5.143  10.698  1.00 18.63           H  
ATOM    943  HB3 LEU A  73     -10.795  -4.405   9.263  1.00 18.95           H  
ATOM    944  HB2 LEU A  73     -11.472  -2.821   9.195  1.00 18.95           H  
ATOM    945  HG  LEU A  73     -13.529  -3.667   8.081  1.00 20.18           H  
ATOM    946 HD11 LEU A  73     -11.096  -3.454   6.791  1.00 19.68           H  
ATOM    947 HD12 LEU A  73     -11.636  -5.045   6.295  1.00 19.68           H  
ATOM    948 HD13 LEU A  73     -12.656  -3.640   6.013  1.00 19.68           H  
ATOM    949 HD21 LEU A  73     -13.252  -6.194   7.337  1.00 21.19           H  
ATOM    950 HD22 LEU A  73     -12.246  -6.331   8.772  1.00 21.19           H  
ATOM    951 HD23 LEU A  73     -13.953  -5.844   8.895  1.00 21.19           H  
ATOM    952  N   SER A  74     -10.814  -4.731  12.163  1.00 17.14           N  
ANISOU  952  N   SER A  74     2658   1774   2080   -146      7     47
ATOM    953  CA  SER A  74     -10.084  -4.710  13.403  1.00 18.55           C  
ANISOU  953  CA  SER A  74     2838   1955   2255   -159     -7     49
ATOM    954  C   SER A  74      -8.790  -5.482  13.264  1.00 17.09           C  
ANISOU  954  C   SER A  74     2618   1787   2088   -154    -14     54
ATOM    955  O   SER A  74      -8.717  -6.578  13.744  1.00 19.69           O  
ANISOU  955  O   SER A  74     2919   2131   2430   -162     -8     59
ATOM    956  CB  SER A  74     -11.066  -5.248  14.513  1.00 20.70           C  
ANISOU  956  CB  SER A  74     3119   2226   2518   -191     -5     52
ATOM    957  OG  SER A  74     -10.599  -4.827  15.853  1.00 25.25           O  
ANISOU  957  OG  SER A  74     3700   2804   3089   -207    -20     54
ATOM    958  H   SER A  74     -10.755  -5.578  11.613  1.00 17.14           H  
ATOM    959  HA  SER A  74      -9.791  -3.689  13.659  1.00 18.55           H  
ATOM    960  HB3 SER A  74     -11.174  -6.333  14.477  1.00 20.70           H  
ATOM    961  HB2 SER A  74     -12.069  -4.836  14.391  1.00 20.70           H  
ATOM    962  HG  SER A  74     -10.751  -3.883  15.946  1.00 25.25           H  
ATOM    963  N   HIS A  75      -7.779  -4.959  12.565  1.00 15.42           N  
ANISOU  963  N   HIS A  75     2410   1574   1876   -142    -26     54
ATOM    964  CA  HIS A  75      -6.437  -5.435  12.423  1.00 14.70           C  
ANISOU  964  CA  HIS A  75     2292   1497   1798   -137    -35     58
ATOM    965  C   HIS A  75      -5.450  -4.299  12.735  1.00 13.82           C  
ANISOU  965  C   HIS A  75     2196   1377   1676   -135    -49     57
ATOM    966  O   HIS A  75      -5.853  -3.098  12.675  1.00 14.94           O  
ANISOU  966  O   HIS A  75     2362   1507   1808   -124    -48     52
ATOM    967  CB  HIS A  75      -6.508  -5.805  10.928  1.00 14.20           C  
ANISOU  967  CB  HIS A  75     2210   1439   1748   -114    -26     58
ATOM    968  CG  HIS A  75      -5.466  -6.746  10.543  1.00 14.95           C  
ANISOU  968  CG  HIS A  75     2279   1547   1856   -108    -33     64
ATOM    969  ND1 HIS A  75      -4.239  -6.354  10.080  1.00 16.03           N  
ANISOU  969  ND1 HIS A  75     2419   1681   1991    -99    -45     64
ATOM    970  CD2 HIS A  75      -5.457  -8.143  10.732  1.00 15.64           C  
ANISOU  970  CD2 HIS A  75     2337   1649   1956   -109    -31     70
ATOM    971  CE1 HIS A  75      -3.581  -7.473   9.896  1.00 16.53           C  
ANISOU  971  CE1 HIS A  75     2460   1757   2066    -95    -50     70
ATOM    972  NE2 HIS A  75      -4.227  -8.596  10.199  1.00 17.70           N  
ANISOU  972  NE2 HIS A  75     2586   1916   2223    -99    -42     74
ATOM    973  H   HIS A  75      -7.920  -4.040  12.169  1.00 15.42           H  
ATOM    974  HA  HIS A  75      -6.251  -6.305  13.056  1.00 14.70           H  
ATOM    975  HB3 HIS A  75      -6.462  -4.916  10.300  1.00 14.20           H  
ATOM    976  HB2 HIS A  75      -7.444  -6.303  10.685  1.00 14.20           H  
ATOM    977  HD2 HIS A  75      -6.203  -8.816  11.128  1.00 15.64           H  
ATOM    978  HE1 HIS A  75      -2.570  -7.489   9.520  1.00 16.53           H  
ATOM    979  HE2 HIS A  75      -3.887  -9.545  10.132  1.00 17.70           H  
ATOM    980  N   GLU A  76      -4.220  -4.558  13.218  1.00 14.81           N  
ANISOU  980  N   GLU A  76     2308   1513   1807   -144    -61     63
ATOM    981  CA  GLU A  76      -3.242  -3.530  13.693  1.00 16.04           C  
ANISOU  981  CA  GLU A  76     2481   1662   1953   -146    -74     62
ATOM    982  C   GLU A  76      -2.473  -2.957  12.482  1.00 14.98           C  
ANISOU  982  C   GLU A  76     2352   1520   1818   -121    -72     57
ATOM    983  O   GLU A  76      -1.892  -1.881  12.580  1.00 15.84           O  
ANISOU  983  O   GLU A  76     2482   1620   1917   -119    -78     54
ATOM    984  CB  GLU A  76      -2.358  -4.165  14.786  1.00  0.00           C  
ATOM    985  CG  GLU A  76      -1.337  -3.252  15.422  1.00  0.00           C  
ATOM    986  CD  GLU A  76      -0.667  -3.897  16.693  1.00  0.00           C  
ATOM    987  OE1 GLU A  76      -0.412  -5.120  16.678  1.00  0.00           O  
ATOM    988  OE2 GLU A  76      -0.074  -3.089  17.480  1.00  0.00           O1-
ATOM    989  H   GLU A  76      -3.926  -5.519  13.319  1.00 14.81           H  
ATOM    990  HA  GLU A  76      -3.790  -2.704  14.149  1.00 16.04           H  
ATOM    991  HB3 GLU A  76      -1.869  -5.043  14.368  1.00  0.00           H  
ATOM    992  HB2 GLU A  76      -3.019  -4.546  15.568  1.00  0.00           H  
ATOM    993  HG3 GLU A  76      -1.813  -2.315  15.713  1.00  0.00           H  
ATOM    994  HG2 GLU A  76      -0.551  -2.999  14.709  1.00  0.00           H  
ATOM    995  N   LYS A  77      -2.555  -3.649  11.368  1.00 13.27           N  
ANISOU  995  N   LYS A  77     2118   1310   1614   -104    -64     57
ATOM    996  CA  LYS A  77      -1.680  -3.462  10.252  1.00 12.64           C  
ANISOU  996  CA  LYS A  77     2042   1227   1534    -85    -62     52
ATOM    997  C   LYS A  77      -2.465  -2.959   9.024  1.00 12.05           C  
ANISOU  997  C   LYS A  77     1976   1146   1455    -72    -50     45
ATOM    998  O   LYS A  77      -1.865  -2.474   8.066  1.00 11.91           O  
ANISOU  998  O   LYS A  77     1960   1128   1438    -58    -47     41
ATOM    999  CB  LYS A  77      -0.861  -4.727   9.891  1.00 12.99           C  
ANISOU  999  CB  LYS A  77     2065   1280   1591    -75    -63     56
ATOM   1000  CG  LYS A  77      -0.192  -5.442  11.010  1.00 14.36           C  
ANISOU 1000  CG  LYS A  77     2226   1461   1769    -84    -76     63
ATOM   1001  CD  LYS A  77       0.775  -4.620  12.004  1.00 14.15           C  
ANISOU 1001  CD  LYS A  77     2218   1427   1730    -91    -88     63
ATOM   1002  CE  LYS A  77       1.122  -5.337  13.331  1.00 17.23           C  
ANISOU 1002  CE  LYS A  77     2600   1825   2123   -103   -104     70
ATOM   1003  NZ  LYS A  77       1.960  -6.613  13.134  1.00 19.45           N1+
ANISOU 1003  NZ  LYS A  77     2864   2113   2414    -91   -108     75
ATOM   1004  H   LYS A  77      -3.123  -4.484  11.348  1.00 13.27           H  
ATOM   1005  HA  LYS A  77      -0.950  -2.684  10.460  1.00 12.64           H  
ATOM   1006  HB3 LYS A  77      -0.107  -4.456   9.150  1.00 12.99           H  
ATOM   1007  HB2 LYS A  77      -1.517  -5.444   9.399  1.00 12.99           H  
ATOM   1008  HG3 LYS A  77       0.379  -6.269  10.585  1.00 14.36           H  
ATOM   1009  HG2 LYS A  77      -0.967  -5.919  11.612  1.00 14.36           H  
ATOM   1010  HD3 LYS A  77       0.329  -3.656  12.243  1.00 14.15           H  
ATOM   1011  HD2 LYS A  77       1.697  -4.378  11.474  1.00 14.15           H  
ATOM   1012  HE3 LYS A  77       0.214  -5.606  13.866  1.00 17.23           H  
ATOM   1013  HE2 LYS A  77       1.681  -4.662  13.978  1.00 17.23           H  
ATOM   1014  HZ1 LYS A  77       2.179  -7.015  14.034  1.00 19.45           H  
ATOM   1015  HZ2 LYS A  77       1.449  -7.296  12.585  1.00 19.45           H  
ATOM   1016  HZ3 LYS A  77       2.818  -6.386  12.646  1.00 19.45           H  
ATOM   1017  N   LEU A  78      -3.811  -2.798   9.166  1.00 13.16           N  
ANISOU 1017  N   LEU A  78     2130   1281   1589    -79    -46     44
ATOM   1018  CA  LEU A  78      -4.598  -1.751   8.489  1.00 13.64           C  
ANISOU 1018  CA  LEU A  78     2204   1336   1644    -68    -38     38
ATOM   1019  C   LEU A  78      -4.517  -0.456   9.379  1.00 13.43           C  
ANISOU 1019  C   LEU A  78     2206   1296   1600    -69    -42     35
ATOM   1020  O   LEU A  78      -4.672  -0.608  10.634  1.00 15.29           O  
ANISOU 1020  O   LEU A  78     2454   1528   1829    -87    -45     37
ATOM   1021  CB  LEU A  78      -6.110  -2.246   8.458  1.00 16.77           C  
ANISOU 1021  CB  LEU A  78     2593   1733   2045    -74    -28     40
ATOM   1022  CG  LEU A  78      -6.442  -3.121   7.280  1.00 16.90           C  
ANISOU 1022  CG  LEU A  78     2616   1746   2059    -62    -19     35
ATOM   1023  CD1 LEU A  78      -5.649  -4.407   7.317  1.00 14.77           C  
ANISOU 1023  CD1 LEU A  78     2334   1481   1797    -47    -16     33
ATOM   1024  CD2 LEU A  78      -8.008  -3.506   7.335  1.00 18.16           C  
ANISOU 1024  CD2 LEU A  78     2773   1906   2223    -72     -8     38
ATOM   1025  H   LEU A  78      -4.246  -3.172   9.997  1.00 13.16           H  
ATOM   1026  HA  LEU A  78      -4.230  -1.549   7.481  1.00 13.64           H  
ATOM   1027  HB3 LEU A  78      -6.758  -1.370   8.392  1.00 16.77           H  
ATOM   1028  HB2 LEU A  78      -6.373  -2.731   9.400  1.00 16.77           H  
ATOM   1029  HG  LEU A  78      -6.236  -2.592   6.349  1.00 16.90           H  
ATOM   1030 HD11 LEU A  78      -6.151  -5.229   6.807  1.00 14.77           H  
ATOM   1031 HD12 LEU A  78      -4.692  -4.278   6.809  1.00 14.77           H  
ATOM   1032 HD13 LEU A  78      -5.438  -4.740   8.328  1.00 14.77           H  
ATOM   1033 HD21 LEU A  78      -8.501  -3.086   8.213  1.00 18.16           H  
ATOM   1034 HD22 LEU A  78      -8.522  -3.106   6.461  1.00 18.16           H  
ATOM   1035 HD23 LEU A  78      -8.198  -4.573   7.352  1.00 18.16           H  
ATOM   1036  N   VAL A  79      -4.403   0.708   8.711  1.00 12.11           N  
ANISOU 1036  N   VAL A  79     2051   1126   1425    -53    -41     29
ATOM   1037  CA  VAL A  79      -4.455   1.999   9.366  1.00 14.20           C  
ANISOU 1037  CA  VAL A  79     2346   1377   1672    -49    -44     25
ATOM   1038  C   VAL A  79      -5.795   2.240  10.056  1.00 14.57           C  
ANISOU 1038  C   VAL A  79     2410   1415   1711    -56    -39     26
ATOM   1039  O   VAL A  79      -6.821   2.023   9.341  1.00 16.84           O  
ANISOU 1039  O   VAL A  79     2693   1704   2002    -51    -33     25
ATOM   1040  CB  VAL A  79      -4.102   3.091   8.367  1.00 15.09           C  
ANISOU 1040  CB  VAL A  79     2462   1491   1779    -25    -43     19
ATOM   1041  CG1 VAL A  79      -4.022   4.447   9.157  1.00 18.00           C  
ANISOU 1041  CG1 VAL A  79     2863   1848   2130    -15    -44     15
ATOM   1042  CG2 VAL A  79      -2.749   2.848   7.574  1.00 16.72           C  
ANISOU 1042  CG2 VAL A  79     2654   1706   1991    -21    -45     18
ATOM   1043  H   VAL A  79      -4.314   0.711   7.705  1.00 12.11           H  
ATOM   1044  HA  VAL A  79      -3.682   1.984  10.136  1.00 14.20           H  
ATOM   1045  HB  VAL A  79      -4.899   3.166   7.628  1.00 15.09           H  
ATOM   1046 HG11 VAL A  79      -4.983   4.768   9.553  1.00 18.00           H  
ATOM   1047 HG12 VAL A  79      -3.316   4.371   9.982  1.00 18.00           H  
ATOM   1048 HG13 VAL A  79      -3.654   5.250   8.522  1.00 18.00           H  
ATOM   1049 HG21 VAL A  79      -2.724   1.888   7.074  1.00 16.72           H  
ATOM   1050 HG22 VAL A  79      -2.606   3.616   6.815  1.00 16.72           H  
ATOM   1051 HG23 VAL A  79      -1.894   2.886   8.247  1.00 16.72           H  
ATOM   1052  N   GLN A  80      -5.900   2.735  11.318  1.00 17.24           N  
ANISOU 1052  N   GLN A  80     2772   1743   2037    -71    -42     28
ATOM   1053  CA  GLN A  80      -7.183   3.037  11.916  1.00 18.86           C  
ANISOU 1053  CA  GLN A  80     2999   1936   2231    -84    -37     28
ATOM   1054  C   GLN A  80      -7.828   4.279  11.271  1.00 16.32           C  
ANISOU 1054  C   GLN A  80     2708   1601   1893    -64    -35     23
ATOM   1055  O   GLN A  80      -7.185   5.336  11.090  1.00 19.22           O  
ANISOU 1055  O   GLN A  80     3093   1961   2249    -50    -40     20
ATOM   1056  CB  GLN A  80      -6.986   3.144  13.461  1.00 22.96           C  
ANISOU 1056  CB  GLN A  80     3536   2447   2739   -110    -42     32
ATOM   1057  CG  GLN A  80      -8.274   3.437  14.409  1.00 28.27           C  
ANISOU 1057  CG  GLN A  80     4230   3110   3402   -128    -35     32
ATOM   1058  CD  GLN A  80      -7.964   3.605  15.870  1.00 35.18           C  
ANISOU 1058  CD  GLN A  80     5120   3979   4266   -161    -39     36
ATOM   1059  OE1 GLN A  80      -6.840   4.040  16.273  1.00 42.10           O  
ANISOU 1059  OE1 GLN A  80     6019   4846   5131   -180    -33     36
ATOM   1060  NE2 GLN A  80      -8.937   3.249  16.707  1.00 35.87           N  
ANISOU 1060  NE2 GLN A  80     5199   4073   4357   -171    -49     39
ATOM   1061  H   GLN A  80      -5.064   2.940  11.860  1.00 17.24           H  
ATOM   1062  HA  GLN A  80      -7.841   2.183  11.744  1.00 18.86           H  
ATOM   1063  HB3 GLN A  80      -6.251   3.925  13.655  1.00 22.96           H  
ATOM   1064  HB2 GLN A  80      -6.523   2.220  13.809  1.00 22.96           H  
ATOM   1065  HG3 GLN A  80      -9.017   2.651  14.265  1.00 28.27           H  
ATOM   1066  HG2 GLN A  80      -8.732   4.370  14.090  1.00 28.27           H  
ATOM   1067 HE22 GLN A  80      -8.798   3.328  17.703  1.00 35.87           H  
ATOM   1068 HE21 GLN A  80      -9.818   2.906  16.353  1.00 35.87           H  
ATOM   1069  N   LEU A  81      -9.107   4.183  11.001  1.00 19.52           N  
ANISOU 1069  N   LEU A  81     3118   2004   2297    -61    -29     22
ATOM   1070  CA  LEU A  81      -9.980   5.259  10.664  1.00 19.51           C  
ANISOU 1070  CA  LEU A  81     3148   1988   2277    -43    -28     18
ATOM   1071  C   LEU A  81     -10.478   5.902  12.005  1.00 21.73           C  
ANISOU 1071  C   LEU A  81     3466   2250   2540    -64    -25     19
ATOM   1072  O   LEU A  81     -10.811   5.105  12.914  1.00 27.34           O  
ANISOU 1072  O   LEU A  81     4173   2961   3254    -88    -19     22
ATOM   1073  CB  LEU A  81     -11.168   4.786   9.694  1.00 22.98           C  
ANISOU 1073  CB  LEU A  81     3577   2432   2722    -34    -22     16
ATOM   1074  CG  LEU A  81     -10.800   4.243   8.197  1.00 26.55           C  
ANISOU 1074  CG  LEU A  81     4065   2868   3154    -19    -22     13
ATOM   1075  CD1 LEU A  81     -10.293   2.830   8.314  1.00 27.48           C  
ANISOU 1075  CD1 LEU A  81     4190   2986   3263     12    -31      9
ATOM   1076  CD2 LEU A  81     -11.934   4.509   7.150  1.00 32.75           C  
ANISOU 1076  CD2 LEU A  81     4842   3657   3946    -17    -16     12
ATOM   1077  H   LEU A  81      -9.568   3.302  11.171  1.00 19.52           H  
ATOM   1078  HA  LEU A  81      -9.422   6.023  10.120  1.00 19.51           H  
ATOM   1079  HB3 LEU A  81     -11.807   5.661   9.563  1.00 22.98           H  
ATOM   1080  HB2 LEU A  81     -11.797   4.059  10.207  1.00 22.98           H  
ATOM   1081  HG  LEU A  81      -9.956   4.846   7.857  1.00 26.55           H  
ATOM   1082 HD11 LEU A  81      -9.219   2.788   8.131  1.00 27.48           H  
ATOM   1083 HD12 LEU A  81     -10.472   2.393   9.296  1.00 27.48           H  
ATOM   1084 HD13 LEU A  81     -10.765   2.169   7.587  1.00 27.48           H  
ATOM   1085 HD21 LEU A  81     -11.654   5.308   6.464  1.00 32.75           H  
ATOM   1086 HD22 LEU A  81     -12.152   3.626   6.548  1.00 32.75           H  
ATOM   1087 HD23 LEU A  81     -12.866   4.804   7.634  1.00 32.75           H  
ATOM   1088  N   TYR A  82     -10.704   7.198  12.053  1.00 19.29           N  
ANISOU 1088  N   TYR A  82     3192   1925   2211    -56    -30     18
ATOM   1089  CA  TYR A  82     -11.413   7.861  13.081  1.00 21.15           C  
ANISOU 1089  CA  TYR A  82     3472   2139   2424    -76    -28     19
ATOM   1090  C   TYR A  82     -12.796   8.366  12.541  1.00 20.45           C  
ANISOU 1090  C   TYR A  82     3416   2036   2320    -66    -23     17
ATOM   1091  O   TYR A  82     -13.346   9.251  13.190  1.00 26.86           O  
ANISOU 1091  O   TYR A  82     4253   2833   3119    -92    -17     18
ATOM   1092  CB  TYR A  82     -10.580   8.886  13.821  1.00 20.42           C  
ANISOU 1092  CB  TYR A  82     3409   2034   2316    -69    -34     18
ATOM   1093  CG  TYR A  82      -9.489   8.414  14.687  1.00 21.95           C  
ANISOU 1093  CG  TYR A  82     3582   2239   2520    -84    -39     21
ATOM   1094  CD1 TYR A  82      -9.433   8.972  15.986  1.00 24.35           C  
ANISOU 1094  CD1 TYR A  82     3863   2553   2836   -117    -39     25
ATOM   1095  CD2 TYR A  82      -8.338   7.686  14.287  1.00 21.82           C  
ANISOU 1095  CD2 TYR A  82     3569   2221   2499    -64    -44     19
ATOM   1096  CE1 TYR A  82      -8.278   8.823  16.791  1.00 28.23           C  
ANISOU 1096  CE1 TYR A  82     4339   3053   3335   -130    -47     28
ATOM   1097  CE2 TYR A  82      -7.210   7.417  15.079  1.00 24.04           C  
ANISOU 1097  CE2 TYR A  82     3838   2509   2787    -77    -49     21
ATOM   1098  CZ  TYR A  82      -7.203   8.027  16.368  1.00 26.45           C  
ANISOU 1098  CZ  TYR A  82     4122   2824   3104   -111    -52     26
ATOM   1099  OH  TYR A  82      -6.079   8.067  17.174  1.00 30.71           O  
ANISOU 1099  OH  TYR A  82     4650   3370   3649   -123    -59     28
ATOM   1100  H   TYR A  82     -10.475   7.772  11.248  1.00 19.29           H  
ATOM   1101  HA  TYR A  82     -11.710   7.145  13.850  1.00 21.15           H  
ATOM   1102  HB3 TYR A  82     -11.243   9.500  14.432  1.00 20.42           H  
ATOM   1103  HB2 TYR A  82     -10.149   9.582  13.101  1.00 20.42           H  
ATOM   1104  HD1 TYR A  82     -10.233   9.599  16.352  1.00 24.35           H  
ATOM   1105  HD2 TYR A  82      -8.321   7.281  13.290  1.00 21.82           H  
ATOM   1106  HE1 TYR A  82      -8.237   9.325  17.747  1.00 28.23           H  
ATOM   1107  HE2 TYR A  82      -6.399   6.822  14.708  1.00 24.04           H  
ATOM   1108  HH  TYR A  82      -6.185   8.625  17.947  1.00 30.71           H  
ATOM   1109  N   GLY A  83     -13.339   7.718  11.451  1.00 19.44           N  
ANISOU 1109  N   GLY A  83     3286   1910   2192    -33    -25     13
ATOM   1110  CA  GLY A  83     -14.572   8.056  10.872  1.00 18.40           C  
ANISOU 1110  CA  GLY A  83     3185   1763   2043    -21    -23     11
ATOM   1111  C   GLY A  83     -14.407   8.774   9.524  1.00 17.05           C  
ANISOU 1111  C   GLY A  83     3014   1597   1869     20    -30      8
ATOM   1112  O   GLY A  83     -13.240   8.959   9.097  1.00 18.41           O  
ANISOU 1112  O   GLY A  83     3158   1785   2054     37    -35      6
ATOM   1113  H   GLY A  83     -12.815   6.977  11.010  1.00 19.44           H  
ATOM   1114  HA3 GLY A  83     -15.184   8.663  11.541  1.00 18.40           H  
ATOM   1115  HA2 GLY A  83     -15.123   7.134  10.690  1.00 18.40           H  
ATOM   1116  N   VAL A  84     -15.570   9.058   8.946  1.00 16.87           N  
ANISOU 1116  N   VAL A  84     3022   1560   1829     36    -31      6
ATOM   1117  CA  VAL A  84     -15.605   9.741   7.686  1.00 16.28           C  
ANISOU 1117  CA  VAL A  84     2948   1489   1748     76    -40      3
ATOM   1118  C   VAL A  84     -16.610  10.836   7.702  1.00 16.72           C  
ANISOU 1118  C   VAL A  84     3062   1518   1773     95    -43      2
ATOM   1119  O   VAL A  84     -17.689  10.447   8.147  1.00 21.10           O  
ANISOU 1119  O   VAL A  84     3657   2050   2311     73    -37      4
ATOM   1120  CB  VAL A  84     -15.932   8.815   6.435  1.00 18.80           C  
ANISOU 1120  CB  VAL A  84     3244   1821   2079     78    -40      2
ATOM   1121  CG1 VAL A  84     -16.110   9.455   5.064  1.00 24.17           C  
ANISOU 1121  CG1 VAL A  84     3924   2508   2752    116    -51     -1
ATOM   1122  CG2 VAL A  84     -14.904   7.644   6.188  1.00 19.36           C  
ANISOU 1122  CG2 VAL A  84     3260   1917   2178     65    -38      2
ATOM   1123  H   VAL A  84     -16.455   8.873   9.405  1.00 16.87           H  
ATOM   1124  HA  VAL A  84     -14.645  10.221   7.489  1.00 16.28           H  
ATOM   1125  HB  VAL A  84     -16.883   8.331   6.661  1.00 18.80           H  
ATOM   1126 HG11 VAL A  84     -16.359   8.716   4.302  1.00 24.17           H  
ATOM   1127 HG12 VAL A  84     -16.913  10.191   5.055  1.00 24.17           H  
ATOM   1128 HG13 VAL A  84     -15.198   9.963   4.748  1.00 24.17           H  
ATOM   1129 HG21 VAL A  84     -13.919   8.035   5.937  1.00 19.36           H  
ATOM   1130 HG22 VAL A  84     -14.796   7.022   7.077  1.00 19.36           H  
ATOM   1131 HG23 VAL A  84     -15.222   6.988   5.378  1.00 19.36           H  
ATOM   1132  N   CYS A  85     -16.276  12.058   7.333  1.00 16.47           N  
ANISOU 1132  N   CYS A  85     3034   1491   1734    134    -52     -1
ATOM   1133  CA  CYS A  85     -17.139  13.179   7.180  1.00 17.97           C  
ANISOU 1133  CA  CYS A  85     3277   1657   1894    162    -56     -1
ATOM   1134  C   CYS A  85     -17.796  13.163   5.798  1.00 19.90           C  
ANISOU 1134  C   CYS A  85     3511   1914   2138    193    -66     -3
ATOM   1135  O   CYS A  85     -17.228  13.587   4.805  1.00 21.93           O  
ANISOU 1135  O   CYS A  85     3734   2195   2405    223    -74     -6
ATOM   1136  CB  CYS A  85     -16.434  14.565   7.325  1.00 18.27           C  
ANISOU 1136  CB  CYS A  85     3330   1691   1920    187    -58     -3
ATOM   1137  SG  CYS A  85     -15.575  14.535   8.975  1.00 19.63           S  
ANISOU 1137  SG  CYS A  85     3505   1857   2097    155    -50     -1
ATOM   1138  H   CYS A  85     -15.331  12.213   7.002  1.00 16.47           H  
ATOM   1139  HA  CYS A  85     -17.920  13.123   7.941  1.00 17.97           H  
ATOM   1140  HB3 CYS A  85     -17.146  15.390   7.293  1.00 18.27           H  
ATOM   1141  HB2 CYS A  85     -15.684  14.727   6.552  1.00 18.27           H  
ATOM   1142  HG  CYS A  85     -16.678  14.430   9.725  1.00 19.63           H  
ATOM   1143  N   THR A  86     -19.080  12.827   5.711  1.00 23.35           N  
ANISOU 1143  N   THR A  86     3980   2332   2558    188    -66     -2
ATOM   1144  CA  THR A  86     -19.953  12.676   4.540  1.00 27.17           C  
ANISOU 1144  CA  THR A  86     4455   2826   3042    211    -76     -4
ATOM   1145  C   THR A  86     -20.846  13.952   4.296  1.00 30.72           C  
ANISOU 1145  C   THR A  86     4960   3252   3459    243    -85     -4
ATOM   1146  O   THR A  86     -21.293  14.187   3.166  1.00 31.68           O  
ANISOU 1146  O   THR A  86     5081   3378   3576    258    -94     -4
ATOM   1147  CB  THR A  86     -20.751  11.375   4.603  1.00 28.53           C  
ANISOU 1147  CB  THR A  86     4610   3002   3228    178    -69     -3
ATOM   1148  OG1 THR A  86     -21.771  11.385   5.601  1.00 33.22           O  
ANISOU 1148  OG1 THR A  86     5252   3567   3804    152    -59     -1
ATOM   1149  CG2 THR A  86     -19.949  10.068   4.867  1.00 27.93           C  
ANISOU 1149  CG2 THR A  86     4482   2948   3182    148    -60     -2
ATOM   1150  H   THR A  86     -19.525  12.531   6.568  1.00 23.35           H  
ATOM   1151  HA  THR A  86     -19.312  12.599   3.660  1.00 27.17           H  
ATOM   1152  HB  THR A  86     -21.257  11.256   3.644  1.00 28.53           H  
ATOM   1153  HG1 THR A  86     -22.153  10.506   5.657  1.00 33.22           H  
ATOM   1154 HG21 THR A  86     -20.589   9.192   4.764  1.00 27.93           H  
ATOM   1155 HG22 THR A  86     -19.132   9.969   4.154  1.00 27.93           H  
ATOM   1156 HG23 THR A  86     -19.516  10.051   5.867  1.00 27.93           H  
ATOM   1157  N   LYS A  87     -21.215  14.590   5.394  1.00 33.42           N  
ANISOU 1157  N   LYS A  87     5352   3568   3777    253    -82     -3
ATOM   1158  CA  LYS A  87     -22.332  15.549   5.527  1.00 36.05           C  
ANISOU 1158  CA  LYS A  87     5745   3874   4077    280    -89     -2
ATOM   1159  C   LYS A  87     -21.865  16.998   5.234  1.00 44.32           C  
ANISOU 1159  C   LYS A  87     6791   4932   5116    336   -103     -4
ATOM   1160  O   LYS A  87     -22.026  17.884   6.041  1.00 52.92           O  
ANISOU 1160  O   LYS A  87     7934   5998   6176    369   -108     -3
ATOM   1161  CB  LYS A  87     -22.940  15.357   6.948  1.00  0.00           C  
ATOM   1162  CG  LYS A  87     -23.397  13.947   7.237  1.00  0.00           C  
ATOM   1163  CD  LYS A  87     -24.183  13.811   8.605  1.00  0.00           C  
ATOM   1164  CE  LYS A  87     -24.776  12.445   8.821  1.00  0.00           C  
ATOM   1165  NZ  LYS A  87     -25.527  12.460  10.109  1.00  0.00           N1+
ATOM   1166  H   LYS A  87     -20.805  14.298   6.268  1.00 33.42           H  
ATOM   1167  HA  LYS A  87     -23.104  15.304   4.794  1.00 36.05           H  
ATOM   1168  HB3 LYS A  87     -23.789  16.034   7.058  1.00  0.00           H  
ATOM   1169  HB2 LYS A  87     -22.214  15.655   7.706  1.00  0.00           H  
ATOM   1170  HG3 LYS A  87     -22.537  13.279   7.276  1.00  0.00           H  
ATOM   1171  HG2 LYS A  87     -24.026  13.594   6.419  1.00  0.00           H  
ATOM   1172  HD3 LYS A  87     -24.968  14.569   8.631  1.00  0.00           H  
ATOM   1173  HD2 LYS A  87     -23.499  14.053   9.421  1.00  0.00           H  
ATOM   1174  HE3 LYS A  87     -23.988  11.693   8.860  1.00  0.00           H  
ATOM   1175  HE2 LYS A  87     -25.453  12.174   8.010  1.00  0.00           H  
ATOM   1176  HZ1 LYS A  87     -26.298  13.109  10.056  1.00  0.00           H  
ATOM   1177  HZ2 LYS A  87     -25.873  11.526  10.292  1.00  0.00           H  
ATOM   1178  HZ3 LYS A  87     -24.904  12.726  10.858  1.00  0.00           H  
ATOM   1179  N   GLN A  88     -21.176  17.043   4.032  1.00 42.24           N  
ANISOU 1179  N   GLN A  88     6467   4704   4879    347   -106     -6
ATOM   1180  CA  GLN A  88     -20.339  18.135   3.450  1.00 42.80           C  
ANISOU 1180  CA  GLN A  88     6521   4795   4948    398   -118     -8
ATOM   1181  C   GLN A  88     -19.902  17.733   2.026  1.00 39.98           C  
ANISOU 1181  C   GLN A  88     6089   4479   4621    395   -124    -10
ATOM   1182  O   GLN A  88     -19.620  16.556   1.685  1.00 44.06           O  
ANISOU 1182  O   GLN A  88     6576   5006   5159    357   -118    -10
ATOM   1183  CB  GLN A  88     -19.196  18.480   4.377  1.00  0.00           C  
ATOM   1184  CG  GLN A  88     -18.163  17.399   4.737  1.00  0.00           C  
ATOM   1185  CD  GLN A  88     -16.856  17.900   5.334  1.00  0.00           C  
ATOM   1186  OE1 GLN A  88     -16.751  19.024   5.940  1.00  0.00           O  
ATOM   1187  NE2 GLN A  88     -15.849  17.091   5.107  1.00  0.00           N  
ATOM   1188  H   GLN A  88     -21.139  16.184   3.497  1.00 42.24           H  
ATOM   1189  HA  GLN A  88     -20.987  19.009   3.363  1.00 42.80           H  
ATOM   1190  HB3 GLN A  88     -19.594  18.902   5.301  1.00  0.00           H  
ATOM   1191  HB2 GLN A  88     -18.657  19.309   3.914  1.00  0.00           H  
ATOM   1192  HG3 GLN A  88     -17.937  16.811   3.848  1.00  0.00           H  
ATOM   1193  HG2 GLN A  88     -18.610  16.696   5.441  1.00  0.00           H  
ATOM   1194 HE22 GLN A  88     -14.919  17.336   5.418  1.00  0.00           H  
ATOM   1195 HE21 GLN A  88     -15.986  16.247   4.572  1.00  0.00           H  
ATOM   1196  N   ARG A  89     -19.627  18.831   1.236  1.00 37.29           N  
ANISOU 1196  N   ARG A  89     5720   4165   4284    436   -135    -13
ATOM   1197  CA  ARG A  89     -18.852  18.788   0.042  1.00 38.83           C  
ANISOU 1197  CA  ARG A  89     5848   4400   4506    430   -138    -15
ATOM   1198  C   ARG A  89     -17.647  19.814   0.222  1.00 38.27           C  
ANISOU 1198  C   ARG A  89     5758   4345   4436    464   -138    -18
ATOM   1199  O   ARG A  89     -17.986  20.920   0.646  1.00 48.92           O  
ANISOU 1199  O   ARG A  89     7143   5683   5764    504   -142    -17
ATOM   1200  CB  ARG A  89     -19.653  19.179  -1.193  1.00  0.00           C  
ATOM   1201  CG  ARG A  89     -21.125  18.622  -1.311  1.00  0.00           C  
ATOM   1202  CD  ARG A  89     -21.836  18.907  -2.645  1.00  0.00           C  
ATOM   1203  NE  ARG A  89     -22.310  20.240  -2.928  1.00  0.00           N  
ATOM   1204  CZ  ARG A  89     -21.664  21.401  -3.236  1.00  0.00           C  
ATOM   1205  NH1 ARG A  89     -20.380  21.472  -3.640  1.00  0.00           N  
ATOM   1206  NH2 ARG A  89     -22.211  22.561  -3.139  1.00  0.00           N1+
ATOM   1207  H   ARG A  89     -19.820  19.758   1.588  1.00 37.29           H  
ATOM   1208  HA  ARG A  89     -18.470  17.782  -0.126  1.00 38.83           H  
ATOM   1209  HB3 ARG A  89     -19.084  18.897  -2.079  1.00  0.00           H  
ATOM   1210  HB2 ARG A  89     -19.738  20.265  -1.226  1.00  0.00           H  
ATOM   1211  HG3 ARG A  89     -21.700  19.107  -0.521  1.00  0.00           H  
ATOM   1212  HG2 ARG A  89     -21.165  17.555  -1.087  1.00  0.00           H  
ATOM   1213  HD3 ARG A  89     -22.619  18.171  -2.827  1.00  0.00           H  
ATOM   1214  HD2 ARG A  89     -21.105  18.725  -3.433  1.00  0.00           H  
ATOM   1215  HE  ARG A  89     -23.292  20.345  -2.716  1.00  0.00           H  
ATOM   1216 HH12 ARG A  89     -19.936  22.359  -3.826  1.00  0.00           H  
ATOM   1217 HH11 ARG A  89     -19.831  20.631  -3.788  1.00  0.00           H  
ATOM   1218 HH22 ARG A  89     -21.698  23.394  -3.385  1.00  0.00           H  
ATOM   1219 HH21 ARG A  89     -23.161  22.650  -2.808  1.00  0.00           H  
ATOM   1220  N   PRO A  90     -16.370  19.551   0.112  1.00 32.61           N  
ANISOU 1220  N   PRO A  90     4994   3653   3744    447   -129    -20
ATOM   1221  CA  PRO A  90     -15.817  18.202  -0.137  1.00 30.82           C  
ANISOU 1221  CA  PRO A  90     4729   3439   3542    402   -124    -20
ATOM   1222  C   PRO A  90     -15.990  17.263   1.082  1.00 24.76           C  
ANISOU 1222  C   PRO A  90     3990   2642   2774    361   -111    -17
ATOM   1223  O   PRO A  90     -16.202  17.781   2.165  1.00 30.21           O  
ANISOU 1223  O   PRO A  90     4716   3311   3453    362   -102    -16
ATOM   1224  CB  PRO A  90     -14.405  18.530  -0.478  1.00 32.58           C  
ANISOU 1224  CB  PRO A  90     4902   3692   3784    405   -119    -24
ATOM   1225  CG  PRO A  90     -14.058  19.881   0.146  1.00 34.26           C  
ANISOU 1225  CG  PRO A  90     5144   3892   3982    432   -112    -24
ATOM   1226  CD  PRO A  90     -15.337  20.626   0.037  1.00 32.50           C  
ANISOU 1226  CD  PRO A  90     4963   3652   3732    471   -123    -23
ATOM   1227  HA  PRO A  90     -16.302  17.743  -1.001  1.00 30.82           H  
ATOM   1228  HB3 PRO A  90     -14.311  18.603  -1.563  1.00 32.58           H  
ATOM   1229  HB2 PRO A  90     -13.703  17.761  -0.157  1.00 32.58           H  
ATOM   1230  HG3 PRO A  90     -13.217  20.382  -0.335  1.00 34.26           H  
ATOM   1231  HG2 PRO A  90     -13.809  19.735   1.199  1.00 34.26           H  
ATOM   1232  HD2 PRO A  90     -15.431  21.370   0.829  1.00 32.50           H  
ATOM   1233  HD3 PRO A  90     -15.408  21.136  -0.923  1.00 32.50           H  
ATOM   1234  N   ILE A  91     -15.884  15.915   0.828  1.00 22.14           N  
ANISOU 1234  N   ILE A  91     3644   2312   2457    324   -108    -16
ATOM   1235  CA  ILE A  91     -15.826  14.862   1.856  1.00 22.13           C  
ANISOU 1235  CA  ILE A  91     3659   2289   2459    282    -95    -13
ATOM   1236  C   ILE A  91     -14.406  14.678   2.476  1.00 19.82           C  
ANISOU 1236  C   ILE A  91     3338   2008   2185    264    -86    -13
ATOM   1237  O   ILE A  91     -13.381  14.792   1.796  1.00 20.08           O  
ANISOU 1237  O   ILE A  91     3331   2068   2232    276    -88    -16
ATOM   1238  CB  ILE A  91     -16.437  13.508   1.374  1.00 28.76           C  
ANISOU 1238  CB  ILE A  91     4492   3127   3308    251    -92    -11
ATOM   1239  CG1 ILE A  91     -15.711  12.773   0.177  1.00 31.08           C  
ANISOU 1239  CG1 ILE A  91     4731   3451   3627    239    -93    -13
ATOM   1240  CG2 ILE A  91     -17.884  13.754   0.947  1.00 30.92           C  
ANISOU 1240  CG2 ILE A  91     4792   3391   3565    267   -102    -11
ATOM   1241  CD1 ILE A  91     -16.265  11.353  -0.088  1.00 35.60           C  
ANISOU 1241  CD1 ILE A  91     5300   4018   4209    206    -87    -11
ATOM   1242  H   ILE A  91     -15.723  15.603  -0.119  1.00 22.14           H  
ATOM   1243  HA  ILE A  91     -16.457  15.204   2.678  1.00 22.13           H  
ATOM   1244  HB  ILE A  91     -16.446  12.828   2.227  1.00 28.76           H  
ATOM   1245 HG13 ILE A  91     -14.647  12.686   0.392  1.00 31.08           H  
ATOM   1246 HG12 ILE A  91     -15.785  13.371  -0.733  1.00 31.08           H  
ATOM   1247 HG21 ILE A  91     -17.956  14.387   0.061  1.00 30.92           H  
ATOM   1248 HG22 ILE A  91     -18.404  12.823   0.725  1.00 30.92           H  
ATOM   1249 HG23 ILE A  91     -18.445  14.233   1.749  1.00 30.92           H  
ATOM   1250 HD11 ILE A  91     -17.137  11.385  -0.740  1.00 35.60           H  
ATOM   1251 HD12 ILE A  91     -15.514  10.736  -0.581  1.00 35.60           H  
ATOM   1252 HD13 ILE A  91     -16.553  10.851   0.836  1.00 35.60           H  
ATOM   1253  N   PHE A  92     -14.306  14.367   3.795  1.00 17.96           N  
ANISOU 1253  N   PHE A  92     3130   1749   1944    236    -76    -10
ATOM   1254  CA  PHE A  92     -13.021  14.006   4.438  1.00 17.81           C  
ANISOU 1254  CA  PHE A  92     3093   1736   1940    216    -68    -10
ATOM   1255  C   PHE A  92     -13.093  12.640   5.101  1.00 17.71           C  
ANISOU 1255  C   PHE A  92     3063   1723   1943    174    -61     -7
ATOM   1256  O   PHE A  92     -14.139  12.436   5.630  1.00 17.54           O  
ANISOU 1256  O   PHE A  92     3064   1685   1915    153    -58     -5
ATOM   1257  CB  PHE A  92     -12.728  15.063   5.561  1.00 17.83           C  
ANISOU 1257  CB  PHE A  92     3141   1713   1923    217    -63     -8
ATOM   1258  CG  PHE A  92     -12.869  16.589   5.406  1.00 20.06           C  
ANISOU 1258  CG  PHE A  92     3448   1990   2186    260    -67    -11
ATOM   1259  CD1 PHE A  92     -12.646  17.212   4.198  1.00 23.19           C  
ANISOU 1259  CD1 PHE A  92     3817   2409   2585    298    -74    -14
ATOM   1260  CD2 PHE A  92     -13.081  17.373   6.592  1.00 20.96           C  
ANISOU 1260  CD2 PHE A  92     3615   2074   2275    263    -62     -9
ATOM   1261  CE1 PHE A  92     -12.534  18.579   4.171  1.00 23.28           C  
ANISOU 1261  CE1 PHE A  92     3853   2416   2577    341    -77    -16
ATOM   1262  CE2 PHE A  92     -13.080  18.785   6.509  1.00 21.01           C  
ANISOU 1262  CE2 PHE A  92     3648   2073   2262    305    -63    -11
ATOM   1263  CZ  PHE A  92     -12.894  19.339   5.266  1.00 22.87           C  
ANISOU 1263  CZ  PHE A  92     3855   2333   2502    346    -70    -14
ATOM   1264  H   PHE A  92     -15.140  14.226   4.349  1.00 17.96           H  
ATOM   1265  HA  PHE A  92     -12.216  14.000   3.712  1.00 17.81           H  
ATOM   1266  HB3 PHE A  92     -11.700  14.902   5.889  1.00 17.83           H  
ATOM   1267  HB2 PHE A  92     -13.333  14.815   6.435  1.00 17.83           H  
ATOM   1268  HD1 PHE A  92     -12.423  16.642   3.310  1.00 23.19           H  
ATOM   1269  HD2 PHE A  92     -13.227  16.893   7.549  1.00 20.96           H  
ATOM   1270  HE1 PHE A  92     -12.302  19.069   3.237  1.00 23.28           H  
ATOM   1271  HE2 PHE A  92     -13.286  19.392   7.377  1.00 21.01           H  
ATOM   1272  HZ  PHE A  92     -12.906  20.415   5.172  1.00 22.87           H  
ATOM   1273  N   ILE A  93     -12.015  11.864   5.105  1.00 16.53           N  
ANISOU 1273  N   ILE A  93     2873   1593   1815    159    -59     -7
ATOM   1274  CA  ILE A  93     -11.753  10.636   5.943  1.00 17.48           C  
ANISOU 1274  CA  ILE A  93     2976   1714   1951    121    -52     -4
ATOM   1275  C   ILE A  93     -10.836  11.116   7.087  1.00 15.07           C  
ANISOU 1275  C   ILE A  93     2679   1402   1645    107    -49     -2
ATOM   1276  O   ILE A  93      -9.875  11.865   6.801  1.00 17.34           O  
ANISOU 1276  O   ILE A  93     2953   1701   1937    122    -50     -4
ATOM   1277  CB  ILE A  93     -10.854   9.627   5.223  1.00 17.19           C  
ANISOU 1277  CB  ILE A  93     2890   1703   1939    113    -52     -5
ATOM   1278  CG1 ILE A  93     -11.465   9.285   3.817  1.00 18.64           C  
ANISOU 1278  CG1 ILE A  93     3066   1895   2122    128    -57     -7
ATOM   1279  CG2 ILE A  93     -10.666   8.365   6.038  1.00 17.45           C  
ANISOU 1279  CG2 ILE A  93     2912   1733   1985     78    -45      0
ATOM   1280  CD1 ILE A  93     -10.567   8.438   2.925  1.00 19.00           C  
ANISOU 1280  CD1 ILE A  93     3068   1963   2188    121    -56     -8
ATOM   1281  H   ILE A  93     -11.201  12.199   4.607  1.00 16.53           H  
ATOM   1282  HA  ILE A  93     -12.672  10.187   6.319  1.00 17.48           H  
ATOM   1283  HB  ILE A  93      -9.864  10.045   5.035  1.00 17.19           H  
ATOM   1284 HG13 ILE A  93     -11.692  10.192   3.256  1.00 18.64           H  
ATOM   1285 HG12 ILE A  93     -12.421   8.780   3.958  1.00 18.64           H  
ATOM   1286 HG21 ILE A  93     -10.126   8.534   6.970  1.00 17.45           H  
ATOM   1287 HG22 ILE A  93     -11.621   7.906   6.293  1.00 17.45           H  
ATOM   1288 HG23 ILE A  93     -10.086   7.622   5.491  1.00 17.45           H  
ATOM   1289 HD11 ILE A  93     -10.714   7.374   3.112  1.00 19.00           H  
ATOM   1290 HD12 ILE A  93     -10.780   8.621   1.872  1.00 19.00           H  
ATOM   1291 HD13 ILE A  93      -9.513   8.662   3.088  1.00 19.00           H  
ATOM   1292  N   ILE A  94     -11.097  10.817   8.383  1.00 14.31           N  
ANISOU 1292  N   ILE A  94     2605   1289   1544     78    -45      2
ATOM   1293  CA  ILE A  94     -10.272  11.176   9.535  1.00 14.39           C  
ANISOU 1293  CA  ILE A  94     2629   1290   1549     64    -43      3
ATOM   1294  C   ILE A  94      -9.678   9.854  10.092  1.00 14.90           C  
ANISOU 1294  C   ILE A  94     2660   1367   1633     32    -42      7
ATOM   1295  O   ILE A  94     -10.344   8.832   9.985  1.00 14.52           O  
ANISOU 1295  O   ILE A  94     2606   1319   1592     10    -38     10
ATOM   1296  CB  ILE A  94     -11.155  11.733  10.688  1.00 14.66           C  
ANISOU 1296  CB  ILE A  94     2719   1295   1557     52    -41      5
ATOM   1297  CG1 ILE A  94     -12.283  12.738  10.233  1.00 16.48           C  
ANISOU 1297  CG1 ILE A  94     2989   1510   1764     86    -43      2
ATOM   1298  CG2 ILE A  94     -10.305  12.507  11.763  1.00 15.27           C  
ANISOU 1298  CG2 ILE A  94     2814   1363   1626     41    -41      6
ATOM   1299  CD1 ILE A  94     -11.892  13.870   9.254  1.00 16.52           C  
ANISOU 1299  CD1 ILE A  94     2991   1522   1765    126    -47     -1
ATOM   1300  H   ILE A  94     -11.889  10.223   8.598  1.00 14.31           H  
ATOM   1301  HA  ILE A  94      -9.473  11.874   9.279  1.00 14.39           H  
ATOM   1302  HB  ILE A  94     -11.667  10.917  11.202  1.00 14.66           H  
ATOM   1303 HG13 ILE A  94     -12.758  13.180  11.109  1.00 16.48           H  
ATOM   1304 HG12 ILE A  94     -13.073  12.158   9.755  1.00 16.48           H  
ATOM   1305 HG21 ILE A  94      -9.755  13.337  11.318  1.00 15.27           H  
ATOM   1306 HG22 ILE A  94     -10.927  12.915  12.559  1.00 15.27           H  
ATOM   1307 HG23 ILE A  94      -9.573  11.854  12.238  1.00 15.27           H  
ATOM   1308 HD11 ILE A  94     -12.013  13.558   8.217  1.00 16.52           H  
ATOM   1309 HD12 ILE A  94     -12.518  14.749   9.402  1.00 16.52           H  
ATOM   1310 HD13 ILE A  94     -10.856  14.172   9.396  1.00 16.52           H  
ATOM   1311  N   THR A  95      -8.426   9.827  10.585  1.00 14.70           N  
ANISOU 1311  N   THR A  95     2616   1351   1617     32    -43      7
ATOM   1312  CA  THR A  95      -7.568   8.592  10.684  1.00 14.37           C  
ANISOU 1312  CA  THR A  95     2539   1325   1596      7    -44     10
ATOM   1313  C   THR A  95      -6.386   9.016  11.648  1.00 14.68           C  
ANISOU 1313  C   THR A  95     2587   1359   1632     -6    -46     12
ATOM   1314  O   THR A  95      -6.188  10.212  11.925  1.00 13.91           O  
ANISOU 1314  O   THR A  95     2518   1249   1517      5    -47     10
ATOM   1315  CB  THR A  95      -7.186   8.093   9.230  1.00 15.10           C  
ANISOU 1315  CB  THR A  95     2589   1440   1710     18    -43      8
ATOM   1316  OG1 THR A  95      -6.212   7.099   9.205  1.00 16.67           O  
ANISOU 1316  OG1 THR A  95     2781   1645   1908     35    -45      5
ATOM   1317  CG2 THR A  95      -6.537   9.251   8.410  1.00 15.99           C  
ANISOU 1317  CG2 THR A  95     2697   1557   1822     34    -42      6
ATOM   1318  H   THR A  95      -7.915  10.697  10.676  1.00 14.70           H  
ATOM   1319  HA  THR A  95      -8.142   7.815  11.181  1.00 14.37           H  
ATOM   1320  HB  THR A  95      -8.069   7.716   8.712  1.00 15.10           H  
ATOM   1321  HG1 THR A  95      -6.539   6.341   9.703  1.00 16.67           H  
ATOM   1322 HG21 THR A  95      -5.652   9.648   8.904  1.00 15.99           H  
ATOM   1323 HG22 THR A  95      -6.235   8.908   7.422  1.00 15.99           H  
ATOM   1324 HG23 THR A  95      -7.231  10.075   8.246  1.00 15.99           H  
ATOM   1325  N   GLU A  96      -5.641   8.009  12.146  1.00 17.35           N  
ANISOU 1325  N   GLU A  96     2898   1708   1986    -30    -48     16
ATOM   1326  CA  GLU A  96      -4.449   8.084  12.945  1.00 18.28           C  
ANISOU 1326  CA  GLU A  96     3013   1828   2106    -42    -53     19
ATOM   1327  C   GLU A  96      -3.321   8.866  12.171  1.00 14.76           C  
ANISOU 1327  C   GLU A  96     2562   1386   1658    -16    -52     14
ATOM   1328  O   GLU A  96      -3.131   8.758  10.924  1.00 16.33           O  
ANISOU 1328  O   GLU A  96     2738   1599   1867      3    -49     11
ATOM   1329  CB  GLU A  96      -3.879   6.803  13.612  1.00 19.84           C  
ANISOU 1329  CB  GLU A  96     3170   2043   2326    -60    -55     23
ATOM   1330  CG  GLU A  96      -3.933   5.627  12.643  1.00 18.76           C  
ANISOU 1330  CG  GLU A  96     3021   1911   2194    -73    -62     26
ATOM   1331  CD  GLU A  96      -3.387   4.324  13.208  1.00 19.38           C  
ANISOU 1331  CD  GLU A  96     3066   2005   2292    -90    -65     32
ATOM   1332  OE1 GLU A  96      -3.522   3.302  12.507  1.00 18.77           O  
ANISOU 1332  OE1 GLU A  96     2970   1935   2225    -91    -59     32
ATOM   1333  OE2 GLU A  96      -2.922   4.258  14.297  1.00 23.90           O1-
ANISOU 1333  OE2 GLU A  96     3636   2580   2867   -103    -72     35
ATOM   1334  H   GLU A  96      -5.890   7.069  11.871  1.00 17.35           H  
ATOM   1335  HA  GLU A  96      -4.719   8.735  13.779  1.00 18.28           H  
ATOM   1336  HB3 GLU A  96      -4.381   6.577  14.550  1.00 19.84           H  
ATOM   1337  HB2 GLU A  96      -2.838   6.981  13.890  1.00 19.84           H  
ATOM   1338  HG3 GLU A  96      -3.365   5.875  11.745  1.00 18.76           H  
ATOM   1339  HG2 GLU A  96      -4.958   5.451  12.328  1.00 18.76           H  
ATOM   1340  N   TYR A  97      -2.673   9.878  12.827  1.00 14.18           N  
ANISOU 1340  N   TYR A  97     2513   1303   1574    -19    -54     14
ATOM   1341  CA  TYR A  97      -1.476  10.514  12.332  1.00 14.92           C  
ANISOU 1341  CA  TYR A  97     2605   1400   1664      3    -52     10
ATOM   1342  C   TYR A  97      -0.293   9.462  12.383  1.00 14.69           C  
ANISOU 1342  C   TYR A  97     2548   1384   1651    -11    -55     12
ATOM   1343  O   TYR A  97       0.130   9.154  13.522  1.00 15.92           O  
ANISOU 1343  O   TYR A  97     2707   1536   1807    -36    -62     17
ATOM   1344  CB  TYR A  97      -1.187  11.767  13.189  1.00 16.38           C  
ANISOU 1344  CB  TYR A  97     2834   1564   1825      7    -51      9
ATOM   1345  CG  TYR A  97       0.182  12.397  13.159  1.00 16.21           C  
ANISOU 1345  CG  TYR A  97     2814   1545   1799     27    -46      5
ATOM   1346  CD1 TYR A  97       0.651  13.426  12.264  1.00 16.90           C  
ANISOU 1346  CD1 TYR A  97     2880   1647   1893     57    -39     -1
ATOM   1347  CD2 TYR A  97       1.112  12.118  14.170  1.00 18.11           C  
ANISOU 1347  CD2 TYR A  97     3075   1775   2031     15    -47      6
ATOM   1348  CE1 TYR A  97       1.819  14.203  12.406  1.00 17.99           C  
ANISOU 1348  CE1 TYR A  97     3018   1789   2027     74    -33     -5
ATOM   1349  CE2 TYR A  97       2.344  12.747  14.276  1.00 17.41           C  
ANISOU 1349  CE2 TYR A  97     2989   1688   1937     32    -41      2
ATOM   1350  CZ  TYR A  97       2.712  13.794  13.426  1.00 20.06           C  
ANISOU 1350  CZ  TYR A  97     3304   2039   2279     62    -32     -4
ATOM   1351  OH  TYR A  97       3.960  14.388  13.453  1.00 25.05           O  
ANISOU 1351  OH  TYR A  97     3935   2676   2907     79    -23     -8
ATOM   1352  H   TYR A  97      -2.899  10.062  13.794  1.00 14.18           H  
ATOM   1353  HA  TYR A  97      -1.632  10.833  11.300  1.00 14.92           H  
ATOM   1354  HB3 TYR A  97      -1.389  11.529  14.235  1.00 16.38           H  
ATOM   1355  HB2 TYR A  97      -1.907  12.544  12.940  1.00 16.38           H  
ATOM   1356  HD1 TYR A  97      -0.010  13.698  11.455  1.00 16.90           H  
ATOM   1357  HD2 TYR A  97       0.867  11.369  14.909  1.00 18.11           H  
ATOM   1358  HE1 TYR A  97       2.065  14.990  11.709  1.00 17.99           H  
ATOM   1359  HE2 TYR A  97       3.017  12.450  15.067  1.00 17.41           H  
ATOM   1360  HH  TYR A  97       4.524  14.048  14.152  1.00 25.05           H  
ATOM   1361  N   MET A  98       0.343   9.232  11.211  1.00 13.16           N  
ANISOU 1361  N   MET A  98     2329   1205   1467      7    -51      8
ATOM   1362  CA  MET A  98       1.529   8.334  11.114  1.00 12.23           C  
ANISOU 1362  CA  MET A  98     2185   1100   1363     -3    -52     10
ATOM   1363  C   MET A  98       2.809   9.217  10.970  1.00 11.51           C  
ANISOU 1363  C   MET A  98     2100   1008   1264     11    -47      5
ATOM   1364  O   MET A  98       3.122   9.669   9.905  1.00 12.23           O  
ANISOU 1364  O   MET A  98     2179   1111   1357     31    -40     -1
ATOM   1365  CB  MET A  98       1.388   7.338   9.985  1.00 12.35           C  
ANISOU 1365  CB  MET A  98     2166   1131   1395      1    -50      9
ATOM   1366  CG  MET A  98       0.056   6.564   9.992  1.00 13.07           C  
ANISOU 1366  CG  MET A  98     2250   1222   1494    -13    -53     13
ATOM   1367  SD  MET A  98      -0.078   5.277  11.269  1.00 14.62           S  
ANISOU 1367  SD  MET A  98     2440   1417   1698    -42    -62     22
ATOM   1368  CE  MET A  98       0.749   3.993  10.284  1.00 13.32           C  
ANISOU 1368  CE  MET A  98     2241   1268   1551    -41    -62     23
ATOM   1369  H   MET A  98      -0.006   9.626  10.347  1.00 13.16           H  
ATOM   1370  HA  MET A  98       1.623   7.752  12.033  1.00 12.23           H  
ATOM   1371  HB3 MET A  98       2.212   6.632  10.008  1.00 12.35           H  
ATOM   1372  HB2 MET A  98       1.467   7.848   9.024  1.00 12.35           H  
ATOM   1373  HG3 MET A  98      -0.087   6.091   9.021  1.00 13.07           H  
ATOM   1374  HG2 MET A  98      -0.795   7.235  10.099  1.00 13.07           H  
ATOM   1375  HE1 MET A  98       0.091   3.676   9.478  1.00 13.32           H  
ATOM   1376  HE2 MET A  98       1.668   4.366   9.838  1.00 13.32           H  
ATOM   1377  HE3 MET A  98       0.993   3.129  10.899  1.00 13.32           H  
ATOM   1378  N   ALA A  99       3.483   9.426  12.147  1.00 12.65           N  
ANISOU 1378  N   ALA A  99     2269   1139   1397      0    -50      7
ATOM   1379  CA  ALA A  99       4.442  10.484  12.383  1.00 14.97           C  
ANISOU 1379  CA  ALA A  99     2582   1428   1678     14    -43      3
ATOM   1380  C   ALA A  99       5.708  10.252  11.495  1.00 15.92           C  
ANISOU 1380  C   ALA A  99     2678   1563   1807     22    -36     -1
ATOM   1381  O   ALA A  99       6.373  11.159  11.012  1.00 17.66           O  
ANISOU 1381  O   ALA A  99     2902   1786   2020     42    -25     -7
ATOM   1382  CB  ALA A  99       4.787  10.558  13.829  1.00 16.00           C  
ANISOU 1382  CB  ALA A  99     2745   1539   1793     -5    -49      7
ATOM   1383  H   ALA A  99       3.143   8.968  12.980  1.00 12.65           H  
ATOM   1384  HA  ALA A  99       3.980  11.425  12.082  1.00 14.97           H  
ATOM   1385  HB1 ALA A  99       5.254  11.513  14.073  1.00 16.00           H  
ATOM   1386  HB2 ALA A  99       3.910  10.440  14.464  1.00 16.00           H  
ATOM   1387  HB3 ALA A  99       5.492   9.775  14.106  1.00 16.00           H  
ATOM   1388  N   ASN A 100       6.087   8.979  11.316  1.00 13.30           N  
ANISOU 1388  N   ASN A 100     2319   1243   1492      8    -41      2
ATOM   1389  CA  ASN A 100       7.240   8.544  10.545  1.00 14.37           C  
ANISOU 1389  CA  ASN A 100     2433   1391   1634     12    -34     -2
ATOM   1390  C   ASN A 100       6.992   8.749   9.067  1.00 13.23           C  
ANISOU 1390  C   ASN A 100     2260   1265   1500     25    -27     -7
ATOM   1391  O   ASN A 100       7.951   8.806   8.303  1.00 15.71           O  
ANISOU 1391  O   ASN A 100     2556   1591   1820     25    -21    -11
ATOM   1392  CB  ASN A 100       7.661   7.131  10.920  1.00 15.68           C  
ANISOU 1392  CB  ASN A 100     2594   1556   1807     -9    -41      3
ATOM   1393  CG  ASN A 100       8.660   6.990  12.071  1.00 18.22           C  
ANISOU 1393  CG  ASN A 100     2947   1863   2114    -18    -44      5
ATOM   1394  OD1 ASN A 100       9.463   7.921  12.171  1.00 26.94           O  
ANISOU 1394  OD1 ASN A 100     4067   2964   3207     -6    -33     -1
ATOM   1395  ND2 ASN A 100       8.731   5.906  12.822  1.00 18.26           N  
ANISOU 1395  ND2 ASN A 100     2959   1859   2118    -38    -57     12
ATOM   1396  H   ASN A 100       5.533   8.242  11.728  1.00 13.30           H  
ATOM   1397  HA  ASN A 100       8.024   9.248  10.827  1.00 14.37           H  
ATOM   1398  HB3 ASN A 100       8.168   6.668  10.072  1.00 15.68           H  
ATOM   1399  HB2 ASN A 100       6.799   6.515  11.137  1.00 15.68           H  
ATOM   1400 HD22 ASN A 100       9.414   5.847  13.563  1.00 18.26           H  
ATOM   1401 HD21 ASN A 100       8.058   5.161  12.710  1.00 18.26           H  
ATOM   1402  N   GLY A 101       5.738   8.882   8.686  1.00 13.30           N  
ANISOU 1402  N   GLY A 101     2266   1276   1510     35    -29     -8
ATOM   1403  CA  GLY A 101       5.462   9.154   7.267  1.00 12.48           C  
ANISOU 1403  CA  GLY A 101     2139   1190   1413     50    -23    -13
ATOM   1404  C   GLY A 101       5.350   7.780   6.535  1.00 11.69           C  
ANISOU 1404  C   GLY A 101     2012   1102   1329     38    -25    -12
ATOM   1405  O   GLY A 101       5.125   6.716   7.105  1.00 12.40           O  
ANISOU 1405  O   GLY A 101     2100   1185   1426     22    -31     -6
ATOM   1406  H   GLY A 101       4.969   8.841   9.341  1.00 13.30           H  
ATOM   1407  HA3 GLY A 101       6.217   9.786   6.799  1.00 12.48           H  
ATOM   1408  HA2 GLY A 101       4.508   9.677   7.191  1.00 12.48           H  
ATOM   1409  N   CYS A 102       5.230   7.881   5.147  1.00 12.93           N  
ANISOU 1409  N   CYS A 102     2148   1274   1489     48    -19    -17
ATOM   1410  CA  CYS A 102       5.286   6.775   4.196  1.00 13.38           C  
ANISOU 1410  CA  CYS A 102     2183   1342   1558     39    -20    -17
ATOM   1411  C   CYS A 102       6.512   5.801   4.348  1.00 12.24           C  
ANISOU 1411  C   CYS A 102     2034   1198   1419     22    -18    -15
ATOM   1412  O   CYS A 102       7.539   6.255   4.824  1.00 12.28           O  
ANISOU 1412  O   CYS A 102     2043   1204   1419     21    -13    -18
ATOM   1413  CB  CYS A 102       4.965   7.378   2.811  1.00  0.00           C  
ATOM   1414  SG  CYS A 102       6.493   8.142   2.201  1.00  0.00           S  
ATOM   1415  H   CYS A 102       5.293   8.799   4.729  1.00 12.93           H  
ATOM   1416  HB2 CYS A 102       4.664   6.594   2.114  1.00  0.00           H  
ATOM   1417  HB3 CYS A 102       4.154   8.110   2.843  1.00  0.00           H  
ATOM   1418  HA  CYS A 102       4.424   6.159   4.441  1.00 13.38           H  
ATOM   1419  N   LEU A 103       6.355   4.542   3.957  1.00 11.56           N  
ANISOU 1419  N   LEU A 103     1940   1109   1343     10    -22    -11
ATOM   1420  CA  LEU A 103       7.435   3.546   4.081  1.00 11.36           C  
ANISOU 1420  CA  LEU A 103     1913   1082   1321     -3    -22     -8
ATOM   1421  C   LEU A 103       8.510   3.927   3.031  1.00 11.62           C  
ANISOU 1421  C   LEU A 103     1937   1126   1352     -5    -12    -15
ATOM   1422  O   LEU A 103       9.686   3.778   3.224  1.00 11.77           O  
ANISOU 1422  O   LEU A 103     1963   1142   1367    -14     -9    -15
ATOM   1423  CB  LEU A 103       6.711   2.221   3.896  1.00 10.62           C  
ANISOU 1423  CB  LEU A 103     1812    985   1237    -10    -25     -2
ATOM   1424  CG  LEU A 103       7.579   0.929   3.747  1.00 11.52           C  
ANISOU 1424  CG  LEU A 103     1925   1096   1354    -21    -25      1
ATOM   1425  CD1 LEU A 103       8.474   0.581   4.912  1.00 11.89           C  
ANISOU 1425  CD1 LEU A 103     1986   1133   1397    -26    -32      6
ATOM   1426  CD2 LEU A 103       6.827  -0.330   3.296  1.00 12.37           C  
ANISOU 1426  CD2 LEU A 103     2025   1202   1472    -23    -27      6
ATOM   1427  H   LEU A 103       5.470   4.220   3.583  1.00 11.56           H  
ATOM   1428  HA  LEU A 103       7.885   3.585   5.073  1.00 11.36           H  
ATOM   1429  HB3 LEU A 103       6.091   2.270   3.005  1.00 10.62           H  
ATOM   1430  HB2 LEU A 103       6.014   2.076   4.724  1.00 10.62           H  
ATOM   1431  HG  LEU A 103       8.259   1.135   2.920  1.00 11.52           H  
ATOM   1432 HD11 LEU A 103       8.256  -0.398   5.341  1.00 11.89           H  
ATOM   1433 HD12 LEU A 103       9.524   0.581   4.616  1.00 11.89           H  
ATOM   1434 HD13 LEU A 103       8.369   1.303   5.722  1.00 11.89           H  
ATOM   1435 HD21 LEU A 103       6.528  -0.260   2.253  1.00 12.37           H  
ATOM   1436 HD22 LEU A 103       7.441  -1.228   3.381  1.00 12.37           H  
ATOM   1437 HD23 LEU A 103       5.929  -0.489   3.891  1.00 12.37           H  
ATOM   1438  N   LEU A 104       7.996   4.407   1.906  1.00 12.66           N  
ANISOU 1438  N   LEU A 104     2054   1273   1484      0     -7    -21
ATOM   1439  CA  LEU A 104       8.825   4.735   0.728  1.00 14.37           C  
ANISOU 1439  CA  LEU A 104     2260   1503   1698     -7      2    -28
ATOM   1440  C   LEU A 104      10.096   5.592   0.970  1.00 13.53           C  
ANISOU 1440  C   LEU A 104     2159   1399   1583     -4      9    -32
ATOM   1441  O   LEU A 104      11.191   5.210   0.603  1.00 15.04           O  
ANISOU 1441  O   LEU A 104     2353   1591   1771    -16     16    -35
ATOM   1442  CB  LEU A 104       7.784   5.444  -0.194  1.00 16.49           C  
ANISOU 1442  CB  LEU A 104     2510   1789   1967     -1      4    -34
ATOM   1443  CG  LEU A 104       8.474   6.163  -1.464  1.00 17.88           C  
ANISOU 1443  CG  LEU A 104     2673   1982   2141    -12     13    -41
ATOM   1444  CD1 LEU A 104       9.309   5.322  -2.324  1.00 18.74           C  
ANISOU 1444  CD1 LEU A 104     2788   2080   2251    -31     14    -38
ATOM   1445  CD2 LEU A 104       7.371   6.669  -2.305  1.00 20.26           C  
ANISOU 1445  CD2 LEU A 104     2955   2302   2442     -6     11    -46
ATOM   1446  H   LEU A 104       6.995   4.502   1.809  1.00 12.66           H  
ATOM   1447  HA  LEU A 104       9.142   3.803   0.260  1.00 14.37           H  
ATOM   1448  HB3 LEU A 104       7.209   6.179   0.364  1.00 16.49           H  
ATOM   1449  HB2 LEU A 104       7.073   4.705  -0.555  1.00 16.49           H  
ATOM   1450  HG  LEU A 104       9.055   7.023  -1.129  1.00 17.88           H  
ATOM   1451 HD11 LEU A 104       9.246   5.563  -3.387  1.00 18.74           H  
ATOM   1452 HD12 LEU A 104      10.361   5.433  -2.059  1.00 18.74           H  
ATOM   1453 HD13 LEU A 104       9.062   4.266  -2.213  1.00 18.74           H  
ATOM   1454 HD21 LEU A 104       7.629   7.640  -2.728  1.00 20.26           H  
ATOM   1455 HD22 LEU A 104       7.112   6.010  -3.135  1.00 20.26           H  
ATOM   1456 HD23 LEU A 104       6.447   6.815  -1.745  1.00 20.26           H  
ATOM   1457  N   ASN A 105       9.888   6.724   1.598  1.00 15.23           N  
ANISOU 1457  N   ASN A 105     2379   1615   1794     12      9    -34
ATOM   1458  CA  ASN A 105      10.941   7.591   1.930  1.00 15.38           C  
ANISOU 1458  CA  ASN A 105     2404   1636   1804     17     18    -38
ATOM   1459  C   ASN A 105      11.780   7.182   3.187  1.00 13.99           C  
ANISOU 1459  C   ASN A 105     2252   1441   1623      7     16    -33
ATOM   1460  O   ASN A 105      12.914   7.572   3.234  1.00 16.38           O  
ANISOU 1460  O   ASN A 105     2561   1744   1920      1     26    -37
ATOM   1461  CB  ASN A 105      10.375   9.010   2.263  1.00 18.37           C  
ANISOU 1461  CB  ASN A 105     2786   2018   2176     40     19    -41
ATOM   1462  CG  ASN A 105       9.950   9.853   1.053  1.00 21.05           C  
ANISOU 1462  CG  ASN A 105     3100   2381   2516     53     24    -48
ATOM   1463  OD1 ASN A 105       9.802   9.441  -0.089  1.00 24.73           O  
ANISOU 1463  OD1 ASN A 105     3547   2862   2988     43     24    -51
ATOM   1464  ND2 ASN A 105       9.630  11.122   1.273  1.00 27.56           N  
ANISOU 1464  ND2 ASN A 105     3927   3209   3333     77     25    -50
ATOM   1465  H   ASN A 105       8.955   6.997   1.875  1.00 15.23           H  
ATOM   1466  HA  ASN A 105      11.592   7.682   1.057  1.00 15.38           H  
ATOM   1467  HB3 ASN A 105      11.146   9.606   2.757  1.00 18.37           H  
ATOM   1468  HB2 ASN A 105       9.548   8.943   2.972  1.00 18.37           H  
ATOM   1469 HD22 ASN A 105       9.335  11.716   0.512  1.00 27.56           H  
ATOM   1470 HD21 ASN A 105       9.658  11.504   2.220  1.00 27.56           H  
ATOM   1471  N   TYR A 106      11.084   6.494   4.077  1.00 12.43           N  
ANISOU 1471  N   TYR A 106     2067   1227   1429      3      4    -25
ATOM   1472  CA  TYR A 106      11.712   5.920   5.257  1.00 13.34           C  
ANISOU 1472  CA  TYR A 106     2203   1326   1541     -8     -1    -19
ATOM   1473  C   TYR A 106      12.829   4.879   4.956  1.00 12.65           C  
ANISOU 1473  C   TYR A 106     2115   1237   1455    -23      1    -18
ATOM   1474  O   TYR A 106      13.723   4.895   5.817  1.00 13.31           O  
ANISOU 1474  O   TYR A 106     2213   1314   1530    -30      5    -19
ATOM   1475  CB  TYR A 106      10.493   5.430   6.163  1.00 13.68           C  
ANISOU 1475  CB  TYR A 106     2252   1357   1589    -11    -16    -10
ATOM   1476  CG  TYR A 106      10.833   4.550   7.357  1.00 13.95           C  
ANISOU 1476  CG  TYR A 106     2305   1375   1619    -21    -26     -3
ATOM   1477  CD1 TYR A 106      10.949   5.138   8.619  1.00 16.44           C  
ANISOU 1477  CD1 TYR A 106     2644   1680   1923    -20    -27     -3
ATOM   1478  CD2 TYR A 106      10.659   3.174   7.295  1.00 14.98           C  
ANISOU 1478  CD2 TYR A 106     2431   1503   1759    -32    -35      4
ATOM   1479  CE1 TYR A 106      11.133   4.430   9.777  1.00 17.20           C  
ANISOU 1479  CE1 TYR A 106     2757   1763   2016    -33    -40      4
ATOM   1480  CE2 TYR A 106      10.882   2.397   8.428  1.00 17.35           C  
ANISOU 1480  CE2 TYR A 106     2745   1792   2056    -42    -48     11
ATOM   1481  CZ  TYR A 106      11.032   3.034   9.713  1.00 17.31           C  
ANISOU 1481  CZ  TYR A 106     2761   1776   2038    -44    -50     11
ATOM   1482  OH  TYR A 106      10.842   2.332  10.834  1.00 21.05           O  
ANISOU 1482  OH  TYR A 106     3250   2239   2508    -57    -65     19
ATOM   1483  H   TYR A 106      10.114   6.265   3.910  1.00 12.43           H  
ATOM   1484  HA  TYR A 106      12.186   6.747   5.793  1.00 13.34           H  
ATOM   1485  HB3 TYR A 106       9.798   4.860   5.552  1.00 13.68           H  
ATOM   1486  HB2 TYR A 106       9.923   6.294   6.507  1.00 13.68           H  
ATOM   1487  HD1 TYR A 106      10.941   6.216   8.688  1.00 16.44           H  
ATOM   1488  HD2 TYR A 106      10.438   2.696   6.351  1.00 14.98           H  
ATOM   1489  HE1 TYR A 106      11.204   4.940  10.727  1.00 17.20           H  
ATOM   1490  HE2 TYR A 106      10.764   1.325   8.365  1.00 17.35           H  
ATOM   1491  HH  TYR A 106      10.680   1.400  10.675  1.00 21.05           H  
ATOM   1492  N   LEU A 107      12.759   4.232   3.797  1.00 12.00           N  
ANISOU 1492  N   LEU A 107     2016   1161   1380    -28      1    -18
ATOM   1493  CA  LEU A 107      13.779   3.335   3.240  1.00 12.16           C  
ANISOU 1493  CA  LEU A 107     2039   1180   1401    -42      4    -18
ATOM   1494  C   LEU A 107      14.969   4.162   2.649  1.00 12.25           C  
ANISOU 1494  C   LEU A 107     2051   1200   1403    -48     19    -26
ATOM   1495  O   LEU A 107      16.131   3.808   2.814  1.00 13.29           O  
ANISOU 1495  O   LEU A 107     2197   1324   1530    -60     22    -26
ATOM   1496  CB  LEU A 107      13.041   2.528   2.165  1.00 11.45           C  
ANISOU 1496  CB  LEU A 107     1935   1097   1320    -44      3    -17
ATOM   1497  CG  LEU A 107      12.110   1.430   2.695  1.00 11.76           C  
ANISOU 1497  CG  LEU A 107     1973   1127   1368    -41     -8     -9
ATOM   1498  CD1 LEU A 107      11.085   1.042   1.662  1.00 11.13           C  
ANISOU 1498  CD1 LEU A 107     1880   1055   1295    -41     -6    -10
ATOM   1499  CD2 LEU A 107      12.844   0.208   3.220  1.00 11.77           C  
ANISOU 1499  CD2 LEU A 107     1989   1115   1369    -48    -16     -1
ATOM   1500  H   LEU A 107      11.940   4.368   3.221  1.00 12.00           H  
ATOM   1501  HA  LEU A 107      14.164   2.672   4.017  1.00 12.16           H  
ATOM   1502  HB3 LEU A 107      13.768   2.058   1.510  1.00 11.45           H  
ATOM   1503  HB2 LEU A 107      12.485   3.209   1.521  1.00 11.45           H  
ATOM   1504  HG  LEU A 107      11.544   1.842   3.531  1.00 11.76           H  
ATOM   1505 HD11 LEU A 107      10.450   0.227   2.011  1.00 11.13           H  
ATOM   1506 HD12 LEU A 107      10.430   1.879   1.422  1.00 11.13           H  
ATOM   1507 HD13 LEU A 107      11.560   0.724   0.733  1.00 11.13           H  
ATOM   1508 HD21 LEU A 107      13.902   0.223   2.958  1.00 11.77           H  
ATOM   1509 HD22 LEU A 107      12.785   0.161   4.308  1.00 11.77           H  
ATOM   1510 HD23 LEU A 107      12.434  -0.724   2.840  1.00 11.77           H  
ATOM   1511  N   ARG A 108      14.663   5.301   2.066  1.00 14.17           N  
ANISOU 1511  N   ARG A 108     2279   1460   1645    -40     28    -34
ATOM   1512  CA  ARG A 108      15.651   6.129   1.417  1.00 16.28           C  
ANISOU 1512  CA  ARG A 108     2539   1741   1905    -46     45    -44
ATOM   1513  C   ARG A 108      16.556   6.851   2.460  1.00 17.03           C  
ANISOU 1513  C   ARG A 108     2651   1828   1989    -43     51    -45
ATOM   1514  O   ARG A 108      17.595   7.372   2.115  1.00 19.89           O  
ANISOU 1514  O   ARG A 108     3014   2200   2345    -51     66    -52
ATOM   1515  CB  ARG A 108      14.961   7.237   0.535  1.00 16.68           C  
ANISOU 1515  CB  ARG A 108     2563   1816   1958    -37     50    -51
ATOM   1516  CG  ARG A 108      14.496   6.694  -0.828  1.00 15.33           C  
ANISOU 1516  CG  ARG A 108     2378   1653   1795    -44     46    -51
ATOM   1517  CD  ARG A 108      13.679   7.671  -1.683  1.00 17.30           C  
ANISOU 1517  CD  ARG A 108     2601   1925   2046    -33     47    -57
ATOM   1518  NE  ARG A 108      13.227   6.944  -2.909  1.00 18.24           N  
ANISOU 1518  NE  ARG A 108     2708   2052   2169    -45     44    -58
ATOM   1519  CZ  ARG A 108      12.502   7.376  -3.865  1.00 22.22           C  
ANISOU 1519  CZ  ARG A 108     3191   2577   2675    -41     43    -62
ATOM   1520  NH1 ARG A 108      12.108   8.655  -4.012  1.00 24.27           N  
ANISOU 1520  NH1 ARG A 108     3436   2852   2934    -21     42    -66
ATOM   1521  NH2 ARG A 108      12.190   6.528  -4.902  1.00 25.72           N1+
ANISOU 1521  NH2 ARG A 108     3630   3024   3121    -56     40    -63
ATOM   1522  H   ARG A 108      13.701   5.602   2.005  1.00 14.17           H  
ATOM   1523  HA  ARG A 108      16.302   5.520   0.786  1.00 16.28           H  
ATOM   1524  HB3 ARG A 108      15.665   8.044   0.327  1.00 16.68           H  
ATOM   1525  HB2 ARG A 108      14.133   7.702   1.064  1.00 16.68           H  
ATOM   1526  HG3 ARG A 108      13.949   5.758  -0.694  1.00 15.33           H  
ATOM   1527  HG2 ARG A 108      15.400   6.427  -1.378  1.00 15.33           H  
ATOM   1528  HD3 ARG A 108      14.321   8.488  -2.014  1.00 17.30           H  
ATOM   1529  HD2 ARG A 108      12.847   8.104  -1.127  1.00 17.30           H  
ATOM   1530  HE  ARG A 108      13.489   5.967  -2.945  1.00 18.24           H  
ATOM   1531 HH12 ARG A 108      11.535   8.932  -4.797  1.00 24.27           H  
ATOM   1532 HH11 ARG A 108      12.380   9.345  -3.325  1.00 24.27           H  
ATOM   1533 HH22 ARG A 108      11.679   6.857  -5.707  1.00 25.72           H  
ATOM   1534 HH21 ARG A 108      12.445   5.548  -4.840  1.00 25.72           H  
ATOM   1535  N   GLU A 109      16.075   6.903   3.752  1.00 15.53           N  
ANISOU 1535  N   GLU A 109     2480   1624   1798    -34     42    -39
ATOM   1536  CA  GLU A 109      16.762   7.578   4.860  1.00 16.57           C  
ANISOU 1536  CA  GLU A 109     2634   1744   1917    -32     49    -41
ATOM   1537  C   GLU A 109      17.853   6.644   5.364  1.00 16.04           C  
ANISOU 1537  C   GLU A 109     2588   1661   1844    -51     46    -36
ATOM   1538  O   GLU A 109      17.758   6.050   6.461  1.00 15.32           O  
ANISOU 1538  O   GLU A 109     2512   1553   1755    -55     30    -27
ATOM   1539  CB  GLU A 109      15.785   7.976   5.984  1.00 19.50           C  
ANISOU 1539  CB  GLU A 109     3021   2102   2285    -19     39    -36
ATOM   1540  CG  GLU A 109      14.613   9.000   5.721  1.00 24.08           C  
ANISOU 1540  CG  GLU A 109     3585   2695   2867      2     42    -39
ATOM   1541  CD  GLU A 109      15.002  10.406   5.715  1.00 30.77           C  
ANISOU 1541  CD  GLU A 109     4450   3528   3711     14     31    -34
ATOM   1542  OE1 GLU A 109      15.423  10.896   4.680  1.00 27.30           O  
ANISOU 1542  OE1 GLU A 109     4021   3075   3277      7     14    -26
ATOM   1543  OE2 GLU A 109      14.855  11.132   6.721  1.00 44.34           O1-
ANISOU 1543  OE2 GLU A 109     6175   5251   5423     32     41    -39
ATOM   1544  H   GLU A 109      15.188   6.471   3.970  1.00 15.53           H  
ATOM   1545  HA  GLU A 109      17.241   8.487   4.490  1.00 16.57           H  
ATOM   1546  HB3 GLU A 109      16.358   8.334   6.840  1.00 19.50           H  
ATOM   1547  HB2 GLU A 109      15.309   7.063   6.343  1.00 19.50           H  
ATOM   1548  HG3 GLU A 109      13.835   8.850   6.472  1.00 24.08           H  
ATOM   1549  HG2 GLU A 109      14.147   8.781   4.772  1.00 24.08           H  
ATOM   1550  N   MET A 110      18.935   6.371   4.578  1.00 17.33           N  
ANISOU 1550  N   MET A 110     2756   1829   2000    -62     62    -43
ATOM   1551  CA  MET A 110      20.178   5.582   4.882  1.00 18.13           C  
ANISOU 1551  CA  MET A 110     2881   1915   2094    -79     60    -39
ATOM   1552  C   MET A 110      20.727   5.718   6.388  1.00 17.18           C  
ANISOU 1552  C   MET A 110     2792   1772   1963    -79     52    -34
ATOM   1553  O   MET A 110      21.175   4.682   6.917  1.00 16.81           O  
ANISOU 1553  O   MET A 110     2765   1709   1913    -90     41    -27
ATOM   1554  CB  MET A 110      21.172   6.070   3.890  1.00 22.89           C  
ANISOU 1554  CB  MET A 110     3482   2526   2689    -93     79    -48
ATOM   1555  CG  MET A 110      20.763   5.869   2.451  1.00 25.75           C  
ANISOU 1555  CG  MET A 110     3817   2906   3060    -99     83    -52
ATOM   1556  SD  MET A 110      20.886   4.228   1.768  1.00 28.37           S  
ANISOU 1556  SD  MET A 110     4149   3228   3402   -105     64    -42
ATOM   1557  CE  MET A 110      22.694   3.998   1.649  1.00 31.57           C  
ANISOU 1557  CE  MET A 110     4587   3615   3792   -126     71    -42
ATOM   1558  H   MET A 110      18.939   6.801   3.663  1.00 17.33           H  
ATOM   1559  HA  MET A 110      19.958   4.529   4.700  1.00 18.13           H  
ATOM   1560  HB3 MET A 110      22.125   5.569   4.063  1.00 22.89           H  
ATOM   1561  HB2 MET A 110      21.371   7.130   4.056  1.00 22.89           H  
ATOM   1562  HG3 MET A 110      21.403   6.499   1.833  1.00 25.75           H  
ATOM   1563  HG2 MET A 110      19.761   6.224   2.242  1.00 25.75           H  
ATOM   1564  HE1 MET A 110      23.150   4.000   2.639  1.00 31.57           H  
ATOM   1565  HE2 MET A 110      22.917   3.044   1.172  1.00 31.57           H  
ATOM   1566  HE3 MET A 110      23.142   4.794   1.055  1.00 31.57           H  
ATOM   1567  N   ARG A 111      20.591   6.870   7.037  1.00 15.21           N  
ANISOU 1567  N   ARG A 111     2548   1522   1709    -66     55    -36
ATOM   1568  CA  ARG A 111      20.897   7.174   8.399  1.00 13.97           C  
ANISOU 1568  CA  ARG A 111     2425   1343   1541    -68     46    -30
ATOM   1569  C   ARG A 111      20.324   6.170   9.446  1.00 13.36           C  
ANISOU 1569  C   ARG A 111     2356   1252   1469    -74     21    -19
ATOM   1570  O   ARG A 111      20.922   6.061  10.471  1.00 14.47           O  
ANISOU 1570  O   ARG A 111     2524   1376   1599    -83     11    -13
ATOM   1571  CB  ARG A 111      20.426   8.608   8.748  1.00 15.15           C  
ANISOU 1571  CB  ARG A 111     2581   1491   1683    -52     53    -33
ATOM   1572  CG  ARG A 111      18.896   8.856   8.560  1.00 15.65           C  
ANISOU 1572  CG  ARG A 111     2627   1563   1758    -37     44    -31
ATOM   1573  CD  ARG A 111      18.453  10.217   9.011  1.00 16.01           C  
ANISOU 1573  CD  ARG A 111     2683   1606   1793    -19     53    -35
ATOM   1574  NE  ARG A 111      16.917  10.353   8.917  1.00 16.33           N  
ANISOU 1574  NE  ARG A 111     2708   1656   1843     -3     48    -35
ATOM   1575  CZ  ARG A 111      16.095  10.336   9.898  1.00 15.58           C  
ANISOU 1575  CZ  ARG A 111     2621   1549   1749     -3     31    -27
ATOM   1576  NH1 ARG A 111      16.491  10.213  11.155  1.00 16.29           N  
ANISOU 1576  NH1 ARG A 111     2736   1620   1833    -18     16    -20
ATOM   1577  NH2 ARG A 111      14.794  10.401   9.594  1.00 17.02           N1+
ANISOU 1577  NH2 ARG A 111     2789   1739   1938     11     27    -28
ATOM   1578  H   ARG A 111      20.184   7.638   6.524  1.00 15.21           H  
ATOM   1579  HA  ARG A 111      21.984   7.144   8.490  1.00 13.97           H  
ATOM   1580  HB3 ARG A 111      20.972   9.322   8.131  1.00 15.15           H  
ATOM   1581  HB2 ARG A 111      20.707   8.837   9.777  1.00 15.15           H  
ATOM   1582  HG3 ARG A 111      18.275   8.076   9.001  1.00 15.65           H  
ATOM   1583  HG2 ARG A 111      18.723   8.799   7.485  1.00 15.65           H  
ATOM   1584  HD3 ARG A 111      18.813  10.941   8.279  1.00 16.01           H  
ATOM   1585  HD2 ARG A 111      18.895  10.520   9.961  1.00 16.01           H  
ATOM   1586  HE  ARG A 111      16.535  10.483   7.986  1.00 16.33           H  
ATOM   1587 HH12 ARG A 111      15.821  10.209  11.909  1.00 16.29           H  
ATOM   1588 HH11 ARG A 111      17.474  10.115  11.363  1.00 16.29           H  
ATOM   1589 HH22 ARG A 111      14.087  10.389  10.313  1.00 17.02           H  
ATOM   1590 HH21 ARG A 111      14.522  10.548   8.626  1.00 17.02           H  
ATOM   1591  N   HIS A 112      19.260   5.416   9.111  1.00 12.24           N  
ANISOU 1591  N   HIS A 112     2190   1119   1341    -69     10    -15
ATOM   1592  CA  HIS A 112      18.629   4.379   9.939  1.00 12.32           C  
ANISOU 1592  CA  HIS A 112     2204   1120   1358    -73    -13     -4
ATOM   1593  C   HIS A 112      19.466   3.125  10.119  1.00 12.23           C  
ANISOU 1593  C   HIS A 112     2205   1098   1344    -85    -22      2
ATOM   1594  O   HIS A 112      19.507   2.517  11.181  1.00 12.36           O  
ANISOU 1594  O   HIS A 112     2231   1106   1360    -89    -42     10
ATOM   1595  CB  HIS A 112      17.167   4.086   9.412  1.00 14.10           C  
ANISOU 1595  CB  HIS A 112     2402   1357   1600    -65    -20     -2
ATOM   1596  CG  HIS A 112      16.223   5.099   9.910  1.00 13.96           C  
ANISOU 1596  CG  HIS A 112     2376   1345   1582    -53    -15     -5
ATOM   1597  ND1 HIS A 112      16.159   5.464  11.244  1.00 16.03           N  
ANISOU 1597  ND1 HIS A 112     2657   1596   1837    -51    -22     -3
ATOM   1598  CD2 HIS A 112      15.238   5.777   9.283  1.00 14.49           C  
ANISOU 1598  CD2 HIS A 112     2422   1428   1656    -41     -4    -12
ATOM   1599  CE1 HIS A 112      15.248   6.381  11.361  1.00 16.26           C  
ANISOU 1599  CE1 HIS A 112     2677   1633   1868    -36    -15     -7
ATOM   1600  NE2 HIS A 112      14.611   6.639  10.236  1.00 16.24           N  
ANISOU 1600  NE2 HIS A 112     2650   1647   1874    -29     -5    -13
ATOM   1601  H   HIS A 112      18.836   5.559   8.204  1.00 12.24           H  
ATOM   1602  HA  HIS A 112      18.570   4.780  10.951  1.00 12.32           H  
ATOM   1603  HB3 HIS A 112      16.826   3.114   9.771  1.00 14.10           H  
ATOM   1604  HB2 HIS A 112      17.139   4.049   8.323  1.00 14.10           H  
ATOM   1605  HD2 HIS A 112      14.919   5.748   8.252  1.00 14.49           H  
ATOM   1606  HE1 HIS A 112      15.007   6.859  12.299  1.00 16.26           H  
ATOM   1607  HE2 HIS A 112      13.846   7.280  10.086  1.00 16.24           H  
ATOM   1608  N   ARG A 113      20.253   2.706   9.080  0.50 11.88           N  
ANISOU 1608  N   ARG A 113     2158   1058   1298    -90    -10     -3
ATOM   1609  CA  ARG A 113      21.021   1.469   8.853  0.50 12.20           C  
ANISOU 1609  CA  ARG A 113     2216   1087   1333    -99    -18      2
ATOM   1610  C   ARG A 113      20.193   0.226   9.190  0.50 12.28           C  
ANISOU 1610  C   ARG A 113     2217   1095   1354    -96    -40     13
ATOM   1611  O   ARG A 113      20.440  -0.447  10.207  0.50 12.27           O  
ANISOU 1611  O   ARG A 113     2231   1081   1348    -99    -58     21
ATOM   1612  CB  ARG A 113      22.362   1.525   9.641  0.50 13.09           C  
ANISOU 1612  CB  ARG A 113     2362   1182   1428   -107    -21      4
ATOM   1613  CG  ARG A 113      23.440   2.419   8.999  0.50 13.68           C  
ANISOU 1613  CG  ARG A 113     2447   1259   1491   -112      4     -7
ATOM   1614  CD  ARG A 113      24.682   2.270   9.924  0.50 14.71           C  
ANISOU 1614  CD  ARG A 113     2613   1371   1603   -118      2     -6
ATOM   1615  NE  ARG A 113      25.751   3.157   9.397  0.50 15.53           N  
ANISOU 1615  NE  ARG A 113     2735   1473   1693   -125     26    -15
ATOM   1616  CZ  ARG A 113      26.788   3.104   8.549  0.50 15.52           C  
ANISOU 1616  CZ  ARG A 113     2727   1482   1689   -117     47    -24
ATOM   1617  NH1 ARG A 113      27.373   1.949   8.379  0.50 15.35           N  
ANISOU 1617  NH1 ARG A 113     2684   1471   1677   -102     46    -25
ATOM   1618  NH2 ARG A 113      27.218   4.233   7.990  0.50 17.59           N1+
ANISOU 1618  NH2 ARG A 113     3006   1741   1936   -125     69    -32
ATOM   1619  H   ARG A 113      20.253   3.311   8.270  0.50 11.88           H  
ATOM   1620  HA  ARG A 113      21.248   1.410   7.787  0.50 12.20           H  
ATOM   1621  HB3 ARG A 113      22.780   0.518   9.685  0.50 13.09           H  
ATOM   1622  HB2 ARG A 113      22.178   1.816  10.677  0.50 13.09           H  
ATOM   1623  HG3 ARG A 113      23.102   3.455   8.934  0.50 13.68           H  
ATOM   1624  HG2 ARG A 113      23.659   2.072   7.987  0.50 13.68           H  
ATOM   1625  HD3 ARG A 113      25.045   1.241   9.928  0.50 14.71           H  
ATOM   1626  HD2 ARG A 113      24.453   2.542  10.955  0.50 14.71           H  
ATOM   1627  HE  ARG A 113      25.519   4.110   9.636  0.50 15.53           H  
ATOM   1628 HH12 ARG A 113      28.181   1.861   7.781  0.50 15.35           H  
ATOM   1629 HH11 ARG A 113      27.011   1.133   8.850  0.50 15.35           H  
ATOM   1630 HH22 ARG A 113      26.712   5.102   8.115  0.50 17.59           H  
ATOM   1631 HH21 ARG A 113      28.055   4.230   7.421  0.50 17.59           H  
ATOM   1632  N   PHE A 114      19.164  -0.066   8.277  1.00 12.12           N  
ANISOU 1632  N   PHE A 114     2169   1087   1348    -89    -38     12
ATOM   1633  CA  PHE A 114      18.398  -1.276   8.443  1.00 12.87           C  
ANISOU 1633  CA  PHE A 114     2253   1183   1455    -83    -55     21
ATOM   1634  C   PHE A 114      19.209  -2.504   8.084  1.00 12.58           C  
ANISOU 1634  C   PHE A 114     2228   1137   1416    -85    -66     29
ATOM   1635  O   PHE A 114      19.644  -2.557   6.932  1.00 14.59           O  
ANISOU 1635  O   PHE A 114     2492   1387   1664    -89    -55     25
ATOM   1636  CB  PHE A 114      17.077  -1.244   7.621  1.00 12.74           C  
ANISOU 1636  CB  PHE A 114     2207   1181   1453    -75    -49     19
ATOM   1637  CG  PHE A 114      16.202  -0.078   7.800  1.00 12.28           C  
ANISOU 1637  CG  PHE A 114     2135   1131   1399    -70    -44     15
ATOM   1638  CD1 PHE A 114      15.533  -0.012   9.041  1.00 13.97           C  
ANISOU 1638  CD1 PHE A 114     2349   1344   1616    -68    -56     20
ATOM   1639  CD2 PHE A 114      16.025   0.938   6.855  1.00 12.22           C  
ANISOU 1639  CD2 PHE A 114     2118   1134   1391    -68    -27      5
ATOM   1640  CE1 PHE A 114      14.786   1.082   9.353  1.00 13.33           C  
ANISOU 1640  CE1 PHE A 114     2261   1269   1536    -62    -50     15
ATOM   1641  CE2 PHE A 114      15.207   2.020   7.118  1.00 14.46           C  
ANISOU 1641  CE2 PHE A 114     2390   1427   1678    -59    -23      1
ATOM   1642  CZ  PHE A 114      14.549   2.044   8.382  1.00 13.59           C  
ANISOU 1642  CZ  PHE A 114     2284   1312   1569    -56    -34      6
ATOM   1643  H   PHE A 114      18.980   0.511   7.470  1.00 12.12           H  
ATOM   1644  HA  PHE A 114      18.115  -1.335   9.493  1.00 12.87           H  
ATOM   1645  HB3 PHE A 114      16.499  -2.142   7.847  1.00 12.74           H  
ATOM   1646  HB2 PHE A 114      17.309  -1.312   6.556  1.00 12.74           H  
ATOM   1647  HD1 PHE A 114      15.669  -0.789   9.779  1.00 13.97           H  
ATOM   1648  HD2 PHE A 114      16.539   0.884   5.906  1.00 12.22           H  
ATOM   1649  HE1 PHE A 114      14.306   1.156  10.318  1.00 13.33           H  
ATOM   1650  HE2 PHE A 114      15.063   2.802   6.389  1.00 14.46           H  
ATOM   1651  HZ  PHE A 114      13.904   2.878   8.616  1.00 13.59           H  
ATOM   1652  N   GLN A 115      19.101  -3.534   8.908  1.00 12.32           N  
ANISOU 1652  N   GLN A 115     2192   1102   1388    -81    -87     39
ATOM   1653  CA  GLN A 115      19.681  -4.888   8.678  1.00 13.69           C  
ANISOU 1653  CA  GLN A 115     2369   1271   1564    -76    -98     47
ATOM   1654  C   GLN A 115      18.716  -5.838   7.823  1.00 12.75           C  
ANISOU 1654  C   GLN A 115     2225   1162   1460    -65    -94     48
ATOM   1655  O   GLN A 115      17.568  -5.395   7.617  1.00 12.22           O  
ANISOU 1655  O   GLN A 115     2135   1104   1402    -63    -91     47
ATOM   1656  CB  GLN A 115      20.142  -5.507  10.038  1.00 14.94           C  
ANISOU 1656  CB  GLN A 115     2531   1425   1721    -75   -124     58
ATOM   1657  CG  GLN A 115      21.056  -4.757  11.026  1.00 17.40           C  
ANISOU 1657  CG  GLN A 115     2867   1727   2018    -87   -131     58
ATOM   1658  CD  GLN A 115      22.386  -4.298  10.340  1.00 20.28           C  
ANISOU 1658  CD  GLN A 115     3231   2092   2383    -87   -159     69
ATOM   1659  OE1 GLN A 115      23.383  -4.951  10.298  1.00 23.46           O  
ANISOU 1659  OE1 GLN A 115     3629   2498   2785    -95   -170     72
ATOM   1660  NE2 GLN A 115      22.381  -3.111   9.745  1.00 22.39           N  
ANISOU 1660  NE2 GLN A 115     3499   2357   2652    -78   -171     77
ATOM   1661  H   GLN A 115      18.592  -3.414   9.773  1.00 12.32           H  
ATOM   1662  HA  GLN A 115      20.577  -4.763   8.068  1.00 13.69           H  
ATOM   1663  HB3 GLN A 115      20.628  -6.456   9.813  1.00 14.94           H  
ATOM   1664  HB2 GLN A 115      19.244  -5.786  10.589  1.00 14.94           H  
ATOM   1665  HG3 GLN A 115      21.291  -5.391  11.882  1.00 17.40           H  
ATOM   1666  HG2 GLN A 115      20.552  -3.873  11.414  1.00 17.40           H  
ATOM   1667 HE22 GLN A 115      23.210  -2.782   9.274  1.00 22.39           H  
ATOM   1668 HE21 GLN A 115      21.556  -2.527   9.766  1.00 22.39           H  
ATOM   1669  N   THR A 116      19.204  -6.974   7.367  1.00 12.09           N  
ANISOU 1669  N   THR A 116     2147   1071   1374    -59    -95     52
ATOM   1670  CA  THR A 116      18.401  -7.908   6.492  1.00 12.94           C  
ANISOU 1670  CA  THR A 116     2234   1187   1495    -48    -91     54
ATOM   1671  C   THR A 116      17.263  -8.642   7.236  1.00 12.35           C  
ANISOU 1671  C   THR A 116     2135   1123   1436    -39   -106     62
ATOM   1672  O   THR A 116      16.224  -8.764   6.636  1.00 12.63           O  
ANISOU 1672  O   THR A 116     2148   1167   1482    -34    -99     61
ATOM   1673  CB  THR A 116      19.332  -8.972   5.806  1.00 13.81           C  
ANISOU 1673  CB  THR A 116     2360   1287   1600    -40    -87     56
ATOM   1674  OG1 THR A 116      19.894  -9.909   6.693  1.00 15.41           O  
ANISOU 1674  OG1 THR A 116     2577   1482   1798    -33   -105     66
ATOM   1675  CG2 THR A 116      20.450  -8.264   5.039  1.00 14.56           C  
ANISOU 1675  CG2 THR A 116     2476   1375   1682    -53    -69     46
ATOM   1676  H   THR A 116      20.150  -7.258   7.581  1.00 12.09           H  
ATOM   1677  HA  THR A 116      17.945  -7.306   5.702  1.00 12.94           H  
ATOM   1678  HB  THR A 116      18.739  -9.539   5.086  1.00 13.81           H  
ATOM   1679  HG1 THR A 116      19.216 -10.533   6.966  1.00 15.41           H  
ATOM   1680 HG21 THR A 116      20.021  -7.577   4.311  1.00 14.56           H  
ATOM   1681 HG22 THR A 116      21.120  -7.703   5.690  1.00 14.56           H  
ATOM   1682 HG23 THR A 116      21.057  -8.982   4.486  1.00 14.56           H  
ATOM   1683  N   GLN A 117      17.549  -8.975   8.531  1.00 12.85           N  
ANISOU 1683  N   GLN A 117     2199   1186   1497    -40   -125     70
ATOM   1684  CA  GLN A 117      16.670  -9.372   9.569  1.00 13.97           C  
ANISOU 1684  CA  GLN A 117     2315   1340   1652    -36   -139     77
ATOM   1685  C   GLN A 117      15.470  -8.355   9.804  1.00 13.13           C  
ANISOU 1685  C   GLN A 117     2195   1243   1552    -45   -130     71
ATOM   1686  O   GLN A 117      14.296  -8.691   9.999  1.00 13.74           O  
ANISOU 1686  O   GLN A 117     2249   1331   1642    -41   -130     74
ATOM   1687  CB  GLN A 117      17.392  -9.602  10.887  1.00  0.00           C  
ATOM   1688  CG  GLN A 117      18.653 -10.487  10.819  1.00  0.00           C  
ATOM   1689  CD  GLN A 117      19.905  -9.608  10.915  1.00  0.00           C  
ATOM   1690  OE1 GLN A 117      20.386  -9.102   9.878  1.00  0.00           O  
ATOM   1691  NE2 GLN A 117      20.313  -9.266  12.110  1.00  0.00           N  
ATOM   1692  H   GLN A 117      18.501  -8.824   8.839  1.00 12.85           H  
ATOM   1693  HA  GLN A 117      16.222 -10.315   9.253  1.00 13.97           H  
ATOM   1694  HB3 GLN A 117      16.687 -10.084  11.566  1.00  0.00           H  
ATOM   1695  HB2 GLN A 117      17.616  -8.644  11.363  1.00  0.00           H  
ATOM   1696  HG3 GLN A 117      18.689 -11.090   9.912  1.00  0.00           H  
ATOM   1697  HG2 GLN A 117      18.663 -11.185  11.657  1.00  0.00           H  
ATOM   1698 HE22 GLN A 117      21.094  -8.636  12.215  1.00  0.00           H  
ATOM   1699 HE21 GLN A 117      19.860  -9.639  12.932  1.00  0.00           H  
ATOM   1700  N   GLN A 118      15.849  -7.080   9.672  1.00 11.01           N  
ANISOU 1700  N   GLN A 118     1943    969   1273    -55   -121     63
ATOM   1701  CA  GLN A 118      14.963  -5.977  10.040  1.00 11.21           C  
ANISOU 1701  CA  GLN A 118     1959   1000   1302    -59   -114     57
ATOM   1702  C   GLN A 118      14.072  -5.592   8.910  1.00 10.38           C  
ANISOU 1702  C   GLN A 118     1838    901   1205    -52    -97     52
ATOM   1703  O   GLN A 118      12.887  -5.369   9.229  1.00 10.45           O  
ANISOU 1703  O   GLN A 118     1831    917   1222    -50    -94     51
ATOM   1704  CB  GLN A 118      15.738  -4.768  10.561  1.00 11.50           C  
ANISOU 1704  CB  GLN A 118     2016   1029   1324    -68   -107     50
ATOM   1705  CG  GLN A 118      16.510  -4.933  11.828  1.00 12.70           C  
ANISOU 1705  CG  GLN A 118     2187   1173   1465    -78   -123     54
ATOM   1706  CD  GLN A 118      17.396  -3.645  12.057  1.00 13.83           C  
ANISOU 1706  CD  GLN A 118     2354   1307   1594    -83   -111     46
ATOM   1707  OE1 GLN A 118      17.127  -2.625  11.397  1.00 15.45           O  
ANISOU 1707  OE1 GLN A 118     2577   1504   1789    -85   -106     44
ATOM   1708  NE2 GLN A 118      18.392  -3.668  12.914  1.00 14.18           N  
ANISOU 1708  NE2 GLN A 118     2401   1352   1635    -85   -105     42
ATOM   1709  H   GLN A 118      16.802  -6.849   9.432  1.00 11.01           H  
ATOM   1710  HA  GLN A 118      14.327  -6.304  10.867  1.00 11.21           H  
ATOM   1711  HB3 GLN A 118      15.034  -3.944  10.695  1.00 11.50           H  
ATOM   1712  HB2 GLN A 118      16.414  -4.450   9.765  1.00 11.50           H  
ATOM   1713  HG3 GLN A 118      17.161  -5.807  11.774  1.00 12.70           H  
ATOM   1714  HG2 GLN A 118      15.839  -5.078  12.675  1.00 12.70           H  
ATOM   1715 HE22 GLN A 118      18.950  -2.839  13.059  1.00 14.18           H  
ATOM   1716 HE21 GLN A 118      18.593  -4.502  13.446  1.00 14.18           H  
ATOM   1717  N   LEU A 119      14.610  -5.528   7.666  1.00 10.72           N  
ANISOU 1717  N   LEU A 119     1888    940   1244    -49    -85     47
ATOM   1718  CA  LEU A 119      13.781  -5.336   6.402  1.00 10.38           C  
ANISOU 1718  CA  LEU A 119     1832    903   1207    -44    -70     42
ATOM   1719  C   LEU A 119      12.636  -6.417   6.296  1.00  9.98           C  
ANISOU 1719  C   LEU A 119     1764    857   1169    -34    -74     49
ATOM   1720  O   LEU A 119      11.784  -6.207   5.410  1.00 10.54           O  
ANISOU 1720  O   LEU A 119     1820    935   1248    -32    -67     46
ATOM   1721  CB  LEU A 119      14.764  -5.272   5.184  1.00 10.64           C  
ANISOU 1721  CB  LEU A 119     1881    930   1231    -47    -59     37
ATOM   1722  CG  LEU A 119      15.692  -4.018   5.058  1.00 11.69           C  
ANISOU 1722  CG  LEU A 119     2030   1060   1352    -57    -51     29
ATOM   1723  CD1 LEU A 119      16.537  -4.035   3.785  1.00 13.32           C  
ANISOU 1723  CD1 LEU A 119     2252   1261   1549    -63    -39     24
ATOM   1724  CD2 LEU A 119      14.893  -2.689   5.193  1.00 12.12           C  
ANISOU 1724  CD2 LEU A 119     2072   1124   1407    -58    -42     21
ATOM   1725  H   LEU A 119      15.600  -5.692   7.537  1.00 10.72           H  
ATOM   1726  HA  LEU A 119      13.274  -4.381   6.497  1.00 10.38           H  
ATOM   1727  HB3 LEU A 119      14.170  -5.328   4.272  1.00 10.64           H  
ATOM   1728  HB2 LEU A 119      15.378  -6.174   5.178  1.00 10.64           H  
ATOM   1729  HG  LEU A 119      16.390  -4.042   5.891  1.00 11.69           H  
ATOM   1730 HD11 LEU A 119      17.500  -3.547   3.940  1.00 13.32           H  
ATOM   1731 HD12 LEU A 119      16.735  -5.053   3.450  1.00 13.32           H  
ATOM   1732 HD13 LEU A 119      16.017  -3.527   2.978  1.00 13.32           H  
ATOM   1733 HD21 LEU A 119      15.400  -1.862   4.695  1.00 12.12           H  
ATOM   1734 HD22 LEU A 119      13.908  -2.779   4.738  1.00 12.12           H  
ATOM   1735 HD23 LEU A 119      14.772  -2.413   6.238  1.00 12.12           H  
ATOM   1736  N   LEU A 120      12.678  -7.510   7.019  1.00 10.81           N  
ANISOU 1736  N   LEU A 120     1870    959   1277    -28    -86     58
ATOM   1737  CA  LEU A 120      11.873  -8.705   6.645  1.00 11.22           C  
ANISOU 1737  CA  LEU A 120     1904   1018   1342    -17    -88     64
ATOM   1738  C   LEU A 120      10.560  -8.508   7.438  1.00 12.02           C  
ANISOU 1738  C   LEU A 120     1985   1130   1452    -20    -94     67
ATOM   1739  O   LEU A 120       9.507  -8.971   6.980  1.00 11.65           O  
ANISOU 1739  O   LEU A 120     1921   1089   1415    -15    -86     67
ATOM   1740  CB  LEU A 120      12.615  -9.984   7.111  1.00 12.55           C  
ANISOU 1740  CB  LEU A 120     2076   1182   1509     -6   -100     74
ATOM   1741  CG  LEU A 120      11.837 -11.391   6.889  1.00 15.30           C  
ANISOU 1741  CG  LEU A 120     2408   1536   1869     11    -98     80
ATOM   1742  CD1 LEU A 120      11.903 -11.746   5.368  1.00 14.99           C  
ANISOU 1742  CD1 LEU A 120     2370   1494   1831     16    -79     75
ATOM   1743  CD2 LEU A 120      12.443 -12.493   7.736  1.00 17.33           C  
ANISOU 1743  CD2 LEU A 120     2672   1789   2123     24   -111     89
ATOM   1744  H   LEU A 120      13.403  -7.639   7.711  1.00 10.81           H  
ATOM   1745  HA  LEU A 120      11.671  -8.753   5.573  1.00 11.22           H  
ATOM   1746  HB3 LEU A 120      12.812  -9.886   8.179  1.00 12.55           H  
ATOM   1747  HB2 LEU A 120      13.599 -10.033   6.643  1.00 12.55           H  
ATOM   1748  HG  LEU A 120      10.800 -11.279   7.194  1.00 15.30           H  
ATOM   1749 HD11 LEU A 120      12.443 -12.676   5.186  1.00 14.99           H  
ATOM   1750 HD12 LEU A 120      10.900 -11.868   4.960  1.00 14.99           H  
ATOM   1751 HD13 LEU A 120      12.395 -10.972   4.778  1.00 14.99           H  
ATOM   1752 HD21 LEU A 120      12.177 -12.364   8.786  1.00 17.33           H  
ATOM   1753 HD22 LEU A 120      12.075 -13.473   7.433  1.00 17.33           H  
ATOM   1754 HD23 LEU A 120      13.531 -12.499   7.670  1.00 17.33           H  
ATOM   1755  N   GLU A 121      10.598  -7.824   8.598  1.00 11.87           N  
ANISOU 1755  N   GLU A 121     1970   1111   1428    -31   -105     68
ATOM   1756  CA  GLU A 121       9.494  -7.489   9.450  1.00 12.08           C  
ANISOU 1756  CA  GLU A 121     1983   1146   1460    -39   -110     70
ATOM   1757  C   GLU A 121       8.567  -6.485   8.737  1.00 10.42           C  
ANISOU 1757  C   GLU A 121     1772    937   1251    -41    -96     62
ATOM   1758  O   GLU A 121       7.356  -6.684   8.782  1.00 11.81           O  
ANISOU 1758  O   GLU A 121     1934   1120   1434    -42    -94     63
ATOM   1759  CB  GLU A 121       9.876  -7.089  10.882  1.00 13.90           C  
ANISOU 1759  CB  GLU A 121     2226   1373   1681    -52   -125     72
ATOM   1760  CG  GLU A 121      10.990  -8.000  11.514  1.00 17.94           C  
ANISOU 1760  CG  GLU A 121     2729   1892   2196    -64   -133     75
ATOM   1761  CD  GLU A 121      11.211  -7.661  13.020  1.00 24.03           C  
ANISOU 1761  CD  GLU A 121     3477   2676   2977    -65   -146     85
ATOM   1762  OE1 GLU A 121      12.031  -8.340  13.629  1.00 28.75           O  
ANISOU 1762  OE1 GLU A 121     4065   3277   3580    -54   -153     91
ATOM   1763  OE2 GLU A 121      10.729  -6.584  13.531  1.00 29.73           O1-
ANISOU 1763  OE2 GLU A 121     4192   3404   3701    -79   -149     85
ATOM   1764  H   GLU A 121      11.493  -7.479   8.914  1.00 11.87           H  
ATOM   1765  HA  GLU A 121       8.936  -8.418   9.558  1.00 12.08           H  
ATOM   1766  HB3 GLU A 121       8.977  -7.119  11.500  1.00 13.90           H  
ATOM   1767  HB2 GLU A 121      10.214  -6.051  10.883  1.00 13.90           H  
ATOM   1768  HG3 GLU A 121      11.934  -7.869  10.984  1.00 17.94           H  
ATOM   1769  HG2 GLU A 121      10.710  -9.050  11.424  1.00 17.94           H  
ATOM   1770  N   MET A 122       9.205  -5.584   7.957  1.00 10.25           N  
ANISOU 1770  N   MET A 122     1763    910   1221    -40    -85     53
ATOM   1771  CA  MET A 122       8.567  -4.778   6.960  1.00  9.93           C  
ANISOU 1771  CA  MET A 122     1721    872   1181    -39    -73     46
ATOM   1772  C   MET A 122       7.772  -5.577   5.897  1.00  9.59           C  
ANISOU 1772  C   MET A 122     1663    833   1148    -31    -64     46
ATOM   1773  O   MET A 122       6.666  -5.182   5.613  1.00 10.42           O  
ANISOU 1773  O   MET A 122     1760    942   1257    -31    -59     45
ATOM   1774  CB  MET A 122       9.587  -3.767   6.366  1.00 10.49           C  
ANISOU 1774  CB  MET A 122     1803    940   1242    -39    -63     37
ATOM   1775  CG  MET A 122      10.567  -3.140   7.308  1.00 11.49           C  
ANISOU 1775  CG  MET A 122     1946   1061   1358    -46    -68     35
ATOM   1776  SD  MET A 122      11.710  -2.092   6.378  1.00 14.32           S  
ANISOU 1776  SD  MET A 122     2315   1420   1706    -45    -53     24
ATOM   1777  CE  MET A 122      12.691  -1.324   7.703  1.00 15.59           C  
ANISOU 1777  CE  MET A 122     2498   1571   1854    -52    -59     24
ATOM   1778  H   MET A 122      10.214  -5.547   7.978  1.00 10.25           H  
ATOM   1779  HA  MET A 122       7.831  -4.195   7.515  1.00  9.93           H  
ATOM   1780  HB3 MET A 122       9.028  -2.975   5.864  1.00 10.49           H  
ATOM   1781  HB2 MET A 122      10.144  -4.258   5.569  1.00 10.49           H  
ATOM   1782  HG3 MET A 122      11.158  -3.886   7.837  1.00 11.49           H  
ATOM   1783  HG2 MET A 122      10.049  -2.539   8.056  1.00 11.49           H  
ATOM   1784  HE1 MET A 122      12.044  -0.811   8.413  1.00 15.59           H  
ATOM   1785  HE2 MET A 122      13.270  -2.078   8.237  1.00 15.59           H  
ATOM   1786  HE3 MET A 122      13.374  -0.596   7.269  1.00 15.59           H  
ATOM   1787  N   CYS A 123       8.429  -6.672   5.426  1.00 10.19           N  
ANISOU 1787  N   CYS A 123     1740    907   1226    -25    -61     48
ATOM   1788  CA  CYS A 123       7.663  -7.551   4.516  1.00  9.86           C  
ANISOU 1788  CA  CYS A 123     1687    866   1191    -16    -52     49
ATOM   1789  C   CYS A 123       6.477  -8.276   5.256  1.00 10.87           C  
ANISOU 1789  C   CYS A 123     1799   1002   1330    -13    -56     57
ATOM   1790  O   CYS A 123       5.433  -8.463   4.652  1.00 11.07           O  
ANISOU 1790  O   CYS A 123     1816   1029   1360    -10    -47     56
ATOM   1791  CB  CYS A 123       8.588  -8.537   3.835  1.00 11.74           C  
ANISOU 1791  CB  CYS A 123     1936   1099   1427    -10    -49     51
ATOM   1792  SG  CYS A 123       9.813  -7.566   2.929  1.00 11.90           S  
ANISOU 1792  SG  CYS A 123     1975   1112   1433    -17    -40     42
ATOM   1793  H   CYS A 123       9.354  -6.941   5.729  1.00 10.19           H  
ATOM   1794  HA  CYS A 123       7.215  -6.934   3.732  1.00  9.86           H  
ATOM   1795  HB3 CYS A 123       8.039  -9.163   3.131  1.00 11.74           H  
ATOM   1796  HB2 CYS A 123       9.092  -9.202   4.534  1.00 11.74           H  
ATOM   1797  HG  CYS A 123      10.437  -7.071   4.001  1.00 11.90           H  
ATOM   1798  N   LYS A 124       6.730  -8.648   6.513  1.00 11.37           N  
ANISOU 1798  N   LYS A 124     1856   1068   1396    -15    -69     64
ATOM   1799  CA  LYS A 124       5.848  -9.449   7.330  1.00 12.26           C  
ANISOU 1799  CA  LYS A 124     1949   1190   1518    -15    -75     71
ATOM   1800  C   LYS A 124       4.550  -8.670   7.537  1.00 11.90           C  
ANISOU 1800  C   LYS A 124     1900   1148   1473    -26    -72     68
ATOM   1801  O   LYS A 124       3.436  -9.152   7.349  1.00 12.67           O  
ANISOU 1801  O   LYS A 124     1984   1252   1578    -26    -65     70
ATOM   1802  CB  LYS A 124       6.553  -9.848   8.643  1.00 13.86           C  
ANISOU 1802  CB  LYS A 124     2146   1397   1722    -17    -92     80
ATOM   1803  CG  LYS A 124       5.769 -10.738   9.629  1.00 17.74           C  
ANISOU 1803  CG  LYS A 124     2612   1903   2224    -18    -97     87
ATOM   1804  CD  LYS A 124       6.349 -10.871  11.059  1.00 25.26           C  
ANISOU 1804  CD  LYS A 124     3554   2863   3180    -13   -114     96
ATOM   1805  CE  LYS A 124       6.481  -9.567  11.873  1.00 24.41           C  
ANISOU 1805  CE  LYS A 124     3450   2758   3065    -33   -131     98
ATOM   1806  NZ  LYS A 124       5.187  -9.104  12.276  1.00 27.22           N1+
ANISOU 1806  NZ  LYS A 124     3796   3122   3424    -51   -131     97
ATOM   1807  H   LYS A 124       7.640  -8.448   6.909  1.00 11.37           H  
ATOM   1808  HA  LYS A 124       5.608 -10.360   6.779  1.00 12.26           H  
ATOM   1809  HB3 LYS A 124       6.814  -8.948   9.178  1.00 13.86           H  
ATOM   1810  HB2 LYS A 124       7.499 -10.340   8.414  1.00 13.86           H  
ATOM   1811  HG3 LYS A 124       5.685 -11.735   9.196  1.00 17.74           H  
ATOM   1812  HG2 LYS A 124       4.745 -10.377   9.703  1.00 17.74           H  
ATOM   1813  HD3 LYS A 124       7.341 -11.316  10.975  1.00 25.26           H  
ATOM   1814  HD2 LYS A 124       5.760 -11.603  11.614  1.00 25.26           H  
ATOM   1815  HE3 LYS A 124       7.013  -8.782  11.337  1.00 24.41           H  
ATOM   1816  HE2 LYS A 124       7.055  -9.768  12.778  1.00 24.41           H  
ATOM   1817  HZ1 LYS A 124       5.283  -8.305  12.887  1.00 27.22           H  
ATOM   1818  HZ2 LYS A 124       4.662  -8.817  11.459  1.00 27.22           H  
ATOM   1819  HZ3 LYS A 124       4.675  -9.842  12.740  1.00 27.22           H  
ATOM   1820  N   ASP A 125       4.752  -7.505   8.156  1.00 10.81           N  
ANISOU 1820  N   ASP A 125     1776   1005   1325    -36    -77     63
ATOM   1821  CA  ASP A 125       3.660  -6.606   8.451  1.00 11.72           C  
ANISOU 1821  CA  ASP A 125     1894   1120   1437    -46    -74     60
ATOM   1822  C   ASP A 125       2.665  -6.326   7.307  1.00 11.26           C  
ANISOU 1822  C   ASP A 125     1834   1062   1382    -38    -59     55
ATOM   1823  O   ASP A 125       1.492  -6.441   7.417  1.00 11.25           O  
ANISOU 1823  O   ASP A 125     1826   1063   1384    -43    -54     56
ATOM   1824  CB  ASP A 125       3.877  -5.299   9.155  1.00 12.89           C  
ANISOU 1824  CB  ASP A 125     2064   1260   1572    -51    -77     54
ATOM   1825  CG  ASP A 125       4.492  -5.397  10.586  1.00 14.61           C  
ANISOU 1825  CG  ASP A 125     2292   1476   1784    -62    -92     58
ATOM   1826  OD1 ASP A 125       4.419  -6.485  11.227  1.00 17.01           O  
ANISOU 1826  OD1 ASP A 125     2584   1787   2093    -69   -102     66
ATOM   1827  OD2 ASP A 125       4.924  -4.359  11.054  1.00 16.45           O1-
ANISOU 1827  OD2 ASP A 125     2544   1700   2005    -63    -92     53
ATOM   1828  H   ASP A 125       5.689  -7.188   8.378  1.00 10.81           H  
ATOM   1829  HA  ASP A 125       3.047  -7.194   9.139  1.00 11.72           H  
ATOM   1830  HB3 ASP A 125       2.945  -4.739   9.247  1.00 12.89           H  
ATOM   1831  HB2 ASP A 125       4.560  -4.709   8.547  1.00 12.89           H  
ATOM   1832  N   VAL A 126       3.202  -6.145   6.099  1.00 11.14           N  
ANISOU 1832  N   VAL A 126     1827   1043   1364    -31    -51     49
ATOM   1833  CA  VAL A 126       2.402  -6.021   4.908  1.00 10.54           C  
ANISOU 1833  CA  VAL A 126     1750    966   1288    -25    -39     44
ATOM   1834  C   VAL A 126       1.680  -7.311   4.484  1.00 10.66           C  
ANISOU 1834  C   VAL A 126     1753    985   1314    -20    -32     49
ATOM   1835  O   VAL A 126       0.467  -7.303   4.179  1.00 11.14           O  
ANISOU 1835  O   VAL A 126     1811   1045   1375    -20    -23     47
ATOM   1836  CB  VAL A 126       3.191  -5.505   3.628  1.00 11.39           C  
ANISOU 1836  CB  VAL A 126     1867   1071   1389    -21    -34     37
ATOM   1837  CG1 VAL A 126       2.387  -5.478   2.239  1.00 11.51           C  
ANISOU 1837  CG1 VAL A 126     1881   1087   1405    -16    -23     33
ATOM   1838  CG2 VAL A 126       3.596  -4.006   3.899  1.00 11.89           C  
ANISOU 1838  CG2 VAL A 126     1942   1134   1443    -24    -38     31
ATOM   1839  H   VAL A 126       4.205  -6.110   5.986  1.00 11.14           H  
ATOM   1840  HA  VAL A 126       1.623  -5.284   5.114  1.00 10.54           H  
ATOM   1841  HB  VAL A 126       4.103  -6.090   3.499  1.00 11.39           H  
ATOM   1842 HG11 VAL A 126       2.199  -6.485   1.868  1.00 11.51           H  
ATOM   1843 HG12 VAL A 126       1.413  -5.015   2.396  1.00 11.51           H  
ATOM   1844 HG13 VAL A 126       2.848  -4.927   1.446  1.00 11.51           H  
ATOM   1845 HG21 VAL A 126       4.177  -3.584   3.080  1.00 11.89           H  
ATOM   1846 HG22 VAL A 126       2.716  -3.379   4.043  1.00 11.89           H  
ATOM   1847 HG23 VAL A 126       4.209  -3.919   4.796  1.00 11.89           H  
ATOM   1848  N   CYS A 127       2.363  -8.413   4.547  1.00 10.99           N  
ANISOU 1848  N   CYS A 127     1788   1028   1361    -14    -34     54
ATOM   1849  CA  CYS A 127       1.840  -9.752   4.389  1.00 10.81           C  
ANISOU 1849  CA  CYS A 127     1753   1007   1346     -5    -25     59
ATOM   1850  C   CYS A 127       0.651 -10.085   5.333  1.00 12.13           C  
ANISOU 1850  C   CYS A 127     1905   1183   1521    -11    -25     64
ATOM   1851  O   CYS A 127      -0.305 -10.613   4.806  1.00 12.80           O  
ANISOU 1851  O   CYS A 127     1983   1269   1611     -7    -13     64
ATOM   1852  CB  CYS A 127       2.858 -10.859   4.345  1.00 11.09           C  
ANISOU 1852  CB  CYS A 127     1786   1042   1385      6    -29     65
ATOM   1853  SG  CYS A 127       2.421 -12.204   3.212  1.00 13.63           S  
ANISOU 1853  SG  CYS A 127     2101   1364   1714     23    -14     69
ATOM   1854  H   CYS A 127       3.338  -8.360   4.811  1.00 10.99           H  
ATOM   1855  HA  CYS A 127       1.415  -9.719   3.382  1.00 10.81           H  
ATOM   1856  HB3 CYS A 127       3.044 -11.268   5.339  1.00 11.09           H  
ATOM   1857  HB2 CYS A 127       3.814 -10.468   4.008  1.00 11.09           H  
ATOM   1858  HG  CYS A 127       1.395 -12.670   3.928  1.00 13.63           H  
ATOM   1859  N   GLU A 128       0.762  -9.865   6.640  1.00 12.25           N  
ANISOU 1859  N   GLU A 128     1915   1203   1536    -22    -38     67
ATOM   1860  CA  GLU A 128      -0.308 -10.028   7.620  1.00 12.89           C  
ANISOU 1860  CA  GLU A 128     1983   1294   1623    -33    -39     71
ATOM   1861  C   GLU A 128      -1.548  -9.166   7.245  1.00 12.29           C  
ANISOU 1861  C   GLU A 128     1916   1211   1540    -40    -28     65
ATOM   1862  O   GLU A 128      -2.657  -9.772   7.339  1.00 13.30           O  
ANISOU 1862  O   GLU A 128     2035   1344   1674    -43    -18     66
ATOM   1863  CB  GLU A 128       0.112  -9.630   9.022  1.00 13.73           C  
ANISOU 1863  CB  GLU A 128     2087   1404   1725    -47    -56     74
ATOM   1864  CG  GLU A 128       1.191 -10.528   9.646  1.00 15.45           C  
ANISOU 1864  CG  GLU A 128     2290   1632   1950    -41    -67     82
ATOM   1865  CD  GLU A 128       1.744 -10.022  11.041  1.00 20.66           C  
ANISOU 1865  CD  GLU A 128     2953   2293   2604    -56    -86     85
ATOM   1866  OE1 GLU A 128       1.256  -9.086  11.643  1.00 25.47           O  
ANISOU 1866  OE1 GLU A 128     3580   2895   3203    -69    -89     81
ATOM   1867  OE2 GLU A 128       2.753 -10.570  11.555  1.00 22.82           O1-
ANISOU 1867  OE2 GLU A 128     3214   2575   2880    -53    -99     92
ATOM   1868  H   GLU A 128       1.631  -9.485   6.998  1.00 12.25           H  
ATOM   1869  HA  GLU A 128      -0.612 -11.075   7.618  1.00 12.89           H  
ATOM   1870  HB3 GLU A 128      -0.758  -9.622   9.682  1.00 13.73           H  
ATOM   1871  HB2 GLU A 128       0.482  -8.603   9.003  1.00 13.73           H  
ATOM   1872  HG3 GLU A 128       2.037 -10.616   8.968  1.00 15.45           H  
ATOM   1873  HG2 GLU A 128       0.789 -11.529   9.793  1.00 15.45           H  
ATOM   1874  N   ALA A 129      -1.291  -7.934   6.884  1.00 11.59           N  
ANISOU 1874  N   ALA A 129     1848   1114   1441    -42    -30     58
ATOM   1875  CA  ALA A 129      -2.341  -7.011   6.462  1.00 11.60           C  
ANISOU 1875  CA  ALA A 129     1863   1110   1437    -45    -23     53
ATOM   1876  C   ALA A 129      -3.069  -7.579   5.242  1.00 11.92           C  
ANISOU 1876  C   ALA A 129     1901   1147   1480    -36     -8     50
ATOM   1877  O   ALA A 129      -4.306  -7.746   5.258  1.00 12.64           O  
ANISOU 1877  O   ALA A 129     1995   1238   1571    -40      1     50
ATOM   1878  CB  ALA A 129      -1.668  -5.647   6.238  1.00 11.52           C  
ANISOU 1878  CB  ALA A 129     1871   1091   1414    -44    -28     46
ATOM   1879  H   ALA A 129      -0.340  -7.592   6.865  1.00 11.59           H  
ATOM   1880  HA  ALA A 129      -3.070  -6.904   7.265  1.00 11.60           H  
ATOM   1881  HB1 ALA A 129      -2.402  -4.897   5.942  1.00 11.52           H  
ATOM   1882  HB2 ALA A 129      -1.180  -5.286   7.140  1.00 11.52           H  
ATOM   1883  HB3 ALA A 129      -0.910  -5.695   5.464  1.00 11.52           H  
ATOM   1884  N   MET A 130      -2.317  -7.828   4.111  1.00 11.41           N  
ANISOU 1884  N   MET A 130     1836   1082   1418    -24     -5     49
ATOM   1885  CA  MET A 130      -2.813  -8.331   2.754  1.00 11.03           C  
ANISOU 1885  CA  MET A 130     1791   1031   1371    -16      8     47
ATOM   1886  C   MET A 130      -3.714  -9.605   2.870  1.00 12.51           C  
ANISOU 1886  C   MET A 130     1963   1223   1568    -12     18     53
ATOM   1887  O   MET A 130      -4.685  -9.698   2.100  1.00 13.00           O  
ANISOU 1887  O   MET A 130     2029   1281   1629    -10     32     51
ATOM   1888  CB  MET A 130      -1.592  -8.574   1.811  1.00 11.56           C  
ANISOU 1888  CB  MET A 130     1864   1093   1433     -7      8     44
ATOM   1889  CG  MET A 130      -1.035  -7.292   1.170  1.00 11.55           C  
ANISOU 1889  CG  MET A 130     1875   1091   1423    -10      2     37
ATOM   1890  SD  MET A 130      -2.237  -6.173   0.239  1.00 12.94           S  
ANISOU 1890  SD  MET A 130     2063   1264   1591    -12      5     30
ATOM   1891  CE  MET A 130      -2.947  -7.273  -0.941  1.00 15.69           C  
ANISOU 1891  CE  MET A 130     2414   1608   1939     -7     19     29
ATOM   1892  H   MET A 130      -1.319  -7.656   4.159  1.00 11.41           H  
ATOM   1893  HA  MET A 130      -3.449  -7.549   2.342  1.00 11.03           H  
ATOM   1894  HB3 MET A 130      -1.911  -9.229   1.007  1.00 11.56           H  
ATOM   1895  HB2 MET A 130      -0.802  -9.107   2.340  1.00 11.56           H  
ATOM   1896  HG3 MET A 130      -0.238  -7.576   0.486  1.00 11.55           H  
ATOM   1897  HG2 MET A 130      -0.568  -6.673   1.934  1.00 11.55           H  
ATOM   1898  HE1 MET A 130      -3.643  -6.733  -1.582  1.00 15.69           H  
ATOM   1899  HE2 MET A 130      -2.169  -7.711  -1.565  1.00 15.69           H  
ATOM   1900  HE3 MET A 130      -3.493  -8.075  -0.443  1.00 15.69           H  
ATOM   1901  N   GLU A 131      -3.505 -10.528   3.834  1.00 12.18           N  
ANISOU 1901  N   GLU A 131     1905   1190   1535    -10     14     60
ATOM   1902  CA  GLU A 131      -4.218 -11.709   4.224  1.00 14.22           C  
ANISOU 1902  CA  GLU A 131     2144   1456   1804     -6     23     66
ATOM   1903  C   GLU A 131      -5.674 -11.436   4.749  1.00 13.72           C  
ANISOU 1903  C   GLU A 131     2078   1396   1740    -21     29     65
ATOM   1904  O   GLU A 131      -6.611 -11.966   4.214  1.00 14.95           O  
ANISOU 1904  O   GLU A 131     2229   1553   1899    -19     45     66
ATOM   1905  CB  GLU A 131      -3.284 -12.517   5.191  1.00 15.68           C  
ANISOU 1905  CB  GLU A 131     2309   1653   1997     -3     12     74
ATOM   1906  CG  GLU A 131      -3.655 -13.879   5.684  1.00 18.52           C  
ANISOU 1906  CG  GLU A 131     2644   2026   2369      4     23     81
ATOM   1907  CD  GLU A 131      -4.526 -14.058   6.922  1.00 22.13           C  
ANISOU 1907  CD  GLU A 131     3076   2499   2834      4      9     89
ATOM   1908  OE1 GLU A 131      -5.728 -14.314   6.757  1.00 24.58           O  
ANISOU 1908  OE1 GLU A 131     3387   2813   3141    -10     -8     90
ATOM   1909  OE2 GLU A 131      -3.905 -13.921   7.964  1.00 30.30           O1-
ANISOU 1909  OE2 GLU A 131     4091   3545   3879     20     17     95
ATOM   1910  H   GLU A 131      -2.698 -10.358   4.418  1.00 12.18           H  
ATOM   1911  HA  GLU A 131      -4.329 -12.307   3.318  1.00 14.22           H  
ATOM   1912  HB3 GLU A 131      -3.090 -11.900   6.065  1.00 15.68           H  
ATOM   1913  HB2 GLU A 131      -2.305 -12.608   4.731  1.00 15.68           H  
ATOM   1914  HG3 GLU A 131      -2.726 -14.425   5.863  1.00 18.52           H  
ATOM   1915  HG2 GLU A 131      -4.116 -14.418   4.854  1.00 18.52           H  
ATOM   1916  N   TYR A 132      -5.634 -10.539   5.675  1.00 12.96           N  
ANISOU 1916  N   TYR A 132     1988   1300   1637    -37     18     64
ATOM   1917  CA  TYR A 132      -6.787  -9.927   6.291  1.00 13.68           C  
ANISOU 1917  CA  TYR A 132     2083   1390   1724    -53     23     63
ATOM   1918  C   TYR A 132      -7.711  -9.244   5.244  1.00 13.28           C  
ANISOU 1918  C   TYR A 132     2054   1327   1665    -50     35     56
ATOM   1919  O   TYR A 132      -8.860  -9.615   5.061  1.00 13.75           O  
ANISOU 1919  O   TYR A 132     2112   1386   1725    -55     50     56
ATOM   1920  CB  TYR A 132      -6.538  -9.027   7.510  1.00 14.14           C  
ANISOU 1920  CB  TYR A 132     2151   1447   1774    -70      8     62
ATOM   1921  CG  TYR A 132      -7.735  -8.639   8.336  1.00 15.51           C  
ANISOU 1921  CG  TYR A 132     2338   1617   1940    -87     14     60
ATOM   1922  CD1 TYR A 132      -8.226  -9.602   9.262  1.00 16.05           C  
ANISOU 1922  CD1 TYR A 132     2392   1695   2013   -103     19     64
ATOM   1923  CD2 TYR A 132      -8.292  -7.350   8.210  1.00 14.79           C  
ANISOU 1923  CD2 TYR A 132     2274   1510   1834    -86     14     53
ATOM   1924  CE1 TYR A 132      -9.260  -9.258  10.116  1.00 16.91           C  
ANISOU 1924  CE1 TYR A 132     2517   1798   2111   -122     26     61
ATOM   1925  CE2 TYR A 132      -9.333  -7.074   9.021  1.00 15.86           C  
ANISOU 1925  CE2 TYR A 132     2429   1639   1960   -101     19     51
ATOM   1926  CZ  TYR A 132      -9.772  -7.947  10.069  1.00 15.59           C  
ANISOU 1926  CZ  TYR A 132     2382   1613   1929   -120     25     55
ATOM   1927  OH  TYR A 132     -10.685  -7.560  11.000  1.00 18.44           O  
ANISOU 1927  OH  TYR A 132     2763   1966   2278   -139     32     53
ATOM   1928  H   TYR A 132      -4.736 -10.186   5.976  1.00 12.96           H  
ATOM   1929  HA  TYR A 132      -7.364 -10.767   6.681  1.00 13.68           H  
ATOM   1930  HB3 TYR A 132      -6.002  -8.125   7.214  1.00 14.14           H  
ATOM   1931  HB2 TYR A 132      -5.853  -9.555   8.173  1.00 14.14           H  
ATOM   1932  HD1 TYR A 132      -7.779 -10.584   9.324  1.00 16.05           H  
ATOM   1933  HD2 TYR A 132      -7.921  -6.654   7.478  1.00 14.79           H  
ATOM   1934  HE1 TYR A 132      -9.608  -9.963  10.856  1.00 16.91           H  
ATOM   1935  HE2 TYR A 132      -9.767  -6.099   8.940  1.00 15.86           H  
ATOM   1936  HH  TYR A 132     -10.826  -8.223  11.680  1.00 18.44           H  
ATOM   1937  N   LEU A 133      -7.139  -8.337   4.522  1.00 12.76           N  
ANISOU 1937  N   LEU A 133     2007   1252   1591    -42     30     50
ATOM   1938  CA  LEU A 133      -7.636  -7.846   3.239  1.00 12.78           C  
ANISOU 1938  CA  LEU A 133     2028   1244   1585    -38     39     45
ATOM   1939  C   LEU A 133      -8.194  -8.904   2.269  1.00 14.50           C  
ANISOU 1939  C   LEU A 133     2239   1461   1809    -29     56     46
ATOM   1940  O   LEU A 133      -9.188  -8.643   1.585  1.00 15.44           O  
ANISOU 1940  O   LEU A 133     2368   1574   1923    -33     68     44
ATOM   1941  CB  LEU A 133      -6.702  -6.930   2.451  1.00 11.97           C  
ANISOU 1941  CB  LEU A 133     1939   1136   1474    -31     30     39
ATOM   1942  CG  LEU A 133      -6.283  -5.676   3.216  1.00 12.18           C  
ANISOU 1942  CG  LEU A 133     1977   1160   1491    -36     17     36
ATOM   1943  CD1 LEU A 133      -5.612  -4.631   2.342  1.00 13.18           C  
ANISOU 1943  CD1 LEU A 133     2113   1284   1610    -26     11     30
ATOM   1944  CD2 LEU A 133      -7.410  -4.883   3.923  1.00 12.90           C  
ANISOU 1944  CD2 LEU A 133     2085   1244   1573    -45     20     35
ATOM   1945  H   LEU A 133      -6.184  -8.079   4.740  1.00 12.76           H  
ATOM   1946  HA  LEU A 133      -8.514  -7.257   3.505  1.00 12.78           H  
ATOM   1947  HB3 LEU A 133      -7.201  -6.618   1.534  1.00 11.97           H  
ATOM   1948  HB2 LEU A 133      -5.813  -7.464   2.127  1.00 11.97           H  
ATOM   1949  HG  LEU A 133      -5.564  -5.968   3.978  1.00 12.18           H  
ATOM   1950 HD11 LEU A 133      -6.322  -4.146   1.673  1.00 13.18           H  
ATOM   1951 HD12 LEU A 133      -5.114  -3.867   2.940  1.00 13.18           H  
ATOM   1952 HD13 LEU A 133      -4.850  -5.089   1.711  1.00 13.18           H  
ATOM   1953 HD21 LEU A 133      -7.177  -3.826   4.057  1.00 12.90           H  
ATOM   1954 HD22 LEU A 133      -8.340  -4.937   3.362  1.00 12.90           H  
ATOM   1955 HD23 LEU A 133      -7.602  -5.292   4.914  1.00 12.90           H  
ATOM   1956  N   GLU A 134      -7.489 -10.087   2.208  0.50 15.23           N  
ANISOU 1956  N   GLU A 134     2319   1559   1910    -18     58     50
ATOM   1957  CA  GLU A 134      -7.909 -11.202   1.191  0.50 16.49           C  
ANISOU 1957  CA  GLU A 134     2473   1716   2075     -6     75     52
ATOM   1958  C   GLU A 134      -9.247 -11.811   1.732  0.50 17.26           C  
ANISOU 1958  C   GLU A 134     2557   1820   2179    -11     89     56
ATOM   1959  O   GLU A 134     -10.194 -11.883   0.953  0.50 15.87           O  
ANISOU 1959  O   GLU A 134     2388   1638   2001     -7    107     55
ATOM   1960  CB  GLU A 134      -6.805 -12.232   0.862  0.50 18.13           C  
ANISOU 1960  CB  GLU A 134     2670   1929   2290      8     71     57
ATOM   1961  CG  GLU A 134      -7.289 -13.635   0.277  0.50 19.69           C  
ANISOU 1961  CG  GLU A 134     2853   2130   2497     23     86     63
ATOM   1962  CD  GLU A 134      -5.992 -14.370  -0.114  0.50 19.34           C  
ANISOU 1962  CD  GLU A 134     2805   2088   2457     40     81     67
ATOM   1963  OE1 GLU A 134      -6.033 -14.808  -1.279  0.50 13.59           O  
ANISOU 1963  OE1 GLU A 134     2053   1371   1739     50     77     75
ATOM   1964  OE2 GLU A 134      -5.164 -14.639   0.709  0.50 21.74           O1-
ANISOU 1964  OE2 GLU A 134     3130   2379   2752     43     80     62
ATOM   1965  H   GLU A 134      -6.659 -10.241   2.763  0.50 15.23           H  
ATOM   1966  HA  GLU A 134      -8.158 -10.709   0.249  0.50 16.49           H  
ATOM   1967  HB3 GLU A 134      -6.197 -12.391   1.750  0.50 18.13           H  
ATOM   1968  HB2 GLU A 134      -6.133 -11.763   0.140  0.50 18.13           H  
ATOM   1969  HG3 GLU A 134      -7.955 -13.485  -0.575  0.50 19.69           H  
ATOM   1970  HG2 GLU A 134      -7.828 -14.216   1.026  0.50 19.69           H  
ATOM   1971  N   SER A 135      -9.190 -12.335   2.999  1.00 16.93           N  
ANISOU 1971  N   SER A 135     2499   1791   2143    -22     81     60
ATOM   1972  CA  SER A 135     -10.294 -12.941   3.648  1.00 17.80           C  
ANISOU 1972  CA  SER A 135     2592   1911   2260    -32     94     64
ATOM   1973  C   SER A 135     -11.462 -11.932   3.832  1.00 20.08           C  
ANISOU 1973  C   SER A 135     2899   2191   2538    -47    104     59
ATOM   1974  O   SER A 135     -12.642 -12.286   3.689  1.00 22.14           O  
ANISOU 1974  O   SER A 135     3153   2457   2803    -53    121     61
ATOM   1975  CB  SER A 135      -9.899 -13.505   5.049  1.00 20.64           C  
ANISOU 1975  CB  SER A 135     2928   2288   2628    -43     81     69
ATOM   1976  OG  SER A 135      -9.063 -12.627   5.805  1.00 18.14           O  
ANISOU 1976  OG  SER A 135     2623   1968   2301    -63     70     67
ATOM   1977  H   SER A 135      -8.333 -12.257   3.532  1.00 16.93           H  
ATOM   1978  HA  SER A 135     -10.659 -13.763   3.029  1.00 17.80           H  
ATOM   1979  HB3 SER A 135      -9.347 -14.436   4.915  1.00 20.64           H  
ATOM   1980  HB2 SER A 135     -10.782 -13.757   5.638  1.00 20.64           H  
ATOM   1981  HG  SER A 135      -8.165 -12.681   5.463  1.00 18.14           H  
ATOM   1982  N   LYS A 136     -11.200 -10.647   4.210  1.00 17.96           N  
ANISOU 1982  N   LYS A 136     2657   1910   2258    -52     94     54
ATOM   1983  CA  LYS A 136     -12.192  -9.557   4.251  1.00 19.87           C  
ANISOU 1983  CA  LYS A 136     2922   2140   2486    -63    100     49
ATOM   1984  C   LYS A 136     -12.697  -9.029   2.942  1.00 19.24           C  
ANISOU 1984  C   LYS A 136     2866   2046   2397    -51    107     44
ATOM   1985  O   LYS A 136     -13.760  -8.456   2.822  1.00 20.73           O  
ANISOU 1985  O   LYS A 136     3079   2224   2574    -58    109     40
ATOM   1986  CB  LYS A 136     -11.736  -8.527   5.286  1.00 22.19           C  
ANISOU 1986  CB  LYS A 136     3231   2429   2770    -75     83     47
ATOM   1987  CG  LYS A 136     -11.762  -9.093   6.731  1.00 24.79           C  
ANISOU 1987  CG  LYS A 136     3543   2771   3104    -90     74     51
ATOM   1988  CD  LYS A 136     -13.178  -9.048   7.338  1.00 28.93           C  
ANISOU 1988  CD  LYS A 136     4061   3301   3630   -110     88     54
ATOM   1989  CE  LYS A 136     -13.227  -9.230   8.836  1.00 34.73           C  
ANISOU 1989  CE  LYS A 136     4789   4044   4363   -131     75     56
ATOM   1990  NZ  LYS A 136     -14.580  -9.365   9.274  1.00 41.18           N1+
ANISOU 1990  NZ  LYS A 136     5585   4876   5186   -153     86     60
ATOM   1991  H   LYS A 136     -10.243 -10.377   4.414  1.00 17.96           H  
ATOM   1992  HA  LYS A 136     -13.091 -10.004   4.678  1.00 19.87           H  
ATOM   1993  HB3 LYS A 136     -12.378  -7.646   5.241  1.00 22.19           H  
ATOM   1994  HB2 LYS A 136     -10.751  -8.144   5.031  1.00 22.19           H  
ATOM   1995  HG3 LYS A 136     -11.099  -8.482   7.342  1.00 24.79           H  
ATOM   1996  HG2 LYS A 136     -11.356 -10.104   6.780  1.00 24.79           H  
ATOM   1997  HD3 LYS A 136     -13.725  -9.877   6.885  1.00 28.93           H  
ATOM   1998  HD2 LYS A 136     -13.732  -8.171   7.019  1.00 28.93           H  
ATOM   1999  HE3 LYS A 136     -12.757  -8.401   9.358  1.00 34.73           H  
ATOM   2000  HE2 LYS A 136     -12.684 -10.132   9.120  1.00 34.73           H  
ATOM   2001  HZ1 LYS A 136     -15.095  -8.528   9.042  1.00 41.18           H  
ATOM   2002  HZ2 LYS A 136     -15.005 -10.159   8.818  1.00 41.18           H  
ATOM   2003  HZ3 LYS A 136     -14.598  -9.503  10.275  1.00 41.18           H  
ATOM   2004  N   GLN A 137     -11.900  -9.317   1.889  1.00 19.13           N  
ANISOU 2004  N   GLN A 137     2847   2032   2389    -35    110     45
ATOM   2005  CA  GLN A 137     -12.206  -9.020   0.452  1.00 19.46           C  
ANISOU 2005  CA  GLN A 137     2910   2062   2423    -26    116     40
ATOM   2006  C   GLN A 137     -11.977  -7.578  -0.121  1.00 19.69           C  
ANISOU 2006  C   GLN A 137     2960   2084   2439    -28     99     34
ATOM   2007  O   GLN A 137     -12.574  -7.078  -1.075  1.00 19.79           O  
ANISOU 2007  O   GLN A 137     2995   2086   2439    -27    102     30
ATOM   2008  CB  GLN A 137     -13.596  -9.470  -0.046  1.00 22.84           C  
ANISOU 2008  CB  GLN A 137     3349   2482   2847    -28    138     40
ATOM   2009  CG  GLN A 137     -13.722 -10.992   0.093  1.00 28.67           C  
ANISOU 2009  CG  GLN A 137     4066   3229   3598    -21    157     45
ATOM   2010  CD  GLN A 137     -15.081 -11.577  -0.181  1.00 35.00           C  
ANISOU 2010  CD  GLN A 137     4842   4047   4411    -32    159     50
ATOM   2011  OE1 GLN A 137     -15.881 -11.518   0.728  1.00 39.45           O  
ANISOU 2011  OE1 GLN A 137     5412   4610   4969    -50    159     49
ATOM   2012  NE2 GLN A 137     -15.351 -11.908  -1.455  1.00 36.17           N  
ANISOU 2012  NE2 GLN A 137     4960   4209   4573    -22    159     56
ATOM   2013  H   GLN A 137     -11.032  -9.808   2.054  1.00 19.13           H  
ATOM   2014  HA  GLN A 137     -11.473  -9.619  -0.090  1.00 19.46           H  
ATOM   2015  HB3 GLN A 137     -13.753  -9.229  -1.099  1.00 22.84           H  
ATOM   2016  HB2 GLN A 137     -14.399  -8.971   0.495  1.00 22.84           H  
ATOM   2017  HG3 GLN A 137     -13.454 -11.298   1.104  1.00 28.67           H  
ATOM   2018  HG2 GLN A 137     -12.991 -11.479  -0.554  1.00 28.67           H  
ATOM   2019 HE22 GLN A 137     -16.277 -12.220  -1.708  1.00 36.17           H  
ATOM   2020 HE21 GLN A 137     -14.635 -11.847  -2.163  1.00 36.17           H  
ATOM   2021  N   PHE A 138     -11.103  -6.922   0.615  1.00 16.19           N  
ANISOU 2021  N   PHE A 138     2510   1646   1996    -30     82     34
ATOM   2022  CA  PHE A 138     -10.709  -5.525   0.325  1.00 15.78           C  
ANISOU 2022  CA  PHE A 138     2474   1590   1932    -29     67     29
ATOM   2023  C   PHE A 138      -9.339  -5.461  -0.393  1.00 15.49           C  
ANISOU 2023  C   PHE A 138     2431   1558   1898    -20     58     27
ATOM   2024  O   PHE A 138      -8.424  -4.853   0.093  1.00 16.76           O  
ANISOU 2024  O   PHE A 138     2577   1726   2067    -18     52     30
ATOM   2025  CB  PHE A 138     -10.785  -4.564   1.515  1.00 14.82           C  
ANISOU 2025  CB  PHE A 138     2351   1470   1808    -37     56     30
ATOM   2026  CG  PHE A 138     -12.155  -4.084   1.934  1.00 14.69           C  
ANISOU 2026  CG  PHE A 138     2355   1447   1778    -34     45     25
ATOM   2027  CD1 PHE A 138     -12.842  -2.999   1.303  1.00 14.82           C  
ANISOU 2027  CD1 PHE A 138     2371   1469   1793    -25     32     21
ATOM   2028  CD2 PHE A 138     -12.800  -4.695   3.024  1.00 16.46           C  
ANISOU 2028  CD2 PHE A 138     2601   1662   1990    -40     46     23
ATOM   2029  CE1 PHE A 138     -14.069  -2.536   1.733  1.00 15.37           C  
ANISOU 2029  CE1 PHE A 138     2455   1535   1850    -19     21     17
ATOM   2030  CE2 PHE A 138     -14.025  -4.265   3.451  1.00 17.02           C  
ANISOU 2030  CE2 PHE A 138     2693   1728   2048    -33     33     19
ATOM   2031  CZ  PHE A 138     -14.650  -3.201   2.848  1.00 16.40           C  
ANISOU 2031  CZ  PHE A 138     2608   1655   1968    -21     21     16
ATOM   2032  H   PHE A 138     -10.627  -7.391   1.374  1.00 16.19           H  
ATOM   2033  HA  PHE A 138     -11.394  -5.087  -0.403  1.00 15.78           H  
ATOM   2034  HB3 PHE A 138     -10.206  -3.658   1.328  1.00 14.82           H  
ATOM   2035  HB2 PHE A 138     -10.317  -5.041   2.376  1.00 14.82           H  
ATOM   2036  HD1 PHE A 138     -12.369  -2.505   0.467  1.00 14.82           H  
ATOM   2037  HD2 PHE A 138     -12.328  -5.523   3.534  1.00 16.46           H  
ATOM   2038  HE1 PHE A 138     -14.580  -1.727   1.238  1.00 15.37           H  
ATOM   2039  HE2 PHE A 138     -14.499  -4.757   4.287  1.00 17.02           H  
ATOM   2040  HZ  PHE A 138     -15.613  -2.875   3.215  1.00 16.40           H  
ATOM   2041  N   LEU A 139      -9.338  -6.102  -1.565  1.00 13.50           N  
ANISOU 2041  N   LEU A 139     2192   1301   1636    -15     55     21
ATOM   2042  CA  LEU A 139      -8.156  -6.139  -2.516  1.00 13.80           C  
ANISOU 2042  CA  LEU A 139     2225   1344   1673    -10     47     18
ATOM   2043  C   LEU A 139      -7.727  -4.771  -3.106  1.00 13.03           C  
ANISOU 2043  C   LEU A 139     2127   1252   1570     -8     32     15
ATOM   2044  O   LEU A 139      -8.600  -3.933  -3.290  1.00 14.39           O  
ANISOU 2044  O   LEU A 139     2312   1422   1734     -7     26     12
ATOM   2045  CB  LEU A 139      -8.432  -7.158  -3.596  1.00 14.49           C  
ANISOU 2045  CB  LEU A 139     2327   1427   1752     -8     50     14
ATOM   2046  CG  LEU A 139      -8.639  -8.652  -3.040  1.00 16.15           C  
ANISOU 2046  CG  LEU A 139     2542   1630   1964     -7     67     16
ATOM   2047  CD1 LEU A 139      -9.232  -9.643  -4.062  1.00 15.95           C  
ANISOU 2047  CD1 LEU A 139     2532   1601   1928     -9     66     11
ATOM   2048  CD2 LEU A 139      -7.353  -9.303  -2.510  1.00 17.98           C  
ANISOU 2048  CD2 LEU A 139     2759   1865   2209     -3     74     22
ATOM   2049  H   LEU A 139     -10.175  -6.579  -1.870  1.00 13.50           H  
ATOM   2050  HA  LEU A 139      -7.316  -6.513  -1.927  1.00 13.80           H  
ATOM   2051  HB3 LEU A 139      -7.619  -7.162  -4.324  1.00 14.49           H  
ATOM   2052  HB2 LEU A 139      -9.324  -6.852  -4.144  1.00 14.49           H  
ATOM   2053  HG  LEU A 139      -9.355  -8.616  -2.217  1.00 16.15           H  
ATOM   2054 HD11 LEU A 139      -9.986 -10.279  -3.598  1.00 15.95           H  
ATOM   2055 HD12 LEU A 139      -9.717  -9.113  -4.881  1.00 15.95           H  
ATOM   2056 HD13 LEU A 139      -8.483 -10.292  -4.517  1.00 15.95           H  
ATOM   2057 HD21 LEU A 139      -7.338 -10.388  -2.612  1.00 17.98           H  
ATOM   2058 HD22 LEU A 139      -6.469  -8.909  -3.014  1.00 17.98           H  
ATOM   2059 HD23 LEU A 139      -7.236  -9.094  -1.447  1.00 17.98           H  
ATOM   2060  N   HIS A 140      -6.408  -4.567  -3.060  1.00 12.04           N  
ANISOU 2060  N   HIS A 140     1991   1134   1450     -7     25     15
ATOM   2061  CA  HIS A 140      -5.875  -3.162  -3.052  1.00 11.49           C  
ANISOU 2061  CA  HIS A 140     1921   1070   1374     -4     13     11
ATOM   2062  C   HIS A 140      -5.467  -2.656  -4.487  1.00 11.89           C  
ANISOU 2062  C   HIS A 140     1978   1124   1414     -1      8      4
ATOM   2063  O   HIS A 140      -5.772  -1.501  -4.782  1.00 12.47           O  
ANISOU 2063  O   HIS A 140     2058   1199   1479      5      0      1
ATOM   2064  CB  HIS A 140      -4.615  -3.278  -2.220  1.00 11.44           C  
ANISOU 2064  CB  HIS A 140     1902   1069   1373     -5      9     12
ATOM   2065  CG  HIS A 140      -4.125  -1.927  -1.654  1.00 11.03           C  
ANISOU 2065  CG  HIS A 140     1852   1024   1317     -2     -2      8
ATOM   2066  ND1 HIS A 140      -4.075  -0.724  -2.379  1.00 12.25           N  
ANISOU 2066  ND1 HIS A 140     2007   1184   1462      3     -7      2
ATOM   2067  CD2 HIS A 140      -3.681  -1.705  -0.376  1.00 12.47           C  
ANISOU 2067  CD2 HIS A 140     2032   1205   1500     -3     -7     11
ATOM   2068  CE1 HIS A 140      -3.638   0.251  -1.585  1.00 12.84           C  
ANISOU 2068  CE1 HIS A 140     2082   1263   1534      8    -14      0
ATOM   2069  NE2 HIS A 140      -3.370  -0.303  -0.412  1.00 12.77           N  
ANISOU 2069  NE2 HIS A 140     2074   1248   1530      3    -14      5
ATOM   2070  H   HIS A 140      -5.752  -5.322  -2.899  1.00 12.04           H  
ATOM   2071  HA  HIS A 140      -6.580  -2.478  -2.577  1.00 11.49           H  
ATOM   2072  HB3 HIS A 140      -3.796  -3.742  -2.771  1.00 11.44           H  
ATOM   2073  HB2 HIS A 140      -4.792  -3.923  -1.357  1.00 11.44           H  
ATOM   2074  HD2 HIS A 140      -3.568  -2.344   0.485  1.00 12.47           H  
ATOM   2075  HE1 HIS A 140      -3.506   1.290  -1.851  1.00 12.84           H  
ATOM   2076  HE2 HIS A 140      -3.052   0.225   0.393  1.00 12.77           H  
ATOM   2077  N   ARG A 141      -4.827  -3.506  -5.308  1.00 11.65           N  
ANISOU 2077  N   ARG A 141     1947   1095   1384     -4     13      3
ATOM   2078  CA  ARG A 141      -4.193  -3.247  -6.613  1.00 11.60           C  
ANISOU 2078  CA  ARG A 141     1945   1095   1368     -5      8     -4
ATOM   2079  C   ARG A 141      -2.975  -2.319  -6.637  1.00 12.21           C  
ANISOU 2079  C   ARG A 141     2010   1185   1442     -4     -1     -9
ATOM   2080  O   ARG A 141      -2.057  -2.408  -7.426  1.00 14.23           O  
ANISOU 2080  O   ARG A 141     2267   1450   1691     -9     -4    -14
ATOM   2081  CB  ARG A 141      -5.311  -2.645  -7.625  1.00 11.79           C  
ANISOU 2081  CB  ARG A 141     1983   1115   1383     -1      5     -6
ATOM   2082  CG  ARG A 141      -6.767  -3.234  -7.519  1.00 12.50           C  
ANISOU 2082  CG  ARG A 141     2087   1192   1472     -5     17     -3
ATOM   2083  CD  ARG A 141      -6.733  -4.771  -7.462  1.00 13.47           C  
ANISOU 2083  CD  ARG A 141     2226   1308   1584     -2     14     -4
ATOM   2084  NE  ARG A 141      -8.060  -5.404  -7.610  1.00 14.05           N  
ANISOU 2084  NE  ARG A 141     2315   1370   1653     -7     26     -3
ATOM   2085  CZ  ARG A 141      -8.235  -6.704  -7.428  1.00 14.44           C  
ANISOU 2085  CZ  ARG A 141     2374   1408   1705     -8     39      1
ATOM   2086  NH1 ARG A 141      -9.484  -7.097  -7.557  1.00 15.11           N  
ANISOU 2086  NH1 ARG A 141     2475   1482   1784    -12     50      1
ATOM   2087  NH2 ARG A 141      -7.176  -7.520  -7.189  1.00 14.37           N1+
ANISOU 2087  NH2 ARG A 141     2360   1397   1703     -8     41      4
ATOM   2088  H   ARG A 141      -4.673  -4.449  -4.964  1.00 11.65           H  
ATOM   2089  HA  ARG A 141      -3.853  -4.182  -7.033  1.00 11.60           H  
ATOM   2090  HB3 ARG A 141      -4.952  -2.764  -8.648  1.00 11.79           H  
ATOM   2091  HB2 ARG A 141      -5.392  -1.568  -7.476  1.00 11.79           H  
ATOM   2092  HG3 ARG A 141      -7.415  -2.869  -8.318  1.00 12.50           H  
ATOM   2093  HG2 ARG A 141      -7.212  -2.862  -6.597  1.00 12.50           H  
ATOM   2094  HD3 ARG A 141      -6.461  -5.047  -6.445  1.00 13.47           H  
ATOM   2095  HD2 ARG A 141      -5.966  -5.185  -8.117  1.00 13.47           H  
ATOM   2096  HE  ARG A 141      -8.840  -4.804  -7.837  1.00 14.05           H  
ATOM   2097 HH12 ARG A 141      -9.722  -8.070  -7.433  1.00 15.11           H  
ATOM   2098 HH11 ARG A 141     -10.214  -6.434  -7.773  1.00 15.11           H  
ATOM   2099 HH22 ARG A 141      -7.291  -8.522  -7.098  1.00 14.37           H  
ATOM   2100 HH21 ARG A 141      -6.247  -7.128  -7.089  1.00 14.37           H  
ATOM   2101  N   ASP A 142      -2.975  -1.391  -5.651  1.00 12.28           N  
ANISOU 2101  N   ASP A 142     2011   1199   1455     -1     -5     -8
ATOM   2102  CA  ASP A 142      -2.083  -0.235  -5.646  1.00 12.65           C  
ANISOU 2102  CA  ASP A 142     2047   1259   1499     -1    -11    -13
ATOM   2103  C   ASP A 142      -1.112  -0.340  -4.469  1.00 11.70           C  
ANISOU 2103  C   ASP A 142     1921   1138   1385     -2    -10    -10
ATOM   2104  O   ASP A 142      -0.734   0.671  -3.838  1.00 12.98           O  
ANISOU 2104  O   ASP A 142     2080   1307   1546      3    -15    -12
ATOM   2105  CB  ASP A 142      -3.073   1.053  -5.547  1.00 13.54           C  
ANISOU 2105  CB  ASP A 142     2157   1384   1604      8    -21    -18
ATOM   2106  CG  ASP A 142      -2.500   2.421  -5.923  1.00 15.08           C  
ANISOU 2106  CG  ASP A 142     2338   1597   1796      7    -24    -24
ATOM   2107  OD1 ASP A 142      -3.125   3.365  -5.363  1.00 16.37           O  
ANISOU 2107  OD1 ASP A 142     2495   1763   1960     -6    -19    -26
ATOM   2108  OD2 ASP A 142      -1.607   2.578  -6.762  1.00 21.14           O1-
ANISOU 2108  OD2 ASP A 142     3099   2375   2558     18    -31    -28
ATOM   2109  H   ASP A 142      -3.731  -1.374  -4.981  1.00 12.28           H  
ATOM   2110  HA  ASP A 142      -1.491  -0.169  -6.561  1.00 12.65           H  
ATOM   2111  HB3 ASP A 142      -3.506   1.086  -4.545  1.00 13.54           H  
ATOM   2112  HB2 ASP A 142      -3.926   0.883  -6.206  1.00 13.54           H  
ATOM   2113  N   LEU A 143      -0.790  -1.578  -4.067  1.00 11.20           N  
ANISOU 2113  N   LEU A 143     1859   1067   1330     -8     -3     -5
ATOM   2114  CA  LEU A 143       0.029  -2.108  -3.002  1.00 11.06           C  
ANISOU 2114  CA  LEU A 143     1838   1047   1318     -8     -5     -1
ATOM   2115  C   LEU A 143       1.497  -1.747  -3.347  1.00 11.25           C  
ANISOU 2115  C   LEU A 143     1857   1079   1337    -13     -5     -6
ATOM   2116  O   LEU A 143       1.999  -2.293  -4.333  1.00 12.09           O  
ANISOU 2116  O   LEU A 143     1965   1189   1441    -21      0     -9
ATOM   2117  CB  LEU A 143      -0.080  -3.700  -2.904  1.00 11.12           C  
ANISOU 2117  CB  LEU A 143     1847   1046   1334    -10      1      6
ATOM   2118  CG  LEU A 143       0.782  -4.416  -1.800  1.00 12.59           C  
ANISOU 2118  CG  LEU A 143     2029   1230   1524    -11     -2     11
ATOM   2119  CD1 LEU A 143       0.548  -3.797  -0.384  1.00 12.54           C  
ANISOU 2119  CD1 LEU A 143     2023   1224   1519    -10     -9     13
ATOM   2120  CD2 LEU A 143       0.804  -5.990  -1.925  1.00 13.15           C  
ANISOU 2120  CD2 LEU A 143     2098   1294   1603    -10      3     18
ATOM   2121  H   LEU A 143      -1.193  -2.313  -4.631  1.00 11.20           H  
ATOM   2122  HA  LEU A 143      -0.270  -1.633  -2.066  1.00 11.06           H  
ATOM   2123  HB3 LEU A 143       0.161  -4.137  -3.873  1.00 11.12           H  
ATOM   2124  HB2 LEU A 143      -1.126  -3.957  -2.731  1.00 11.12           H  
ATOM   2125  HG  LEU A 143       1.815  -4.151  -2.028  1.00 12.59           H  
ATOM   2126 HD11 LEU A 143       1.417  -3.231  -0.046  1.00 12.54           H  
ATOM   2127 HD12 LEU A 143      -0.313  -3.129  -0.359  1.00 12.54           H  
ATOM   2128 HD13 LEU A 143       0.356  -4.575   0.353  1.00 12.54           H  
ATOM   2129 HD21 LEU A 143       1.576  -6.300  -2.625  1.00 13.15           H  
ATOM   2130 HD22 LEU A 143       1.022  -6.461  -0.969  1.00 13.15           H  
ATOM   2131 HD23 LEU A 143      -0.146  -6.376  -2.294  1.00 13.15           H  
ATOM   2132  N   ALA A 144       2.186  -0.953  -2.490  1.00 11.95           N  
ANISOU 2132  N   ALA A 144     1944   1172   1426    -11     -9     -7
ATOM   2133  CA  ALA A 144       3.546  -0.533  -2.546  1.00 11.16           C  
ANISOU 2133  CA  ALA A 144     1839   1081   1321    -16     -8    -12
ATOM   2134  C   ALA A 144       3.881   0.286  -1.317  1.00 11.47           C  
ANISOU 2134  C   ALA A 144     1880   1119   1360    -12    -11    -11
ATOM   2135  O   ALA A 144       3.001   0.721  -0.532  1.00 11.55           O  
ANISOU 2135  O   ALA A 144     1894   1124   1370     -4    -16     -8
ATOM   2136  CB  ALA A 144       3.865   0.178  -3.944  1.00 11.24           C  
ANISOU 2136  CB  ALA A 144     1841   1105   1324    -16     -8    -20
ATOM   2137  H   ALA A 144       1.688  -0.589  -1.689  1.00 11.95           H  
ATOM   2138  HA  ALA A 144       4.148  -1.440  -2.490  1.00 11.16           H  
ATOM   2139  HB1 ALA A 144       4.824   0.694  -3.923  1.00 11.24           H  
ATOM   2140  HB2 ALA A 144       3.910  -0.542  -4.760  1.00 11.24           H  
ATOM   2141  HB3 ALA A 144       3.099   0.913  -4.189  1.00 11.24           H  
ATOM   2142  N   ALA A 145       5.173   0.560  -1.128  1.00 11.75           N  
ANISOU 2142  N   ALA A 145     1915   1157   1392    -18     -9    -13
ATOM   2143  CA  ALA A 145       5.644   1.472  -0.123  1.00 12.78           C  
ANISOU 2143  CA  ALA A 145     2051   1285   1521    -14    -12    -12
ATOM   2144  C   ALA A 145       5.072   2.931   0.023  1.00 12.57           C  
ANISOU 2144  C   ALA A 145     2023   1266   1489     -2    -14    -17
ATOM   2145  O   ALA A 145       4.966   3.421   1.157  1.00 13.23           O  
ANISOU 2145  O   ALA A 145     2115   1342   1570      4    -17    -14
ATOM   2146  CB  ALA A 145       7.153   1.534  -0.164  1.00 12.87           C  
ANISOU 2146  CB  ALA A 145     2065   1298   1528    -23     -7    -15
ATOM   2147  H   ALA A 145       5.867   0.210  -1.777  1.00 11.75           H  
ATOM   2148  HA  ALA A 145       5.382   0.988   0.818  1.00 12.78           H  
ATOM   2149  HB1 ALA A 145       7.511   2.053  -1.055  1.00 12.87           H  
ATOM   2150  HB2 ALA A 145       7.553   2.045   0.709  1.00 12.87           H  
ATOM   2151  HB3 ALA A 145       7.591   0.535  -0.167  1.00 12.87           H  
ATOM   2152  N   ARG A 146       4.603   3.487  -1.079  1.00 14.00           N  
ANISOU 2152  N   ARG A 146     2193   1460   1667      2    -12    -23
ATOM   2153  CA  ARG A 146       3.906   4.781  -1.209  1.00 15.82           C  
ANISOU 2153  CA  ARG A 146     2421   1699   1891     18    -15    -27
ATOM   2154  C   ARG A 146       2.507   4.809  -0.531  1.00 15.14           C  
ANISOU 2154  C   ARG A 146     2347   1600   1805     28    -21    -22
ATOM   2155  O   ARG A 146       2.053   5.890  -0.232  1.00 20.16           O  
ANISOU 2155  O   ARG A 146     2989   2236   2433     42    -23    -24
ATOM   2156  CB  ARG A 146       3.836   5.143  -2.713  1.00 17.09           C  
ANISOU 2156  CB  ARG A 146     2565   1879   2048     21    -14    -34
ATOM   2157  CG  ARG A 146       2.908   4.293  -3.559  1.00 18.01           C  
ANISOU 2157  CG  ARG A 146     2681   1995   2168     16    -17    -33
ATOM   2158  CD  ARG A 146       2.827   4.780  -5.004  1.00 23.46           C  
ANISOU 2158  CD  ARG A 146     3357   2705   2854     17    -20    -39
ATOM   2159  NE  ARG A 146       1.944   3.799  -5.717  1.00 27.71           N  
ANISOU 2159  NE  ARG A 146     3900   3236   3393     10    -22    -37
ATOM   2160  CZ  ARG A 146       2.257   2.726  -6.473  1.00 23.93           C  
ANISOU 2160  CZ  ARG A 146     3421   2755   2915     -7    -17    -37
ATOM   2161  NH1 ARG A 146       3.556   2.491  -6.667  1.00 28.57           N  
ANISOU 2161  NH1 ARG A 146     4006   3347   3504    -19    -11    -39
ATOM   2162  NH2 ARG A 146       1.279   1.869  -6.924  1.00 19.81           N1+
ANISOU 2162  NH2 ARG A 146     2908   2227   2394    -15    -17    -35
ATOM   2163  H   ARG A 146       4.707   2.973  -1.942  1.00 14.00           H  
ATOM   2164  HA  ARG A 146       4.525   5.528  -0.708  1.00 15.82           H  
ATOM   2165  HB3 ARG A 146       4.840   5.102  -3.136  1.00 17.09           H  
ATOM   2166  HB2 ARG A 146       3.527   6.186  -2.800  1.00 17.09           H  
ATOM   2167  HG3 ARG A 146       1.909   4.407  -3.138  1.00 18.01           H  
ATOM   2168  HG2 ARG A 146       3.144   3.230  -3.489  1.00 18.01           H  
ATOM   2169  HD3 ARG A 146       3.801   4.953  -5.461  1.00 23.46           H  
ATOM   2170  HD2 ARG A 146       2.285   5.726  -5.035  1.00 23.46           H  
ATOM   2171  HE  ARG A 146       0.956   3.950  -5.563  1.00 27.71           H  
ATOM   2172 HH12 ARG A 146       3.861   1.678  -7.185  1.00 28.57           H  
ATOM   2173 HH11 ARG A 146       4.246   3.120  -6.285  1.00 28.57           H  
ATOM   2174 HH22 ARG A 146       1.524   1.038  -7.440  1.00 19.81           H  
ATOM   2175 HH21 ARG A 146       0.296   2.086  -6.773  1.00 19.81           H  
ATOM   2176  N   ASN A 147       1.865   3.679  -0.430  0.50 14.33           N  
ANISOU 2176  N   ASN A 147     2249   1488   1708     20    -22    -17
ATOM   2177  CA  ASN A 147       0.619   3.348   0.283  0.50 15.18           C  
ANISOU 2177  CA  ASN A 147     2369   1584   1815     25    -26    -12
ATOM   2178  C   ASN A 147       0.845   2.318   1.358  0.50 13.83           C  
ANISOU 2178  C   ASN A 147     2209   1399   1646     19    -28     -6
ATOM   2179  O   ASN A 147      -0.209   1.822   1.864  0.50 13.36           O  
ANISOU 2179  O   ASN A 147     2163   1330   1582     22    -31     -3
ATOM   2180  CB  ASN A 147      -0.557   2.917  -0.656  0.50 16.18           C  
ANISOU 2180  CB  ASN A 147     2493   1710   1946     22    -25    -11
ATOM   2181  CG  ASN A 147      -0.885   3.922  -1.793  0.50 16.32           C  
ANISOU 2181  CG  ASN A 147     2505   1740   1957     31    -28    -17
ATOM   2182  OD1 ASN A 147      -1.167   5.075  -1.577  0.50 18.34           O  
ANISOU 2182  OD1 ASN A 147     2763   2001   2205     45    -32    -21
ATOM   2183  ND2 ASN A 147      -0.846   3.445  -3.035  0.50 17.42           N  
ANISOU 2183  ND2 ASN A 147     2637   1883   2097     24    -26    -19
ATOM   2184  H   ASN A 147       2.343   2.861  -0.784  0.50 14.33           H  
ATOM   2185  HA  ASN A 147       0.286   4.232   0.831  0.50 15.18           H  
ATOM   2186  HB3 ASN A 147      -1.479   2.794  -0.085  0.50 16.18           H  
ATOM   2187  HB2 ASN A 147      -0.338   1.941  -1.094  0.50 16.18           H  
ATOM   2188 HD22 ASN A 147      -1.118   4.035  -3.809  0.50 17.42           H  
ATOM   2189 HD21 ASN A 147      -0.645   2.468  -3.212  0.50 17.42           H  
ATOM   2190  N   CYS A 148       2.016   2.164   1.906  1.00 11.29           N  
ANISOU 2190  N   CYS A 148     1885   1076   1329      9    -27     -3
ATOM   2191  CA  CYS A 148       2.153   1.554   3.267  1.00 10.86           C  
ANISOU 2191  CA  CYS A 148     1839   1011   1276      2    -31      3
ATOM   2192  C   CYS A 148       2.725   2.699   4.072  1.00 10.43           C  
ANISOU 2192  C   CYS A 148     1798    953   1212      6    -34      1
ATOM   2193  O   CYS A 148       3.550   3.480   3.517  1.00 11.27           O  
ANISOU 2193  O   CYS A 148     1903   1067   1313     14    -30     -5
ATOM   2194  CB  CYS A 148       3.084   0.415   3.379  1.00 10.60           C  
ANISOU 2194  CB  CYS A 148     1799    977   1250     -8    -31      7
ATOM   2195  SG  CYS A 148       2.561  -0.982   2.256  1.00 12.63           S  
ANISOU 2195  SG  CYS A 148     2044   1236   1517    -11    -27     10
ATOM   2196  H   CYS A 148       2.827   2.649   1.546  1.00 11.29           H  
ATOM   2197  HA  CYS A 148       1.196   1.262   3.696  1.00 10.86           H  
ATOM   2198  HB3 CYS A 148       3.124   0.040   4.403  1.00 10.60           H  
ATOM   2199  HB2 CYS A 148       4.096   0.706   3.095  1.00 10.60           H  
ATOM   2200  HG  CYS A 148       2.761  -0.317   1.112  1.00 12.63           H  
ATOM   2201  N   LEU A 149       2.324   2.814   5.334  1.00 10.46           N  
ANISOU 2201  N   LEU A 149     1816    946   1213      0    -39      6
ATOM   2202  CA  LEU A 149       2.837   3.904   6.174  1.00 10.47           C  
ANISOU 2202  CA  LEU A 149     1836    940   1203      3    -41      5
ATOM   2203  C   LEU A 149       3.542   3.392   7.385  1.00 10.12           C  
ANISOU 2203  C   LEU A 149     1798    889   1159    -11    -47     11
ATOM   2204  O   LEU A 149       3.403   2.185   7.623  1.00 11.32           O  
ANISOU 2204  O   LEU A 149     1941   1040   1320    -23    -51     17
ATOM   2205  CB  LEU A 149       1.637   4.849   6.644  1.00 11.24           C  
ANISOU 2205  CB  LEU A 149     1951   1028   1291     10    -42      5
ATOM   2206  CG  LEU A 149       0.853   5.537   5.504  1.00 12.59           C  
ANISOU 2206  CG  LEU A 149     2120   1205   1457     28    -39     -1
ATOM   2207  CD1 LEU A 149      -0.496   6.144   6.052  1.00 12.29           C  
ANISOU 2207  CD1 LEU A 149     2104   1156   1411     32    -41      1
ATOM   2208  CD2 LEU A 149       1.597   6.744   4.753  1.00 14.86           C  
ANISOU 2208  CD2 LEU A 149     2409   1500   1738     44    -35     -7
ATOM   2209  H   LEU A 149       1.668   2.160   5.748  1.00 10.46           H  
ATOM   2210  HA  LEU A 149       3.561   4.529   5.653  1.00 10.47           H  
ATOM   2211  HB3 LEU A 149       1.998   5.616   7.331  1.00 11.24           H  
ATOM   2212  HB2 LEU A 149       0.940   4.238   7.222  1.00 11.24           H  
ATOM   2213  HG  LEU A 149       0.595   4.791   4.755  1.00 12.59           H  
ATOM   2214 HD11 LEU A 149      -0.301   6.988   6.715  1.00 12.29           H  
ATOM   2215 HD12 LEU A 149      -1.133   6.504   5.248  1.00 12.29           H  
ATOM   2216 HD13 LEU A 149      -1.065   5.408   6.619  1.00 12.29           H  
ATOM   2217 HD21 LEU A 149       2.467   7.074   5.318  1.00 14.86           H  
ATOM   2218 HD22 LEU A 149       1.936   6.434   3.764  1.00 14.86           H  
ATOM   2219 HD23 LEU A 149       0.955   7.616   4.618  1.00 14.86           H  
ATOM   2220  N   VAL A 150       4.285   4.237   8.077  1.00  9.80           N  
ANISOU 2220  N   VAL A 150     1775    841   1108    -11    -48     10
ATOM   2221  CA  VAL A 150       4.931   3.942   9.309  1.00 11.26           C  
ANISOU 2221  CA  VAL A 150     1969   1019   1291    -25    -55     14
ATOM   2222  C   VAL A 150       4.440   4.804  10.476  1.00 10.20           C  
ANISOU 2222  C   VAL A 150     1865    871   1142    -29    -59     16
ATOM   2223  O   VAL A 150       4.583   6.041  10.416  1.00 10.79           O  
ANISOU 2223  O   VAL A 150     1954    941   1204    -15    -53     10
ATOM   2224  CB  VAL A 150       6.481   4.217   9.116  1.00 11.43           C  
ANISOU 2224  CB  VAL A 150     1990   1044   1310    -23    -51     11
ATOM   2225  CG1 VAL A 150       7.386   3.801  10.274  1.00 11.98           C  
ANISOU 2225  CG1 VAL A 150     2070   1106   1378    -38    -60     17
ATOM   2226  CG2 VAL A 150       7.072   3.443   7.905  1.00 11.58           C  
ANISOU 2226  CG2 VAL A 150     1986   1075   1340    -20    -45      9
ATOM   2227  H   VAL A 150       4.382   5.195   7.760  1.00  9.80           H  
ATOM   2228  HA  VAL A 150       4.810   2.890   9.568  1.00 11.26           H  
ATOM   2229  HB  VAL A 150       6.630   5.280   8.925  1.00 11.43           H  
ATOM   2230 HG11 VAL A 150       8.422   4.073  10.086  1.00 11.98           H  
ATOM   2231 HG12 VAL A 150       7.104   4.273  11.204  1.00 11.98           H  
ATOM   2232 HG13 VAL A 150       7.344   2.724  10.433  1.00 11.98           H  
ATOM   2233 HG21 VAL A 150       6.582   3.726   6.975  1.00 11.58           H  
ATOM   2234 HG22 VAL A 150       8.127   3.668   7.774  1.00 11.58           H  
ATOM   2235 HG23 VAL A 150       6.963   2.364   8.020  1.00 11.58           H  
ATOM   2236  N   ASN A 151       3.874   4.126  11.498  1.00 11.27           N  
ANISOU 2236  N   ASN A 151     2005   1001   1277    -47    -69     23
ATOM   2237  CA  ASN A 151       3.613   4.868  12.755  1.00 11.34           C  
ANISOU 2237  CA  ASN A 151     2044    994   1270    -55    -74     24
ATOM   2238  C   ASN A 151       4.850   5.303  13.528  1.00 13.08           C  
ANISOU 2238  C   ASN A 151     2284   1207   1480    -61    -78     24
ATOM   2239  O   ASN A 151       5.906   4.810  13.210  1.00 12.64           O  
ANISOU 2239  O   ASN A 151     2218   1155   1428    -60    -77     24
ATOM   2240  CB  ASN A 151       2.623   4.120  13.641  1.00 12.27           C  
ANISOU 2240  CB  ASN A 151     2161   1110   1389    -75    -82     30
ATOM   2241  CG  ASN A 151       3.114   3.113  14.651  1.00 12.97           C  
ANISOU 2241  CG  ASN A 151     2238   1204   1485    -95    -94     37
ATOM   2242  OD1 ASN A 151       4.161   2.555  14.479  1.00 12.30           O  
ANISOU 2242  OD1 ASN A 151     2148   1122   1404    -95    -98     39
ATOM   2243  ND2 ASN A 151       2.297   2.845  15.618  1.00 15.10           N  
ANISOU 2243  ND2 ASN A 151     2501   1477   1760   -112   -100     43
ATOM   2244  H   ASN A 151       3.802   3.117  11.502  1.00 11.27           H  
ATOM   2245  HA  ASN A 151       3.136   5.822  12.520  1.00 11.34           H  
ATOM   2246  HB3 ASN A 151       1.861   3.641  13.028  1.00 12.27           H  
ATOM   2247  HB2 ASN A 151       2.082   4.877  14.213  1.00 12.27           H  
ATOM   2248 HD22 ASN A 151       2.544   2.151  16.309  1.00 15.10           H  
ATOM   2249 HD21 ASN A 151       1.414   3.329  15.696  1.00 15.10           H  
ATOM   2250  N   ASP A 152       4.735   5.999  14.643  1.00 13.58           N  
ANISOU 2250  N   ASP A 152     2379   1255   1527    -71    -82     25
ATOM   2251  CA  ASP A 152       5.848   6.615  15.344  1.00 15.16           C  
ANISOU 2251  CA  ASP A 152     2603   1443   1712    -77    -85     26
ATOM   2252  C   ASP A 152       6.901   5.546  15.891  1.00 15.31           C  
ANISOU 2252  C   ASP A 152     2613   1467   1738    -97    -99     32
ATOM   2253  O   ASP A 152       8.116   5.734  15.819  1.00 17.69           O  
ANISOU 2253  O   ASP A 152     2932   1760   2029   -101   -101     32
ATOM   2254  CB  ASP A 152       5.434   7.698  16.338  1.00 17.72           C  
ANISOU 2254  CB  ASP A 152     2969   1748   2015    -86    -88     26
ATOM   2255  CG  ASP A 152       6.613   8.392  17.011  1.00 19.70           C  
ANISOU 2255  CG  ASP A 152     3220   1998   2267   -113   -100     33
ATOM   2256  OD1 ASP A 152       6.989   8.077  18.144  1.00 27.47           O  
ANISOU 2256  OD1 ASP A 152     4177   2995   3266   -118   -103     36
ATOM   2257  OD2 ASP A 152       7.238   9.258  16.370  1.00 32.38           O1-
ANISOU 2257  OD2 ASP A 152     4860   3589   3854   -130   -107     35
ATOM   2258  H   ASP A 152       3.817   6.277  14.958  1.00 13.58           H  
ATOM   2259  HA  ASP A 152       6.397   7.150  14.565  1.00 15.16           H  
ATOM   2260  HB3 ASP A 152       4.792   7.258  17.102  1.00 17.72           H  
ATOM   2261  HB2 ASP A 152       4.807   8.441  15.845  1.00 17.72           H  
ATOM   2262  N   GLN A 153       6.425   4.381  16.287  1.00 13.80           N  
ANISOU 2262  N   GLN A 153     2395   1287   1561   -108   -108     38
ATOM   2263  CA  GLN A 153       7.220   3.272  16.878  1.00 14.61           C  
ANISOU 2263  CA  GLN A 153     2484   1396   1671   -122   -122     45
ATOM   2264  C   GLN A 153       7.880   2.439  15.732  1.00 14.50           C  
ANISOU 2264  C   GLN A 153     2442   1395   1674   -109   -118     45
ATOM   2265  O   GLN A 153       8.877   1.810  15.906  1.00 15.58           O  
ANISOU 2265  O   GLN A 153     2564   1538   1817   -116   -130     51
ATOM   2266  CB  GLN A 153       6.346   2.379  17.736  1.00 16.68           C  
ANISOU 2266  CB  GLN A 153     2733   1665   1939   -142   -135     52
ATOM   2267  CG  GLN A 153       5.667   3.118  18.910  1.00 18.88           C  
ANISOU 2267  CG  GLN A 153     3041   1931   2200   -162   -141     53
ATOM   2268  CD  GLN A 153       5.093   2.116  19.952  1.00 20.87           C  
ANISOU 2268  CD  GLN A 153     3326   2170   2434   -173   -149     54
ATOM   2269  OE1 GLN A 153       4.438   1.118  19.686  1.00 22.53           O  
ANISOU 2269  OE1 GLN A 153     3530   2385   2647   -182   -162     59
ATOM   2270  NE2 GLN A 153       5.452   2.395  21.216  1.00 23.07           N  
ANISOU 2270  NE2 GLN A 153     3642   2431   2694   -168   -140     49
ATOM   2271  H   GLN A 153       5.429   4.228  16.246  1.00 13.80           H  
ATOM   2272  HA  GLN A 153       8.017   3.687  17.498  1.00 14.61           H  
ATOM   2273  HB3 GLN A 153       6.965   1.572  18.132  1.00 16.68           H  
ATOM   2274  HB2 GLN A 153       5.581   1.899  17.122  1.00 16.68           H  
ATOM   2275  HG3 GLN A 153       4.860   3.755  18.547  1.00 18.88           H  
ATOM   2276  HG2 GLN A 153       6.391   3.776  19.394  1.00 18.88           H  
ATOM   2277 HE22 GLN A 153       5.158   1.790  21.968  1.00 23.07           H  
ATOM   2278 HE21 GLN A 153       6.017   3.207  21.422  1.00 23.07           H  
ATOM   2279  N   GLY A 154       7.458   2.507  14.438  1.00 13.23           N  
ANISOU 2279  N   GLY A 154     2275   1237   1516    -90   -102     38
ATOM   2280  CA  GLY A 154       8.135   1.807  13.363  1.00 12.94           C  
ANISOU 2280  CA  GLY A 154     2216   1210   1491    -80    -97     37
ATOM   2281  C   GLY A 154       7.296   0.681  12.741  1.00 12.78           C  
ANISOU 2281  C   GLY A 154     2167   1202   1488    -79    -98     40
ATOM   2282  O   GLY A 154       7.709   0.002  11.797  1.00 13.30           O  
ANISOU 2282  O   GLY A 154     2216   1274   1563    -72    -94     40
ATOM   2283  H   GLY A 154       6.666   3.088  14.195  1.00 13.23           H  
ATOM   2284  HA3 GLY A 154       9.116   1.400  13.613  1.00 12.94           H  
ATOM   2285  HA2 GLY A 154       8.333   2.543  12.586  1.00 12.94           H  
ATOM   2286  N   VAL A 155       6.091   0.497  13.287  1.00 12.78           N  
ANISOU 2286  N   VAL A 155     2162   1203   1491    -85   -101     43
ATOM   2287  CA  VAL A 155       5.223  -0.565  12.750  1.00 12.48           C  
ANISOU 2287  CA  VAL A 155     2099   1176   1468    -83    -99     46
ATOM   2288  C   VAL A 155       4.620  -0.148  11.360  1.00 12.32           C  
ANISOU 2288  C   VAL A 155     2072   1158   1450    -67    -84     39
ATOM   2289  O   VAL A 155       4.330   1.031  11.193  1.00 12.82           O  
ANISOU 2289  O   VAL A 155     2150   1216   1505    -61    -78     33
ATOM   2290  CB  VAL A 155       4.001  -0.861  13.677  1.00 13.86           C  
ANISOU 2290  CB  VAL A 155     2271   1352   1643    -98   -105     50
ATOM   2291  CG1 VAL A 155       3.186  -2.072  13.259  1.00 14.15           C  
ANISOU 2291  CG1 VAL A 155     2281   1399   1695    -95   -100     53
ATOM   2292  CG2 VAL A 155       4.261  -0.994  15.186  1.00 15.54           C  
ANISOU 2292  CG2 VAL A 155     2488   1565   1853   -115   -121     57
ATOM   2293  H   VAL A 155       5.741   1.075  14.038  1.00 12.78           H  
ATOM   2294  HA  VAL A 155       5.797  -1.488  12.639  1.00 12.48           H  
ATOM   2295  HB  VAL A 155       3.325  -0.007  13.594  1.00 13.86           H  
ATOM   2296 HG11 VAL A 155       2.344  -2.237  13.932  1.00 14.15           H  
ATOM   2297 HG12 VAL A 155       2.758  -1.967  12.263  1.00 14.15           H  
ATOM   2298 HG13 VAL A 155       3.793  -2.977  13.267  1.00 14.15           H  
ATOM   2299 HG21 VAL A 155       4.713  -0.088  15.591  1.00 15.54           H  
ATOM   2300 HG22 VAL A 155       3.340  -1.166  15.744  1.00 15.54           H  
ATOM   2301 HG23 VAL A 155       4.939  -1.821  15.396  1.00 15.54           H  
ATOM   2302  N   VAL A 156       4.602  -1.125  10.410  1.00 11.52           N  
ANISOU 2302  N   VAL A 156     1952   1066   1362    -60    -79     39
ATOM   2303  CA  VAL A 156       4.273  -0.790   9.030  1.00 11.64           C  
ANISOU 2303  CA  VAL A 156     1960   1084   1379    -47    -67     33
ATOM   2304  C   VAL A 156       2.818  -1.106   8.838  1.00 11.52           C  
ANISOU 2304  C   VAL A 156     1935   1072   1371    -49    -64     35
ATOM   2305  O   VAL A 156       2.453  -2.192   9.375  1.00 12.39           O  
ANISOU 2305  O   VAL A 156     2032   1185   1489    -56    -68     41
ATOM   2306  CB  VAL A 156       5.121  -1.605   8.010  1.00 12.65           C  
ANISOU 2306  CB  VAL A 156     2076   1217   1514    -40    -61     31
ATOM   2307  CG1 VAL A 156       4.854  -1.229   6.581  1.00 12.57           C  
ANISOU 2307  CG1 VAL A 156     2058   1212   1505    -31    -50     25
ATOM   2308  CG2 VAL A 156       6.595  -1.607   8.281  1.00 12.73           C  
ANISOU 2308  CG2 VAL A 156     2097   1224   1516    -42    -62     29
ATOM   2309  H   VAL A 156       4.863  -2.081  10.616  1.00 11.52           H  
ATOM   2310  HA  VAL A 156       4.455   0.267   8.836  1.00 11.64           H  
ATOM   2311  HB  VAL A 156       4.819  -2.645   8.089  1.00 12.65           H  
ATOM   2312 HG11 VAL A 156       5.073  -0.176   6.400  1.00 12.57           H  
ATOM   2313 HG12 VAL A 156       5.465  -1.818   5.896  1.00 12.57           H  
ATOM   2314 HG13 VAL A 156       3.817  -1.407   6.295  1.00 12.57           H  
ATOM   2315 HG21 VAL A 156       6.972  -0.589   8.390  1.00 12.73           H  
ATOM   2316 HG22 VAL A 156       6.834  -2.148   9.197  1.00 12.73           H  
ATOM   2317 HG23 VAL A 156       7.156  -2.071   7.472  1.00 12.73           H  
ATOM   2318  N   LYS A 157       2.006  -0.181   8.344  1.00 10.91           N  
ANISOU 2318  N   LYS A 157     1864    993   1289    -41    -57     30
ATOM   2319  CA  LYS A 157       0.547  -0.402   8.149  1.00 11.31           C  
ANISOU 2319  CA  LYS A 157     1910   1045   1344    -43    -53     31
ATOM   2320  C   LYS A 157       0.121  -0.121   6.696  1.00 10.39           C  
ANISOU 2320  C   LYS A 157     1789    931   1228    -30    -45     25
ATOM   2321  O   LYS A 157       0.481   0.932   6.099  1.00 12.07           O  
ANISOU 2321  O   LYS A 157     2007   1145   1434    -20    -42     19
ATOM   2322  CB  LYS A 157      -0.228   0.452   9.166  1.00 11.45           C  
ANISOU 2322  CB  LYS A 157     1946   1053   1350    -50    -56     31
ATOM   2323  CG  LYS A 157       0.087   0.229  10.588  1.00 12.15           C  
ANISOU 2323  CG  LYS A 157     2042   1139   1437    -67    -66     37
ATOM   2324  CD  LYS A 157      -0.836   0.898  11.586  1.00 13.41           C  
ANISOU 2324  CD  LYS A 157     2220   1289   1585    -80    -68     38
ATOM   2325  CE  LYS A 157      -0.532   0.866  13.129  1.00 15.04           C  
ANISOU 2325  CE  LYS A 157     2437   1493   1786    -99    -80     43
ATOM   2326  NZ  LYS A 157      -1.758   1.117  13.928  1.00 16.78           N1+
ANISOU 2326  NZ  LYS A 157     2670   1707   1997   -118    -81     45
ATOM   2327  H   LYS A 157       2.382   0.704   8.025  1.00 10.91           H  
ATOM   2328  HA  LYS A 157       0.328  -1.448   8.356  1.00 11.31           H  
ATOM   2329  HB3 LYS A 157      -1.294   0.272   9.016  1.00 11.45           H  
ATOM   2330  HB2 LYS A 157      -0.070   1.504   8.934  1.00 11.45           H  
ATOM   2331  HG3 LYS A 157       1.098   0.589  10.784  1.00 12.15           H  
ATOM   2332  HG2 LYS A 157       0.124  -0.837  10.800  1.00 12.15           H  
ATOM   2333  HD3 LYS A 157      -1.825   0.470  11.418  1.00 13.41           H  
ATOM   2334  HD2 LYS A 157      -0.959   1.942  11.295  1.00 13.41           H  
ATOM   2335  HE3 LYS A 157       0.232   1.602  13.379  1.00 15.04           H  
ATOM   2336  HE2 LYS A 157      -0.137  -0.109  13.415  1.00 15.04           H  
ATOM   2337  HZ1 LYS A 157      -2.154   2.017  13.678  1.00 16.78           H  
ATOM   2338  HZ2 LYS A 157      -2.436   0.395  13.728  1.00 16.78           H  
ATOM   2339  HZ3 LYS A 157      -1.537   1.110  14.913  1.00 16.78           H  
ATOM   2340  N   VAL A 158      -0.627  -1.075   6.107  1.00 11.04           N  
ANISOU 2340  N   VAL A 158     1862   1015   1317    -30    -39     27
ATOM   2341  CA  VAL A 158      -1.132  -0.915   4.733  1.00 10.57           C  
ANISOU 2341  CA  VAL A 158     1800    958   1257    -20    -32     22
ATOM   2342  C   VAL A 158      -2.279   0.176   4.769  1.00  9.93           C  
ANISOU 2342  C   VAL A 158     1736    872   1166    -16    -32     18
ATOM   2343  O   VAL A 158      -3.273   0.064   5.511  1.00 11.52           O  
ANISOU 2343  O   VAL A 158     1948   1066   1363    -24    -33     21
ATOM   2344  CB  VAL A 158      -1.706  -2.261   4.216  1.00 10.99           C  
ANISOU 2344  CB  VAL A 158     1841   1014   1321    -23    -26     26
ATOM   2345  CG1 VAL A 158      -2.468  -2.230   2.950  1.00 13.22           C  
ANISOU 2345  CG1 VAL A 158     2125   1296   1601    -17    -18     22
ATOM   2346  CG2 VAL A 158      -0.575  -3.267   4.090  1.00 12.34           C  
ANISOU 2346  CG2 VAL A 158     1999   1189   1499    -22    -25     28
ATOM   2347  H   VAL A 158      -0.938  -1.884   6.631  1.00 11.04           H  
ATOM   2348  HA  VAL A 158      -0.324  -0.590   4.074  1.00 10.57           H  
ATOM   2349  HB  VAL A 158      -2.390  -2.646   4.975  1.00 10.99           H  
ATOM   2350 HG11 VAL A 158      -2.750  -3.234   2.629  1.00 13.22           H  
ATOM   2351 HG12 VAL A 158      -3.394  -1.660   3.040  1.00 13.22           H  
ATOM   2352 HG13 VAL A 158      -1.878  -1.780   2.151  1.00 13.22           H  
ATOM   2353 HG21 VAL A 158      -0.087  -3.455   5.047  1.00 12.34           H  
ATOM   2354 HG22 VAL A 158      -0.929  -4.225   3.711  1.00 12.34           H  
ATOM   2355 HG23 VAL A 158       0.191  -2.914   3.398  1.00 12.34           H  
ATOM   2356  N   SER A 159      -2.021   1.258   3.973  1.00 10.66           N  
ANISOU 2356  N   SER A 159     1830    968   1253     -3    -31     12
ATOM   2357  CA  SER A 159      -2.911   2.408   3.792  1.00 11.80           C  
ANISOU 2357  CA  SER A 159     1991   1108   1386      7    -32      8
ATOM   2358  C   SER A 159      -3.786   2.189   2.562  1.00 11.99           C  
ANISOU 2358  C   SER A 159     2009   1138   1408     16    -29      4
ATOM   2359  O   SER A 159      -3.534   1.295   1.747  1.00 12.63           O  
ANISOU 2359  O   SER A 159     2076   1226   1497     14    -26      3
ATOM   2360  CB  SER A 159      -1.996   3.676   3.792  1.00 13.84           C  
ANISOU 2360  CB  SER A 159     2257   1367   1635     16    -36      5
ATOM   2361  OG  SER A 159      -2.753   4.866   3.943  1.00 14.63           O  
ANISOU 2361  OG  SER A 159     2377   1460   1722     28    -37      2
ATOM   2362  H   SER A 159      -1.187   1.268   3.401  1.00 10.66           H  
ATOM   2363  HA  SER A 159      -3.577   2.476   4.655  1.00 11.80           H  
ATOM   2364  HB3 SER A 159      -1.418   3.759   2.875  1.00 13.84           H  
ATOM   2365  HB2 SER A 159      -1.292   3.618   4.621  1.00 13.84           H  
ATOM   2366  HG  SER A 159      -3.266   5.019   3.141  1.00 14.63           H  
ATOM   2367  N   ASP A 160      -4.773   3.051   2.366  1.00 13.24           N  
ANISOU 2367  N   ASP A 160     2184   1292   1557     26    -31      2
ATOM   2368  CA  ASP A 160      -5.612   3.207   1.244  1.00 14.42           C  
ANISOU 2368  CA  ASP A 160     2331   1446   1701     37    -32     -3
ATOM   2369  C   ASP A 160      -6.182   1.950   0.576  1.00 13.00           C  
ANISOU 2369  C   ASP A 160     2145   1265   1528     27    -26      0
ATOM   2370  O   ASP A 160      -6.257   1.912  -0.657  1.00 14.40           O  
ANISOU 2370  O   ASP A 160     2318   1449   1705     31    -26     -4
ATOM   2371  CB  ASP A 160      -5.128   4.178   0.149  1.00 16.54           C  
ANISOU 2371  CB  ASP A 160     2585   1730   1968     48    -35     -9
ATOM   2372  CG  ASP A 160      -4.978   5.610   0.591  1.00 21.08           C  
ANISOU 2372  CG  ASP A 160     3170   2307   2533     66    -40    -12
ATOM   2373  OD1 ASP A 160      -5.300   6.486  -0.259  1.00 23.13           O  
ANISOU 2373  OD1 ASP A 160     3452   2554   2782     72    -42    -10
ATOM   2374  OD2 ASP A 160      -4.602   5.909   1.714  1.00 29.71           O1-
ANISOU 2374  OD2 ASP A 160     4248   3415   3625     73    -41    -17
ATOM   2375  H   ASP A 160      -4.910   3.764   3.069  1.00 13.24           H  
ATOM   2376  HA  ASP A 160      -6.503   3.668   1.673  1.00 14.42           H  
ATOM   2377  HB3 ASP A 160      -5.795   4.198  -0.715  1.00 16.54           H  
ATOM   2378  HB2 ASP A 160      -4.154   3.852  -0.219  1.00 16.54           H  
ATOM   2379  N   PHE A 161      -6.595   0.925   1.338  1.00 11.99           N  
ANISOU 2379  N   PHE A 161     2020   1130   1408     14    -21      5
ATOM   2380  CA  PHE A 161      -6.996  -0.374   0.830  1.00 12.90           C  
ANISOU 2380  CA  PHE A 161     2128   1244   1531      6    -13      8
ATOM   2381  C   PHE A 161      -8.301  -0.519  -0.076  1.00 12.27           C  
ANISOU 2381  C   PHE A 161     2062   1157   1442     10    -11      6
ATOM   2382  O   PHE A 161      -9.396  -0.692   0.518  1.00 13.66           O  
ANISOU 2382  O   PHE A 161     2257   1324   1608     11    -12      6
ATOM   2383  CB  PHE A 161      -7.009  -1.393   1.960  1.00 13.61           C  
ANISOU 2383  CB  PHE A 161     2212   1329   1629     -7     -7     14
ATOM   2384  CG  PHE A 161      -7.424  -0.829   3.357  1.00 13.53           C  
ANISOU 2384  CG  PHE A 161     2216   1312   1613    -14    -10     16
ATOM   2385  CD1 PHE A 161      -6.493  -0.219   4.240  1.00 14.61           C  
ANISOU 2385  CD1 PHE A 161     2351   1449   1749    -16    -17     17
ATOM   2386  CD2 PHE A 161      -8.825  -0.766   3.789  1.00 16.28           C  
ANISOU 2386  CD2 PHE A 161     2580   1651   1955    -21     -6     18
ATOM   2387  CE1 PHE A 161      -6.895   0.323   5.499  1.00 15.80           C  
ANISOU 2387  CE1 PHE A 161     2519   1593   1893    -24    -20     19
ATOM   2388  CE2 PHE A 161      -9.145  -0.410   5.123  1.00 16.43           C  
ANISOU 2388  CE2 PHE A 161     2614   1662   1967    -30     -8     20
ATOM   2389  CZ  PHE A 161      -8.176   0.219   5.950  1.00 16.86           C  
ANISOU 2389  CZ  PHE A 161     2668   1718   2020    -32    -16     21
ATOM   2390  H   PHE A 161      -6.548   1.005   2.344  1.00 11.99           H  
ATOM   2391  HA  PHE A 161      -6.189  -0.692   0.170  1.00 12.90           H  
ATOM   2392  HB3 PHE A 161      -5.998  -1.785   2.073  1.00 13.61           H  
ATOM   2393  HB2 PHE A 161      -7.639  -2.253   1.726  1.00 13.61           H  
ATOM   2394  HD1 PHE A 161      -5.454  -0.159   3.951  1.00 14.61           H  
ATOM   2395  HD2 PHE A 161      -9.599  -1.163   3.149  1.00 16.28           H  
ATOM   2396  HE1 PHE A 161      -6.152   0.786   6.133  1.00 15.80           H  
ATOM   2397  HE2 PHE A 161     -10.161  -0.505   5.472  1.00 16.43           H  
ATOM   2398  HZ  PHE A 161      -8.443   0.582   6.932  1.00 16.86           H  
ATOM   2399  N   GLY A 162      -8.139  -0.498  -1.383  1.00 11.91           N  
ANISOU 2399  N   GLY A 162     2012   1116   1398     11     -8      3
ATOM   2400  CA  GLY A 162      -9.287  -0.645  -2.310  1.00 11.84           C  
ANISOU 2400  CA  GLY A 162     2017   1102   1380     14     -7      1
ATOM   2401  C   GLY A 162      -9.756   0.736  -2.716  1.00 12.42           C  
ANISOU 2401  C   GLY A 162     2100   1179   1440     28    -18     -4
ATOM   2402  O   GLY A 162     -10.712   0.798  -3.504  1.00 13.33           O  
ANISOU 2402  O   GLY A 162     2229   1291   1547     31    -20     -6
ATOM   2403  H   GLY A 162      -7.221  -0.363  -1.782  1.00 11.91           H  
ATOM   2404  HA3 GLY A 162     -10.110  -1.218  -1.879  1.00 11.84           H  
ATOM   2405  HA2 GLY A 162      -8.952  -1.181  -3.199  1.00 11.84           H  
ATOM   2406  N   LEU A 163      -9.123   1.848  -2.215  1.00 13.12           N  
ANISOU 2406  N   LEU A 163     2185   1275   1527     37    -26     -6
ATOM   2407  CA  LEU A 163      -9.626   3.171  -2.567  1.00 14.40           C  
ANISOU 2407  CA  LEU A 163     2357   1440   1675     54    -37    -10
ATOM   2408  C   LEU A 163      -9.325   3.403  -4.046  1.00 14.20           C  
ANISOU 2408  C   LEU A 163     2321   1428   1646     61    -45    -15
ATOM   2409  O   LEU A 163     -10.067   4.174  -4.644  1.00 14.30           O  
ANISOU 2409  O   LEU A 163     2345   1442   1645     75    -54    -17
ATOM   2410  CB  LEU A 163      -9.079   4.252  -1.624  1.00 17.57           C  
ANISOU 2410  CB  LEU A 163     2757   1844   2074     65    -42    -11
ATOM   2411  CG  LEU A 163      -9.803   4.551  -0.300  1.00 23.54           C  
ANISOU 2411  CG  LEU A 163     3533   2596   2816     84    -50    -12
ATOM   2412  CD1 LEU A 163      -9.986   3.337   0.599  1.00 23.50           C  
ANISOU 2412  CD1 LEU A 163     3557   2570   2803     77    -46     -8
ATOM   2413  CD2 LEU A 163      -9.184   5.735   0.494  1.00 24.98           C  
ANISOU 2413  CD2 LEU A 163     3712   2781   3000     89    -50    -12
ATOM   2414  H   LEU A 163      -8.341   1.780  -1.578  1.00 13.12           H  
ATOM   2415  HA  LEU A 163     -10.706   3.173  -2.439  1.00 14.40           H  
ATOM   2416  HB3 LEU A 163      -9.073   5.192  -2.175  1.00 17.57           H  
ATOM   2417  HB2 LEU A 163      -8.028   4.045  -1.420  1.00 17.57           H  
ATOM   2418  HG  LEU A 163     -10.802   4.872  -0.592  1.00 23.54           H  
ATOM   2419 HD11 LEU A 163      -9.908   3.570   1.661  1.00 23.50           H  
ATOM   2420 HD12 LEU A 163     -10.971   2.894   0.449  1.00 23.50           H  
ATOM   2421 HD13 LEU A 163      -9.248   2.563   0.391  1.00 23.50           H  
ATOM   2422 HD21 LEU A 163      -8.857   5.463   1.498  1.00 24.98           H  
ATOM   2423 HD22 LEU A 163      -8.311   6.143  -0.016  1.00 24.98           H  
ATOM   2424 HD23 LEU A 163      -9.903   6.549   0.595  1.00 24.98           H  
ATOM   2425  N   SER A 164      -8.302   2.775  -4.618  1.00 14.10           N  
ANISOU 2425  N   SER A 164     2291   1426   1642     50    -41    -16
ATOM   2426  CA  SER A 164      -8.028   2.745  -6.054  1.00 15.73           C  
ANISOU 2426  CA  SER A 164     2487   1646   1843     51    -48    -21
ATOM   2427  C   SER A 164      -9.241   2.435  -7.022  1.00 14.50           C  
ANISOU 2427  C   SER A 164     2349   1482   1677     52    -51    -21
ATOM   2428  O   SER A 164      -9.407   2.838  -8.183  1.00 15.81           O  
ANISOU 2428  O   SER A 164     2511   1661   1835     57    -62    -25
ATOM   2429  CB  SER A 164      -6.860   1.770  -6.284  1.00 15.15           C  
ANISOU 2429  CB  SER A 164     2396   1582   1779     36    -42    -22
ATOM   2430  OG  SER A 164      -7.075   0.341  -6.172  1.00 16.32           O  
ANISOU 2430  OG  SER A 164     2552   1717   1932     24    -31    -18
ATOM   2431  H   SER A 164      -7.723   2.172  -4.052  1.00 14.10           H  
ATOM   2432  HA  SER A 164      -7.677   3.745  -6.315  1.00 15.73           H  
ATOM   2433  HB3 SER A 164      -6.038   2.031  -5.616  1.00 15.15           H  
ATOM   2434  HB2 SER A 164      -6.469   1.938  -7.288  1.00 15.15           H  
ATOM   2435  HG  SER A 164      -6.308  -0.071  -5.758  1.00 16.32           H  
ATOM   2436  N   ARG A 165     -10.307   1.817  -6.417  1.00 12.93           N  
ANISOU 2436  N   ARG A 165     2169   1264   1478     46    -42    -17
ATOM   2437  CA  ARG A 165     -11.385   1.229  -7.204  1.00 12.28           C  
ANISOU 2437  CA  ARG A 165     2109   1172   1386     45    -42    -16
ATOM   2438  C   ARG A 165     -12.527   2.190  -7.498  1.00 13.87           C  
ANISOU 2438  C   ARG A 165     2325   1374   1572     64    -57    -19
ATOM   2439  O   ARG A 165     -13.166   2.083  -8.532  1.00 15.45           O  
ANISOU 2439  O   ARG A 165     2541   1569   1761     65    -62    -20
ATOM   2440  CB  ARG A 165     -11.878  -0.044  -6.455  1.00 12.61           C  
ANISOU 2440  CB  ARG A 165     2167   1194   1431     35    -27    -11
ATOM   2441  CG  ARG A 165     -10.856  -1.104  -6.061  1.00 12.50           C  
ANISOU 2441  CG  ARG A 165     2141   1178   1429     20    -12     -9
ATOM   2442  CD  ARG A 165     -11.407  -2.338  -5.342  1.00 13.00           C  
ANISOU 2442  CD  ARG A 165     2216   1227   1498     12      3     -4
ATOM   2443  NE  ARG A 165     -12.189  -2.072  -4.101  1.00 13.08           N  
ANISOU 2443  NE  ARG A 165     2223   1236   1513     14      2     -1
ATOM   2444  CZ  ARG A 165     -12.760  -2.938  -3.244  1.00 13.78           C  
ANISOU 2444  CZ  ARG A 165     2317   1314   1603      5     13      3
ATOM   2445  NH1 ARG A 165     -13.478  -2.416  -2.254  1.00 15.03           N  
ANISOU 2445  NH1 ARG A 165     2473   1472   1764      4     10      5
ATOM   2446  NH2 ARG A 165     -12.588  -4.257  -3.226  1.00 14.85           N1+
ANISOU 2446  NH2 ARG A 165     2462   1440   1739     -4     27      5
ATOM   2447  H   ARG A 165     -10.266   1.569  -5.438  1.00 12.93           H  
ATOM   2448  HA  ARG A 165     -10.989   0.889  -8.163  1.00 12.28           H  
ATOM   2449  HB3 ARG A 165     -12.646  -0.526  -7.062  1.00 12.61           H  
ATOM   2450  HB2 ARG A 165     -12.396   0.288  -5.554  1.00 12.61           H  
ATOM   2451  HG3 ARG A 165      -9.993  -0.702  -5.530  1.00 12.50           H  
ATOM   2452  HG2 ARG A 165     -10.449  -1.459  -7.009  1.00 12.50           H  
ATOM   2453  HD3 ARG A 165     -10.544  -2.896  -4.978  1.00 13.00           H  
ATOM   2454  HD2 ARG A 165     -11.926  -3.010  -6.026  1.00 13.00           H  
ATOM   2455  HE  ARG A 165     -12.339  -1.089  -3.917  1.00 13.08           H  
ATOM   2456 HH12 ARG A 165     -13.932  -3.013  -1.577  1.00 15.03           H  
ATOM   2457 HH11 ARG A 165     -13.647  -1.419  -2.201  1.00 15.03           H  
ATOM   2458 HH22 ARG A 165     -13.052  -4.831  -2.536  1.00 14.85           H  
ATOM   2459 HH21 ARG A 165     -11.984  -4.691  -3.907  1.00 14.85           H  
ATOM   2460  N   TYR A 166     -12.726   3.149  -6.676  1.00 13.88           N  
ANISOU 2460  N   TYR A 166     2323   1378   1571     78    -63    -19
ATOM   2461  CA  TYR A 166     -13.811   4.150  -6.683  1.00 14.67           C  
ANISOU 2461  CA  TYR A 166     2444   1475   1655     99    -76    -20
ATOM   2462  C   TYR A 166     -13.392   5.416  -7.498  1.00 16.41           C  
ANISOU 2462  C   TYR A 166     2644   1719   1872    118    -91    -24
ATOM   2463  O   TYR A 166     -14.253   6.287  -7.694  1.00 20.53           O  
ANISOU 2463  O   TYR A 166     3179   2242   2381    141   -103    -25
ATOM   2464  CB  TYR A 166     -14.203   4.632  -5.288  1.00 15.03           C  
ANISOU 2464  CB  TYR A 166     2514   1502   1697    102    -70    -16
ATOM   2465  CG  TYR A 166     -14.398   3.443  -4.364  1.00 14.60           C  
ANISOU 2465  CG  TYR A 166     2470   1430   1649     81    -54    -12
ATOM   2466  CD1 TYR A 166     -15.644   2.781  -4.168  1.00 16.44           C  
ANISOU 2466  CD1 TYR A 166     2723   1650   1873     74    -50    -11
ATOM   2467  CD2 TYR A 166     -13.359   3.022  -3.566  1.00 14.29           C  
ANISOU 2467  CD2 TYR A 166     2419   1389   1623     66    -42     -9
ATOM   2468  CE1 TYR A 166     -15.783   1.740  -3.249  1.00 17.54           C  
ANISOU 2468  CE1 TYR A 166     2869   1777   2020     54    -33     -8
ATOM   2469  CE2 TYR A 166     -13.466   1.967  -2.627  1.00 13.88           C  
ANISOU 2469  CE2 TYR A 166     2370   1325   1577     48    -28     -6
ATOM   2470  CZ  TYR A 166     -14.720   1.338  -2.369  1.00 16.23           C  
ANISOU 2470  CZ  TYR A 166     2686   1613   1869     41    -21     -5
ATOM   2471  OH  TYR A 166     -14.778   0.245  -1.553  1.00 17.02           O  
ANISOU 2471  OH  TYR A 166     2787   1704   1976     24     -5     -2
ATOM   2472  H   TYR A 166     -12.109   3.211  -5.879  1.00 13.88           H  
ATOM   2473  HA  TYR A 166     -14.694   3.723  -7.163  1.00 14.67           H  
ATOM   2474  HB3 TYR A 166     -15.121   5.223  -5.322  1.00 15.03           H  
ATOM   2475  HB2 TYR A 166     -13.431   5.277  -4.864  1.00 15.03           H  
ATOM   2476  HD1 TYR A 166     -16.498   3.076  -4.759  1.00 16.44           H  
ATOM   2477  HD2 TYR A 166     -12.408   3.514  -3.682  1.00 14.29           H  
ATOM   2478  HE1 TYR A 166     -16.737   1.240  -3.174  1.00 17.54           H  
ATOM   2479  HE2 TYR A 166     -12.603   1.673  -2.050  1.00 13.88           H  
ATOM   2480  HH  TYR A 166     -15.615  -0.241  -1.628  1.00 17.02           H  
ATOM   2481  N   VAL A 167     -12.106   5.502  -7.955  1.00 17.19           N  
ANISOU 2481  N   VAL A 167     2713   1838   1981    110    -91    -27
ATOM   2482  CA  VAL A 167     -11.575   6.586  -8.751  1.00 18.33           C  
ANISOU 2482  CA  VAL A 167     2832   2009   2123    124   -103    -32
ATOM   2483  C   VAL A 167     -12.339   6.540 -10.154  1.00 20.43           C  
ANISOU 2483  C   VAL A 167     3095   2288   2378    129   -118    -35
ATOM   2484  O   VAL A 167     -12.486   5.516 -10.776  1.00 19.83           O  
ANISOU 2484  O   VAL A 167     3018   2212   2303    109   -116    -36
ATOM   2485  CB  VAL A 167     -10.012   6.406  -8.992  1.00 22.59           C  
ANISOU 2485  CB  VAL A 167     3341   2564   2677    109    -95    -34
ATOM   2486  CG1 VAL A 167      -9.496   7.704  -9.686  1.00 23.45           C  
ANISOU 2486  CG1 VAL A 167     3420   2705   2784    117   -106    -40
ATOM   2487  CG2 VAL A 167      -9.116   6.073  -7.785  1.00 23.64           C  
ANISOU 2487  CG2 VAL A 167     3477   2687   2818    109    -84    -32
ATOM   2488  H   VAL A 167     -11.468   4.741  -7.771  1.00 17.19           H  
ATOM   2489  HA  VAL A 167     -11.774   7.529  -8.238  1.00 18.33           H  
ATOM   2490  HB  VAL A 167      -9.874   5.577  -9.687  1.00 22.59           H  
ATOM   2491 HG11 VAL A 167      -8.409   7.738  -9.687  1.00 23.45           H  
ATOM   2492 HG12 VAL A 167      -9.830   7.776 -10.721  1.00 23.45           H  
ATOM   2493 HG13 VAL A 167      -9.832   8.599  -9.161  1.00 23.45           H  
ATOM   2494 HG21 VAL A 167      -9.014   6.936  -7.129  1.00 23.64           H  
ATOM   2495 HG22 VAL A 167      -9.527   5.264  -7.187  1.00 23.64           H  
ATOM   2496 HG23 VAL A 167      -8.114   5.783  -8.103  1.00 23.64           H  
ATOM   2497  N   LEU A 168     -12.824   7.711 -10.582  1.00 20.12           N  
ANISOU 2497  N   LEU A 168     3054   2263   2329    155   -134    -37
ATOM   2498  CA  LEU A 168     -13.463   8.037 -11.816  1.00 22.66           C  
ANISOU 2498  CA  LEU A 168     3374   2597   2637    162   -152    -40
ATOM   2499  C   LEU A 168     -12.635   8.743 -12.851  1.00 27.64           C  
ANISOU 2499  C   LEU A 168     3966   3264   3272    158   -161    -45
ATOM   2500  O   LEU A 168     -12.832   8.707 -14.036  1.00 33.62           O  
ANISOU 2500  O   LEU A 168     4719   4034   4022    150   -174    -47
ATOM   2501  CB  LEU A 168     -14.811   8.791 -11.475  1.00 21.91           C  
ANISOU 2501  CB  LEU A 168     3301   2497   2526    194   -167    -38
ATOM   2502  CG  LEU A 168     -16.046   8.059 -10.889  1.00 23.71           C  
ANISOU 2502  CG  LEU A 168     3574   2690   2747    195   -159    -33
ATOM   2503  CD1 LEU A 168     -17.288   8.899 -10.872  1.00 26.52           C  
ANISOU 2503  CD1 LEU A 168     3953   3040   3084    229   -173    -32
ATOM   2504  CD2 LEU A 168     -16.293   6.586 -11.512  1.00 25.31           C  
ANISOU 2504  CD2 LEU A 168     3797   2876   2945    172   -156    -32
ATOM   2505  H   LEU A 168     -12.684   8.507  -9.977  1.00 20.12           H  
ATOM   2506  HA  LEU A 168     -13.735   7.102 -12.307  1.00 22.66           H  
ATOM   2507  HB3 LEU A 168     -15.157   9.224 -12.416  1.00 21.91           H  
ATOM   2508  HB2 LEU A 168     -14.585   9.653 -10.845  1.00 21.91           H  
ATOM   2509  HG  LEU A 168     -15.782   7.875  -9.850  1.00 23.71           H  
ATOM   2510 HD11 LEU A 168     -17.119   9.889 -11.300  1.00 26.52           H  
ATOM   2511 HD12 LEU A 168     -18.102   8.445 -11.437  1.00 26.52           H  
ATOM   2512 HD13 LEU A 168     -17.650   9.051  -9.856  1.00 26.52           H  
ATOM   2513 HD21 LEU A 168     -15.761   5.830 -10.933  1.00 25.31           H  
ATOM   2514 HD22 LEU A 168     -17.348   6.312 -11.510  1.00 25.31           H  
ATOM   2515 HD23 LEU A 168     -15.944   6.523 -12.542  1.00 25.31           H  
ATOM   2516  N   ASP A 169     -11.567   9.477 -12.389  1.00 28.44           N  
ANISOU 2516  N   ASP A 169     4040   3382   3384    160   -154    -47
ATOM   2517  CA  ASP A 169     -10.485  10.161 -13.138  1.00 34.88           C  
ANISOU 2517  CA  ASP A 169     4817   4233   4204    150   -159    -53
ATOM   2518  C   ASP A 169      -9.649   9.140 -13.952  1.00 35.17           C  
ANISOU 2518  C   ASP A 169     4848   4268   4246    112   -151    -55
ATOM   2519  O   ASP A 169      -9.344   8.031 -13.456  1.00 33.09           O  
ANISOU 2519  O   ASP A 169     4585   3994   3994     94   -133    -54
ATOM   2520  CB  ASP A 169      -9.617  11.089 -12.298  1.00 36.37           C  
ANISOU 2520  CB  ASP A 169     4979   4437   4401    159   -151    -56
ATOM   2521  CG  ASP A 169     -10.072  12.465 -11.760  1.00 43.69           C  
ANISOU 2521  CG  ASP A 169     5864   5404   5332    147   -154    -63
ATOM   2522  OD1 ASP A 169     -11.156  12.905 -12.215  1.00 49.59           O  
ANISOU 2522  OD1 ASP A 169     6599   6170   6074    134   -167    -66
ATOM   2523  OD2 ASP A 169      -9.347  13.083 -10.961  1.00 53.91           O1-
ANISOU 2523  OD2 ASP A 169     7138   6712   6635    149   -144    -65
ATOM   2524  H   ASP A 169     -11.441   9.509 -11.389  1.00 28.44           H  
ATOM   2525  HA  ASP A 169     -11.005  10.787 -13.866  1.00 34.88           H  
ATOM   2526  HB3 ASP A 169      -8.687  11.278 -12.837  1.00 36.37           H  
ATOM   2527  HB2 ASP A 169      -9.317  10.522 -11.415  1.00 36.37           H  
ATOM   2528  N   ASP A 170      -9.463   9.545 -15.281  1.00 37.89           N  
ANISOU 2528  N   ASP A 170     5190   4625   4582    101   -164    -57
ATOM   2529  CA  ASP A 170      -8.996   8.586 -16.266  1.00 40.43           C  
ANISOU 2529  CA  ASP A 170     5516   4941   4904     65   -157    -58
ATOM   2530  C   ASP A 170      -7.604   8.036 -15.966  1.00 39.92           C  
ANISOU 2530  C   ASP A 170     5425   4893   4848     41   -146    -62
ATOM   2531  O   ASP A 170      -7.502   6.795 -15.934  1.00 37.51           O  
ANISOU 2531  O   ASP A 170     5131   4574   4546     14   -134    -62
ATOM   2532  CB  ASP A 170      -9.194   9.045 -17.750  1.00 46.54           C  
ANISOU 2532  CB  ASP A 170     6295   5725   5663     57   -176    -60
ATOM   2533  CG  ASP A 170     -10.587   9.492 -18.133  1.00 53.04           C  
ANISOU 2533  CG  ASP A 170     7156   6521   6474     70   -182    -55
ATOM   2534  OD1 ASP A 170     -10.880  10.689 -17.946  1.00 52.79           O  
ANISOU 2534  OD1 ASP A 170     7146   6465   6446     87   -173    -51
ATOM   2535  OD2 ASP A 170     -11.361   8.680 -18.679  1.00 55.11           O1-
ANISOU 2535  OD2 ASP A 170     7429   6787   6724     61   -196    -56
ATOM   2536  H   ASP A 170      -9.805  10.435 -15.618  1.00 37.89           H  
ATOM   2537  HA  ASP A 170      -9.672   7.734 -16.159  1.00 40.43           H  
ATOM   2538  HB3 ASP A 170      -8.902   8.230 -18.416  1.00 46.54           H  
ATOM   2539  HB2 ASP A 170      -8.506   9.864 -17.967  1.00 46.54           H  
ATOM   2540  N   GLU A 171      -6.606   8.939 -15.882  1.00 38.29           N  
ANISOU 2540  N   GLU A 171     5187   4716   4646     51   -149    -66
ATOM   2541  CA  GLU A 171      -5.167   8.644 -15.657  1.00 38.93           C  
ANISOU 2541  CA  GLU A 171     5246   4810   4737     31   -135    -70
ATOM   2542  C   GLU A 171      -4.745   7.620 -14.609  1.00 36.64           C  
ANISOU 2542  C   GLU A 171     4977   4488   4458     22   -114    -65
ATOM   2543  O   GLU A 171      -3.606   7.097 -14.694  1.00 32.60           O  
ANISOU 2543  O   GLU A 171     4461   3975   3950     -1   -102    -67
ATOM   2544  CB  GLU A 171      -4.370   9.986 -15.396  1.00  0.00           C  
ATOM   2545  CG  GLU A 171      -4.759  10.903 -14.208  1.00  0.00           C  
ATOM   2546  CD  GLU A 171      -4.034  12.319 -14.184  1.00  0.00           C  
ATOM   2547  OE1 GLU A 171      -3.291  12.642 -15.140  1.00  0.00           O  
ATOM   2548  OE2 GLU A 171      -4.210  12.939 -13.111  1.00  0.00           O1-
ATOM   2549  H   GLU A 171      -6.836   9.919 -15.970  1.00 38.29           H  
ATOM   2550  HA  GLU A 171      -4.819   8.249 -16.610  1.00 38.93           H  
ATOM   2551  HB3 GLU A 171      -4.436  10.562 -16.319  1.00  0.00           H  
ATOM   2552  HB2 GLU A 171      -3.309   9.750 -15.299  1.00  0.00           H  
ATOM   2553  HG3 GLU A 171      -4.512  10.375 -13.290  1.00  0.00           H  
ATOM   2554  HG2 GLU A 171      -5.837  11.069 -14.200  1.00  0.00           H  
ATOM   2555  N   TYR A 172      -5.621   7.346 -13.635  1.00 34.22           N  
ANISOU 2555  N   TYR A 172     4693   4155   4153     41   -111    -59
ATOM   2556  CA  TYR A 172      -5.433   6.499 -12.443  1.00 35.90           C  
ANISOU 2556  CA  TYR A 172     4924   4340   4375     35    -94    -54
ATOM   2557  C   TYR A 172      -5.958   5.036 -12.693  1.00 33.33           C  
ANISOU 2557  C   TYR A 172     4625   3988   4050     19    -87    -50
ATOM   2558  O   TYR A 172      -5.490   4.120 -12.040  1.00 31.88           O  
ANISOU 2558  O   TYR A 172     4452   3787   3875     10    -73    -46
ATOM   2559  CB  TYR A 172      -6.019   7.174 -11.208  1.00 32.62           C  
ANISOU 2559  CB  TYR A 172     4519   3912   3962     60    -93    -50
ATOM   2560  CG  TYR A 172      -5.449   8.538 -10.905  1.00 38.64           C  
ANISOU 2560  CG  TYR A 172     5261   4691   4728     75    -92    -53
ATOM   2561  CD1 TYR A 172      -4.209   8.640 -10.273  1.00 43.02           C  
ANISOU 2561  CD1 TYR A 172     5812   5240   5292     65    -78    -53
ATOM   2562  CD2 TYR A 172      -6.127   9.711 -11.218  1.00 41.33           C  
ANISOU 2562  CD2 TYR A 172     5589   5052   5061    100   -104    -56
ATOM   2563  CE1 TYR A 172      -3.628   9.851  -9.993  1.00 47.41           C  
ANISOU 2563  CE1 TYR A 172     6353   5810   5850     78    -75    -55
ATOM   2564  CE2 TYR A 172      -5.571  10.956 -10.821  1.00 47.20           C  
ANISOU 2564  CE2 TYR A 172     6315   5810   5808    116   -101    -59
ATOM   2565  CZ  TYR A 172      -4.294  11.062 -10.239  1.00 51.68           C  
ANISOU 2565  CZ  TYR A 172     6881   6371   6384    104    -86    -59
ATOM   2566  OH  TYR A 172      -3.668  12.280 -10.005  1.00 65.13           O  
ANISOU 2566  OH  TYR A 172     8570   8088   8089    119    -80    -61
ATOM   2567  H   TYR A 172      -6.511   7.821 -13.670  1.00 34.22           H  
ATOM   2568  HA  TYR A 172      -4.361   6.402 -12.270  1.00 35.90           H  
ATOM   2569  HB3 TYR A 172      -5.886   6.538 -10.331  1.00 32.62           H  
ATOM   2570  HB2 TYR A 172      -7.094   7.269 -11.356  1.00 32.62           H  
ATOM   2571  HD1 TYR A 172      -3.667   7.737 -10.030  1.00 43.02           H  
ATOM   2572  HD2 TYR A 172      -7.087   9.676 -11.709  1.00 41.33           H  
ATOM   2573  HE1 TYR A 172      -2.643   9.871  -9.550  1.00 47.41           H  
ATOM   2574  HE2 TYR A 172      -6.119  11.858 -11.051  1.00 47.20           H  
ATOM   2575  HH  TYR A 172      -4.175  13.018 -10.353  1.00 65.13           H  
ATOM   2576  N   THR A 173      -7.026   4.958 -13.522  1.00 35.66           N  
ANISOU 2576  N   THR A 173     4932   4282   4334     15    -96    -51
ATOM   2577  CA  THR A 173      -7.864   3.755 -13.720  1.00 38.45           C  
ANISOU 2577  CA  THR A 173     5316   4607   4686     11    -89    -46
ATOM   2578  C   THR A 173      -7.449   2.988 -14.979  1.00 42.42           C  
ANISOU 2578  C   THR A 173     5832   5101   5186    -14    -82    -46
ATOM   2579  O   THR A 173      -7.538   1.771 -15.093  1.00 41.17           O  
ANISOU 2579  O   THR A 173     5695   4919   5030    -18    -69    -42
ATOM   2580  CB  THR A 173      -9.345   4.105 -13.749  1.00 37.08           C  
ANISOU 2580  CB  THR A 173     5161   4426   4502     30   -101    -44
ATOM   2581  OG1 THR A 173      -9.647   4.807 -14.877  1.00 35.70           O  
ANISOU 2581  OG1 THR A 173     4981   4270   4315     28   -118    -48
ATOM   2582  CG2 THR A 173      -9.856   4.893 -12.536  1.00 39.12           C  
ANISOU 2582  CG2 THR A 173     5418   4685   4763     57   -105    -42
ATOM   2583  H   THR A 173      -7.337   5.793 -13.998  1.00 35.66           H  
ATOM   2584  HA  THR A 173      -7.709   3.077 -12.878  1.00 38.45           H  
ATOM   2585  HB  THR A 173      -9.920   3.179 -13.804  1.00 37.08           H  
ATOM   2586  HG1 THR A 173      -9.372   5.720 -14.757  1.00 35.70           H  
ATOM   2587 HG21 THR A 173      -9.866   4.261 -11.648  1.00 39.12           H  
ATOM   2588 HG22 THR A 173      -9.242   5.762 -12.309  1.00 39.12           H  
ATOM   2589 HG23 THR A 173     -10.873   5.242 -12.708  1.00 39.12           H  
ATOM   2590  N   SER A 174      -7.020   3.776 -15.997  1.00 31.02           N  
ATOM   2591  CA  SER A 174      -6.636   3.227 -17.313  1.00 32.28           C  
ATOM   2592  C   SER A 174      -5.099   2.876 -17.239  1.00 31.44           C  
ATOM   2593  O   SER A 174      -4.331   3.798 -16.968  1.00 32.07           O  
ATOM   2594  CB  SER A 174      -7.136   4.206 -18.425  1.00  0.00           C  
ATOM   2595  OG  SER A 174      -6.599   5.464 -18.354  1.00  0.00           O  
ATOM   2596  H   SER A 174      -6.967   4.779 -15.882  1.00 31.02           H  
ATOM   2597  HA  SER A 174      -7.186   2.299 -17.486  1.00 32.28           H  
ATOM   2598  HB3 SER A 174      -8.221   4.299 -18.376  1.00  0.00           H  
ATOM   2599  HB2 SER A 174      -6.907   3.793 -19.407  1.00  0.00           H  
ATOM   2600  HG  SER A 174      -6.972   5.915 -17.590  1.00  0.00           H  
ATOM   2601  N   SER A 175      -4.854   1.662 -17.679  1.00 31.02           N  
ATOM   2602  CA  SER A 175      -3.462   1.190 -17.767  1.00 30.54           C  
ATOM   2603  C   SER A 175      -2.507   1.912 -18.714  1.00 30.29           C  
ATOM   2604  O   SER A 175      -1.301   1.717 -18.628  1.00 30.82           O  
ATOM   2605  CB  SER A 175      -3.516  -0.313 -17.816  1.00  0.00           C  
ATOM   2606  OG  SER A 175      -4.215  -0.689 -18.989  1.00  0.00           O  
ATOM   2607  H   SER A 175      -5.587   1.019 -17.943  1.00 31.02           H  
ATOM   2608  HA  SER A 175      -3.009   1.417 -16.811  1.00 30.54           H  
ATOM   2609  HB3 SER A 175      -4.029  -0.720 -16.944  1.00  0.00           H  
ATOM   2610  HB2 SER A 175      -2.514  -0.745 -17.832  1.00  0.00           H  
ATOM   2611  HG  SER A 175      -4.239  -1.649 -19.036  1.00  0.00           H  
ATOM   2612  N   VAL A 176      -3.073   2.671 -19.672  1.00 27.98           N  
ATOM   2613  CA  VAL A 176      -2.317   3.593 -20.519  1.00 27.56           C  
ATOM   2614  C   VAL A 176      -1.932   4.947 -19.855  1.00 27.51           C  
ATOM   2615  O   VAL A 176      -0.954   5.576 -20.298  1.00 28.08           O  
ATOM   2616  CB  VAL A 176      -3.046   3.808 -21.823  1.00  0.00           C  
ATOM   2617  CG1 VAL A 176      -4.461   4.420 -21.669  1.00  0.00           C  
ATOM   2618  CG2 VAL A 176      -2.321   4.523 -22.970  1.00  0.00           C  
ATOM   2619  H   VAL A 176      -4.079   2.727 -19.732  1.00 27.98           H  
ATOM   2620  HA  VAL A 176      -1.373   3.107 -20.774  1.00 27.56           H  
ATOM   2621  HB  VAL A 176      -3.213   2.802 -22.213  1.00  0.00           H  
ATOM   2622 HG11 VAL A 176      -4.422   5.432 -21.264  1.00  0.00           H  
ATOM   2623 HG12 VAL A 176      -4.973   4.475 -22.630  1.00  0.00           H  
ATOM   2624 HG13 VAL A 176      -5.090   3.824 -21.010  1.00  0.00           H  
ATOM   2625 HG21 VAL A 176      -2.873   4.437 -23.907  1.00  0.00           H  
ATOM   2626 HG22 VAL A 176      -2.188   5.585 -22.761  1.00  0.00           H  
ATOM   2627 HG23 VAL A 176      -1.334   4.093 -23.125  1.00  0.00           H  
ATOM   2628  N   GLY A 177      -2.767   5.303 -18.814  1.00 38.96           N  
ANISOU 2628  N   GLY A 177     5299   4775   4729    -91   -104    -73
ATOM   2629  CA  GLY A 177      -2.522   6.521 -18.069  1.00 39.61           C  
ANISOU 2629  CA  GLY A 177     5356   4874   4819    -65   -108    -74
ATOM   2630  C   GLY A 177      -1.413   6.107 -16.993  1.00 40.68           C  
ANISOU 2630  C   GLY A 177     5466   5029   4961    -74    -98    -78
ATOM   2631  O   GLY A 177      -1.694   5.225 -16.203  1.00 39.58           O  
ANISOU 2631  O   GLY A 177     5338   4875   4827    -90    -82    -77
ATOM   2632  H   GLY A 177      -3.516   4.697 -18.503  1.00 38.96           H  
ATOM   2633  HA3 GLY A 177      -3.438   6.816 -17.562  1.00 39.61           H  
ATOM   2634  HA2 GLY A 177      -2.194   7.346 -18.704  1.00 39.61           H  
ATOM   2635  N   SER A 178      -0.264   6.807 -17.004  1.00 38.56           N  
ANISOU 2635  N   SER A 178     5164   4794   4692    -63   -108    -83
ATOM   2636  CA  SER A 178       0.903   6.338 -16.232  1.00 36.52           C  
ANISOU 2636  CA  SER A 178     4879   4556   4440    -65    -98    -87
ATOM   2637  C   SER A 178       0.709   6.406 -14.675  1.00 35.23           C  
ANISOU 2637  C   SER A 178     4729   4370   4288    -49    -83    -83
ATOM   2638  O   SER A 178       1.508   5.778 -13.952  1.00 40.07           O  
ANISOU 2638  O   SER A 178     5331   4989   4905    -60    -70    -85
ATOM   2639  CB  SER A 178       2.089   7.251 -16.591  1.00  0.00           C  
ATOM   2640  OG  SER A 178       2.177   7.396 -18.023  1.00  0.00           O  
ATOM   2641  H   SER A 178      -0.098   7.536 -17.684  1.00 38.56           H  
ATOM   2642  HA  SER A 178       1.132   5.310 -16.520  1.00 36.52           H  
ATOM   2643  HB3 SER A 178       3.026   6.840 -16.212  1.00  0.00           H  
ATOM   2644  HB2 SER A 178       1.969   8.245 -16.156  1.00  0.00           H  
ATOM   2645  HG  SER A 178       2.911   7.979 -18.229  1.00  0.00           H  
ATOM   2646  N   LYS A 179      -0.322   7.109 -14.240  1.00 33.24           N  
ANISOU 2646  N   LYS A 179     4498   4091   4039    -26    -85    -76
ATOM   2647  CA  LYS A 179      -0.695   7.188 -12.833  1.00 33.87           C  
ANISOU 2647  CA  LYS A 179     4590   4151   4129     -9    -74    -71
ATOM   2648  C   LYS A 179      -1.436   5.972 -12.329  1.00 32.90           C  
ANISOU 2648  C   LYS A 179     4499   3991   4010    -16    -65    -64
ATOM   2649  O   LYS A 179      -1.542   5.808 -11.109  1.00 33.34           O  
ANISOU 2649  O   LYS A 179     4567   4029   4073     -2    -59    -59
ATOM   2650  CB  LYS A 179      -1.340   8.521 -12.374  1.00  0.00           C  
ATOM   2651  CG  LYS A 179      -0.628   9.799 -12.851  1.00  0.00           C  
ATOM   2652  CD  LYS A 179      -1.208  11.114 -12.280  1.00  0.00           C  
ATOM   2653  CE  LYS A 179      -0.604  12.340 -13.004  1.00  0.00           C  
ATOM   2654  NZ  LYS A 179      -1.228  13.631 -12.658  1.00  0.00           N1+
ATOM   2655  H   LYS A 179      -0.939   7.562 -14.899  1.00 33.24           H  
ATOM   2656  HA  LYS A 179       0.242   7.164 -12.272  1.00 33.87           H  
ATOM   2657  HB3 LYS A 179      -1.399   8.531 -11.285  1.00  0.00           H  
ATOM   2658  HB2 LYS A 179      -2.369   8.561 -12.732  1.00  0.00           H  
ATOM   2659  HG3 LYS A 179      -0.679   9.834 -13.940  1.00  0.00           H  
ATOM   2660  HG2 LYS A 179       0.431   9.737 -12.601  1.00  0.00           H  
ATOM   2661  HD3 LYS A 179      -0.996  11.172 -11.212  1.00  0.00           H  
ATOM   2662  HD2 LYS A 179      -2.291  11.095 -12.374  1.00  0.00           H  
ATOM   2663  HE3 LYS A 179      -0.700  12.215 -14.083  1.00  0.00           H  
ATOM   2664  HE2 LYS A 179       0.464  12.403 -12.793  1.00  0.00           H  
ATOM   2665  HZ1 LYS A 179      -1.131  13.805 -11.668  1.00  0.00           H  
ATOM   2666  HZ2 LYS A 179      -0.794  14.375 -13.184  1.00  0.00           H  
ATOM   2667  HZ3 LYS A 179      -2.214  13.584 -12.895  1.00  0.00           H  
ATOM   2668  N   PHE A 180      -1.826   5.006 -13.220  1.00 28.76           N  
ANISOU 2668  N   PHE A 180     3988   3457   3481    -36    -64    -64
ATOM   2669  CA  PHE A 180      -2.140   3.570 -12.885  1.00 26.77           C  
ANISOU 2669  CA  PHE A 180     3763   3176   3233    -43    -54    -58
ATOM   2670  C   PHE A 180      -0.883   2.827 -12.301  1.00 22.51           C  
ANISOU 2670  C   PHE A 180     3226   2626   2701    -55    -40    -56
ATOM   2671  O   PHE A 180       0.229   3.203 -12.675  1.00 23.26           O  
ANISOU 2671  O   PHE A 180     3306   2737   2793    -70    -35    -62
ATOM   2672  CB  PHE A 180      -2.658   2.926 -14.282  1.00 26.66           C  
ANISOU 2672  CB  PHE A 180     3764   3155   3210    -61    -57    -58
ATOM   2673  CG  PHE A 180      -2.967   1.475 -14.326  1.00 26.55           C  
ANISOU 2673  CG  PHE A 180     3779   3111   3199    -64    -46    -52
ATOM   2674  CD1 PHE A 180      -4.209   1.019 -13.972  1.00 26.08           C  
ANISOU 2674  CD1 PHE A 180     3735   3035   3138    -50    -48    -48
ATOM   2675  CD2 PHE A 180      -1.962   0.509 -14.479  1.00 25.13           C  
ANISOU 2675  CD2 PHE A 180     3609   2917   3021    -80    -32    -51
ATOM   2676  CE1 PHE A 180      -4.430  -0.325 -13.890  1.00 28.16           C  
ANISOU 2676  CE1 PHE A 180     4022   3273   3406    -52    -36    -42
ATOM   2677  CE2 PHE A 180      -2.177  -0.848 -14.380  1.00 25.11           C  
ANISOU 2677  CE2 PHE A 180     3631   2888   3021    -80    -21    -45
ATOM   2678  CZ  PHE A 180      -3.484  -1.296 -14.141  1.00 28.09           C  
ANISOU 2678  CZ  PHE A 180     4021   3253   3400    -66    -23    -41
ATOM   2679  H   PHE A 180      -1.725   5.200 -14.209  1.00 28.76           H  
ATOM   2680  HA  PHE A 180      -2.940   3.551 -12.147  1.00 26.77           H  
ATOM   2681  HB3 PHE A 180      -1.897   3.085 -15.044  1.00 26.66           H  
ATOM   2682  HB2 PHE A 180      -3.541   3.478 -14.600  1.00 26.66           H  
ATOM   2683  HD1 PHE A 180      -5.008   1.714 -13.755  1.00 26.08           H  
ATOM   2684  HD2 PHE A 180      -0.960   0.850 -14.681  1.00 25.13           H  
ATOM   2685  HE1 PHE A 180      -5.427  -0.651 -13.631  1.00 28.16           H  
ATOM   2686  HE2 PHE A 180      -1.366  -1.548 -14.509  1.00 25.11           H  
ATOM   2687  HZ  PHE A 180      -3.718  -2.348 -14.073  1.00 28.09           H  
ATOM   2688  N   PRO A 181      -1.100   1.736 -11.547  1.00 21.02           N  
ANISOU 2688  N   PRO A 181     3057   2412   2520    -49    -31    -49
ATOM   2689  CA  PRO A 181       0.095   0.930 -11.075  1.00 18.30           C  
ANISOU 2689  CA  PRO A 181     2716   2057   2182    -56    -20    -47
ATOM   2690  C   PRO A 181       0.798   0.102 -12.162  1.00 15.70           C  
ANISOU 2690  C   PRO A 181     2401   1716   1847    -78    -11    -47
ATOM   2691  O   PRO A 181       0.831  -1.129 -11.974  1.00 14.57           O  
ANISOU 2691  O   PRO A 181     2276   1552   1709    -77     -2    -41
ATOM   2692  CB  PRO A 181      -0.387   0.119  -9.861  1.00 20.46           C  
ANISOU 2692  CB  PRO A 181     2999   2311   2464    -40    -18    -40
ATOM   2693  CG  PRO A 181      -1.893  -0.069 -10.150  1.00 22.05           C  
ANISOU 2693  CG  PRO A 181     3211   2504   2663    -32    -22    -37
ATOM   2694  CD  PRO A 181      -2.271   1.228 -10.789  1.00 22.88           C  
ANISOU 2694  CD  PRO A 181     3306   2629   2759    -32    -33    -43
ATOM   2695  HA  PRO A 181       0.852   1.621 -10.699  1.00 18.30           H  
ATOM   2696  HB3 PRO A 181      -0.280   0.722  -8.961  1.00 20.46           H  
ATOM   2697  HB2 PRO A 181       0.112  -0.827  -9.667  1.00 20.46           H  
ATOM   2698  HG3 PRO A 181      -2.481  -0.298  -9.261  1.00 22.05           H  
ATOM   2699  HG2 PRO A 181      -2.028  -0.883 -10.864  1.00 22.05           H  
ATOM   2700  HD2 PRO A 181      -3.152   1.117 -11.418  1.00 22.88           H  
ATOM   2701  HD3 PRO A 181      -2.512   1.963 -10.019  1.00 22.88           H  
ATOM   2702  N   VAL A 182       1.332   0.740 -13.184  1.00 14.77           N  
ANISOU 2702  N   VAL A 182     2277   1616   1720    -97    -13    -54
ATOM   2703  CA  VAL A 182       1.844  -0.040 -14.405  1.00 14.27           C  
ANISOU 2703  CA  VAL A 182     2230   1543   1649   -120     -4    -55
ATOM   2704  C   VAL A 182       2.782  -1.202 -14.119  1.00 12.21           C  
ANISOU 2704  C   VAL A 182     1982   1266   1392   -123      8    -51
ATOM   2705  O   VAL A 182       2.532  -2.354 -14.530  1.00 12.15           O  
ANISOU 2705  O   VAL A 182     1997   1236   1382   -128     16    -47
ATOM   2706  CB  VAL A 182       2.523   0.927 -15.489  1.00 15.22           C  
ANISOU 2706  CB  VAL A 182     2337   1687   1757   -144     -8    -64
ATOM   2707  CG1 VAL A 182       3.090   0.242 -16.758  1.00 15.99           C  
ANISOU 2707  CG1 VAL A 182     2456   1774   1844   -171      3    -66
ATOM   2708  CG2 VAL A 182       1.542   1.962 -15.937  1.00 16.41           C  
ANISOU 2708  CG2 VAL A 182     2478   1855   1902   -142    -22    -67
ATOM   2709  H   VAL A 182       1.269   1.748 -13.255  1.00 14.77           H  
ATOM   2710  HA  VAL A 182       0.961  -0.480 -14.873  1.00 14.27           H  
ATOM   2711  HB  VAL A 182       3.338   1.427 -14.980  1.00 15.22           H  
ATOM   2712 HG11 VAL A 182       2.343  -0.405 -17.216  1.00 15.99           H  
ATOM   2713 HG12 VAL A 182       3.412   0.968 -17.502  1.00 15.99           H  
ATOM   2714 HG13 VAL A 182       3.959  -0.375 -16.528  1.00 15.99           H  
ATOM   2715 HG21 VAL A 182       0.666   1.508 -16.400  1.00 16.41           H  
ATOM   2716 HG22 VAL A 182       1.196   2.582 -15.111  1.00 16.41           H  
ATOM   2717 HG23 VAL A 182       1.983   2.641 -16.667  1.00 16.41           H  
ATOM   2718  N   ARG A 183       3.819  -0.846 -13.381  1.00 11.41           N  
ANISOU 2718  N   ARG A 183     1866   1172   1296   -117      9    -52
ATOM   2719  CA  ARG A 183       5.082  -1.599 -13.121  1.00 10.91           C  
ANISOU 2719  CA  ARG A 183     1815   1095   1234   -122     18    -49
ATOM   2720  C   ARG A 183       4.797  -2.711 -12.119  1.00 10.67           C  
ANISOU 2720  C   ARG A 183     1799   1042   1214   -105     21    -40
ATOM   2721  O   ARG A 183       5.662  -3.607 -12.034  1.00 11.07           O  
ANISOU 2721  O   ARG A 183     1861   1078   1265   -106     27    -36
ATOM   2722  CB  ARG A 183       6.182  -0.633 -12.669  1.00 11.36           C  
ANISOU 2722  CB  ARG A 183     1856   1167   1292   -124     19    -53
ATOM   2723  CG  ARG A 183       6.455   0.600 -13.594  1.00 12.00           C  
ANISOU 2723  CG  ARG A 183     1922   1274   1365   -144     20    -63
ATOM   2724  CD  ARG A 183       7.518   1.544 -12.909  1.00 11.94           C  
ANISOU 2724  CD  ARG A 183     1890   1287   1360   -137     20    -67
ATOM   2725  NE  ARG A 183       7.897   2.692 -13.664  1.00 13.67           N  
ANISOU 2725  NE  ARG A 183     2086   1536   1572   -151     18    -76
ATOM   2726  CZ  ARG A 183       9.059   2.871 -14.296  1.00 13.16           C  
ANISOU 2726  CZ  ARG A 183     2019   1485   1498   -180     26    -83
ATOM   2727  NH1 ARG A 183       9.465   4.069 -14.764  1.00 14.38           N  
ANISOU 2727  NH1 ARG A 183     2147   1671   1646   -192     23    -92
ATOM   2728  NH2 ARG A 183       9.909   1.802 -14.413  1.00 14.42           N1+
ANISOU 2728  NH2 ARG A 183     2200   1626   1652   -195     38    -82
ATOM   2729  H   ARG A 183       3.845   0.114 -13.069  1.00 11.41           H  
ATOM   2730  HA  ARG A 183       5.388  -2.064 -14.059  1.00 10.91           H  
ATOM   2731  HB3 ARG A 183       7.112  -1.194 -12.565  1.00 11.36           H  
ATOM   2732  HB2 ARG A 183       5.948  -0.269 -11.669  1.00 11.36           H  
ATOM   2733  HG3 ARG A 183       5.517   1.154 -13.629  1.00 12.00           H  
ATOM   2734  HG2 ARG A 183       6.698   0.362 -14.629  1.00 12.00           H  
ATOM   2735  HD3 ARG A 183       8.315   1.026 -12.387  1.00 11.94           H  
ATOM   2736  HD2 ARG A 183       6.974   2.026 -12.100  1.00 11.94           H  
ATOM   2737  HE  ARG A 183       7.235   3.454 -13.655  1.00 13.67           H  
ATOM   2738 HH12 ARG A 183      10.353   4.150 -15.242  1.00 14.38           H  
ATOM   2739 HH11 ARG A 183       8.887   4.888 -14.649  1.00 14.38           H  
ATOM   2740 HH22 ARG A 183      10.813   1.892 -14.860  1.00 14.42           H  
ATOM   2741 HH21 ARG A 183       9.655   0.908 -14.013  1.00 14.42           H  
ATOM   2742  N   TRP A 184       3.715  -2.537 -11.345  1.00 10.87           N  
ANISOU 2742  N   TRP A 184     1821   1063   1247    -88     15    -36
ATOM   2743  CA  TRP A 184       3.377  -3.376 -10.220  1.00 10.93           C  
ANISOU 2743  CA  TRP A 184     1837   1053   1263    -73     17    -27
ATOM   2744  C   TRP A 184       2.327  -4.449 -10.588  1.00 10.84           C  
ANISOU 2744  C   TRP A 184     1839   1029   1250    -71     21    -24
ATOM   2745  O   TRP A 184       2.121  -5.345  -9.787  1.00 11.80           O  
ANISOU 2745  O   TRP A 184     1965   1139   1381    -58     23    -17
ATOM   2746  CB  TRP A 184       2.827  -2.429  -9.131  1.00 11.27           C  
ANISOU 2746  CB  TRP A 184     1867   1100   1315    -56     10    -25
ATOM   2747  CG  TRP A 184       3.851  -1.454  -8.607  1.00 10.81           C  
ANISOU 2747  CG  TRP A 184     1799   1050   1258    -55      8    -26
ATOM   2748  CD1 TRP A 184       4.672  -1.718  -7.568  1.00 11.40           C  
ANISOU 2748  CD1 TRP A 184     1877   1116   1339    -49      9    -21
ATOM   2749  CD2 TRP A 184       4.239  -0.159  -9.165  1.00 12.31           C  
ANISOU 2749  CD2 TRP A 184     1975   1259   1443    -59      5    -34
ATOM   2750  NE1 TRP A 184       5.564  -0.651  -7.502  1.00 11.21           N  
ANISOU 2750  NE1 TRP A 184     1846   1102   1313    -51      7    -25
ATOM   2751  CE2 TRP A 184       5.365   0.289  -8.410  1.00 11.53           C  
ANISOU 2751  CE2 TRP A 184     1874   1159   1347    -56      7    -33
ATOM   2752  CE3 TRP A 184       3.684   0.697 -10.199  1.00 14.25           C  
ANISOU 2752  CE3 TRP A 184     2209   1525   1683    -64      2    -41
ATOM   2753  CZ2 TRP A 184       6.049   1.465  -8.795  1.00 13.27           C  
ANISOU 2753  CZ2 TRP A 184     2083   1397   1564    -58      7    -39
ATOM   2754  CZ3 TRP A 184       4.392   1.927 -10.469  1.00 14.95           C  
ANISOU 2754  CZ3 TRP A 184     2281   1631   1768    -64      1    -47
ATOM   2755  CH2 TRP A 184       5.570   2.338  -9.768  1.00 14.54           C  
ANISOU 2755  CH2 TRP A 184     2229   1577   1719    -62      6    -46
ATOM   2756  H   TRP A 184       3.107  -1.749 -11.514  1.00 10.87           H  
ATOM   2757  HA  TRP A 184       4.261  -3.885  -9.834  1.00 10.93           H  
ATOM   2758  HB3 TRP A 184       2.450  -3.005  -8.284  1.00 11.27           H  
ATOM   2759  HB2 TRP A 184       1.982  -1.866  -9.517  1.00 11.27           H  
ATOM   2760  HD1 TRP A 184       4.656  -2.604  -6.949  1.00 11.40           H  
ATOM   2761  HE1 TRP A 184       6.308  -0.603  -6.804  1.00 11.21           H  
ATOM   2762  HE3 TRP A 184       2.826   0.395 -10.754  1.00 14.25           H  
ATOM   2763  HZ2 TRP A 184       6.941   1.740  -8.253  1.00 13.27           H  
ATOM   2764  HZ3 TRP A 184       4.010   2.572 -11.247  1.00 14.95           H  
ATOM   2765  HH2 TRP A 184       6.072   3.257 -10.017  1.00 14.54           H  
ATOM   2766  N   SER A 185       1.739  -4.292 -11.752  1.00 11.73           N  
ANISOU 2766  N   SER A 185     1962   1143   1352    -86     23    -29
ATOM   2767  CA  SER A 185       0.692  -5.145 -12.193  1.00 13.03           C  
ANISOU 2767  CA  SER A 185     2142   1295   1513    -85     27    -27
ATOM   2768  C   SER A 185       1.341  -6.331 -12.916  1.00 12.29           C  
ANISOU 2768  C   SER A 185     2074   1184   1412    -94     39    -25
ATOM   2769  O   SER A 185       2.269  -6.055 -13.717  1.00 12.91           O  
ANISOU 2769  O   SER A 185     2160   1266   1480   -112     41    -30
ATOM   2770  CB  SER A 185      -0.146  -4.358 -13.196  1.00 13.82           C  
ANISOU 2770  CB  SER A 185     2237   1410   1604    -94     18    -33
ATOM   2771  OG  SER A 185      -1.037  -3.516 -12.437  1.00 14.76           O  
ANISOU 2771  OG  SER A 185     2338   1542   1728    -81      8    -34
ATOM   2772  H   SER A 185       2.002  -3.532 -12.363  1.00 11.73           H  
ATOM   2773  HA  SER A 185       0.080  -5.388 -11.326  1.00 13.03           H  
ATOM   2774  HB3 SER A 185      -0.765  -5.023 -13.801  1.00 13.82           H  
ATOM   2775  HB2 SER A 185       0.456  -3.760 -13.879  1.00 13.82           H  
ATOM   2776  HG  SER A 185      -0.523  -2.795 -12.061  1.00 14.76           H  
ATOM   2777  N   PRO A 186       0.824  -7.543 -12.588  1.00 12.64           N  
ANISOU 2777  N   PRO A 186     2133   1211   1459    -82     48    -19
ATOM   2778  CA  PRO A 186       1.295  -8.740 -13.328  1.00 13.49           C  
ANISOU 2778  CA  PRO A 186     2267   1300   1558    -87     60    -17
ATOM   2779  C   PRO A 186       0.809  -8.811 -14.792  1.00 13.34           C  
ANISOU 2779  C   PRO A 186     2268   1279   1521   -107     62    -24
ATOM   2780  O   PRO A 186      -0.077  -8.050 -15.113  1.00 13.11           O  
ANISOU 2780  O   PRO A 186     2228   1262   1490   -111     52    -27
ATOM   2781  CB  PRO A 186       0.542  -9.895 -12.518  1.00 12.00           C  
ANISOU 2781  CB  PRO A 186     2083   1096   1379    -66     69     -9
ATOM   2782  CG  PRO A 186      -0.681  -9.192 -11.981  1.00 13.12           C  
ANISOU 2782  CG  PRO A 186     2209   1248   1528    -60     62     -9
ATOM   2783  CD  PRO A 186      -0.239  -7.751 -11.599  1.00 13.05           C  
ANISOU 2783  CD  PRO A 186     2178   1260   1523    -64     48    -14
ATOM   2784  HA  PRO A 186       2.378  -8.833 -13.276  1.00 13.49           H  
ATOM   2785  HB3 PRO A 186       1.149 -10.265 -11.703  1.00 12.00           H  
ATOM   2786  HB2 PRO A 186       0.271 -10.758 -13.119  1.00 12.00           H  
ATOM   2787  HG3 PRO A 186      -1.120  -9.729 -11.149  1.00 13.12           H  
ATOM   2788  HG2 PRO A 186      -1.426  -9.144 -12.774  1.00 13.12           H  
ATOM   2789  HD2 PRO A 186      -1.099  -7.085 -11.687  1.00 13.05           H  
ATOM   2790  HD3 PRO A 186       0.171  -7.706 -10.589  1.00 13.05           H  
ATOM   2791  N   PRO A 187       1.385  -9.672 -15.657  1.00 13.69           N  
ANISOU 2791  N   PRO A 187     2342   1307   1554   -116     73    -24
ATOM   2792  CA  PRO A 187       1.157  -9.651 -17.088  1.00 14.69           C  
ANISOU 2792  CA  PRO A 187     2491   1429   1661   -138     74    -29
ATOM   2793  C   PRO A 187      -0.353  -9.816 -17.466  1.00 15.04           C  
ANISOU 2793  C   PRO A 187     2540   1472   1705   -133     72    -29
ATOM   2794  O   PRO A 187      -0.826  -9.109 -18.343  1.00 15.73           O  
ANISOU 2794  O   PRO A 187     2626   1570   1781   -150     63    -35
ATOM   2795  CB  PRO A 187       2.047 -10.791 -17.634  1.00 15.98           C  
ANISOU 2795  CB  PRO A 187     2691   1568   1812   -142     89    -27
ATOM   2796  CG  PRO A 187       2.407 -11.614 -16.503  1.00 17.00           C  
ANISOU 2796  CG  PRO A 187     2815   1687   1956   -115     96    -19
ATOM   2797  CD  PRO A 187       2.356 -10.651 -15.248  1.00 13.97           C  
ANISOU 2797  CD  PRO A 187     2393   1325   1589   -107     83    -18
ATOM   2798  HA  PRO A 187       1.497  -8.697 -17.493  1.00 14.69           H  
ATOM   2799  HB3 PRO A 187       2.951 -10.355 -18.061  1.00 15.98           H  
ATOM   2800  HB2 PRO A 187       1.576 -11.372 -18.428  1.00 15.98           H  
ATOM   2801  HG3 PRO A 187       3.366 -12.119 -16.618  1.00 17.00           H  
ATOM   2802  HG2 PRO A 187       1.646 -12.386 -16.374  1.00 17.00           H  
ATOM   2803  HD2 PRO A 187       2.071 -11.206 -14.359  1.00 13.97           H  
ATOM   2804  HD3 PRO A 187       3.310 -10.152 -15.094  1.00 13.97           H  
ATOM   2805  N   GLU A 188      -1.105 -10.620 -16.788  1.00 13.84           N  
ANISOU 2805  N   GLU A 188     2389   1307   1563   -109     81    -22
ATOM   2806  CA  GLU A 188      -2.550 -10.770 -17.094  1.00 14.74           C  
ANISOU 2806  CA  GLU A 188     2513   1415   1673   -105     83    -22
ATOM   2807  C   GLU A 188      -3.363  -9.544 -16.807  1.00 14.74           C  
ANISOU 2807  C   GLU A 188     2487   1435   1678   -106     66    -25
ATOM   2808  O   GLU A 188      -4.367  -9.284 -17.432  1.00 15.39           O  
ANISOU 2808  O   GLU A 188     2577   1515   1753   -108     62    -26
ATOM   2809  CB  GLU A 188      -3.138 -12.072 -16.486  1.00 14.21           C  
ANISOU 2809  CB  GLU A 188     2454   1329   1615    -82     99    -14
ATOM   2810  CG  GLU A 188      -3.405 -12.076 -14.946  1.00 15.29           C  
ANISOU 2810  CG  GLU A 188     2563   1474   1773    -62     97     -8
ATOM   2811  CD  GLU A 188      -2.283 -12.312 -13.981  1.00 15.30           C  
ANISOU 2811  CD  GLU A 188     2552   1476   1784    -53     98     -4
ATOM   2812  OE1 GLU A 188      -1.162 -12.594 -14.367  1.00 14.91           O  
ANISOU 2812  OE1 GLU A 188     2519   1422   1726    -62    101     -6
ATOM   2813  OE2 GLU A 188      -2.433 -12.045 -12.758  1.00 15.22           O1-
ANISOU 2813  OE2 GLU A 188     2519   1473   1791    -38     96      1
ATOM   2814  H   GLU A 188      -0.732 -11.187 -16.036  1.00 13.84           H  
ATOM   2815  HA  GLU A 188      -2.615 -10.916 -18.175  1.00 14.74           H  
ATOM   2816  HB3 GLU A 188      -2.505 -12.918 -16.756  1.00 14.21           H  
ATOM   2817  HB2 GLU A 188      -4.089 -12.272 -16.981  1.00 14.21           H  
ATOM   2818  HG3 GLU A 188      -4.129 -12.868 -14.748  1.00 15.29           H  
ATOM   2819  HG2 GLU A 188      -3.917 -11.160 -14.656  1.00 15.29           H  
ATOM   2820  N   VAL A 189      -2.951  -8.763 -15.819  1.00 12.58           N  
ANISOU 2820  N   VAL A 189     2183   1179   1418    -99     55    -25
ATOM   2821  CA  VAL A 189      -3.622  -7.487 -15.481  1.00 12.76           C  
ANISOU 2821  CA  VAL A 189     2184   1221   1443    -97     40    -28
ATOM   2822  C   VAL A 189      -3.286  -6.413 -16.444  1.00 14.47           C  
ANISOU 2822  C   VAL A 189     2397   1455   1646   -118     27    -36
ATOM   2823  O   VAL A 189      -4.227  -5.654 -16.830  1.00 16.10           O  
ANISOU 2823  O   VAL A 189     2603   1670   1845   -122     16    -39
ATOM   2824  CB  VAL A 189      -3.447  -7.007 -14.013  1.00 12.59           C  
ANISOU 2824  CB  VAL A 189     2135   1211   1438    -82     34    -25
ATOM   2825  CG1 VAL A 189      -3.930  -5.660 -13.626  1.00 12.74           C  
ANISOU 2825  CG1 VAL A 189     2134   1251   1456    -82     17    -30
ATOM   2826  CG2 VAL A 189      -4.030  -8.042 -13.019  1.00 12.23           C  
ANISOU 2826  CG2 VAL A 189     2090   1153   1404    -64     42    -18
ATOM   2827  H   VAL A 189      -2.111  -8.991 -15.305  1.00 12.58           H  
ATOM   2828  HA  VAL A 189      -4.696  -7.660 -15.580  1.00 12.76           H  
ATOM   2829  HB  VAL A 189      -2.371  -6.998 -13.829  1.00 12.59           H  
ATOM   2830 HG11 VAL A 189      -4.984  -5.541 -13.876  1.00 12.74           H  
ATOM   2831 HG12 VAL A 189      -3.815  -5.480 -12.557  1.00 12.74           H  
ATOM   2832 HG13 VAL A 189      -3.378  -4.870 -14.135  1.00 12.74           H  
ATOM   2833 HG21 VAL A 189      -3.672  -9.053 -13.209  1.00 12.23           H  
ATOM   2834 HG22 VAL A 189      -3.768  -7.783 -11.994  1.00 12.23           H  
ATOM   2835 HG23 VAL A 189      -5.118  -8.056 -13.078  1.00 12.23           H  
ATOM   2836  N   LEU A 190      -2.036  -6.248 -16.802  1.00 14.96           N  
ANISOU 2836  N   LEU A 190     2457   1522   1704   -133     29    -39
ATOM   2837  CA  LEU A 190      -1.700  -5.416 -17.942  1.00 16.78           C  
ANISOU 2837  CA  LEU A 190     2681   1774   1923   -156     18    -47
ATOM   2838  C   LEU A 190      -2.365  -5.817 -19.266  1.00 16.61           C  
ANISOU 2838  C   LEU A 190     2685   1745   1883   -175     18    -50
ATOM   2839  O   LEU A 190      -3.092  -4.984 -19.864  1.00 20.47           O  
ANISOU 2839  O   LEU A 190     3163   2252   2362   -187      3    -55
ATOM   2840  CB  LEU A 190      -0.177  -5.256 -18.112  1.00 17.58           C  
ANISOU 2840  CB  LEU A 190     2779   1880   2020   -173     23    -50
ATOM   2841  CG  LEU A 190       0.555  -4.553 -16.947  1.00 18.21           C  
ANISOU 2841  CG  LEU A 190     2835   1969   2116   -158     22    -48
ATOM   2842  CD1 LEU A 190       2.070  -4.833 -17.013  1.00 22.43           C  
ANISOU 2842  CD1 LEU A 190     3376   2503   2645   -175     30    -51
ATOM   2843  CD2 LEU A 190       0.282  -3.047 -16.956  1.00 21.25           C  
ANISOU 2843  CD2 LEU A 190     3187   2379   2508   -149      8    -51
ATOM   2844  H   LEU A 190      -1.308  -6.839 -16.424  1.00 14.96           H  
ATOM   2845  HA  LEU A 190      -2.081  -4.418 -17.713  1.00 16.78           H  
ATOM   2846  HB3 LEU A 190       0.053  -4.736 -19.044  1.00 17.58           H  
ATOM   2847  HB2 LEU A 190       0.232  -6.260 -18.235  1.00 17.58           H  
ATOM   2848  HG  LEU A 190       0.197  -4.976 -16.010  1.00 18.21           H  
ATOM   2849 HD11 LEU A 190       2.474  -5.024 -16.021  1.00 22.43           H  
ATOM   2850 HD12 LEU A 190       2.309  -5.703 -17.625  1.00 22.43           H  
ATOM   2851 HD13 LEU A 190       2.637  -3.999 -17.428  1.00 22.43           H  
ATOM   2852 HD21 LEU A 190      -0.252  -2.725 -17.851  1.00 21.25           H  
ATOM   2853 HD22 LEU A 190      -0.335  -2.773 -16.102  1.00 21.25           H  
ATOM   2854 HD23 LEU A 190       1.188  -2.446 -16.894  1.00 21.25           H  
ATOM   2855  N   MET A 191      -2.336  -7.093 -19.641  1.00 15.36           N  
ANISOU 2855  N   MET A 191     2559   1559   1718   -175     32    -46
ATOM   2856  CA  MET A 191      -2.733  -7.554 -20.964  1.00 16.29           C  
ANISOU 2856  CA  MET A 191     2710   1665   1816   -195     34    -49
ATOM   2857  C   MET A 191      -4.271  -7.773 -21.075  1.00 18.18           C  
ANISOU 2857  C   MET A 191     2956   1899   2053   -183     30    -47
ATOM   2858  O   MET A 191      -4.807  -7.228 -22.043  1.00 19.89           O  
ANISOU 2858  O   MET A 191     3184   2120   2254   -201     20    -52
ATOM   2859  CB  MET A 191      -2.031  -8.926 -21.197  1.00 19.34           C  
ANISOU 2859  CB  MET A 191     3132   2023   2193   -198     54    -46
ATOM   2860  CG  MET A 191      -0.533  -8.828 -21.337  1.00 26.84           C  
ANISOU 2860  CG  MET A 191     4088   2973   3135   -218     59    -50
ATOM   2861  SD  MET A 191       0.485 -10.311 -21.204  1.00 43.67           S  
ANISOU 2861  SD  MET A 191     6260   5068   5263   -207     84    -43
ATOM   2862  CE  MET A 191       0.619 -10.806 -22.976  1.00 48.43           C  
ANISOU 2862  CE  MET A 191     6914   5645   5842   -219     95    -44
ATOM   2863  H   MET A 191      -1.843  -7.768 -19.069  1.00 15.36           H  
ATOM   2864  HA  MET A 191      -2.408  -6.843 -21.727  1.00 16.29           H  
ATOM   2865  HB3 MET A 191      -2.404  -9.349 -22.128  1.00 19.34           H  
ATOM   2866  HB2 MET A 191      -2.292  -9.643 -20.418  1.00 19.34           H  
ATOM   2867  HG3 MET A 191      -0.135  -8.138 -20.595  1.00 26.84           H  
ATOM   2868  HG2 MET A 191      -0.302  -8.356 -22.292  1.00 26.84           H  
ATOM   2869  HE1 MET A 191       1.284 -10.124 -23.505  1.00 48.43           H  
ATOM   2870  HE2 MET A 191       1.021 -11.816 -23.059  1.00 48.43           H  
ATOM   2871  HE3 MET A 191      -0.356 -10.768 -23.458  1.00 48.43           H  
ATOM   2872  N   TYR A 192      -4.868  -8.532 -20.147  1.00 16.52           N  
ANISOU 2872  N   TYR A 192     2743   1677   1858   -157     38    -41
ATOM   2873  CA  TYR A 192      -6.246  -9.043 -20.267  1.00 17.89           C  
ANISOU 2873  CA  TYR A 192     2934   1837   2028   -147     41    -38
ATOM   2874  C   TYR A 192      -7.172  -8.457 -19.222  1.00 16.26           C  
ANISOU 2874  C   TYR A 192     2705   1638   1836   -125     34    -35
ATOM   2875  O   TYR A 192      -8.333  -8.740 -19.217  1.00 17.36           O  
ANISOU 2875  O   TYR A 192     2859   1765   1974   -116     38    -32
ATOM   2876  CB  TYR A 192      -6.129 -10.605 -20.219  1.00 19.62           C  
ANISOU 2876  CB  TYR A 192     3183   2026   2247   -137     65    -32
ATOM   2877  CG  TYR A 192      -4.939 -11.230 -20.999  1.00 20.58           C  
ANISOU 2877  CG  TYR A 192     3332   2133   2354   -153     77    -34
ATOM   2878  CD1 TYR A 192      -4.789 -10.919 -22.353  1.00 21.56           C  
ANISOU 2878  CD1 TYR A 192     3478   2257   2455   -180     69    -40
ATOM   2879  CD2 TYR A 192      -4.061 -12.147 -20.417  1.00 21.69           C  
ANISOU 2879  CD2 TYR A 192     3482   2258   2500   -142     94    -30
ATOM   2880  CE1 TYR A 192      -3.725 -11.481 -23.080  1.00 24.55           C  
ANISOU 2880  CE1 TYR A 192     3892   2620   2817   -199     80    -42
ATOM   2881  CE2 TYR A 192      -3.106 -12.780 -21.196  1.00 28.56           C  
ANISOU 2881  CE2 TYR A 192     4386   3112   3353   -158    105    -31
ATOM   2882  CZ  TYR A 192      -2.841 -12.386 -22.464  1.00 26.40           C  
ANISOU 2882  CZ  TYR A 192     4138   2836   3055   -187     98    -38
ATOM   2883  OH  TYR A 192      -1.794 -12.906 -23.134  1.00 32.39           O  
ANISOU 2883  OH  TYR A 192     4934   3577   3794   -205    109    -40
ATOM   2884  H   TYR A 192      -4.329  -8.894 -19.371  1.00 16.52           H  
ATOM   2885  HA  TYR A 192      -6.668  -8.768 -21.235  1.00 17.89           H  
ATOM   2886  HB3 TYR A 192      -7.060 -11.059 -20.562  1.00 19.62           H  
ATOM   2887  HB2 TYR A 192      -6.017 -10.912 -19.178  1.00 19.62           H  
ATOM   2888  HD1 TYR A 192      -5.464 -10.229 -22.837  1.00 21.56           H  
ATOM   2889  HD2 TYR A 192      -4.182 -12.433 -19.383  1.00 21.69           H  
ATOM   2890  HE1 TYR A 192      -3.578 -11.197 -24.112  1.00 24.55           H  
ATOM   2891  HE2 TYR A 192      -2.466 -13.516 -20.731  1.00 28.56           H  
ATOM   2892  HH  TYR A 192      -1.727 -12.586 -24.036  1.00 32.39           H  
ATOM   2893  N   SER A 193      -6.626  -7.660 -18.304  1.00 15.43           N  
ANISOU 2893  N   SER A 193     2569   1550   1745   -115     27    -34
ATOM   2894  CA  SER A 193      -7.307  -6.971 -17.270  1.00 15.29           C  
ANISOU 2894  CA  SER A 193     2532   1537   1740    -95     22    -31
ATOM   2895  C   SER A 193      -8.047  -7.971 -16.292  1.00 13.96           C  
ANISOU 2895  C   SER A 193     2374   1349   1582    -79     40    -24
ATOM   2896  O   SER A 193      -9.064  -7.525 -15.696  1.00 16.89           O  
ANISOU 2896  O   SER A 193     2746   1716   1957    -68     39    -22
ATOM   2897  CB  SER A 193      -8.176  -5.881 -17.890  1.00 18.44           C  
ANISOU 2897  CB  SER A 193     2931   1945   2130    -93      4    -34
ATOM   2898  OG  SER A 193      -8.570  -4.920 -16.940  1.00 20.78           O  
ANISOU 2898  OG  SER A 193     3211   2266   2419   -106    -13    -40
ATOM   2899  H   SER A 193      -5.631  -7.489 -18.350  1.00 15.43           H  
ATOM   2900  HA  SER A 193      -6.546  -6.487 -16.665  1.00 15.29           H  
ATOM   2901  HB3 SER A 193      -9.069  -6.298 -18.358  1.00 18.44           H  
ATOM   2902  HB2 SER A 193      -7.627  -5.353 -18.671  1.00 18.44           H  
ATOM   2903  HG  SER A 193      -9.161  -5.348 -16.314  1.00 20.78           H  
ATOM   2904  N   LYS A 194      -7.576  -9.246 -16.139  1.00 14.24           N  
ANISOU 2904  N   LYS A 194     2416   1372   1622    -78     56    -21
ATOM   2905  CA  LYS A 194      -8.067 -10.299 -15.321  1.00 13.81           C  
ANISOU 2905  CA  LYS A 194     2367   1302   1578    -63     73    -14
ATOM   2906  C   LYS A 194      -7.431 -10.132 -13.947  1.00 13.88           C  
ANISOU 2906  C   LYS A 194     2348   1319   1605    -49     72    -10
ATOM   2907  O   LYS A 194      -6.218 -10.268 -13.843  1.00 14.38           O  
ANISOU 2907  O   LYS A 194     2405   1383   1675    -48     75     -8
ATOM   2908  CB  LYS A 194      -7.786 -11.664 -16.061  1.00 17.02           C  
ANISOU 2908  CB  LYS A 194     2798   1690   1979    -64     92    -12
ATOM   2909  CG  LYS A 194      -8.098 -12.997 -15.279  1.00 19.18           C  
ANISOU 2909  CG  LYS A 194     3079   1949   2261    -47    111     -6
ATOM   2910  CD  LYS A 194      -9.535 -13.102 -14.804  1.00 24.91           C  
ANISOU 2910  CD  LYS A 194     3826   2657   2982    -43    130     -3
ATOM   2911  CE  LYS A 194      -9.754 -14.377 -13.984  1.00 24.96           C  
ANISOU 2911  CE  LYS A 194     3836   2651   2995    -26    150      3
ATOM   2912  NZ  LYS A 194     -11.177 -14.903 -13.806  1.00 26.84           N1+
ANISOU 2912  NZ  LYS A 194     4044   2900   3255    -11    151      8
ATOM   2913  H   LYS A 194      -6.744  -9.486 -16.660  1.00 14.24           H  
ATOM   2914  HA  LYS A 194      -9.147 -10.182 -15.221  1.00 13.81           H  
ATOM   2915  HB3 LYS A 194      -6.733 -11.696 -16.346  1.00 17.02           H  
ATOM   2916  HB2 LYS A 194      -8.342 -11.671 -17.000  1.00 17.02           H  
ATOM   2917  HG3 LYS A 194      -7.424 -13.073 -14.425  1.00 19.18           H  
ATOM   2918  HG2 LYS A 194      -7.862 -13.844 -15.924  1.00 19.18           H  
ATOM   2919  HD3 LYS A 194     -10.201 -13.091 -15.668  1.00 24.91           H  
ATOM   2920  HD2 LYS A 194      -9.801 -12.237 -14.196  1.00 24.91           H  
ATOM   2921  HE3 LYS A 194      -9.308 -14.249 -12.997  1.00 24.96           H  
ATOM   2922  HE2 LYS A 194      -9.206 -15.194 -14.456  1.00 24.96           H  
ATOM   2923  HZ1 LYS A 194     -11.584 -15.091 -14.711  1.00 26.84           H  
ATOM   2924  HZ2 LYS A 194     -11.157 -15.754 -13.263  1.00 26.84           H  
ATOM   2925  HZ3 LYS A 194     -11.735 -14.211 -13.324  1.00 26.84           H  
ATOM   2926  N   PHE A 195      -8.170  -9.676 -12.913  1.00 13.74           N  
ANISOU 2926  N   PHE A 195     2318   1307   1594    -41     65     -9
ATOM   2927  CA  PHE A 195      -7.738  -9.457 -11.551  1.00 13.79           C  
ANISOU 2927  CA  PHE A 195     2303   1321   1617    -31     64     -4
ATOM   2928  C   PHE A 195      -8.097 -10.741 -10.771  1.00 13.22           C  
ANISOU 2928  C   PHE A 195     2232   1238   1555    -21     81      2
ATOM   2929  O   PHE A 195      -9.076 -11.446 -11.111  1.00 14.26           O  
ANISOU 2929  O   PHE A 195     2377   1358   1682    -20     92      4
ATOM   2930  CB  PHE A 195      -8.387  -8.261 -10.916  1.00 14.56           C  
ANISOU 2930  CB  PHE A 195     2390   1428   1714    -28     49     -6
ATOM   2931  CG  PHE A 195      -7.937  -6.929 -11.514  1.00 15.10           C  
ANISOU 2931  CG  PHE A 195     2451   1512   1775    -34     32    -13
ATOM   2932  CD1 PHE A 195      -8.484  -6.377 -12.664  1.00 16.51           C  
ANISOU 2932  CD1 PHE A 195     2641   1692   1938    -42     24    -18
ATOM   2933  CD2 PHE A 195      -6.914  -6.168 -10.763  1.00 17.29           C  
ANISOU 2933  CD2 PHE A 195     2709   1804   2059    -33     24    -14
ATOM   2934  CE1 PHE A 195      -8.024  -5.237 -13.249  1.00 17.76           C  
ANISOU 2934  CE1 PHE A 195     2789   1870   2091    -48      9    -23
ATOM   2935  CE2 PHE A 195      -6.559  -4.923 -11.297  1.00 18.03           C  
ANISOU 2935  CE2 PHE A 195     2792   1914   2145    -39     10    -20
ATOM   2936  CZ  PHE A 195      -7.171  -4.440 -12.481  1.00 18.53           C  
ANISOU 2936  CZ  PHE A 195     2865   1981   2195    -46      3    -25
ATOM   2937  H   PHE A 195      -9.152  -9.507 -13.074  1.00 13.74           H  
ATOM   2938  HA  PHE A 195      -6.655  -9.326 -11.514  1.00 13.79           H  
ATOM   2939  HB3 PHE A 195      -8.155  -8.248  -9.851  1.00 14.56           H  
ATOM   2940  HB2 PHE A 195      -9.474  -8.329 -10.987  1.00 14.56           H  
ATOM   2941  HD1 PHE A 195      -9.247  -6.938 -13.182  1.00 16.51           H  
ATOM   2942  HD2 PHE A 195      -6.457  -6.555  -9.866  1.00 17.29           H  
ATOM   2943  HE1 PHE A 195      -8.434  -4.880 -14.181  1.00 17.76           H  
ATOM   2944  HE2 PHE A 195      -5.832  -4.311 -10.784  1.00 18.03           H  
ATOM   2945  HZ  PHE A 195      -6.876  -3.473 -12.862  1.00 18.53           H  
ATOM   2946  N   SER A 196      -7.352 -11.061  -9.743  1.00 13.25           N  
ANISOU 2946  N   SER A 196     2218   1246   1572    -14     83      7
ATOM   2947  CA  SER A 196      -7.651 -12.065  -8.739  1.00 12.21           C  
ANISOU 2947  CA  SER A 196     2080   1108   1451     -4     97     14
ATOM   2948  C   SER A 196      -7.146 -11.623  -7.342  1.00 12.25           C  
ANISOU 2948  C   SER A 196     2062   1124   1470      1     90     18
ATOM   2949  O   SER A 196      -6.671 -10.469  -7.224  1.00 12.37           O  
ANISOU 2949  O   SER A 196     2069   1146   1484     -3     77     15
ATOM   2950  CB  SER A 196      -7.026 -13.418  -9.239  1.00 13.56           C  
ANISOU 2950  CB  SER A 196     2266   1266   1619      1    114     16
ATOM   2951  OG  SER A 196      -5.675 -13.394  -9.397  1.00 13.95           O  
ANISOU 2951  OG  SER A 196     2313   1318   1670      3    111     17
ATOM   2952  H   SER A 196      -6.560 -10.473  -9.520  1.00 13.25           H  
ATOM   2953  HA  SER A 196      -8.732 -12.187  -8.648  1.00 12.21           H  
ATOM   2954  HB3 SER A 196      -7.473 -13.706 -10.191  1.00 13.56           H  
ATOM   2955  HB2 SER A 196      -7.268 -14.221  -8.541  1.00 13.56           H  
ATOM   2956  HG  SER A 196      -5.473 -12.913 -10.204  1.00 13.95           H  
ATOM   2957  N   SER A 197      -7.074 -12.468  -6.300  1.00 13.19           N  
ANISOU 2957  N   SER A 197     2170   1243   1601     10    101     25
ATOM   2958  CA  SER A 197      -6.183 -12.262  -5.083  1.00 13.74           C  
ANISOU 2958  CA  SER A 197     2219   1320   1681     14     94     29
ATOM   2959  C   SER A 197      -4.762 -12.843  -5.406  1.00 12.31           C  
ANISOU 2959  C   SER A 197     2042   1139   1498     15     89     28
ATOM   2960  O   SER A 197      -3.911 -12.798  -4.480  1.00 12.43           O  
ANISOU 2960  O   SER A 197     2045   1162   1516     14     76     29
ATOM   2961  CB  SER A 197      -6.819 -12.953  -3.806  1.00 16.76           C  
ANISOU 2961  CB  SER A 197     2588   1704   2075     25    107     37
ATOM   2962  OG  SER A 197      -6.887 -14.318  -4.145  1.00 24.77           O  
ANISOU 2962  OG  SER A 197     3614   2709   3088     36    122     39
ATOM   2963  H   SER A 197      -7.476 -13.392  -6.375  1.00 13.19           H  
ATOM   2964  HA  SER A 197      -6.071 -11.197  -4.874  1.00 13.74           H  
ATOM   2965  HB3 SER A 197      -7.819 -12.572  -3.598  1.00 16.76           H  
ATOM   2966  HB2 SER A 197      -6.201 -12.784  -2.925  1.00 16.76           H  
ATOM   2967  HG  SER A 197      -6.836 -14.820  -3.323  1.00 24.77           H  
ATOM   2968  N   LYS A 198      -4.550 -13.464  -6.567  1.00 11.33           N  
ANISOU 2968  N   LYS A 198     1937   1004   1364     17     98     27
ATOM   2969  CA  LYS A 198      -3.232 -13.835  -7.055  1.00 11.22           C  
ANISOU 2969  CA  LYS A 198     1932    986   1345     16     96     26
ATOM   2970  C   LYS A 198      -2.520 -12.752  -7.792  1.00 11.15           C  
ANISOU 2970  C   LYS A 198     1927    984   1327      1     83     18
ATOM   2971  O   LYS A 198      -1.301 -12.871  -8.012  1.00 11.29           O  
ANISOU 2971  O   LYS A 198     1947   1001   1341     -2     78     18
ATOM   2972  CB  LYS A 198      -3.262 -15.066  -7.975  1.00 11.92           C  
ANISOU 2972  CB  LYS A 198     2045   1060   1425     22    112     27
ATOM   2973  CG  LYS A 198      -3.784 -16.362  -7.391  1.00 12.45           C  
ANISOU 2973  CG  LYS A 198     2106   1123   1502     41    127     34
ATOM   2974  CD  LYS A 198      -2.955 -16.910  -6.241  1.00 13.99           C  
ANISOU 2974  CD  LYS A 198     2279   1325   1710     53    122     41
ATOM   2975  CE  LYS A 198      -3.205 -18.366  -5.814  1.00 15.45           C  
ANISOU 2975  CE  LYS A 198     2459   1509   1904     75    138     49
ATOM   2976  NZ  LYS A 198      -4.571 -18.714  -5.702  1.00 16.78           N1+
ANISOU 2976  NZ  LYS A 198     2600   1689   2086     86    131     56
ATOM   2977  H   LYS A 198      -5.302 -13.541  -7.238  1.00 11.33           H  
ATOM   2978  HA  LYS A 198      -2.601 -14.093  -6.205  1.00 11.22           H  
ATOM   2979  HB3 LYS A 198      -2.252 -15.279  -8.329  1.00 11.92           H  
ATOM   2980  HB2 LYS A 198      -3.819 -14.860  -8.883  1.00 11.92           H  
ATOM   2981  HG3 LYS A 198      -3.814 -17.104  -8.189  1.00 12.45           H  
ATOM   2982  HG2 LYS A 198      -4.817 -16.219  -7.074  1.00 12.45           H  
ATOM   2983  HD3 LYS A 198      -3.132 -16.277  -5.369  1.00 13.99           H  
ATOM   2984  HD2 LYS A 198      -1.898 -16.786  -6.453  1.00 13.99           H  
ATOM   2985  HE3 LYS A 198      -2.718 -18.563  -4.859  1.00 15.45           H  
ATOM   2986  HE2 LYS A 198      -2.755 -19.037  -6.547  1.00 15.45           H  
ATOM   2987  HZ1 LYS A 198      -5.026 -18.580  -6.593  1.00 16.78           H  
ATOM   2988  HZ2 LYS A 198      -4.650 -19.683  -5.427  1.00 16.78           H  
ATOM   2989  HZ3 LYS A 198      -5.013 -18.130  -5.006  1.00 16.78           H  
ATOM   2990  N   SER A 199      -3.165 -11.655  -8.133  1.00 11.31           N  
ANISOU 2990  N   SER A 199     1945   1009   1342     -8     75     13
ATOM   2991  CA  SER A 199      -2.604 -10.581  -8.895  1.00 11.17           C  
ANISOU 2991  CA  SER A 199     1923   1003   1319    -19     62      7
ATOM   2992  C   SER A 199      -1.761  -9.625  -8.060  1.00 10.88           C  
ANISOU 2992  C   SER A 199     1866    977   1291    -16     51      8
ATOM   2993  O   SER A 199      -0.553  -9.475  -8.253  1.00 10.97           O  
ANISOU 2993  O   SER A 199     1873    995   1299    -22     43      5
ATOM   2994  CB  SER A 199      -3.696  -9.941  -9.705  1.00 11.59           C  
ANISOU 2994  CB  SER A 199     1983   1059   1361    -28     57      0
ATOM   2995  OG  SER A 199      -4.600  -9.055  -9.126  1.00 12.22           O  
ANISOU 2995  OG  SER A 199     2061   1138   1443    -22     57      2
ATOM   2996  H   SER A 199      -4.145 -11.567  -7.905  1.00 11.31           H  
ATOM   2997  HA  SER A 199      -1.930 -11.035  -9.621  1.00 11.17           H  
ATOM   2998  HB3 SER A 199      -4.273 -10.712 -10.218  1.00 11.59           H  
ATOM   2999  HB2 SER A 199      -3.226  -9.377 -10.507  1.00 11.59           H  
ATOM   3000  HG  SER A 199      -4.135  -8.244  -8.900  1.00 12.22           H  
ATOM   3001  N   ASP A 200      -2.397  -9.160  -6.970  1.00 10.29           N  
ANISOU 3001  N   ASP A 200     1781    903   1226     -8     51     13
ATOM   3002  CA  ASP A 200      -1.723  -8.399  -5.882  1.00 10.29           C  
ANISOU 3002  CA  ASP A 200     1766    911   1234     -6     42     16
ATOM   3003  C   ASP A 200      -0.562  -9.120  -5.199  1.00 10.53           C  
ANISOU 3003  C   ASP A 200     1794    938   1268     -3     43     20
ATOM   3004  O   ASP A 200       0.289  -8.434  -4.655  1.00 10.20           O  
ANISOU 3004  O   ASP A 200     1747    903   1228     -5     33     19
ATOM   3005  CB  ASP A 200      -2.729  -7.838  -4.809  1.00 11.86           C  
ANISOU 3005  CB  ASP A 200     1956   1109   1440     -2     43     21
ATOM   3006  CG  ASP A 200      -3.776  -6.780  -5.210  1.00 11.41           C  
ANISOU 3006  CG  ASP A 200     1902   1055   1377     -5     37     16
ATOM   3007  OD1 ASP A 200      -3.993  -6.518  -6.416  1.00 12.19           O  
ANISOU 3007  OD1 ASP A 200     2008   1158   1468     -8     31     10
ATOM   3008  OD2 ASP A 200      -4.442  -6.234  -4.309  1.00 13.75           O1-
ANISOU 3008  OD2 ASP A 200     2195   1351   1680     -5     39     20
ATOM   3009  H   ASP A 200      -3.379  -9.358  -6.838  1.00 10.29           H  
ATOM   3010  HA  ASP A 200      -1.276  -7.531  -6.371  1.00 10.29           H  
ATOM   3011  HB3 ASP A 200      -2.164  -7.420  -3.974  1.00 11.86           H  
ATOM   3012  HB2 ASP A 200      -3.289  -8.680  -4.398  1.00 11.86           H  
ATOM   3013  N   ILE A 201      -0.438 -10.430  -5.177  1.00 10.25           N  
ANISOU 3013  N   ILE A 201     1765    895   1236      5     53     25
ATOM   3014  CA  ILE A 201       0.773 -11.210  -4.853  1.00 10.19           C  
ANISOU 3014  CA  ILE A 201     1758    884   1230     11     53     29
ATOM   3015  C   ILE A 201       1.983 -10.886  -5.680  1.00  9.42           C  
ANISOU 3015  C   ILE A 201     1672    785   1122      1     49     23
ATOM   3016  O   ILE A 201       3.086 -10.818  -5.115  1.00  9.91           O  
ANISOU 3016  O   ILE A 201     1732    849   1184      0     42     24
ATOM   3017  CB  ILE A 201       0.601 -12.787  -5.138  1.00 10.99           C  
ANISOU 3017  CB  ILE A 201     1867    975   1333     24     67     35
ATOM   3018  CG1 ILE A 201      -0.501 -13.418  -4.313  1.00 11.64           C  
ANISOU 3018  CG1 ILE A 201     1932   1063   1429     34     71     42
ATOM   3019  CG2 ILE A 201       1.789 -13.711  -5.020  1.00 11.82           C  
ANISOU 3019  CG2 ILE A 201     1980   1074   1437     32     66     39
ATOM   3020  CD1 ILE A 201      -0.373 -13.382  -2.743  1.00 12.52           C  
ANISOU 3020  CD1 ILE A 201     2023   1183   1552     40     62     48
ATOM   3021  H   ILE A 201      -1.189 -10.975  -5.575  1.00 10.25           H  
ATOM   3022  HA  ILE A 201       1.011 -11.041  -3.802  1.00 10.19           H  
ATOM   3023  HB  ILE A 201       0.282 -12.881  -6.172  1.00 10.99           H  
ATOM   3024 HG13 ILE A 201      -0.671 -14.447  -4.632  1.00 11.64           H  
ATOM   3025 HG12 ILE A 201      -1.422 -12.899  -4.565  1.00 11.64           H  
ATOM   3026 HG21 ILE A 201       1.511 -14.757  -5.149  1.00 11.82           H  
ATOM   3027 HG22 ILE A 201       2.547 -13.510  -5.777  1.00 11.82           H  
ATOM   3028 HG23 ILE A 201       2.264 -13.621  -4.043  1.00 11.82           H  
ATOM   3029 HD11 ILE A 201      -0.165 -14.361  -2.331  1.00 12.52           H  
ATOM   3030 HD12 ILE A 201       0.406 -12.706  -2.397  1.00 12.52           H  
ATOM   3031 HD13 ILE A 201      -1.321 -13.083  -2.308  1.00 12.52           H  
ATOM   3032  N   TRP A 202       1.752 -10.548  -6.951  1.00  9.57           N  
ANISOU 3032  N   TRP A 202     1706    801   1130     -8     54     17
ATOM   3033  CA  TRP A 202       2.771 -10.073  -7.897  1.00  8.99           C  
ANISOU 3033  CA  TRP A 202     1643    728   1044    -22     52     11
ATOM   3034  C   TRP A 202       3.232  -8.652  -7.449  1.00  9.04           C  
ANISOU 3034  C   TRP A 202     1634    749   1053    -29     40      7
ATOM   3035  O   TRP A 202       4.458  -8.425  -7.402  1.00  9.68           O  
ANISOU 3035  O   TRP A 202     1718    831   1131    -34     38      6
ATOM   3036  CB  TRP A 202       2.334 -10.149  -9.366  1.00  9.35           C  
ANISOU 3036  CB  TRP A 202     1703    772   1078    -34     57      4
ATOM   3037  CG  TRP A 202       3.367  -9.695 -10.395  1.00  9.85           C  
ANISOU 3037  CG  TRP A 202     1774    839   1129    -52     55     -3
ATOM   3038  CD1 TRP A 202       3.879  -8.412 -10.480  1.00 10.56           C  
ANISOU 3038  CD1 TRP A 202     1851    946   1217    -63     46     -9
ATOM   3039  CD2 TRP A 202       3.916 -10.371 -11.626  1.00 10.47           C  
ANISOU 3039  CD2 TRP A 202     1878    907   1195    -64     63     -5
ATOM   3040  NE1 TRP A 202       4.919  -8.365 -11.464  1.00 11.38           N  
ANISOU 3040  NE1 TRP A 202     1966   1051   1308    -82     49    -15
ATOM   3041  CE2 TRP A 202       4.938  -9.555 -12.166  1.00 11.07           C  
ANISOU 3041  CE2 TRP A 202     1952    994   1261    -83     59    -13
ATOM   3042  CE3 TRP A 202       3.704 -11.606 -12.274  1.00 11.12           C  
ANISOU 3042  CE3 TRP A 202     1986    969   1270    -58     76     -1
ATOM   3043  CZ2 TRP A 202       5.741  -9.913 -13.266  1.00 11.89           C  
ANISOU 3043  CZ2 TRP A 202     2079   1090   1348   -102     66    -17
ATOM   3044  CZ3 TRP A 202       4.500 -12.008 -13.392  1.00 12.27           C  
ANISOU 3044  CZ3 TRP A 202     2159   1105   1399    -74     82     -5
ATOM   3045  CH2 TRP A 202       5.519 -11.161 -13.839  1.00 11.87           C  
ANISOU 3045  CH2 TRP A 202     2106   1066   1339    -97     77    -13
ATOM   3046  H   TRP A 202       0.804 -10.561  -7.303  1.00  9.57           H  
ATOM   3047  HA  TRP A 202       3.636 -10.730  -7.802  1.00  8.99           H  
ATOM   3048  HB3 TRP A 202       1.458  -9.533  -9.537  1.00  9.35           H  
ATOM   3049  HB2 TRP A 202       2.052 -11.176  -9.603  1.00  9.35           H  
ATOM   3050  HD1 TRP A 202       3.614  -7.589  -9.836  1.00 10.56           H  
ATOM   3051  HE1 TRP A 202       5.485  -7.547 -11.644  1.00 11.38           H  
ATOM   3052  HE3 TRP A 202       2.974 -12.275 -11.858  1.00 11.12           H  
ATOM   3053  HZ2 TRP A 202       6.502  -9.249 -13.648  1.00 11.89           H  
ATOM   3054  HZ3 TRP A 202       4.345 -12.951 -13.885  1.00 12.27           H  
ATOM   3055  HH2 TRP A 202       6.123 -11.467 -14.679  1.00 11.87           H  
ATOM   3056  N   ALA A 203       2.301  -7.801  -6.917  1.00  8.97           N  
ANISOU 3056  N   ALA A 203     1613    749   1048    -28     35      5
ATOM   3057  CA  ALA A 203       2.604  -6.455  -6.464  1.00  9.26           C  
ANISOU 3057  CA  ALA A 203     1636    798   1085    -31     24      1
ATOM   3058  C   ALA A 203       3.531  -6.614  -5.210  1.00  9.34           C  
ANISOU 3058  C   ALA A 203     1640    806   1101    -25     20      7
ATOM   3059  O   ALA A 203       4.382  -5.809  -4.902  1.00  9.91           O  
ANISOU 3059  O   ALA A 203     1709    884   1170    -31     15      3
ATOM   3060  CB  ALA A 203       1.374  -5.690  -6.089  1.00  9.55           C  
ANISOU 3060  CB  ALA A 203     1665    840   1123    -27     20      0
ATOM   3061  H   ALA A 203       1.330  -8.078  -6.887  1.00  8.97           H  
ATOM   3062  HA  ALA A 203       3.145  -5.923  -7.250  1.00  9.26           H  
ATOM   3063  HB1 ALA A 203       0.639  -5.711  -6.895  1.00  9.55           H  
ATOM   3064  HB2 ALA A 203       0.892  -6.071  -5.191  1.00  9.55           H  
ATOM   3065  HB3 ALA A 203       1.617  -4.643  -5.905  1.00  9.55           H  
ATOM   3066  N   PHE A 204       3.194  -7.625  -4.327  1.00  9.09           N  
ANISOU 3066  N   PHE A 204     1606    768   1078    -16     21     14
ATOM   3067  CA  PHE A 204       3.884  -7.961  -3.094  1.00  9.53           C  
ANISOU 3067  CA  PHE A 204     1657    824   1141    -12     14     20
ATOM   3068  C   PHE A 204       5.312  -8.350  -3.417  1.00  9.28           C  
ANISOU 3068  C   PHE A 204     1635    786   1103    -14     15     20
ATOM   3069  O   PHE A 204       6.189  -7.751  -2.851  1.00  9.80           O  
ANISOU 3069  O   PHE A 204     1701    854   1168    -17      8     21
ATOM   3070  CB  PHE A 204       3.028  -9.004  -2.229  1.00 10.22           C  
ANISOU 3070  CB  PHE A 204     1737    909   1239     -2     16     29
ATOM   3071  CG  PHE A 204       3.710  -9.329  -0.922  1.00 10.70           C  
ANISOU 3071  CG  PHE A 204     1791    970   1305      2      7     35
ATOM   3072  CD1 PHE A 204       3.730  -8.408   0.172  1.00 11.22           C  
ANISOU 3072  CD1 PHE A 204     1850   1042   1372     -3     -3     36
ATOM   3073  CD2 PHE A 204       4.417 -10.557  -0.695  1.00 10.84           C  
ANISOU 3073  CD2 PHE A 204     1813    982   1324     10      8     41
ATOM   3074  CE1 PHE A 204       4.301  -8.780   1.345  1.00 11.44           C  
ANISOU 3074  CE1 PHE A 204     1874   1071   1404     -2    -13     42
ATOM   3075  CE2 PHE A 204       5.120 -10.811   0.516  1.00 12.67           C  
ANISOU 3075  CE2 PHE A 204     2040   1216   1560     13     -3     47
ATOM   3076  CZ  PHE A 204       5.029  -9.959   1.560  1.00 11.96           C  
ANISOU 3076  CZ  PHE A 204     1941   1132   1472      6    -14     48
ATOM   3077  H   PHE A 204       2.408  -8.217  -4.559  1.00  9.09           H  
ATOM   3078  HA  PHE A 204       3.920  -7.042  -2.508  1.00  9.53           H  
ATOM   3079  HB3 PHE A 204       2.857  -9.926  -2.779  1.00 10.22           H  
ATOM   3080  HB2 PHE A 204       2.045  -8.588  -2.011  1.00 10.22           H  
ATOM   3081  HD1 PHE A 204       3.237  -7.452   0.084  1.00 11.22           H  
ATOM   3082  HD2 PHE A 204       4.469 -11.287  -1.489  1.00 10.84           H  
ATOM   3083  HE1 PHE A 204       4.244  -8.083   2.166  1.00 11.44           H  
ATOM   3084  HE2 PHE A 204       5.676 -11.731   0.626  1.00 12.67           H  
ATOM   3085  HZ  PHE A 204       5.518 -10.165   2.500  1.00 11.96           H  
ATOM   3086  N   GLY A 205       5.534  -9.214  -4.468  1.00  9.46           N  
ANISOU 3086  N   GLY A 205     1673    801   1121    -15     24     20
ATOM   3087  CA  GLY A 205       6.847  -9.475  -4.926  1.00  9.37           C  
ANISOU 3087  CA  GLY A 205     1677    782   1100    -19     26     19
ATOM   3088  C   GLY A 205       7.606  -8.256  -5.402  1.00  8.99           C  
ANISOU 3088  C   GLY A 205     1631    742   1044    -35     24     11
ATOM   3089  O   GLY A 205       8.806  -8.156  -5.055  1.00  9.17           O  
ANISOU 3089  O   GLY A 205     1659    762   1062    -39     21     11
ATOM   3090  H   GLY A 205       4.758  -9.654  -4.946  1.00  9.46           H  
ATOM   3091  HA3 GLY A 205       6.784 -10.180  -5.755  1.00  9.37           H  
ATOM   3092  HA2 GLY A 205       7.410  -9.978  -4.137  1.00  9.37           H  
ATOM   3093  N   VAL A 206       6.971  -7.409  -6.208  1.00  8.82           N  
ANISOU 3093  N   VAL A 206     1602    730   1018    -44     26      4
ATOM   3094  CA  VAL A 206       7.556  -6.097  -6.541  1.00  9.59           C  
ANISOU 3094  CA  VAL A 206     1696    840   1109    -57     24     -5
ATOM   3095  C   VAL A 206       7.872  -5.289  -5.236  1.00  9.26           C  
ANISOU 3095  C   VAL A 206     1641    804   1072    -52     16     -4
ATOM   3096  O   VAL A 206       8.976  -4.770  -5.116  1.00  9.88           O  
ANISOU 3096  O   VAL A 206     1723    887   1146    -59     17     -7
ATOM   3097  CB  VAL A 206       6.625  -5.297  -7.497  1.00 10.53           C  
ANISOU 3097  CB  VAL A 206     1807    970   1223    -65     26    -12
ATOM   3098  CG1 VAL A 206       7.134  -3.923  -7.880  1.00 10.68           C  
ANISOU 3098  CG1 VAL A 206     1816   1006   1236    -76     25    -21
ATOM   3099  CG2 VAL A 206       6.234  -6.140  -8.803  1.00 10.72           C  
ANISOU 3099  CG2 VAL A 206     1847    987   1240    -73     33    -13
ATOM   3100  H   VAL A 206       6.011  -7.576  -6.485  1.00  8.82           H  
ATOM   3101  HA  VAL A 206       8.499  -6.278  -7.060  1.00  9.59           H  
ATOM   3102  HB  VAL A 206       5.688  -5.137  -6.967  1.00 10.53           H  
ATOM   3103 HG11 VAL A 206       7.160  -3.241  -7.029  1.00 10.68           H  
ATOM   3104 HG12 VAL A 206       8.144  -3.989  -8.283  1.00 10.68           H  
ATOM   3105 HG13 VAL A 206       6.506  -3.474  -8.648  1.00 10.68           H  
ATOM   3106 HG21 VAL A 206       6.979  -5.999  -9.587  1.00 10.72           H  
ATOM   3107 HG22 VAL A 206       6.174  -7.211  -8.634  1.00 10.72           H  
ATOM   3108 HG23 VAL A 206       5.273  -5.817  -9.203  1.00 10.72           H  
ATOM   3109  N   LEU A 207       6.990  -5.238  -4.198  1.00  8.73           N  
ANISOU 3109  N   LEU A 207     1566    738   1015    -40     10      1
ATOM   3110  CA  LEU A 207       7.149  -4.453  -3.020  1.00  8.91           C  
ANISOU 3110  CA  LEU A 207     1581    763   1041    -36      3      3
ATOM   3111  C   LEU A 207       8.257  -4.897  -2.145  1.00  9.01           C  
ANISOU 3111  C   LEU A 207     1604    768   1053    -36      0      8
ATOM   3112  O   LEU A 207       9.007  -4.019  -1.691  1.00  8.98           O  
ANISOU 3112  O   LEU A 207     1602    766   1045    -40     -3      6
ATOM   3113  CB  LEU A 207       5.754  -4.377  -2.184  1.00  9.96           C  
ANISOU 3113  CB  LEU A 207     1706    897   1182    -27     -2      8
ATOM   3114  CG  LEU A 207       5.864  -3.720  -0.700  1.00 12.52           C  
ANISOU 3114  CG  LEU A 207     2027   1221   1508    -24    -11     10
ATOM   3115  CD1 LEU A 207       6.410  -2.310  -0.878  1.00 14.35           C  
ANISOU 3115  CD1 LEU A 207     2260   1459   1733    -26    -12      4
ATOM   3116  CD2 LEU A 207       4.486  -3.747   0.026  1.00 15.72           C  
ANISOU 3116  CD2 LEU A 207     2428   1627   1919    -18    -13     13
ATOM   3117  H   LEU A 207       6.094  -5.701  -4.297  1.00  8.73           H  
ATOM   3118  HA  LEU A 207       7.380  -3.438  -3.352  1.00  8.91           H  
ATOM   3119  HB3 LEU A 207       5.366  -5.385  -2.064  1.00  9.96           H  
ATOM   3120  HB2 LEU A 207       5.009  -3.841  -2.775  1.00  9.96           H  
ATOM   3121  HG  LEU A 207       6.559  -4.303  -0.097  1.00 12.52           H  
ATOM   3122 HD11 LEU A 207       7.477  -2.271  -0.673  1.00 14.35           H  
ATOM   3123 HD12 LEU A 207       6.264  -1.911  -1.881  1.00 14.35           H  
ATOM   3124 HD13 LEU A 207       5.959  -1.634  -0.157  1.00 14.35           H  
ATOM   3125 HD21 LEU A 207       3.750  -4.335  -0.521  1.00 15.72           H  
ATOM   3126 HD22 LEU A 207       4.676  -4.204   0.993  1.00 15.72           H  
ATOM   3127 HD23 LEU A 207       4.068  -2.756   0.198  1.00 15.72           H  
ATOM   3128  N   MET A 208       8.540  -6.174  -1.992  1.00  9.02           N  
ANISOU 3128  N   MET A 208     1611    759   1058    -31      0     15
ATOM   3129  CA  MET A 208       9.711  -6.816  -1.356  1.00  9.67           C  
ANISOU 3129  CA  MET A 208     1705    834   1138    -30     -5     20
ATOM   3130  C   MET A 208      11.032  -6.349  -1.917  1.00  9.45           C  
ANISOU 3130  C   MET A 208     1691    803   1097    -42      1     14
ATOM   3131  O   MET A 208      12.046  -6.232  -1.238  1.00 10.00           O  
ANISOU 3131  O   MET A 208     1768    870   1162    -46     -3     14
ATOM   3132  CB  MET A 208       9.669  -8.358  -1.235  1.00 10.30           C  
ANISOU 3132  CB  MET A 208     1789    903   1221    -19     -4     28
ATOM   3133  CG  MET A 208       8.604  -8.955  -0.333  1.00 12.49           C  
ANISOU 3133  CG  MET A 208     2052   1183   1511     -7     -9     36
ATOM   3134  SD  MET A 208       8.812 -10.767   0.018  1.00 13.90           S  
ANISOU 3134  SD  MET A 208     2235   1352   1693      9     -8     45
ATOM   3135  CE  MET A 208      10.183 -11.074   1.210  1.00 13.21           C  
ANISOU 3135  CE  MET A 208     2162   1259   1599     10    -19     50
ATOM   3136  H   MET A 208       7.893  -6.829  -2.414  1.00  9.02           H  
ATOM   3137  HA  MET A 208       9.708  -6.441  -0.331  1.00  9.67           H  
ATOM   3138  HB3 MET A 208      10.635  -8.714  -0.876  1.00 10.30           H  
ATOM   3139  HB2 MET A 208       9.554  -8.782  -2.232  1.00 10.30           H  
ATOM   3140  HG3 MET A 208       7.626  -8.821  -0.796  1.00 12.49           H  
ATOM   3141  HG2 MET A 208       8.556  -8.424   0.613  1.00 12.49           H  
ATOM   3142  HE1 MET A 208      11.104 -10.625   0.839  1.00 13.21           H  
ATOM   3143  HE2 MET A 208       9.951 -10.640   2.181  1.00 13.21           H  
ATOM   3144  HE3 MET A 208      10.335 -12.146   1.336  1.00 13.21           H  
ATOM   3145  N   TRP A 209      10.978  -6.250  -3.230  1.00  9.03           N  
ANISOU 3145  N   TRP A 209     1643    752   1038    -51     11      7
ATOM   3146  CA  TRP A 209      12.114  -5.678  -3.942  1.00  9.10           C  
ANISOU 3146  CA  TRP A 209     1663    761   1033    -67     18      0
ATOM   3147  C   TRP A 209      12.375  -4.189  -3.767  1.00  9.88           C  
ANISOU 3147  C   TRP A 209     1751    872   1130    -73     17     -6
ATOM   3148  O   TRP A 209      13.551  -3.886  -3.541  1.00 10.62           O  
ANISOU 3148  O   TRP A 209     1855    964   1216    -82     20     -9
ATOM   3149  CB  TRP A 209      12.031  -6.155  -5.473  1.00  9.35           C  
ANISOU 3149  CB  TRP A 209     1701    793   1058    -78     28     -6
ATOM   3150  CG  TRP A 209      13.155  -5.855  -6.427  1.00  9.26           C  
ANISOU 3150  CG  TRP A 209     1703    783   1032    -98     37    -13
ATOM   3151  CD1 TRP A 209      14.046  -6.819  -6.821  1.00  9.63           C  
ANISOU 3151  CD1 TRP A 209     1778    815   1067   -107     44    -13
ATOM   3152  CD2 TRP A 209      13.722  -4.646  -7.038  1.00  9.71           C  
ANISOU 3152  CD2 TRP A 209     1748    858   1084   -113     41    -23
ATOM   3153  NE1 TRP A 209      14.973  -6.337  -7.639  1.00 10.39           N  
ANISOU 3153  NE1 TRP A 209     1879    919   1151   -130     52    -22
ATOM   3154  CE2 TRP A 209      14.897  -4.962  -7.720  1.00  9.77           C  
ANISOU 3154  CE2 TRP A 209     1775    862   1077   -134     51    -28
ATOM   3155  CE3 TRP A 209      13.280  -3.307  -7.121  1.00 10.12           C  
ANISOU 3155  CE3 TRP A 209     1775    930   1142   -110     38    -28
ATOM   3156  CZ2 TRP A 209      15.696  -4.016  -8.391  1.00 11.04           C  
ANISOU 3156  CZ2 TRP A 209     1925   1039   1229   -153     58    -38
ATOM   3157  CZ3 TRP A 209      14.080  -2.272  -7.695  1.00 10.90           C  
ANISOU 3157  CZ3 TRP A 209     1865   1044   1233   -125     44    -37
ATOM   3158  CH2 TRP A 209      15.281  -2.634  -8.316  1.00 11.63           C  
ANISOU 3158  CH2 TRP A 209     1972   1136   1312   -147     54    -42
ATOM   3159  H   TRP A 209      10.125  -6.423  -3.744  1.00  9.03           H  
ATOM   3160  HA  TRP A 209      13.006  -6.185  -3.564  1.00  9.10           H  
ATOM   3161  HB3 TRP A 209      11.136  -5.738  -5.929  1.00  9.35           H  
ATOM   3162  HB2 TRP A 209      11.876  -7.235  -5.488  1.00  9.35           H  
ATOM   3163  HD1 TRP A 209      13.969  -7.856  -6.528  1.00  9.63           H  
ATOM   3164  HE1 TRP A 209      15.700  -6.923  -8.042  1.00 10.39           H  
ATOM   3165  HE3 TRP A 209      12.343  -3.040  -6.655  1.00 10.12           H  
ATOM   3166  HZ2 TRP A 209      16.586  -4.322  -8.902  1.00 11.04           H  
ATOM   3167  HZ3 TRP A 209      13.743  -1.246  -7.691  1.00 10.90           H  
ATOM   3168  HH2 TRP A 209      15.885  -1.873  -8.787  1.00 11.63           H  
ATOM   3169  N   GLU A 210      11.367  -3.330  -3.695  1.00  9.88           N  
ANISOU 3169  N   GLU A 210     1733    885   1137    -67     14     -9
ATOM   3170  CA  GLU A 210      11.488  -1.890  -3.366  1.00  9.80           C  
ANISOU 3170  CA  GLU A 210     1712    887   1125    -68     14    -15
ATOM   3171  C   GLU A 210      12.116  -1.717  -1.969  1.00  9.25           C  
ANISOU 3171  C   GLU A 210     1649    809   1055    -64      8    -10
ATOM   3172  O   GLU A 210      12.971  -0.851  -1.851  1.00 10.09           O  
ANISOU 3172  O   GLU A 210     1760    919   1154    -70     12    -14
ATOM   3173  CB  GLU A 210      10.061  -1.299  -3.409  1.00 10.36           C  
ANISOU 3173  CB  GLU A 210     1766    969   1202    -58     10    -16
ATOM   3174  CG  GLU A 210       9.246  -1.186  -4.684  1.00 11.72           C  
ANISOU 3174  CG  GLU A 210     1928   1153   1372    -63     14    -22
ATOM   3175  CD  GLU A 210       8.070  -0.200  -4.603  1.00 12.75           C  
ANISOU 3175  CD  GLU A 210     2045   1292   1507    -51      8    -23
ATOM   3176  OE1 GLU A 210       7.519   0.053  -5.716  1.00 13.59           O  
ANISOU 3176  OE1 GLU A 210     2141   1413   1610    -48      9    -29
ATOM   3177  OE2 GLU A 210       7.642   0.259  -3.545  1.00 12.26           O1-
ANISOU 3177  OE2 GLU A 210     1985   1223   1452    -42      4    -17
ATOM   3178  H   GLU A 210      10.426  -3.668  -3.847  1.00  9.88           H  
ATOM   3179  HA  GLU A 210      12.116  -1.400  -4.113  1.00  9.80           H  
ATOM   3180  HB3 GLU A 210      10.174  -0.285  -3.019  1.00 10.36           H  
ATOM   3181  HB2 GLU A 210       9.441  -1.793  -2.663  1.00 10.36           H  
ATOM   3182  HG3 GLU A 210       8.867  -2.164  -4.975  1.00 11.72           H  
ATOM   3183  HG2 GLU A 210       9.908  -0.861  -5.488  1.00 11.72           H  
ATOM   3184  N   ILE A 211      11.708  -2.538  -1.009  1.00  8.54           N  
ANISOU 3184  N   ILE A 211     1562    710    973    -54     -2     -1
ATOM   3185  CA  ILE A 211      12.094  -2.650   0.396  1.00  8.47           C  
ANISOU 3185  CA  ILE A 211     1561    693    963    -52    -10      5
ATOM   3186  C   ILE A 211      13.589  -3.101   0.489  1.00  9.74           C  
ANISOU 3186  C   ILE A 211     1740    845   1115    -60     -8      5
ATOM   3187  O   ILE A 211      14.441  -2.262   0.891  1.00  9.58           O  
ANISOU 3187  O   ILE A 211     1729    824   1087    -64     -8      3
ATOM   3188  CB  ILE A 211      11.220  -3.625   1.223  1.00  8.92           C  
ANISOU 3188  CB  ILE A 211     1613    745   1030    -42    -21     14
ATOM   3189  CG1 ILE A 211       9.802  -2.997   1.356  1.00  9.50           C  
ANISOU 3189  CG1 ILE A 211     1673    827   1110    -37    -23     13
ATOM   3190  CG2 ILE A 211      11.840  -3.899   2.619  1.00 10.44           C  
ANISOU 3190  CG2 ILE A 211     1816    930   1222    -42    -33     21
ATOM   3191  CD1 ILE A 211       8.740  -3.967   1.826  1.00 10.37           C  
ANISOU 3191  CD1 ILE A 211     1776    935   1230    -31    -30     21
ATOM   3192  H   ILE A 211      10.992  -3.201  -1.275  1.00  8.54           H  
ATOM   3193  HA  ILE A 211      12.020  -1.652   0.827  1.00  8.47           H  
ATOM   3194  HB  ILE A 211      11.129  -4.571   0.689  1.00  8.92           H  
ATOM   3195 HG13 ILE A 211       9.480  -2.575   0.406  1.00  9.50           H  
ATOM   3196 HG12 ILE A 211       9.842  -2.153   2.045  1.00  9.50           H  
ATOM   3197 HG21 ILE A 211      12.756  -4.486   2.576  1.00 10.44           H  
ATOM   3198 HG22 ILE A 211      12.051  -2.975   3.157  1.00 10.44           H  
ATOM   3199 HG23 ILE A 211      11.159  -4.479   3.240  1.00 10.44           H  
ATOM   3200 HD11 ILE A 211       8.705  -4.857   1.197  1.00 10.37           H  
ATOM   3201 HD12 ILE A 211       8.911  -4.288   2.854  1.00 10.37           H  
ATOM   3202 HD13 ILE A 211       7.756  -3.501   1.797  1.00 10.37           H  
ATOM   3203  N   TYR A 212      14.042  -4.359   0.091  1.00  9.38           N  
ANISOU 3203  N   TYR A 212     1705    791   1068    -61     -6      8
ATOM   3204  CA  TYR A 212      15.416  -4.810   0.066  1.00  8.61           C  
ANISOU 3204  CA  TYR A 212     1630    682    959    -68     -4      9
ATOM   3205  C   TYR A 212      16.410  -3.987  -0.797  1.00  9.85           C  
ANISOU 3205  C   TYR A 212     1795    845   1105    -84      9     -1
ATOM   3206  O   TYR A 212      17.555  -3.972  -0.476  1.00 11.48           O  
ANISOU 3206  O   TYR A 212     2022   1040   1299    -93     12     -2
ATOM   3207  CB  TYR A 212      15.503  -6.263  -0.429  1.00  9.75           C  
ANISOU 3207  CB  TYR A 212     1786    815   1105    -61     -6     16
ATOM   3208  CG  TYR A 212      15.293  -7.279   0.642  1.00  9.78           C  
ANISOU 3208  CG  TYR A 212     1787    813   1116    -47    -20     26
ATOM   3209  CD1 TYR A 212      14.070  -8.028   0.729  1.00 10.65           C  
ANISOU 3209  CD1 TYR A 212     1877    930   1240    -35    -26     31
ATOM   3210  CD2 TYR A 212      16.277  -7.402   1.585  1.00 10.70           C  
ANISOU 3210  CD2 TYR A 212     1921    919   1226    -45    -29     32
ATOM   3211  CE1 TYR A 212      13.949  -8.864   1.854  1.00 11.13           C  
ANISOU 3211  CE1 TYR A 212     1931    990   1309    -24    -39     41
ATOM   3212  CE2 TYR A 212      16.172  -8.356   2.623  1.00 11.65           C  
ANISOU 3212  CE2 TYR A 212     2036   1037   1353    -33    -45     42
ATOM   3213  CZ  TYR A 212      15.008  -9.129   2.762  1.00 11.06           C  
ANISOU 3213  CZ  TYR A 212     1937    972   1293    -23    -50     47
ATOM   3214  OH  TYR A 212      14.747  -9.788   3.888  1.00 13.51           O  
ANISOU 3214  OH  TYR A 212     2239   1284   1611    -12    -65     57
ATOM   3215  H   TYR A 212      13.364  -5.029  -0.250  1.00  9.38           H  
ATOM   3216  HA  TYR A 212      15.776  -4.759   1.092  1.00  8.61           H  
ATOM   3217  HB3 TYR A 212      16.496  -6.484  -0.829  1.00  9.75           H  
ATOM   3218  HB2 TYR A 212      14.820  -6.434  -1.263  1.00  9.75           H  
ATOM   3219  HD1 TYR A 212      13.261  -7.914   0.028  1.00 10.65           H  
ATOM   3220  HD2 TYR A 212      17.168  -6.796   1.520  1.00 10.70           H  
ATOM   3221  HE1 TYR A 212      13.006  -9.369   2.008  1.00 11.13           H  
ATOM   3222  HE2 TYR A 212      16.964  -8.433   3.353  1.00 11.65           H  
ATOM   3223  HH  TYR A 212      15.454  -9.736   4.536  1.00 13.51           H  
ATOM   3224  N   SER A 213      15.904  -3.206  -1.800  1.00  9.60           N  
ANISOU 3224  N   SER A 213     1747    827   1074    -90     18    -10
ATOM   3225  CA  SER A 213      16.685  -2.183  -2.597  1.00 10.71           C  
ANISOU 3225  CA  SER A 213     1887    978   1204   -106     31    -20
ATOM   3226  C   SER A 213      16.700  -0.770  -1.997  1.00  9.91           C  
ANISOU 3226  C   SER A 213     1773    888   1103   -103     33    -25
ATOM   3227  O   SER A 213      17.396   0.171  -2.515  1.00 11.56           O  
ANISOU 3227  O   SER A 213     1976   1111   1306   -114     44    -34
ATOM   3228  CB  SER A 213      16.177  -2.208  -4.029  1.00 10.54           C  
ANISOU 3228  CB  SER A 213     1853    968   1182   -114     39    -26
ATOM   3229  OG  SER A 213      16.269  -3.486  -4.554  1.00 12.83           O  
ANISOU 3229  OG  SER A 213     2158   1246   1470   -117     40    -23
ATOM   3230  H   SER A 213      14.917  -3.261  -2.011  1.00  9.60           H  
ATOM   3231  HA  SER A 213      17.728  -2.503  -2.620  1.00 10.71           H  
ATOM   3232  HB3 SER A 213      16.770  -1.542  -4.654  1.00 10.54           H  
ATOM   3233  HB2 SER A 213      15.144  -1.862  -4.087  1.00 10.54           H  
ATOM   3234  HG  SER A 213      15.513  -3.990  -4.240  1.00 12.83           H  
ATOM   3235  N   LEU A 214      15.953  -0.584  -0.903  1.00 10.04           N  
ANISOU 3235  N   LEU A 214     1788    901   1126    -89     22    -19
ATOM   3236  CA  LEU A 214      15.814   0.652  -0.121  1.00 10.49           C  
ANISOU 3236  CA  LEU A 214     1839    966   1182    -84     23    -22
ATOM   3237  C   LEU A 214      15.148   1.861  -0.803  1.00 11.48           C  
ANISOU 3237  C   LEU A 214     1941   1111   1310    -81     30    -30
ATOM   3238  O   LEU A 214      15.631   2.973  -0.782  1.00 12.44           O  
ANISOU 3238  O   LEU A 214     2056   1244   1425    -81     39    -37
ATOM   3239  CB  LEU A 214      17.125   1.089   0.586  1.00 11.74           C  
ANISOU 3239  CB  LEU A 214     2016   1116   1328    -93     30    -25
ATOM   3240  CG  LEU A 214      17.828  -0.134   1.252  1.00 12.14           C  
ANISOU 3240  CG  LEU A 214     2091   1147   1375    -95     20    -16
ATOM   3241  CD1 LEU A 214      19.158   0.273   1.912  1.00 13.77           C  
ANISOU 3241  CD1 LEU A 214     2319   1346   1567   -105     28    -20
ATOM   3242  CD2 LEU A 214      16.995  -0.816   2.330  1.00 13.38           C  
ANISOU 3242  CD2 LEU A 214     2248   1296   1540    -82      3     -7
ATOM   3243  H   LEU A 214      15.436  -1.372  -0.535  1.00 10.04           H  
ATOM   3244  HA  LEU A 214      15.111   0.376   0.664  1.00 10.49           H  
ATOM   3245  HB3 LEU A 214      16.920   1.853   1.335  1.00 11.74           H  
ATOM   3246  HB2 LEU A 214      17.807   1.537  -0.138  1.00 11.74           H  
ATOM   3247  HG  LEU A 214      18.087  -0.871   0.492  1.00 12.14           H  
ATOM   3248 HD11 LEU A 214      19.083   0.430   2.989  1.00 13.77           H  
ATOM   3249 HD12 LEU A 214      19.923  -0.485   1.740  1.00 13.77           H  
ATOM   3250 HD13 LEU A 214      19.536   1.206   1.495  1.00 13.77           H  
ATOM   3251 HD21 LEU A 214      17.556  -1.086   3.225  1.00 13.38           H  
ATOM   3252 HD22 LEU A 214      16.153  -0.205   2.651  1.00 13.38           H  
ATOM   3253 HD23 LEU A 214      16.605  -1.744   1.927  1.00 13.38           H  
ATOM   3254  N   GLY A 215      14.062   1.513  -1.527  1.00 10.98           N  
ANISOU 3254  N   GLY A 215     1864   1053   1253    -76     26    -29
ATOM   3255  CA  GLY A 215      13.006   2.401  -1.952  1.00 12.34           C  
ANISOU 3255  CA  GLY A 215     2017   1244   1430    -70     28    -35
ATOM   3256  C   GLY A 215      13.192   2.807  -3.398  1.00 12.77           C  
ANISOU 3256  C   GLY A 215     2058   1317   1478    -83     39    -44
ATOM   3257  O   GLY A 215      12.866   3.935  -3.800  1.00 14.22           O  
ANISOU 3257  O   GLY A 215     2222   1519   1663    -78     41    -50
ATOM   3258  H   GLY A 215      13.822   0.527  -1.568  1.00 10.98           H  
ATOM   3259  HA3 GLY A 215      12.960   3.287  -1.317  1.00 12.34           H  
ATOM   3260  HA2 GLY A 215      12.050   1.887  -1.850  1.00 12.34           H  
ATOM   3261  N   LYS A 216      13.806   1.977  -4.220  1.00 13.11           N  
ANISOU 3261  N   LYS A 216     2113   1355   1515   -101     45    -46
ATOM   3262  CA  LYS A 216      13.978   2.059  -5.688  1.00 14.11           C  
ANISOU 3262  CA  LYS A 216     2229   1497   1636   -119     54    -54
ATOM   3263  C   LYS A 216      12.711   1.822  -6.470  1.00 13.53           C  
ANISOU 3263  C   LYS A 216     2141   1432   1568   -114     48    -54
ATOM   3264  O   LYS A 216      11.700   1.434  -5.913  1.00 13.08           O  
ANISOU 3264  O   LYS A 216     2090   1362   1518   -103     39    -46
ATOM   3265  CB  LYS A 216      15.025   1.002  -6.234  1.00 18.30           C  
ANISOU 3265  CB  LYS A 216     2783   2012   2157   -138     61    -53
ATOM   3266  CG  LYS A 216      16.439   1.237  -5.840  1.00 23.46           C  
ANISOU 3266  CG  LYS A 216     3450   2663   2800   -151     71    -57
ATOM   3267  CD  LYS A 216      17.513   0.452  -6.597  1.00 32.42           C  
ANISOU 3267  CD  LYS A 216     4608   3786   3923   -175     79    -58
ATOM   3268  CE  LYS A 216      18.916   0.397  -5.986  1.00 43.37           C  
ANISOU 3268  CE  LYS A 216     6011   5171   5297   -192     92    -63
ATOM   3269  NZ  LYS A 216      19.395   1.722  -5.581  1.00 51.40           N1+
ANISOU 3269  NZ  LYS A 216     7000   6216   6312   -199    104    -74
ATOM   3270  H   LYS A 216      14.121   1.105  -3.822  1.00 13.11           H  
ATOM   3271  HA  LYS A 216      14.335   3.063  -5.923  1.00 14.11           H  
ATOM   3272  HB3 LYS A 216      15.034   0.989  -7.325  1.00 18.30           H  
ATOM   3273  HB2 LYS A 216      14.730  -0.002  -5.929  1.00 18.30           H  
ATOM   3274  HG3 LYS A 216      16.527   1.029  -4.775  1.00 23.46           H  
ATOM   3275  HG2 LYS A 216      16.648   2.302  -5.947  1.00 23.46           H  
ATOM   3276  HD3 LYS A 216      17.593   0.857  -7.606  1.00 32.42           H  
ATOM   3277  HD2 LYS A 216      17.163  -0.570  -6.745  1.00 32.42           H  
ATOM   3278  HE3 LYS A 216      19.619  -0.046  -6.693  1.00 43.37           H  
ATOM   3279  HE2 LYS A 216      18.908  -0.241  -5.101  1.00 43.37           H  
ATOM   3280  HZ1 LYS A 216      18.769   2.107  -4.888  1.00 51.40           H  
ATOM   3281  HZ2 LYS A 216      20.323   1.645  -5.190  1.00 51.40           H  
ATOM   3282  HZ3 LYS A 216      19.416   2.330  -6.388  1.00 51.40           H  
ATOM   3283  N   MET A 217      12.830   2.063  -7.762  0.50 14.67           N  
ANISOU 3283  N   MET A 217     2264   1599   1709   -122     52    -62
ATOM   3284  CA  MET A 217      11.715   2.130  -8.756  0.50 14.21           C  
ANISOU 3284  CA  MET A 217     2196   1548   1653   -121     45    -62
ATOM   3285  C   MET A 217      11.801   0.859  -9.537  0.50 13.39           C  
ANISOU 3285  C   MET A 217     2114   1429   1544   -140     48    -60
ATOM   3286  O   MET A 217      12.917   0.514  -9.996  0.50 14.27           O  
ANISOU 3286  O   MET A 217     2237   1539   1646   -162     57    -64
ATOM   3287  CB  MET A 217      11.881   3.411  -9.588  0.50 16.44           C  
ANISOU 3287  CB  MET A 217     2452   1862   1933   -126     46    -72
ATOM   3288  CG  MET A 217      10.943   3.625 -10.795  0.50 17.81           C  
ANISOU 3288  CG  MET A 217     2618   2042   2105   -131     39    -73
ATOM   3289  SD  MET A 217       9.155   3.259 -10.398  0.50 22.25           S  
ANISOU 3289  SD  MET A 217     3144   2645   2664   -133     36    -82
ATOM   3290  CE  MET A 217       8.551   4.750  -9.495  0.50 21.35           C  
ANISOU 3290  CE  MET A 217     3021   2531   2559    -95     29    -78
ATOM   3291  H   MET A 217      13.737   2.322  -8.124  0.50 14.67           H  
ATOM   3292  HA  MET A 217      10.772   2.198  -8.216  0.50 14.21           H  
ATOM   3293  HB3 MET A 217      12.905   3.456  -9.962  0.50 16.44           H  
ATOM   3294  HB2 MET A 217      11.785   4.271  -8.924  0.50 16.44           H  
ATOM   3295  HG3 MET A 217      11.240   2.964 -11.610  0.50 17.81           H  
ATOM   3296  HG2 MET A 217      11.028   4.643 -11.175  0.50 17.81           H  
ATOM   3297  HE1 MET A 217       8.588   5.625 -10.144  0.50 21.35           H  
ATOM   3298  HE2 MET A 217       7.529   4.619  -9.146  0.50 21.35           H  
ATOM   3299  HE3 MET A 217       9.182   4.939  -8.626  0.50 21.35           H  
ATOM   3300  N   PRO A 218      10.718   0.035  -9.701  1.00 12.36           N  
ANISOU 3300  N   PRO A 218     1992   1284   1418   -130     41    -54
ATOM   3301  CA  PRO A 218      10.876  -1.260 -10.500  1.00 11.99           C  
ANISOU 3301  CA  PRO A 218     1966   1222   1366   -144     45    -52
ATOM   3302  C   PRO A 218      11.040  -1.033 -11.994  1.00 13.17           C  
ANISOU 3302  C   PRO A 218     2112   1389   1504   -169     50    -61
ATOM   3303  O   PRO A 218      10.148  -0.514 -12.615  1.00 12.88           O  
ANISOU 3303  O   PRO A 218     2051   1374   1468   -170     45    -66
ATOM   3304  CB  PRO A 218       9.597  -2.051 -10.074  1.00 12.53           C  
ANISOU 3304  CB  PRO A 218     2038   1279   1443   -126     37    -45
ATOM   3305  CG  PRO A 218       8.600  -1.015  -9.595  1.00 13.04           C  
ANISOU 3305  CG  PRO A 218     2089   1347   1519   -104     29    -41
ATOM   3306  CD  PRO A 218       9.584  -0.050  -8.871  1.00 13.02           C  
ANISOU 3306  CD  PRO A 218     2068   1366   1513   -107     31    -49
ATOM   3307  HA  PRO A 218      11.747  -1.812 -10.140  1.00 11.99           H  
ATOM   3308  HB3 PRO A 218       9.855  -2.718  -9.250  1.00 12.53           H  
ATOM   3309  HB2 PRO A 218       9.188  -2.672 -10.872  1.00 12.53           H  
ATOM   3310  HG3 PRO A 218       7.826  -1.416  -8.944  1.00 13.04           H  
ATOM   3311  HG2 PRO A 218       8.127  -0.512 -10.437  1.00 13.04           H  
ATOM   3312  HD2 PRO A 218       9.100   0.909  -8.699  1.00 13.02           H  
ATOM   3313  HD3 PRO A 218       9.880  -0.453  -7.900  1.00 13.02           H  
ATOM   3314  N   TYR A 219      12.089  -1.581 -12.618  1.00 13.03           N  
ANISOU 3314  N   TYR A 219     2117   1359   1474   -191     59    -62
ATOM   3315  CA  TYR A 219      12.603  -1.437 -14.013  1.00 12.83           C  
ANISOU 3315  CA  TYR A 219     2093   1348   1436   -221     65    -71
ATOM   3316  C   TYR A 219      13.080   0.041 -14.151  1.00 13.82           C  
ANISOU 3316  C   TYR A 219     2189   1503   1558   -233     68    -80
ATOM   3317  O   TYR A 219      12.520   0.824 -14.899  1.00 15.16           O  
ANISOU 3317  O   TYR A 219     2338   1698   1726   -243     64    -87
ATOM   3318  CB  TYR A 219      11.408  -1.760 -14.954  1.00 13.87           C  
ANISOU 3318  CB  TYR A 219     2226   1479   1565   -223     59    -71
ATOM   3319  CG  TYR A 219      11.043  -3.249 -14.945  1.00 11.97           C  
ANISOU 3319  CG  TYR A 219     2008   1211   1330   -204     56    -61
ATOM   3320  CD1 TYR A 219      11.737  -4.275 -15.639  1.00 12.86           C  
ANISOU 3320  CD1 TYR A 219     2156   1299   1433   -213     64    -58
ATOM   3321  CD2 TYR A 219       9.940  -3.630 -14.177  1.00 11.62           C  
ANISOU 3321  CD2 TYR A 219     1949   1165   1300   -176     47    -55
ATOM   3322  CE1 TYR A 219      11.243  -5.615 -15.628  1.00 12.49           C  
ANISOU 3322  CE1 TYR A 219     2126   1229   1391   -194     63    -49
ATOM   3323  CE2 TYR A 219       9.420  -4.978 -14.103  1.00 11.86           C  
ANISOU 3323  CE2 TYR A 219     1997   1174   1337   -159     46    -47
ATOM   3324  CZ  TYR A 219      10.050  -5.997 -14.858  1.00 11.73           C  
ANISOU 3324  CZ  TYR A 219     2012   1135   1311   -167     55    -44
ATOM   3325  OH  TYR A 219       9.452  -7.266 -14.861  1.00 11.91           O  
ANISOU 3325  OH  TYR A 219     2049   1137   1340   -148     56    -35
ATOM   3326  H   TYR A 219      12.717  -2.108 -12.028  1.00 13.03           H  
ATOM   3327  HA  TYR A 219      13.438  -2.117 -14.178  1.00 12.83           H  
ATOM   3328  HB3 TYR A 219      11.733  -1.557 -15.976  1.00 13.87           H  
ATOM   3329  HB2 TYR A 219      10.528  -1.133 -14.844  1.00 13.87           H  
ATOM   3330  HD1 TYR A 219      12.608  -4.032 -16.229  1.00 12.86           H  
ATOM   3331  HD2 TYR A 219       9.410  -2.873 -13.620  1.00 11.62           H  
ATOM   3332  HE1 TYR A 219      11.754  -6.367 -16.210  1.00 12.49           H  
ATOM   3333  HE2 TYR A 219       8.540  -5.192 -13.514  1.00 11.86           H  
ATOM   3334  HH  TYR A 219       9.883  -7.887 -15.460  1.00 11.91           H  
ATOM   3335  N   GLU A 220      13.976   0.489 -13.232  1.00 14.53           N  
ANISOU 3335  N   GLU A 220     2277   1594   1649   -230     74    -81
ATOM   3336  CA  GLU A 220      14.389   1.803 -12.813  1.00 17.22           C  
ANISOU 3336  CA  GLU A 220     2587   1963   1991   -230     77    -88
ATOM   3337  C   GLU A 220      14.659   2.822 -13.944  1.00 18.28           C  
ANISOU 3337  C   GLU A 220     2706   2126   2115   -262     85    -99
ATOM   3338  O   GLU A 220      14.254   3.994 -13.875  1.00 22.20           O  
ANISOU 3338  O   GLU A 220     3167   2653   2614   -258     84   -105
ATOM   3339  CB  GLU A 220      15.655   1.631 -11.839  1.00 21.07           C  
ANISOU 3339  CB  GLU A 220     3083   2443   2481   -222     84    -87
ATOM   3340  CG  GLU A 220      16.155   2.911 -11.113  1.00 26.77           C  
ANISOU 3340  CG  GLU A 220     3834   3149   3190   -246     96    -88
ATOM   3341  CD  GLU A 220      17.292   2.650 -10.180  1.00 33.23           C  
ANISOU 3341  CD  GLU A 220     4654   3964   4006   -242    105    -89
ATOM   3342  OE1 GLU A 220      18.245   1.909 -10.544  1.00 28.72           O  
ANISOU 3342  OE1 GLU A 220     4066   3400   3445   -217    100    -87
ATOM   3343  OE2 GLU A 220      17.236   3.108  -9.072  1.00 43.48           O1-
ANISOU 3343  OE2 GLU A 220     5977   5252   5292   -264    116    -91
ATOM   3344  H   GLU A 220      14.351  -0.225 -12.625  1.00 14.53           H  
ATOM   3345  HA  GLU A 220      13.564   2.203 -12.221  1.00 17.22           H  
ATOM   3346  HB3 GLU A 220      16.471   1.197 -12.421  1.00 21.07           H  
ATOM   3347  HB2 GLU A 220      15.411   0.884 -11.082  1.00 21.07           H  
ATOM   3348  HG3 GLU A 220      15.319   3.365 -10.578  1.00 26.77           H  
ATOM   3349  HG2 GLU A 220      16.486   3.650 -11.844  1.00 26.77           H  
ATOM   3350  N   ARG A 221      15.368   2.347 -14.947  1.00 18.44           N  
ANISOU 3350  N   ARG A 221     2751   2134   2121   -292     92   -101
ATOM   3351  CA  ARG A 221      15.878   3.174 -16.063  1.00 19.47           C  
ANISOU 3351  CA  ARG A 221     2871   2290   2238   -329    100   -111
ATOM   3352  C   ARG A 221      15.184   3.023 -17.447  1.00 18.55           C  
ANISOU 3352  C   ARG A 221     2739   2191   2120   -337     89   -114
ATOM   3353  O   ARG A 221      15.816   3.377 -18.425  1.00 18.05           O  
ANISOU 3353  O   ARG A 221     2661   2151   2044   -369     93   -123
ATOM   3354  CB  ARG A 221      17.438   3.073 -16.129  1.00  0.00           C  
ATOM   3355  CG  ARG A 221      18.030   1.851 -16.851  1.00  0.00           C  
ATOM   3356  CD  ARG A 221      19.467   2.039 -17.343  1.00  0.00           C  
ATOM   3357  NE  ARG A 221      19.968   0.808 -17.997  1.00  0.00           N  
ATOM   3358  CZ  ARG A 221      20.869  -0.117 -17.672  1.00  0.00           C  
ATOM   3359  NH1 ARG A 221      21.592  -0.051 -16.610  1.00  0.00           N  
ATOM   3360  NH2 ARG A 221      20.857  -1.206 -18.486  1.00  0.00           N1+
ATOM   3361  H   ARG A 221      15.654   1.379 -14.938  1.00 18.44           H  
ATOM   3362  HA  ARG A 221      15.694   4.220 -15.813  1.00 19.47           H  
ATOM   3363  HB3 ARG A 221      17.860   3.146 -15.125  1.00  0.00           H  
ATOM   3364  HB2 ARG A 221      17.795   3.963 -16.649  1.00  0.00           H  
ATOM   3365  HG3 ARG A 221      17.429   1.597 -17.722  1.00  0.00           H  
ATOM   3366  HG2 ARG A 221      17.959   0.974 -16.206  1.00  0.00           H  
ATOM   3367  HD3 ARG A 221      20.120   2.357 -16.530  1.00  0.00           H  
ATOM   3368  HD2 ARG A 221      19.494   2.833 -18.090  1.00  0.00           H  
ATOM   3369  HE  ARG A 221      19.476   0.629 -18.861  1.00  0.00           H  
ATOM   3370 HH12 ARG A 221      22.220  -0.805 -16.367  1.00  0.00           H  
ATOM   3371 HH11 ARG A 221      21.521   0.751 -16.000  1.00  0.00           H  
ATOM   3372 HH22 ARG A 221      20.231  -1.256 -19.276  1.00  0.00           H  
ATOM   3373 HH21 ARG A 221      21.483  -1.978 -18.308  1.00  0.00           H  
ATOM   3374  N   PHE A 222      13.993   2.463 -17.497  1.00 15.88           N  
ANISOU 3374  N   PHE A 222     2404   1839   1790   -312     75   -107
ATOM   3375  CA  PHE A 222      13.078   2.381 -18.607  1.00 16.51           C  
ANISOU 3375  CA  PHE A 222     2480   1926   1865   -321     65   -108
ATOM   3376  C   PHE A 222      11.818   3.280 -18.278  1.00 15.37           C  
ANISOU 3376  C   PHE A 222     2301   1805   1734   -293     50   -108
ATOM   3377  O   PHE A 222      11.703   3.654 -17.122  1.00 15.51           O  
ANISOU 3377  O   PHE A 222     2310   1818   1765   -262     47   -103
ATOM   3378  CB  PHE A 222      12.702   0.901 -18.985  1.00 16.22           C  
ANISOU 3378  CB  PHE A 222     2482   1853   1827   -314     63   -100
ATOM   3379  CG  PHE A 222      13.860  -0.125 -19.207  1.00 20.67           C  
ANISOU 3379  CG  PHE A 222     3088   2391   2376   -338     76   -100
ATOM   3380  CD1 PHE A 222      14.315  -0.404 -20.484  1.00 27.53           C  
ANISOU 3380  CD1 PHE A 222     3963   3269   3227   -377     86   -108
ATOM   3381  CD2 PHE A 222      14.593  -0.557 -18.101  1.00 23.61           C  
ANISOU 3381  CD2 PHE A 222     3495   2726   2750   -321     77    -90
ATOM   3382  CE1 PHE A 222      15.558  -1.032 -20.624  1.00 28.77           C  
ANISOU 3382  CE1 PHE A 222     4166   3396   3368   -398     99   -107
ATOM   3383  CE2 PHE A 222      15.828  -1.217 -18.235  1.00 25.41           C  
ANISOU 3383  CE2 PHE A 222     3765   2926   2962   -337     88    -89
ATOM   3384  CZ  PHE A 222      16.334  -1.470 -19.541  1.00 26.42           C  
ANISOU 3384  CZ  PHE A 222     3905   3061   3073   -375     99    -97
ATOM   3385  H   PHE A 222      13.587   2.173 -16.618  1.00 15.88           H  
ATOM   3386  HA  PHE A 222      13.549   2.824 -19.486  1.00 16.51           H  
ATOM   3387  HB3 PHE A 222      12.068   0.898 -19.870  1.00 16.22           H  
ATOM   3388  HB2 PHE A 222      12.083   0.498 -18.182  1.00 16.22           H  
ATOM   3389  HD1 PHE A 222      13.782  -0.048 -21.354  1.00 27.53           H  
ATOM   3390  HD2 PHE A 222      14.241  -0.317 -17.108  1.00 23.61           H  
ATOM   3391  HE1 PHE A 222      15.933  -1.201 -21.623  1.00 28.77           H  
ATOM   3392  HE2 PHE A 222      16.389  -1.516 -17.361  1.00 25.41           H  
ATOM   3393  HZ  PHE A 222      17.281  -1.966 -19.692  1.00 26.42           H  
ATOM   3394  N   THR A 223      10.944   3.509 -19.285  1.00 15.45           N  
ANISOU 3394  N   THR A 223     2294   1838   1738   -307     41   -112
ATOM   3395  CA  THR A 223       9.705   4.147 -19.164  1.00 15.32           C  
ANISOU 3395  CA  THR A 223     2254   1837   1731   -280     24   -110
ATOM   3396  C   THR A 223       8.582   3.139 -18.833  1.00 14.48           C  
ANISOU 3396  C   THR A 223     2177   1695   1628   -261     18   -101
ATOM   3397  O   THR A 223       8.722   1.892 -19.080  1.00 14.81           O  
ANISOU 3397  O   THR A 223     2255   1707   1665   -272     26    -97
ATOM   3398  CB  THR A 223       9.288   4.946 -20.416  1.00 16.06           C  
ANISOU 3398  CB  THR A 223     2323   1964   1815   -302     14   -118
ATOM   3399  OG1 THR A 223       8.878   4.185 -21.548  1.00 17.58           O  
ANISOU 3399  OG1 THR A 223     2547   2138   1992   -333     15   -118
ATOM   3400  CG2 THR A 223      10.238   6.078 -20.820  1.00 17.04           C  
ANISOU 3400  CG2 THR A 223     2416   2125   1934   -325     21   -128
ATOM   3401  H   THR A 223      11.161   3.165 -20.214  1.00 15.45           H  
ATOM   3402  HA  THR A 223       9.751   4.853 -18.331  1.00 15.32           H  
ATOM   3403  HB  THR A 223       8.373   5.472 -20.140  1.00 16.06           H  
ATOM   3404  HG1 THR A 223       9.659   3.753 -21.913  1.00 17.58           H  
ATOM   3405 HG21 THR A 223      11.213   5.691 -21.117  1.00 17.04           H  
ATOM   3406 HG22 THR A 223       9.838   6.648 -21.659  1.00 17.04           H  
ATOM   3407 HG23 THR A 223      10.394   6.772 -19.993  1.00 17.04           H  
ATOM   3408  N   ASN A 224       7.378   3.590 -18.473  1.00 14.38           N  
ANISOU 3408  N   ASN A 224     2150   1689   1624   -234      5    -98
ATOM   3409  CA  ASN A 224       6.150   2.822 -18.161  1.00 14.03           C  
ANISOU 3409  CA  ASN A 224     2131   1616   1582   -218     -1    -90
ATOM   3410  C   ASN A 224       5.702   2.030 -19.381  1.00 15.56           C  
ANISOU 3410  C   ASN A 224     2348   1802   1762   -247     -1    -92
ATOM   3411  O   ASN A 224       5.533   0.847 -19.245  1.00 15.15           O  
ANISOU 3411  O   ASN A 224     2330   1720   1708   -247      5    -87
ATOM   3412  CB  ASN A 224       5.031   3.716 -17.719  1.00 14.87           C  
ANISOU 3412  CB  ASN A 224     2219   1733   1696   -189    -16    -88
ATOM   3413  CG  ASN A 224       5.161   4.122 -16.241  1.00 15.47           C  
ANISOU 3413  CG  ASN A 224     2289   1804   1786   -157    -15    -83
ATOM   3414  OD1 ASN A 224       4.846   3.166 -15.471  1.00 17.01           O  
ANISOU 3414  OD1 ASN A 224     2498   1978   1987   -152     -5    -79
ATOM   3415  ND2 ASN A 224       5.675   5.235 -15.827  1.00 16.61           N  
ANISOU 3415  ND2 ASN A 224     2414   1962   1934   -132    -27    -83
ATOM   3416  H   ASN A 224       7.272   4.589 -18.377  1.00 14.38           H  
ATOM   3417  HA  ASN A 224       6.440   2.146 -17.353  1.00 14.03           H  
ATOM   3418  HB3 ASN A 224       4.069   3.207 -17.808  1.00 14.87           H  
ATOM   3419  HB2 ASN A 224       4.954   4.602 -18.351  1.00 14.87           H  
ATOM   3420 HD22 ASN A 224       5.752   5.417 -14.837  1.00 16.61           H  
ATOM   3421 HD21 ASN A 224       5.958   5.946 -16.485  1.00 16.61           H  
ATOM   3422  N   SER A 225       5.570   2.664 -20.501  0.33 16.15           N  
ANISOU 3422  N   SER A 225     2406   1906   1826   -272     -9   -100
ATOM   3423  CA  SER A 225       5.368   1.954 -21.768  0.33 17.10           C  
ANISOU 3423  CA  SER A 225     2549   2018   1928   -302    -10   -102
ATOM   3424  C   SER A 225       6.467   0.942 -22.269  0.33 17.53           C  
ANISOU 3424  C   SER A 225     2640   2047   1973   -327      7   -102
ATOM   3425  O   SER A 225       6.097   0.222 -23.234  0.33 18.30           O  
ANISOU 3425  O   SER A 225     2775   2115   2062   -332     12    -98
ATOM   3426  CB  SER A 225       4.964   3.007 -22.836  0.33 17.94           C  
ANISOU 3426  CB  SER A 225     2628   2165   2024   -330    -21   -111
ATOM   3427  OG  SER A 225       5.762   4.210 -22.700  0.33 18.06           O  
ANISOU 3427  OG  SER A 225     2673   2170   2020   -366    -20   -114
ATOM   3428  H   SER A 225       5.738   3.658 -20.568  0.33 16.15           H  
ATOM   3429  HA  SER A 225       4.483   1.336 -21.637  0.33 17.10           H  
ATOM   3430  HB3 SER A 225       3.923   3.298 -22.711  0.33 17.94           H  
ATOM   3431  HB2 SER A 225       5.057   2.615 -23.848  0.33 17.94           H  
ATOM   3432  HG  SER A 225       5.570   4.791 -23.440  0.33 18.06           H  
ATOM   3433  N   GLU A 226       7.628   0.825 -21.684  1.00 16.89           N  
ANISOU 3433  N   GLU A 226     2549   1976   1892   -339     18   -106
ATOM   3434  CA  GLU A 226       8.588  -0.186 -22.025  1.00 16.77           C  
ANISOU 3434  CA  GLU A 226     2569   1937   1867   -360     34   -106
ATOM   3435  C   GLU A 226       8.416  -1.281 -20.965  1.00 17.06           C  
ANISOU 3435  C   GLU A 226     2638   1933   1912   -333     42    -96
ATOM   3436  O   GLU A 226       8.439  -2.435 -21.321  1.00 17.46           O  
ANISOU 3436  O   GLU A 226     2730   1954   1952   -343     52    -93
ATOM   3437  CB  GLU A 226       9.997   0.388 -22.143  1.00 18.54           C  
ANISOU 3437  CB  GLU A 226     2775   2182   2090   -377     44   -112
ATOM   3438  CG  GLU A 226      10.147   1.438 -23.230  1.00 20.75           C  
ANISOU 3438  CG  GLU A 226     3030   2499   2356   -415     41   -123
ATOM   3439  CD  GLU A 226      11.392   2.242 -23.081  1.00 23.01           C  
ANISOU 3439  CD  GLU A 226     3288   2810   2644   -426     50   -130
ATOM   3440  OE1 GLU A 226      11.491   2.951 -22.105  1.00 21.04           O  
ANISOU 3440  OE1 GLU A 226     3031   2556   2409   -399     56   -126
ATOM   3441  OE2 GLU A 226      12.266   2.216 -23.973  1.00 27.27           O1-
ANISOU 3441  OE2 GLU A 226     3815   3376   3170   -466     53   -139
ATOM   3442  H   GLU A 226       7.874   1.441 -20.921  1.00 16.89           H  
ATOM   3443  HA  GLU A 226       8.361  -0.641 -22.993  1.00 16.77           H  
ATOM   3444  HB3 GLU A 226      10.707  -0.421 -22.322  1.00 18.54           H  
ATOM   3445  HB2 GLU A 226      10.260   0.803 -21.170  1.00 18.54           H  
ATOM   3446  HG3 GLU A 226       9.302   2.126 -23.234  1.00 20.75           H  
ATOM   3447  HG2 GLU A 226      10.126   0.949 -24.206  1.00 20.75           H  
ATOM   3448  N   THR A 227       8.101  -0.912 -19.681  1.00 14.62           N  
ANISOU 3448  N   THR A 227     2311   1623   1621   -297     37    -90
ATOM   3449  CA  THR A 227       7.733  -1.831 -18.540  1.00 14.46           C  
ANISOU 3449  CA  THR A 227     2313   1571   1611   -269     41    -80
ATOM   3450  C   THR A 227       6.456  -2.677 -18.789  1.00 13.94           C  
ANISOU 3450  C   THR A 227     2273   1483   1541   -265     40    -76
ATOM   3451  O   THR A 227       6.491  -3.948 -18.597  1.00 14.51           O  
ANISOU 3451  O   THR A 227     2377   1525   1609   -261     50    -70
ATOM   3452  CB  THR A 227       7.655  -1.037 -17.238  1.00 12.78           C  
ANISOU 3452  CB  THR A 227     2074   1364   1417   -235     35    -76
ATOM   3453  OG1 THR A 227       8.539   0.028 -17.047  1.00 13.91           O  
ANISOU 3453  OG1 THR A 227     2199   1524   1563   -239     40    -80
ATOM   3454  CG2 THR A 227       7.738  -1.980 -16.061  1.00 13.32           C  
ANISOU 3454  CG2 THR A 227     2162   1404   1495   -211     38    -66
ATOM   3455  H   THR A 227       8.071   0.075 -19.467  1.00 14.62           H  
ATOM   3456  HA  THR A 227       8.556  -2.535 -18.455  1.00 14.46           H  
ATOM   3457  HB  THR A 227       6.673  -0.563 -17.191  1.00 12.78           H  
ATOM   3458  HG1 THR A 227       8.421   0.672 -17.754  1.00 13.91           H  
ATOM   3459 HG21 THR A 227       6.807  -2.529 -15.940  1.00 13.32           H  
ATOM   3460 HG22 THR A 227       8.533  -2.708 -16.201  1.00 13.32           H  
ATOM   3461 HG23 THR A 227       7.932  -1.460 -15.124  1.00 13.32           H  
ATOM   3462  N   ALA A 228       5.562  -1.980 -19.573  1.00 13.84           N  
ANISOU 3462  N   ALA A 228     2246   1485   1528   -263     28    -78
ATOM   3463  CA  ALA A 228       4.371  -2.600 -20.244  1.00 15.00           C  
ANISOU 3463  CA  ALA A 228     2420   1612   1670   -259     28    -74
ATOM   3464  C   ALA A 228       4.666  -3.503 -21.505  1.00 16.27           C  
ANISOU 3464  C   ALA A 228     2618   1754   1810   -289     38    -76
ATOM   3465  O   ALA A 228       3.714  -4.125 -22.114  1.00 17.30           O  
ANISOU 3465  O   ALA A 228     2781   1853   1937   -279     47    -70
ATOM   3466  CB  ALA A 228       3.379  -1.422 -20.381  1.00 15.55           C  
ANISOU 3466  CB  ALA A 228     2469   1701   1740   -255     12    -76
ATOM   3467  H   ALA A 228       5.703  -0.990 -19.732  1.00 13.84           H  
ATOM   3468  HA  ALA A 228       3.927  -3.288 -19.523  1.00 15.00           H  
ATOM   3469  HB1 ALA A 228       3.096  -1.040 -19.402  1.00 15.55           H  
ATOM   3470  HB2 ALA A 228       3.811  -0.608 -20.957  1.00 15.55           H  
ATOM   3471  HB3 ALA A 228       2.482  -1.735 -20.899  1.00 15.55           H  
ATOM   3472  N   GLU A 229       5.926  -3.596 -21.890  1.00 17.67           N  
ANISOU 3472  N   GLU A 229     2793   1949   1974   -322     39    -84
ATOM   3473  CA  GLU A 229       6.464  -4.648 -22.764  1.00 19.15           C  
ANISOU 3473  CA  GLU A 229     3020   2117   2137   -356     50    -87
ATOM   3474  C   GLU A 229       7.293  -5.725 -22.044  1.00 21.36           C  
ANISOU 3474  C   GLU A 229     3332   2366   2416   -348     66    -82
ATOM   3475  O   GLU A 229       7.066  -6.974 -22.129  1.00 23.06           O  
ANISOU 3475  O   GLU A 229     3592   2550   2619   -350     76    -78
[truncated: 103,467 more chars]
