# Supplementary material for: Riding toward Selectivity: Optimization of Covalent 7‑Azaindole-Based BMX Kinase Inhibitors
Source: J Med Chem. 2026 Jul 13;69(14):17416–47. doi: 10.1021/acs.jmedchem.6c01366 (PMC13403314; doi:10.1021/acs.jmedchem.6c01366)
Supplement: Supplementary file 7 [file jm6c01366_si_007.pdb]

TITLE     1199_BMX_6I99_ GCL265 - prepared
REMARK   4      COMPLIES WITH FORMAT V. 3.0, 1-DEC-2006
REMARK 888
REMARK 888 WRITTEN BY MAESTRO (A PRODUCT OF SCHRODINGER, LLC)
CRYST1   79.510   79.510   79.510  90.00  90.00  90.00 P 1           0
ATOM      1  N   GLU A   1      21.620   8.117  13.607  1.00 30.00           N1+
ATOM      2  CA  GLU A   1      20.378   8.176  14.456  1.00 30.00           C  
ATOM      3  C   GLU A   1      19.754   9.657  14.516  1.00 30.00           C  
ATOM      4  O   GLU A   1      20.432  10.630  14.224  1.00 30.00           O  
ATOM      5  CB  GLU A   1      20.590   7.620  15.922  1.00 30.00           C  
ATOM      6  CG  GLU A   1      21.001   8.487  17.084  1.00 30.00           C  
ATOM      7  CD  GLU A   1      22.304   9.256  17.068  1.00 30.00           C  
ATOM      8  OE1 GLU A   1      23.166   8.842  16.269  1.00 30.00           O  
ATOM      9  OE2 GLU A   1      22.508  10.083  17.957  1.00 30.00           O1-
ATOM     10  H1  GLU A   1      21.895   7.144  13.512  1.00110.00           H  
ATOM     11  H2  GLU A   1      21.433   8.503  12.693  1.00110.00           H  
ATOM     12  H3  GLU A   1      22.354   8.630  14.077  1.00110.00           H  
ATOM     13  HA  GLU A   1      19.705   7.523  13.900  1.00110.00           H  
ATOM     14  HB2 GLU A   1      19.638   7.192  16.229  1.00110.00           H  
ATOM     15  HB3 GLU A   1      21.251   6.752  15.890  1.00110.00           H  
ATOM     16  HG2 GLU A   1      20.203   9.201  17.285  1.00110.00           H  
ATOM     17  HG3 GLU A   1      21.027   7.855  17.972  1.00110.00           H  
ATOM     18  N   LEU A   2      18.517   9.824  14.930  1.00 30.00           N  
ATOM     19  CA  LEU A   2      17.853  11.084  15.202  1.00 30.00           C  
ATOM     20  C   LEU A   2      18.229  11.376  16.641  1.00 30.00           C  
ATOM     21  O   LEU A   2      17.943  10.534  17.499  1.00 30.00           O  
ATOM     22  CB  LEU A   2      16.331  10.905  14.925  1.00 30.00           C  
ATOM     23  CG  LEU A   2      15.342  11.972  15.451  1.00 30.00           C  
ATOM     24  CD1 LEU A   2      15.769  13.394  15.018  1.00 30.00           C  
ATOM     25  CD2 LEU A   2      13.866  11.633  15.352  1.00 30.00           C  
ATOM     26  H   LEU A   2      17.983   8.997  15.167  1.00110.00           H  
ATOM     27  HA  LEU A   2      18.244  11.874  14.559  1.00110.00           H  
ATOM     28  HB2 LEU A   2      16.197  10.807  13.852  1.00110.00           H  
ATOM     29  HB3 LEU A   2      16.015   9.950  15.347  1.00110.00           H  
ATOM     30  HG  LEU A   2      15.505  11.978  16.530  1.00110.00           H  
ATOM     31 HD11 LEU A   2      16.500  13.383  14.210  1.00110.00           H  
ATOM     32 HD12 LEU A   2      14.920  13.977  14.664  1.00110.00           H  
ATOM     33 HD13 LEU A   2      16.209  13.942  15.851  1.00110.00           H  
ATOM     34 HD21 LEU A   2      13.708  10.716  14.784  1.00110.00           H  
ATOM     35 HD22 LEU A   2      13.421  11.483  16.336  1.00110.00           H  
ATOM     36 HD23 LEU A   2      13.295  12.418  14.855  1.00110.00           H  
ATOM     37  N   LYS A   3      18.785  12.535  16.988  1.00 30.00           N  
ATOM     38  CA  LYS A   3      19.026  13.215  18.249  1.00 30.00           C  
ATOM     39  C   LYS A   3      17.715  13.396  19.008  1.00 30.00           C  
ATOM     40  O   LYS A   3      16.760  14.019  18.606  1.00 30.00           O  
ATOM     41  CB  LYS A   3      19.850  14.503  17.999  1.00 30.00           C  
ATOM     42  CG  LYS A   3      20.399  15.179  19.310  1.00 30.00           C  
ATOM     43  CD  LYS A   3      21.464  16.215  19.165  1.00 30.00           C  
ATOM     44  CE  LYS A   3      20.919  17.429  18.417  1.00 30.00           C  
ATOM     45  NZ  LYS A   3      21.824  18.647  18.515  1.00 30.00           N1+
ATOM     46  H   LYS A   3      18.997  13.138  16.206  1.00110.00           H  
ATOM     47  HA  LYS A   3      19.657  12.536  18.825  1.00110.00           H  
ATOM     48  HB2 LYS A   3      20.710  14.239  17.382  1.00110.00           H  
ATOM     49  HB3 LYS A   3      19.267  15.218  17.415  1.00110.00           H  
ATOM     50  HG2 LYS A   3      19.558  15.606  19.855  1.00110.00           H  
ATOM     51  HG3 LYS A   3      20.789  14.396  19.960  1.00110.00           H  
ATOM     52  HD2 LYS A   3      21.833  16.495  20.153  1.00110.00           H  
ATOM     53  HD3 LYS A   3      22.316  15.796  18.628  1.00110.00           H  
ATOM     54  HE2 LYS A   3      20.769  17.188  17.364  1.00110.00           H  
ATOM     55  HE3 LYS A   3      19.944  17.717  18.811  1.00110.00           H  
ATOM     56  HZ1 LYS A   3      21.893  18.915  19.488  1.00110.00           H  
ATOM     57  HZ2 LYS A   3      22.740  18.426  18.153  1.00110.00           H  
ATOM     58  HZ3 LYS A   3      21.421  19.409  17.988  1.00110.00           H  
ATOM     59  N   ARG A   4      17.689  12.911  20.250  1.00 30.00           N  
ATOM     60  CA  ARG A   4      16.500  12.802  21.153  1.00 30.00           C  
ATOM     61  C   ARG A   4      16.031  14.194  21.736  1.00 30.00           C  
ATOM     62  O   ARG A   4      15.028  14.274  22.470  1.00 30.00           O  
ATOM     63  CB  ARG A   4      16.573  11.683  22.179  1.00 30.00           C  
ATOM     64  CG  ARG A   4      16.671  10.219  21.716  1.00 30.00           C  
ATOM     65  CD  ARG A   4      16.784   9.162  22.849  1.00 30.00           C  
ATOM     66  NE  ARG A   4      16.673   7.774  22.414  1.00 30.00           N  
ATOM     67  CZ  ARG A   4      15.454   7.138  22.311  1.00 30.00           C  
ATOM     68  NH1 ARG A   4      14.312   7.689  22.634  1.00 30.00           N  
ATOM     69  NH2 ARG A   4      15.510   5.819  22.113  1.00 30.00           N1+
ATOM     70  H   ARG A   4      18.523  12.460  20.599  1.00110.00           H  
ATOM     71  HA  ARG A   4      15.674  12.515  20.500  1.00110.00           H  
ATOM     72  HB2 ARG A   4      17.403  11.892  22.856  1.00110.00           H  
ATOM     73  HB3 ARG A   4      15.679  11.738  22.802  1.00110.00           H  
ATOM     74  HG2 ARG A   4      15.876   9.964  21.015  1.00110.00           H  
ATOM     75  HG3 ARG A   4      17.595  10.167  21.137  1.00110.00           H  
ATOM     76  HD2 ARG A   4      17.812   9.206  23.212  1.00110.00           H  
ATOM     77  HD3 ARG A   4      16.176   9.405  23.721  1.00110.00           H  
ATOM     78  HE  ARG A   4      17.525   7.265  22.216  1.00110.00           H  
ATOM     79 HH11 ARG A   4      13.464   7.139  22.641  1.00110.00           H  
ATOM     80 HH12 ARG A   4      14.276   8.666  22.887  1.00110.00           H  
ATOM     81 HH21 ARG A   4      14.663   5.264  22.131  1.00110.00           H  
ATOM     82 HH22 ARG A   4      16.401   5.365  21.939  1.00110.00           H  
ATOM     83  N   GLU A   5      16.785  15.259  21.389  1.00 30.00           N  
ATOM     84  CA  GLU A   5      16.531  16.648  21.750  1.00 30.00           C  
ATOM     85  C   GLU A   5      15.465  17.197  20.785  1.00 30.00           C  
ATOM     86  O   GLU A   5      14.884  18.222  21.133  1.00 30.00           O  
ATOM     87  CB  GLU A   5      17.801  17.434  21.607  1.00 30.00           C  
ATOM     88  CG  GLU A   5      18.962  16.932  22.456  1.00 30.00           C  
ATOM     89  CD  GLU A   5      20.258  17.788  22.409  1.00 30.00           C  
ATOM     90  OE1 GLU A   5      20.429  18.564  21.446  1.00 30.00           O  
ATOM     91  OE2 GLU A   5      21.028  17.802  23.398  1.00 30.00           O1-
ATOM     92  H   GLU A   5      17.588  15.104  20.798  1.00110.00           H  
ATOM     93  HA  GLU A   5      16.163  16.710  22.776  1.00110.00           H  
ATOM     94  HB2 GLU A   5      18.100  17.453  20.557  1.00110.00           H  
ATOM     95  HB3 GLU A   5      17.601  18.473  21.876  1.00110.00           H  
ATOM     96  HG2 GLU A   5      18.634  16.868  23.494  1.00110.00           H  
ATOM     97  HG3 GLU A   5      19.237  15.918  22.168  1.00110.00           H  
ATOM     98  N   GLU A   6      15.343  16.714  19.540  1.00 30.00           N  
ATOM     99  CA  GLU A   6      14.422  17.305  18.505  1.00 30.00           C  
ATOM    100  C   GLU A   6      12.913  16.806  18.729  1.00 30.00           C  
ATOM    101  O   GLU A   6      11.988  17.523  18.338  1.00 30.00           O  
ATOM    102  CB  GLU A   6      14.932  16.981  17.116  1.00 30.00           C  
ATOM    103  CG  GLU A   6      16.343  17.592  16.746  1.00 30.00           C  
ATOM    104  CD  GLU A   6      16.937  17.366  15.361  1.00 30.00           C  
ATOM    105  OE1 GLU A   6      16.385  16.569  14.651  1.00 30.00           O  
ATOM    106  OE2 GLU A   6      18.140  17.699  15.188  1.00 30.00           O1-
ATOM    107  H   GLU A   6      15.891  15.915  19.253  1.00110.00           H  
ATOM    108  HA  GLU A   6      14.417  18.392  18.609  1.00110.00           H  
ATOM    109  HB2 GLU A   6      14.981  15.897  17.005  1.00110.00           H  
ATOM    110  HB3 GLU A   6      14.198  17.313  16.382  1.00110.00           H  
ATOM    111  HG2 GLU A   6      16.296  18.671  16.897  1.00110.00           H  
ATOM    112  HG3 GLU A   6      17.073  17.229  17.472  1.00110.00           H  
ATOM    113  N   ILE A   7      12.721  15.531  19.071  1.00 30.00           N  
ATOM    114  CA  ILE A   7      11.343  14.911  18.923  1.00 30.00           C  
ATOM    115  C   ILE A   7      10.735  14.817  20.300  1.00 30.00           C  
ATOM    116  O   ILE A   7      11.451  14.359  21.214  1.00 30.00           O  
ATOM    117  CB  ILE A   7      11.604  13.448  18.432  1.00 30.00           C  
ATOM    118  CG1 ILE A   7      10.366  12.577  18.086  1.00 30.00           C  
ATOM    119  CG2 ILE A   7      12.558  12.583  19.280  1.00 30.00           C  
ATOM    120  CD1 ILE A   7       9.397  13.190  17.110  1.00 30.00           C  
ATOM    121  H   ILE A   7      13.488  14.929  19.333  1.00110.00           H  
ATOM    122  HA  ILE A   7      10.693  15.441  18.227  1.00110.00           H  
ATOM    123  HB  ILE A   7      12.128  13.578  17.483  1.00110.00           H  
ATOM    124 HG12 ILE A   7      10.703  11.632  17.660  1.00110.00           H  
ATOM    125 HG13 ILE A   7       9.832  12.316  19.001  1.00110.00           H  
ATOM    126 HG21 ILE A   7      13.467  13.110  19.566  1.00110.00           H  
ATOM    127 HG22 ILE A   7      12.088  12.202  20.186  1.00110.00           H  
ATOM    128 HG23 ILE A   7      12.878  11.707  18.715  1.00110.00           H  
ATOM    129 HD11 ILE A   7       8.684  13.839  17.619  1.00110.00           H  
ATOM    130 HD12 ILE A   7       9.910  13.786  16.354  1.00110.00           H  
ATOM    131 HD13 ILE A   7       8.827  12.420  16.590  1.00110.00           H  
ATOM    132  N   THR A   8       9.468  15.252  20.487  1.00 30.00           N  
ATOM    133  CA  THR A   8       8.543  15.033  21.636  1.00 30.00           C  
ATOM    134  C   THR A   8       7.293  14.307  21.100  1.00 30.00           C  
ATOM    135  O   THR A   8       6.788  14.535  20.015  1.00 30.00           O  
ATOM    136  CB  THR A   8       8.040  16.427  22.205  1.00 30.00           C  
ATOM    137  OG1 THR A   8       7.579  17.350  21.266  1.00 30.00           O  
ATOM    138  CG2 THR A   8       9.149  17.209  22.977  1.00 30.00           C  
ATOM    139  H   THR A   8       9.011  15.677  19.691  1.00110.00           H  
ATOM    140  HA  THR A   8       9.024  14.439  22.415  1.00110.00           H  
ATOM    141  HB  THR A   8       7.219  16.248  22.902  1.00110.00           H  
ATOM    142  HG1 THR A   8       6.821  16.972  20.815  1.00110.00           H  
ATOM    143 HG21 THR A   8       8.766  18.143  23.390  1.00110.00           H  
ATOM    144 HG22 THR A   8       9.533  16.616  23.807  1.00110.00           H  
ATOM    145 HG23 THR A   8       9.992  17.450  22.328  1.00110.00           H  
ATOM    146  N   LEU A   9       6.661  13.473  21.921  1.00 30.00           N  
ATOM    147  CA  LEU A   9       5.441  12.765  21.622  1.00 30.00           C  
ATOM    148  C   LEU A   9       4.214  13.611  21.955  1.00 30.00           C  
ATOM    149  O   LEU A   9       4.288  14.351  22.944  1.00 30.00           O  
ATOM    150  CB  LEU A   9       5.394  11.489  22.520  1.00 30.00           C  
ATOM    151  CG  LEU A   9       6.391  10.361  22.287  1.00 30.00           C  
ATOM    152  CD1 LEU A   9       6.058   9.120  23.094  1.00 30.00           C  
ATOM    153  CD2 LEU A   9       6.519   9.952  20.768  1.00 30.00           C  
ATOM    154  H   LEU A   9       7.033  13.317  22.846  1.00110.00           H  
ATOM    155  HA  LEU A   9       5.399  12.479  20.571  1.00110.00           H  
ATOM    156  HB2 LEU A   9       5.442  11.780  23.571  1.00110.00           H  
ATOM    157  HB3 LEU A   9       4.402  11.056  22.391  1.00110.00           H  
ATOM    158  HG  LEU A   9       7.372  10.713  22.608  1.00110.00           H  
ATOM    159 HD11 LEU A   9       5.979   8.211  22.500  1.00110.00           H  
ATOM    160 HD12 LEU A   9       6.839   8.933  23.831  1.00110.00           H  
ATOM    161 HD13 LEU A   9       5.127   9.225  23.651  1.00110.00           H  
ATOM    162 HD21 LEU A   9       7.327  10.515  20.301  1.00110.00           H  
ATOM    163 HD22 LEU A   9       6.748   8.897  20.621  1.00110.00           H  
ATOM    164 HD23 LEU A   9       5.600  10.163  20.220  1.00110.00           H  
ATOM    165  N   LEU A  10       3.067  13.515  21.275  1.00 30.00           N  
ATOM    166  CA  LEU A  10       1.720  13.947  21.705  1.00 30.00           C  
ATOM    167  C   LEU A  10       0.865  12.710  22.058  1.00 30.00           C  
ATOM    168  O   LEU A  10       1.469  11.656  22.449  1.00 30.00           O  
ATOM    169  CB  LEU A  10       1.053  14.859  20.641  1.00 30.00           C  
ATOM    170  CG  LEU A  10       1.954  16.089  20.205  1.00 30.00           C  
ATOM    171  CD1 LEU A  10       1.331  16.889  19.065  1.00 30.00           C  
ATOM    172  CD2 LEU A  10       2.394  16.926  21.371  1.00 30.00           C  
ATOM    173  H   LEU A  10       3.057  12.907  20.463  1.00110.00           H  
ATOM    174  HA  LEU A  10       1.800  14.509  22.635  1.00110.00           H  
ATOM    175  HB2 LEU A  10       0.820  14.267  19.755  1.00110.00           H  
ATOM    176  HB3 LEU A  10       0.102  15.240  21.018  1.00110.00           H  
ATOM    177  HG  LEU A  10       2.868  15.674  19.778  1.00110.00           H  
ATOM    178 HD11 LEU A  10       1.331  17.964  19.240  1.00110.00           H  
ATOM    179 HD12 LEU A  10       1.859  16.713  18.127  1.00110.00           H  
ATOM    180 HD13 LEU A  10       0.294  16.597  18.897  1.00110.00           H  
ATOM    181 HD21 LEU A  10       1.765  16.774  22.247  1.00110.00           H  
ATOM    182 HD22 LEU A  10       3.418  16.684  21.657  1.00110.00           H  
ATOM    183 HD23 LEU A  10       2.377  17.994  21.156  1.00110.00           H  
ATOM    184  N   LYS A  11      -0.434  12.740  21.809  1.00 30.00           N  
ATOM    185  CA  LYS A  11      -1.225  11.610  21.994  1.00 30.00           C  
ATOM    186  C   LYS A  11      -0.940  10.523  20.910  1.00 30.00           C  
ATOM    187  O   LYS A  11      -0.562  10.771  19.795  1.00 30.00           O  
ATOM    188  CB  LYS A  11      -2.652  12.169  21.871  1.00 30.00           C  
ATOM    189  CG  LYS A  11      -3.058  13.010  20.620  1.00 30.00           C  
ATOM    190  CD  LYS A  11      -4.473  13.648  20.657  1.00 30.00           C  
ATOM    191  CE  LYS A  11      -4.810  14.586  19.572  1.00 30.00           C  
ATOM    192  NZ  LYS A  11      -6.122  15.319  19.753  1.00 30.00           N1+
ATOM    193  H   LYS A  11      -0.879  13.569  21.444  1.00110.00           H  
ATOM    194  HA  LYS A  11      -1.079  11.198  22.996  1.00110.00           H  
ATOM    195  HB2 LYS A  11      -3.357  11.342  21.970  1.00110.00           H  
ATOM    196  HB3 LYS A  11      -2.834  12.792  22.749  1.00110.00           H  
ATOM    197  HG2 LYS A  11      -2.339  13.815  20.467  1.00110.00           H  
ATOM    198  HG3 LYS A  11      -2.982  12.381  19.732  1.00110.00           H  
ATOM    199  HD2 LYS A  11      -5.207  12.841  20.668  1.00110.00           H  
ATOM    200  HD3 LYS A  11      -4.585  14.155  21.617  1.00110.00           H  
ATOM    201  HE2 LYS A  11      -4.027  15.340  19.487  1.00110.00           H  
ATOM    202  HE3 LYS A  11      -4.834  14.055  18.619  1.00110.00           H  
ATOM    203  HZ1 LYS A  11      -6.097  15.854  20.609  1.00110.00           H  
ATOM    204  HZ2 LYS A  11      -6.271  15.943  18.972  1.00110.00           H  
ATOM    205  HZ3 LYS A  11      -6.879  14.651  19.796  1.00110.00           H  
ATOM    206  N   GLU A  12      -1.209   9.282  21.337  1.00 30.00           N  
ATOM    207  CA  GLU A  12      -1.459   8.114  20.541  1.00 30.00           C  
ATOM    208  C   GLU A  12      -2.695   8.137  19.627  1.00 30.00           C  
ATOM    209  O   GLU A  12      -3.726   8.491  20.068  1.00 30.00           O  
ATOM    210  CB  GLU A  12      -1.657   6.961  21.584  1.00 30.00           C  
ATOM    211  CG  GLU A  12      -0.531   6.778  22.646  1.00 30.00           C  
ATOM    212  CD  GLU A  12      -0.918   5.728  23.691  1.00 30.00           C  
ATOM    213  OE1 GLU A  12       0.067   5.309  24.372  1.00 30.00           O  
ATOM    214  OE2 GLU A  12      -2.098   5.420  23.988  1.00 30.00           O1-
ATOM    215  H   GLU A  12      -1.470   9.170  22.306  1.00110.00           H  
ATOM    216  HA  GLU A  12      -0.569   7.904  19.950  1.00110.00           H  
ATOM    217  HB2 GLU A  12      -2.607   7.133  22.095  1.00110.00           H  
ATOM    218  HB3 GLU A  12      -1.780   6.019  21.046  1.00110.00           H  
ATOM    219  HG2 GLU A  12       0.396   6.489  22.147  1.00110.00           H  
ATOM    220  HG3 GLU A  12      -0.326   7.708  23.178  1.00110.00           H  
ATOM    221  N   LEU A  13      -2.479   7.768  18.316  1.00 30.00           N  
ATOM    222  CA  LEU A  13      -3.377   7.952  17.201  1.00 30.00           C  
ATOM    223  C   LEU A  13      -4.376   6.784  17.168  1.00 30.00           C  
ATOM    224  O   LEU A  13      -5.554   6.908  17.049  1.00 30.00           O  
ATOM    225  CB  LEU A  13      -2.691   8.261  15.917  1.00 30.00           C  
ATOM    226  CG  LEU A  13      -1.866   9.598  15.902  1.00 30.00           C  
ATOM    227  CD1 LEU A  13      -1.075   9.622  14.600  1.00 30.00           C  
ATOM    228  CD2 LEU A  13      -2.794  10.838  16.015  1.00 30.00           C  
ATOM    229  H   LEU A  13      -1.562   7.425  18.062  1.00110.00           H  
ATOM    230  HA  LEU A  13      -3.990   8.822  17.439  1.00110.00           H  
ATOM    231  HB2 LEU A  13      -2.030   7.427  15.701  1.00110.00           H  
ATOM    232  HB3 LEU A  13      -3.421   8.286  15.109  1.00110.00           H  
ATOM    233  HG  LEU A  13      -1.163   9.606  16.734  1.00110.00           H  
ATOM    234 HD11 LEU A  13      -1.691   9.355  13.740  1.00110.00           H  
ATOM    235 HD12 LEU A  13      -0.644  10.605  14.411  1.00110.00           H  
ATOM    236 HD13 LEU A  13      -0.241   8.922  14.643  1.00110.00           H  
ATOM    237 HD21 LEU A  13      -2.579  11.586  15.250  1.00110.00           H  
ATOM    238 HD22 LEU A  13      -3.847  10.578  15.913  1.00110.00           H  
ATOM    239 HD23 LEU A  13      -2.667  11.324  16.983  1.00110.00           H  
ATOM    240  N   GLY A  14      -3.784   5.594  17.385  1.00 30.00           N  
ATOM    241  CA  GLY A  14      -4.607   4.364  17.327  1.00 30.00           C  
ATOM    242  C   GLY A  14      -3.700   3.320  16.575  1.00 30.00           C  
ATOM    243  O   GLY A  14      -2.506   3.493  16.316  1.00 30.00           O  
ATOM    244  H   GLY A  14      -2.784   5.508  17.506  1.00110.00           H  
ATOM    245  HA2 GLY A  14      -4.830   4.013  18.335  1.00110.00           H  
ATOM    246  HA3 GLY A  14      -5.545   4.475  16.781  1.00110.00           H  
ATOM    247  N   SER A  15      -4.314   2.194  16.248  1.00 30.00           N  
ATOM    248  CA  SER A  15      -3.770   1.083  15.390  1.00 30.00           C  
ATOM    249  C   SER A  15      -3.408   1.623  13.971  1.00 30.00           C  
ATOM    250  O   SER A  15      -4.307   1.879  13.153  1.00 30.00           O  
ATOM    251  CB  SER A  15      -4.704  -0.270  15.342  1.00 30.00           C  
ATOM    252  OG  SER A  15      -6.131  -0.026  15.171  1.00 30.00           O  
ATOM    253  H   SER A  15      -5.291   2.099  16.492  1.00110.00           H  
ATOM    254  HA  SER A  15      -2.832   0.760  15.834  1.00110.00           H  
ATOM    255  HB2 SER A  15      -4.361  -0.937  14.551  1.00110.00           H  
ATOM    256  HB3 SER A  15      -4.581  -0.818  16.276  1.00110.00           H  
ATOM    257  HG  SER A  15      -6.435   0.601  15.839  1.00110.00           H  
ATOM    258  N   GLY A  16      -2.119   1.799  13.625  1.00 30.00           N  
ATOM    259  CA  GLY A  16      -1.634   2.146  12.245  1.00 30.00           C  
ATOM    260  C   GLY A  16      -0.930   0.845  11.671  1.00 30.00           C  
ATOM    261  O   GLY A  16      -1.443  -0.289  11.949  1.00 30.00           O  
ATOM    262  H   GLY A  16      -1.403   1.572  14.301  1.00110.00           H  
ATOM    263  HA2 GLY A  16      -2.452   2.469  11.623  1.00110.00           H  
ATOM    264  HA3 GLY A  16      -0.923   2.968  12.314  1.00110.00           H  
ATOM    265  N   GLN A  17       0.006   1.104  10.762  1.00 30.00           N  
ATOM    266  CA  GLN A  17       0.636  -0.028  10.008  1.00 30.00           C  
ATOM    267  C   GLN A  17       1.468  -0.861  11.012  1.00 30.00           C  
ATOM    268  O   GLN A  17       2.360  -0.277  11.611  1.00 30.00           O  
ATOM    269  CB  GLN A  17       1.329   0.472   8.819  1.00 30.00           C  
ATOM    270  CG  GLN A  17       0.426   1.099   7.755  1.00 30.00           C  
ATOM    271  CD  GLN A  17       1.211   1.506   6.546  1.00 30.00           C  
ATOM    272  OE1 GLN A  17       2.418   1.227   6.559  1.00 30.00           O  
ATOM    273  NE2 GLN A  17       0.611   2.132   5.534  1.00 30.00           N  
ATOM    274  H   GLN A  17       0.272   2.052  10.524  1.00110.00           H  
ATOM    275  HA  GLN A  17      -0.165  -0.678   9.649  1.00110.00           H  
ATOM    276  HB2 GLN A  17       2.091   1.187   9.128  1.00110.00           H  
ATOM    277  HB3 GLN A  17       1.864  -0.376   8.385  1.00110.00           H  
ATOM    278  HG2 GLN A  17      -0.345   0.392   7.446  1.00110.00           H  
ATOM    279  HG3 GLN A  17      -0.085   1.975   8.153  1.00110.00           H  
ATOM    280 HE21 GLN A  17       1.125   2.393   4.706  1.00110.00           H  
ATOM    281 HE22 GLN A  17      -0.372   2.368   5.604  1.00110.00           H  
ATOM    282  N   PHE A  18       1.047  -2.115  11.347  1.00 30.00           N  
ATOM    283  CA  PHE A  18       1.705  -3.033  12.329  1.00 30.00           C  
ATOM    284  C   PHE A  18       1.832  -2.394  13.733  1.00 30.00           C  
ATOM    285  O   PHE A  18       2.784  -1.720  14.084  1.00 30.00           O  
ATOM    286  CB  PHE A  18       3.159  -3.529  11.844  1.00 30.00           C  
ATOM    287  CG  PHE A  18       3.095  -4.615  10.870  1.00 30.00           C  
ATOM    288  CD1 PHE A  18       2.944  -5.975  11.226  1.00 30.00           C  
ATOM    289  CD2 PHE A  18       3.002  -4.334   9.470  1.00 30.00           C  
ATOM    290  CE1 PHE A  18       2.803  -6.949  10.255  1.00 30.00           C  
ATOM    291  CE2 PHE A  18       2.749  -5.275   8.563  1.00 30.00           C  
ATOM    292  CZ  PHE A  18       2.660  -6.585   8.913  1.00 30.00           C  
ATOM    293  H   PHE A  18       0.233  -2.492  10.883  1.00110.00           H  
ATOM    294  HA  PHE A  18       1.064  -3.911  12.428  1.00110.00           H  
ATOM    295  HB2 PHE A  18       3.732  -2.701  11.426  1.00110.00           H  
ATOM    296  HB3 PHE A  18       3.738  -3.891  12.695  1.00110.00           H  
ATOM    297  HD1 PHE A  18       2.970  -6.264  12.267  1.00110.00           H  
ATOM    298  HD2 PHE A  18       3.070  -3.308   9.138  1.00110.00           H  
ATOM    299  HE1 PHE A  18       2.715  -7.983  10.546  1.00110.00           H  
ATOM    300  HE2 PHE A  18       2.649  -4.991   7.525  1.00110.00           H  
ATOM    301  HZ  PHE A  18       2.487  -7.371   8.207  1.00110.00           H  
ATOM    302  N   GLY A  19       0.702  -2.554  14.477  1.00 30.00           N  
ATOM    303  CA  GLY A  19       0.636  -2.156  15.862  1.00 30.00           C  
ATOM    304  C   GLY A  19       0.230  -0.685  15.927  1.00 30.00           C  
ATOM    305  O   GLY A  19      -0.074  -0.055  14.919  1.00 30.00           O  
ATOM    306  H   GLY A  19      -0.094  -3.043  14.093  1.00110.00           H  
ATOM    307  HA2 GLY A  19      -0.117  -2.758  16.371  1.00110.00           H  
ATOM    308  HA3 GLY A  19       1.585  -2.313  16.378  1.00110.00           H  
ATOM    309  N   VAL A  20       0.252   0.012  17.097  1.00 30.00           N  
ATOM    310  CA  VAL A  20      -0.219   1.325  17.468  1.00 30.00           C  
ATOM    311  C   VAL A  20       0.774   2.333  16.929  1.00 30.00           C  
ATOM    312  O   VAL A  20       2.015   2.230  17.146  1.00 30.00           O  
ATOM    313  CB  VAL A  20      -0.465   1.465  18.985  1.00 30.00           C  
ATOM    314  CG1 VAL A  20      -0.797   2.861  19.491  1.00 30.00           C  
ATOM    315  CG2 VAL A  20      -1.618   0.540  19.452  1.00 30.00           C  
ATOM    316  H   VAL A  20       0.584  -0.504  17.898  1.00110.00           H  
ATOM    317  HA  VAL A  20      -1.167   1.475  16.964  1.00110.00           H  
ATOM    318  HB  VAL A  20       0.440   1.145  19.503  1.00110.00           H  
ATOM    319 HG11 VAL A  20      -1.678   3.267  18.994  1.00110.00           H  
ATOM    320 HG12 VAL A  20      -0.994   2.863  20.564  1.00110.00           H  
ATOM    321 HG13 VAL A  20       0.024   3.558  19.325  1.00110.00           H  
ATOM    322 HG21 VAL A  20      -1.406  -0.506  19.229  1.00110.00           H  
ATOM    323 HG22 VAL A  20      -1.778   0.612  20.529  1.00110.00           H  
ATOM    324 HG23 VAL A  20      -2.557   0.799  18.960  1.00110.00           H  
ATOM    325  N   VAL A  21       0.263   3.333  16.160  1.00 30.00           N  
ATOM    326  CA  VAL A  21       1.078   4.510  15.794  1.00 30.00           C  
ATOM    327  C   VAL A  21       0.793   5.682  16.770  1.00 30.00           C  
ATOM    328  O   VAL A  21      -0.322   5.764  17.329  1.00 30.00           O  
ATOM    329  CB  VAL A  21       0.728   4.877  14.279  1.00 30.00           C  
ATOM    330  CG1 VAL A  21      -0.652   5.493  14.040  1.00 30.00           C  
ATOM    331  CG2 VAL A  21       1.768   5.837  13.724  1.00 30.00           C  
ATOM    332  H   VAL A  21      -0.736   3.401  16.004  1.00110.00           H  
ATOM    333  HA  VAL A  21       2.144   4.282  15.843  1.00110.00           H  
ATOM    334  HB  VAL A  21       0.778   3.958  13.697  1.00110.00           H  
ATOM    335 HG11 VAL A  21      -1.445   4.945  14.542  1.00110.00           H  
ATOM    336 HG12 VAL A  21      -0.675   6.527  14.372  1.00110.00           H  
ATOM    337 HG13 VAL A  21      -0.891   5.500  12.976  1.00110.00           H  
ATOM    338 HG21 VAL A  21       1.568   6.061  12.676  1.00110.00           H  
ATOM    339 HG22 VAL A  21       1.794   6.788  14.255  1.00110.00           H  
ATOM    340 HG23 VAL A  21       2.764   5.396  13.764  1.00110.00           H  
ATOM    341  N   GLN A  22       1.780   6.579  16.961  1.00 30.00           N  
ATOM    342  CA  GLN A  22       1.699   7.787  17.789  1.00 30.00           C  
ATOM    343  C   GLN A  22       2.057   9.080  17.037  1.00 30.00           C  
ATOM    344  O   GLN A  22       2.841   8.989  16.082  1.00 30.00           O  
ATOM    345  CB  GLN A  22       2.322   7.482  19.126  1.00 30.00           C  
ATOM    346  CG  GLN A  22       2.468   8.682  20.077  1.00110.00           C  
ATOM    347  CD  GLN A  22       2.964   8.344  21.457  1.00110.00           C  
ATOM    348  OE1 GLN A  22       3.680   7.427  21.726  1.00110.00           O  
ATOM    349  NE2 GLN A  22       2.532   9.048  22.483  1.00110.00           N  
ATOM    350  H   GLN A  22       2.654   6.459  16.463  1.00110.00           H  
ATOM    351  HA  GLN A  22       0.642   7.942  18.007  1.00110.00           H  
ATOM    352  HB2 GLN A  22       1.724   6.715  19.622  1.00110.00           H  
ATOM    353  HB3 GLN A  22       3.307   7.038  18.971  1.00110.00           H  
ATOM    354  HG2 GLN A  22       3.171   9.400  19.655  1.00110.00           H  
ATOM    355  HG3 GLN A  22       1.514   9.195  20.166  1.00110.00           H  
ATOM    356 HE21 GLN A  22       2.821   8.799  23.417  1.00110.00           H  
ATOM    357 HE22 GLN A  22       1.937   9.858  22.348  1.00110.00           H  
ATOM    358  N   LEU A  23       1.416  10.210  17.404  1.00 30.00           N  
ATOM    359  CA  LEU A  23       1.780  11.535  16.914  1.00 30.00           C  
ATOM    360  C   LEU A  23       2.956  12.051  17.774  1.00 30.00           C  
ATOM    361  O   LEU A  23       2.934  11.966  19.013  1.00 30.00           O  
ATOM    362  CB  LEU A  23       0.560  12.495  16.925  1.00 30.00           C  
ATOM    363  CG  LEU A  23       0.707  13.947  16.609  1.00 30.00           C  
ATOM    364  CD1 LEU A  23       1.247  14.038  15.188  1.00 30.00           C  
ATOM    365  CD2 LEU A  23      -0.595  14.679  16.673  1.00 30.00           C  
ATOM    366  H   LEU A  23       0.750  10.190  18.165  1.00110.00           H  
ATOM    367  HA  LEU A  23       2.120  11.433  15.882  1.00110.00           H  
ATOM    368  HB2 LEU A  23      -0.197  12.074  16.264  1.00110.00           H  
ATOM    369  HB3 LEU A  23       0.119  12.440  17.920  1.00110.00           H  
ATOM    370  HG  LEU A  23       1.408  14.413  17.301  1.00110.00           H  
ATOM    371 HD11 LEU A  23       0.674  14.736  14.575  1.00110.00           H  
ATOM    372 HD12 LEU A  23       2.266  14.405  15.175  1.00110.00           H  
ATOM    373 HD13 LEU A  23       1.237  13.094  14.644  1.00110.00           H  
ATOM    374 HD21 LEU A  23      -0.451  15.749  16.513  1.00110.00           H  
ATOM    375 HD22 LEU A  23      -1.300  14.321  15.920  1.00110.00           H  
ATOM    376 HD23 LEU A  23      -1.067  14.558  17.649  1.00110.00           H  
ATOM    377  N   GLY A  24       3.866  12.732  17.057  1.00 30.00           N  
ATOM    378  CA  GLY A  24       4.869  13.610  17.748  1.00 30.00           C  
ATOM    379  C   GLY A  24       5.084  14.913  16.937  1.00 30.00           C  
ATOM    380  O   GLY A  24       4.470  15.036  15.885  1.00 30.00           O  
ATOM    381  H   GLY A  24       3.805  12.786  16.046  1.00110.00           H  
ATOM    382  HA2 GLY A  24       4.541  13.887  18.750  1.00110.00           H  
ATOM    383  HA3 GLY A  24       5.815  13.075  17.839  1.00110.00           H  
ATOM    384  N   LYS A  25       5.797  15.854  17.527  1.00 30.00           N  
ATOM    385  CA  LYS A  25       6.210  17.077  16.904  1.00 30.00           C  
ATOM    386  C   LYS A  25       7.734  16.965  16.718  1.00 30.00           C  
ATOM    387  O   LYS A  25       8.400  16.694  17.748  1.00 30.00           O  
ATOM    388  CB  LYS A  25       5.887  18.253  17.799  1.00 30.00           C  
ATOM    389  CG  LYS A  25       4.444  18.702  17.838  1.00 30.00           C  
ATOM    390  CD  LYS A  25       3.872  19.311  16.498  1.00 30.00           C  
ATOM    391  CE  LYS A  25       2.409  19.818  16.544  1.00 30.00           C  
ATOM    392  NZ  LYS A  25       2.113  20.975  15.667  1.00 30.00           N1+
ATOM    393  H   LYS A  25       6.212  15.661  18.429  1.00110.00           H  
ATOM    394  HA  LYS A  25       5.743  17.212  15.929  1.00110.00           H  
ATOM    395  HB2 LYS A  25       6.228  18.049  18.815  1.00110.00           H  
ATOM    396  HB3 LYS A  25       6.468  19.118  17.470  1.00110.00           H  
ATOM    397  HG2 LYS A  25       3.826  17.858  18.140  1.00110.00           H  
ATOM    398  HG3 LYS A  25       4.336  19.443  18.631  1.00110.00           H  
ATOM    399  HD2 LYS A  25       4.530  20.140  16.246  1.00110.00           H  
ATOM    400  HD3 LYS A  25       3.966  18.592  15.685  1.00110.00           H  
ATOM    401  HE2 LYS A  25       1.703  19.004  16.417  1.00110.00           H  
ATOM    402  HE3 LYS A  25       2.224  20.186  17.553  1.00110.00           H  
ATOM    403  HZ1 LYS A  25       1.168  21.292  15.829  1.00110.00           H  
ATOM    404  HZ2 LYS A  25       2.766  21.724  15.848  1.00110.00           H  
ATOM    405  HZ3 LYS A  25       2.198  20.679  14.702  1.00110.00           H  
ATOM    406  N   TRP A  26       8.270  17.113  15.469  1.00 30.00           N  
ATOM    407  CA  TRP A  26       9.712  17.118  15.247  1.00 30.00           C  
ATOM    408  C   TRP A  26      10.084  18.611  15.275  1.00 30.00           C  
ATOM    409  O   TRP A  26       9.513  19.352  14.478  1.00 30.00           O  
ATOM    410  CB  TRP A  26      10.093  16.462  13.868  1.00 30.00           C  
ATOM    411  CG  TRP A  26      11.491  16.305  13.429  1.00 30.00           C  
ATOM    412  CD1 TRP A  26      12.596  16.024  14.220  1.00 30.00           C  
ATOM    413  CD2 TRP A  26      12.067  16.580  12.065  1.00 30.00           C  
ATOM    414  NE1 TRP A  26      13.671  16.203  13.452  1.00 30.00           N  
ATOM    415  CE3 TRP A  26      11.524  16.868  10.731  1.00 30.00           C  
ATOM    416  CE2 TRP A  26      13.480  16.389  12.084  1.00 30.00           C  
ATOM    417  CZ3 TRP A  26      12.427  16.992   9.638  1.00 30.00           C  
ATOM    418  CZ2 TRP A  26      14.350  16.500  10.968  1.00 30.00           C  
ATOM    419  CH2 TRP A  26      13.867  16.816   9.683  1.00 30.00           C  
ATOM    420  H   TRP A  26       7.674  17.297  14.669  1.00110.00           H  
ATOM    421  HA  TRP A  26      10.238  16.587  16.042  1.00110.00           H  
ATOM    422  HB2 TRP A  26       9.689  15.452  13.868  1.00110.00           H  
ATOM    423  HB3 TRP A  26       9.562  16.971  13.070  1.00110.00           H  
ATOM    424  HD1 TRP A  26      12.578  15.831  15.283  1.00110.00           H  
ATOM    425  HE1 TRP A  26      14.598  16.126  13.863  1.00110.00           H  
ATOM    426  HE3 TRP A  26      10.461  16.991  10.584  1.00110.00           H  
ATOM    427  HZ3 TRP A  26      11.995  17.225   8.676  1.00110.00           H  
ATOM    428  HZ2 TRP A  26      15.411  16.361  11.114  1.00110.00           H  
ATOM    429  HH2 TRP A  26      14.504  16.914   8.816  1.00110.00           H  
ATOM    430  N   LYS A  27      10.967  19.062  16.183  1.00 30.00           N  
ATOM    431  CA  LYS A  27      11.607  20.345  16.377  1.00 30.00           C  
ATOM    432  C   LYS A  27      10.603  21.487  16.723  1.00 30.00           C  
ATOM    433  O   LYS A  27      10.780  22.613  16.303  1.00 30.00           O  
ATOM    434  CB  LYS A  27      12.548  20.823  15.177  1.00 30.00           C  
ATOM    435  CG  LYS A  27      13.675  19.780  14.946  1.00 30.00           C  
ATOM    436  CD  LYS A  27      14.649  20.175  13.737  1.00 30.00           C  
ATOM    437  CE  LYS A  27      13.993  20.044  12.356  1.00 30.00           C  
ATOM    438  NZ  LYS A  27      14.953  20.366  11.305  1.00 30.00           N1+
ATOM    439  H   LYS A  27      11.313  18.368  16.835  1.00110.00           H  
ATOM    440  HA  LYS A  27      12.236  20.227  17.260  1.00110.00           H  
ATOM    441  HB2 LYS A  27      11.955  20.948  14.271  1.00110.00           H  
ATOM    442  HB3 LYS A  27      13.006  21.788  15.398  1.00110.00           H  
ATOM    443  HG2 LYS A  27      14.263  19.687  15.859  1.00110.00           H  
ATOM    444  HG3 LYS A  27      13.248  18.797  14.751  1.00110.00           H  
ATOM    445  HD2 LYS A  27      15.003  21.196  13.889  1.00110.00           H  
ATOM    446  HD3 LYS A  27      15.534  19.538  13.789  1.00110.00           H  
ATOM    447  HE2 LYS A  27      13.616  19.038  12.203  1.00110.00           H  
ATOM    448  HE3 LYS A  27      13.142  20.720  12.268  1.00110.00           H  
ATOM    449  HZ1 LYS A  27      15.283  21.313  11.425  1.00110.00           H  
ATOM    450  HZ2 LYS A  27      15.735  19.729  11.360  1.00110.00           H  
ATOM    451  HZ3 LYS A  27      14.509  20.275  10.403  1.00110.00           H  
ATOM    452  N   GLY A  28       9.599  21.165  17.563  1.00 30.00           N  
ATOM    453  CA  GLY A  28       8.518  22.105  18.053  1.00 30.00           C  
ATOM    454  C   GLY A  28       7.462  22.323  16.891  1.00 30.00           C  
ATOM    455  O   GLY A  28       6.492  23.061  17.130  1.00 30.00           O  
ATOM    456  H   GLY A  28       9.543  20.212  17.893  1.00110.00           H  
ATOM    457  HA2 GLY A  28       8.022  21.669  18.920  1.00110.00           H  
ATOM    458  HA3 GLY A  28       8.946  23.061  18.355  1.00110.00           H  
ATOM    459  N   GLN A  29       7.722  21.855  15.599  1.00 30.00           N  
ATOM    460  CA  GLN A  29       6.951  22.248  14.409  1.00 30.00           C  
ATOM    461  C   GLN A  29       6.223  21.072  13.770  1.00 30.00           C  
ATOM    462  O   GLN A  29       4.994  20.973  13.972  1.00 30.00           O  
ATOM    463  CB  GLN A  29       7.830  23.063  13.389  1.00 30.00           C  
ATOM    464  CG  GLN A  29       8.014  24.574  13.759  1.00 30.00           C  
ATOM    465  CD  GLN A  29       6.632  25.335  13.790  1.00 30.00           C  
ATOM    466  OE1 GLN A  29       5.947  25.649  12.768  1.00 30.00           O  
ATOM    467  NE2 GLN A  29       6.163  25.701  14.985  1.00 30.00           N  
ATOM    468  H   GLN A  29       8.539  21.284  15.433  1.00110.00           H  
ATOM    469  HA  GLN A  29       6.137  22.897  14.725  1.00110.00           H  
ATOM    470  HB2 GLN A  29       8.811  22.595  13.301  1.00110.00           H  
ATOM    471  HB3 GLN A  29       7.388  23.011  12.392  1.00110.00           H  
ATOM    472  HG2 GLN A  29       8.513  24.666  14.724  1.00110.00           H  
ATOM    473  HG3 GLN A  29       8.659  25.058  13.025  1.00110.00           H  
ATOM    474 HE21 GLN A  29       5.292  26.209  15.051  1.00110.00           H  
ATOM    475 HE22 GLN A  29       6.662  25.459  15.830  1.00110.00           H  
ATOM    476  N   TYR A  30       7.010  20.212  13.038  1.00 30.00           N  
ATOM    477  CA  TYR A  30       6.605  19.308  12.058  1.00 30.00           C  
ATOM    478  C   TYR A  30       5.808  18.208  12.738  1.00 30.00           C  
ATOM    479  O   TYR A  30       6.401  17.403  13.459  1.00 30.00           O  
ATOM    480  CB  TYR A  30       7.769  18.806  11.148  1.00 30.00           C  
ATOM    481  CG  TYR A  30       8.476  19.993  10.625  1.00 30.00           C  
ATOM    482  CD1 TYR A  30       9.585  20.536  11.253  1.00 30.00           C  
ATOM    483  CD2 TYR A  30       8.088  20.661   9.422  1.00 30.00           C  
ATOM    484  CE1 TYR A  30      10.265  21.687  10.793  1.00 30.00           C  
ATOM    485  CE2 TYR A  30       8.623  21.898   9.055  1.00 30.00           C  
ATOM    486  CZ  TYR A  30       9.779  22.399   9.685  1.00 30.00           C  
ATOM    487  OH  TYR A  30      10.350  23.528   9.340  1.00 30.00           O  
ATOM    488  H   TYR A  30       8.009  20.362  13.062  1.00110.00           H  
ATOM    489  HA  TYR A  30       5.916  19.850  11.406  1.00110.00           H  
ATOM    490  HB2 TYR A  30       8.466  18.190  11.709  1.00110.00           H  
ATOM    491  HB3 TYR A  30       7.390  18.194  10.329  1.00110.00           H  
ATOM    492  HD1 TYR A  30       9.970  20.050  12.135  1.00110.00           H  
ATOM    493  HD2 TYR A  30       7.245  20.279   8.866  1.00110.00           H  
ATOM    494  HE1 TYR A  30      11.129  22.049  11.332  1.00110.00           H  
ATOM    495  HE2 TYR A  30       8.207  22.421   8.207  1.00110.00           H  
ATOM    496  HH  TYR A  30       9.917  23.960   8.600  1.00110.00           H  
ATOM    497  N   ASP A  31       4.510  18.097  12.420  1.00 30.00           N  
ATOM    498  CA  ASP A  31       3.668  16.962  12.797  1.00 30.00           C  
ATOM    499  C   ASP A  31       4.122  15.717  12.081  1.00 30.00           C  
ATOM    500  O   ASP A  31       4.179  15.599  10.879  1.00 30.00           O  
ATOM    501  CB  ASP A  31       2.240  17.125  12.613  1.00 30.00           C  
ATOM    502  CG  ASP A  31       1.461  18.279  13.275  1.00 30.00           C  
ATOM    503  OD1 ASP A  31       0.789  18.023  14.301  1.00 30.00           O  
ATOM    504  OD2 ASP A  31       1.686  19.432  12.846  1.00 30.00           O1-
ATOM    505  H   ASP A  31       4.075  18.789  11.826  1.00110.00           H  
ATOM    506  HA  ASP A  31       3.811  16.819  13.871  1.00110.00           H  
ATOM    507  HB2 ASP A  31       2.046  17.240  11.544  1.00110.00           H  
ATOM    508  HB3 ASP A  31       1.736  16.198  12.897  1.00110.00           H  
ATOM    509  N   VAL A  32       4.761  14.842  12.866  1.00 30.00           N  
ATOM    510  CA  VAL A  32       5.258  13.539  12.535  1.00 30.00           C  
ATOM    511  C   VAL A  32       4.543  12.313  13.122  1.00 30.00           C  
ATOM    512  O   VAL A  32       4.059  12.476  14.242  1.00 30.00           O  
ATOM    513  CB  VAL A  32       6.744  13.409  12.742  1.00 30.00           C  
ATOM    514  CG1 VAL A  32       7.480  14.323  11.659  1.00 30.00           C  
ATOM    515  CG2 VAL A  32       7.336  13.782  14.106  1.00 30.00           C  
ATOM    516  H   VAL A  32       4.798  15.048  13.856  1.00110.00           H  
ATOM    517  HA  VAL A  32       5.100  13.404  11.464  1.00110.00           H  
ATOM    518  HB  VAL A  32       7.033  12.382  12.522  1.00110.00           H  
ATOM    519 HG11 VAL A  32       7.148  14.085  10.648  1.00110.00           H  
ATOM    520 HG12 VAL A  32       7.292  15.383  11.825  1.00110.00           H  
ATOM    521 HG13 VAL A  32       8.560  14.174  11.689  1.00110.00           H  
ATOM    522 HG21 VAL A  32       8.411  13.622  14.136  1.00110.00           H  
ATOM    523 HG22 VAL A  32       7.143  14.825  14.352  1.00110.00           H  
ATOM    524 HG23 VAL A  32       6.898  13.173  14.897  1.00110.00           H  
ATOM    525  N   ALA A  33       4.607  11.125  12.430  1.00 30.00           N  
ATOM    526  CA  ALA A  33       4.107   9.863  12.870  1.00 30.00           C  
ATOM    527  C   ALA A  33       5.302   9.134  13.491  1.00 30.00           C  
ATOM    528  O   ALA A  33       6.409   9.148  12.929  1.00 30.00           O  
ATOM    529  CB  ALA A  33       3.739   9.050  11.651  1.00 30.00           C  
ATOM    530  H   ALA A  33       5.109  11.099  11.551  1.00110.00           H  
ATOM    531  HA  ALA A  33       3.265   9.965  13.557  1.00110.00           H  
ATOM    532  HB1 ALA A  33       4.570   8.922  10.958  1.00110.00           H  
ATOM    533  HB2 ALA A  33       3.386   8.055  11.929  1.00110.00           H  
ATOM    534  HB3 ALA A  33       2.928   9.528  11.102  1.00110.00           H  
ATOM    535  N   VAL A  34       5.135   8.761  14.766  1.00 30.00           N  
ATOM    536  CA  VAL A  34       6.164   7.998  15.466  1.00 30.00           C  
ATOM    537  C   VAL A  34       5.626   6.546  15.487  1.00 30.00           C  
ATOM    538  O   VAL A  34       4.380   6.330  15.598  1.00 30.00           O  
ATOM    539  CB  VAL A  34       6.337   8.472  16.932  1.00 30.00           C  
ATOM    540  CG1 VAL A  34       7.536   7.777  17.585  1.00 30.00           C  
ATOM    541  CG2 VAL A  34       6.481   9.988  17.087  1.00 30.00           C  
ATOM    542  H   VAL A  34       4.239   8.866  15.232  1.00110.00           H  
ATOM    543  HA  VAL A  34       7.131   8.034  14.961  1.00110.00           H  
ATOM    544  HB  VAL A  34       5.450   8.196  17.506  1.00110.00           H  
ATOM    545 HG11 VAL A  34       7.364   6.712  17.737  1.00110.00           H  
ATOM    546 HG12 VAL A  34       8.436   7.888  16.982  1.00110.00           H  
ATOM    547 HG13 VAL A  34       7.752   8.195  18.568  1.00110.00           H  
ATOM    548 HG21 VAL A  34       6.671  10.283  18.114  1.00110.00           H  
ATOM    549 HG22 VAL A  34       7.305  10.365  16.480  1.00110.00           H  
ATOM    550 HG23 VAL A  34       5.576  10.505  16.768  1.00110.00           H  
ATOM    551  N   LYS A  35       6.592   5.626  15.377  1.00 30.00           N  
ATOM    552  CA  LYS A  35       6.431   4.121  15.628  1.00 30.00           C  
ATOM    553  C   LYS A  35       7.510   3.786  16.684  1.00 30.00           C  
ATOM    554  O   LYS A  35       8.704   3.945  16.343  1.00 30.00           O  
ATOM    555  CB  LYS A  35       6.779   3.281  14.355  1.00 30.00           C  
ATOM    556  CG  LYS A  35       6.949   1.738  14.561  1.00 30.00           C  
ATOM    557  CD  LYS A  35       5.731   1.045  15.182  1.00 30.00           C  
ATOM    558  CE  LYS A  35       6.074  -0.440  15.355  1.00 30.00           C  
ATOM    559  NZ  LYS A  35       4.935  -1.011  16.123  1.00 30.00           N1+
ATOM    560  H   LYS A  35       7.545   5.930  15.216  1.00110.00           H  
ATOM    561  HA  LYS A  35       5.430   3.887  15.995  1.00110.00           H  
ATOM    562  HB2 LYS A  35       6.002   3.457  13.610  1.00110.00           H  
ATOM    563  HB3 LYS A  35       7.693   3.664  13.902  1.00110.00           H  
ATOM    564  HG2 LYS A  35       7.149   1.289  13.587  1.00110.00           H  
ATOM    565  HG3 LYS A  35       7.841   1.534  15.155  1.00110.00           H  
ATOM    566  HD2 LYS A  35       5.491   1.507  16.141  1.00110.00           H  
ATOM    567  HD3 LYS A  35       4.862   1.173  14.535  1.00110.00           H  
ATOM    568  HE2 LYS A  35       6.179  -0.947  14.394  1.00110.00           H  
ATOM    569  HE3 LYS A  35       6.996  -0.581  15.919  1.00110.00           H  
ATOM    570  HZ1 LYS A  35       4.087  -0.919  15.578  1.00110.00           H  
ATOM    571  HZ2 LYS A  35       4.835  -0.515  16.997  1.00110.00           H  
ATOM    572  HZ3 LYS A  35       5.108  -1.989  16.304  1.00110.00           H  
ATOM    573  N   MET A  36       7.065   3.514  17.918  1.00 30.00           N  
ATOM    574  CA  MET A  36       7.737   2.904  19.020  1.00 30.00           C  
ATOM    575  C   MET A  36       8.231   1.470  18.545  1.00 30.00           C  
ATOM    576  O   MET A  36       7.388   0.607  18.349  1.00 30.00           O  
ATOM    577  CB  MET A  36       7.065   3.009  20.413  1.00 30.00           C  
ATOM    578  CG  MET A  36       7.881   2.577  21.624  1.00 30.00           C  
ATOM    579  SD  MET A  36       7.161   2.707  23.281  1.00 30.00           S  
ATOM    580  CE  MET A  36       6.773   4.527  23.094  1.00 30.00           C  
ATOM    581  H   MET A  36       6.066   3.573  18.054  1.00110.00           H  
ATOM    582  HA  MET A  36       8.649   3.494  19.123  1.00110.00           H  
ATOM    583  HB2 MET A  36       6.769   4.050  20.526  1.00110.00           H  
ATOM    584  HB3 MET A  36       6.134   2.441  20.398  1.00110.00           H  
ATOM    585  HG2 MET A  36       8.176   1.535  21.496  1.00110.00           H  
ATOM    586  HG3 MET A  36       8.815   3.141  21.634  1.00110.00           H  
ATOM    587  HE1 MET A  36       5.899   4.682  22.462  1.00110.00           H  
ATOM    588  HE2 MET A  36       6.546   4.952  24.072  1.00110.00           H  
ATOM    589  HE3 MET A  36       7.621   5.073  22.679  1.00110.00           H  
ATOM    590  N   ILE A  37       9.594   1.162  18.558  1.00 30.00           N  
ATOM    591  CA  ILE A  37      10.246  -0.141  18.603  1.00 30.00           C  
ATOM    592  C   ILE A  37      10.706  -0.242  20.119  1.00 30.00           C  
ATOM    593  O   ILE A  37      11.751   0.299  20.547  1.00 30.00           O  
ATOM    594  CB  ILE A  37      11.414  -0.191  17.574  1.00 30.00           C  
ATOM    595  CG1 ILE A  37      11.018  -0.248  16.118  1.00 30.00           C  
ATOM    596  CG2 ILE A  37      12.447  -1.257  17.890  1.00 30.00           C  
ATOM    597  CD1 ILE A  37      10.374  -1.545  15.596  1.00 30.00           C  
ATOM    598  H   ILE A  37      10.234   1.933  18.718  1.00110.00           H  
ATOM    599  HA  ILE A  37       9.527  -0.934  18.393  1.00110.00           H  
ATOM    600  HB  ILE A  37      11.926   0.764  17.656  1.00110.00           H  
ATOM    601 HG12 ILE A  37      10.341   0.580  15.906  1.00110.00           H  
ATOM    602 HG13 ILE A  37      11.907  -0.051  15.520  1.00110.00           H  
ATOM    603 HG21 ILE A  37      11.989  -2.243  17.879  1.00110.00           H  
ATOM    604 HG22 ILE A  37      13.242  -1.263  17.143  1.00110.00           H  
ATOM    605 HG23 ILE A  37      12.943  -1.129  18.851  1.00110.00           H  
ATOM    606 HD11 ILE A  37       9.921  -1.383  14.617  1.00110.00           H  
ATOM    607 HD12 ILE A  37      11.115  -2.337  15.488  1.00110.00           H  
ATOM    608 HD13 ILE A  37       9.592  -1.905  16.264  1.00110.00           H  
ATOM    609  N   LYS A  38      10.102  -1.096  20.888  1.00 30.00           N  
ATOM    610  CA  LYS A  38      10.418  -1.478  22.252  1.00 30.00           C  
ATOM    611  C   LYS A  38      11.694  -2.274  22.326  1.00 30.00           C  
ATOM    612  O   LYS A  38      12.032  -3.010  21.317  1.00 30.00           O  
ATOM    613  CB  LYS A  38       9.233  -2.259  22.871  1.00 30.00           C  
ATOM    614  CG  LYS A  38       8.862  -3.607  22.226  1.00 30.00           C  
ATOM    615  CD  LYS A  38       7.950  -4.458  23.089  1.00 30.00           C  
ATOM    616  CE  LYS A  38       7.511  -5.669  22.339  1.00 30.00           C  
ATOM    617  NZ  LYS A  38       6.416  -6.387  23.020  1.00 30.00           N1+
ATOM    618  H   LYS A  38       9.315  -1.592  20.496  1.00110.00           H  
ATOM    619  HA  LYS A  38      10.560  -0.562  22.829  1.00110.00           H  
ATOM    620  HB2 LYS A  38       9.473  -2.443  23.919  1.00110.00           H  
ATOM    621  HB3 LYS A  38       8.350  -1.618  22.889  1.00110.00           H  
ATOM    622  HG2 LYS A  38       8.391  -3.411  21.263  1.00110.00           H  
ATOM    623  HG3 LYS A  38       9.757  -4.190  22.008  1.00110.00           H  
ATOM    624  HD2 LYS A  38       8.474  -4.751  24.001  1.00110.00           H  
ATOM    625  HD3 LYS A  38       7.091  -3.860  23.399  1.00110.00           H  
ATOM    626  HE2 LYS A  38       7.146  -5.393  21.349  1.00110.00           H  
ATOM    627  HE3 LYS A  38       8.351  -6.350  22.192  1.00110.00           H  
ATOM    628  HZ1 LYS A  38       6.733  -6.688  23.931  1.00110.00           H  
ATOM    629  HZ2 LYS A  38       5.621  -5.773  23.127  1.00110.00           H  
ATOM    630  HZ3 LYS A  38       6.150  -7.194  22.475  1.00110.00           H  
ATOM    631  N   GLU A  39      12.376  -2.288  23.509  1.00 30.00           N  
ATOM    632  CA  GLU A  39      13.263  -3.364  23.906  1.00 30.00           C  
ATOM    633  C   GLU A  39      14.498  -3.471  22.993  1.00 30.00           C  
ATOM    634  O   GLU A  39      14.940  -4.597  22.725  1.00 30.00           O  
ATOM    635  CB  GLU A  39      12.587  -4.778  24.117  1.00 30.00           C  
ATOM    636  CG  GLU A  39      11.790  -4.907  25.436  1.00 30.00           C  
ATOM    637  CD  GLU A  39      10.941  -6.165  25.463  1.00 30.00           C  
ATOM    638  OE1 GLU A  39      10.111  -6.230  26.374  1.00 30.00           O  
ATOM    639  OE2 GLU A  39      11.087  -7.145  24.690  1.00 30.00           O1-
ATOM    640  H   GLU A  39      12.077  -1.676  24.255  1.00110.00           H  
ATOM    641  HA  GLU A  39      13.668  -3.062  24.873  1.00110.00           H  
ATOM    642  HB2 GLU A  39      11.931  -4.979  23.269  1.00110.00           H  
ATOM    643  HB3 GLU A  39      13.318  -5.587  24.122  1.00110.00           H  
ATOM    644  HG2 GLU A  39      12.470  -4.910  26.289  1.00110.00           H  
ATOM    645  HG3 GLU A  39      11.138  -4.039  25.551  1.00110.00           H  
ATOM    646  N   GLY A  40      14.888  -2.337  22.495  1.00 30.00           N  
ATOM    647  CA  GLY A  40      16.005  -2.277  21.563  1.00 30.00           C  
ATOM    648  C   GLY A  40      16.055  -3.060  20.243  1.00 30.00           C  
ATOM    649  O   GLY A  40      17.068  -3.221  19.647  1.00 30.00           O  
ATOM    650  H   GLY A  40      14.416  -1.474  22.736  1.00110.00           H  
ATOM    651  HA2 GLY A  40      16.117  -1.224  21.314  1.00110.00           H  
ATOM    652  HA3 GLY A  40      16.907  -2.529  22.121  1.00110.00           H  
ATOM    653  N   SER A  41      14.928  -3.668  19.847  1.00 30.00           N  
ATOM    654  CA  SER A  41      14.806  -4.792  18.860  1.00 30.00           C  
ATOM    655  C   SER A  41      15.273  -4.592  17.427  1.00 30.00           C  
ATOM    656  O   SER A  41      15.313  -5.580  16.671  1.00 30.00           O  
ATOM    657  CB  SER A  41      13.391  -5.464  19.033  1.00 30.00           C  
ATOM    658  OG  SER A  41      12.368  -4.495  19.026  1.00 30.00           O  
ATOM    659  H   SER A  41      14.090  -3.490  20.383  1.00110.00           H  
ATOM    660  HA  SER A  41      15.510  -5.542  19.226  1.00110.00           H  
ATOM    661  HB2 SER A  41      13.199  -6.202  18.253  1.00110.00           H  
ATOM    662  HB3 SER A  41      13.346  -5.994  19.985  1.00110.00           H  
ATOM    663  HG  SER A  41      12.334  -4.062  19.886  1.00110.00           H  
ATOM    664  N   MET A  42      15.860  -3.441  17.116  1.00 30.00           N  
ATOM    665  CA  MET A  42      16.581  -3.318  15.825  1.00 30.00           C  
ATOM    666  C   MET A  42      17.669  -2.225  16.043  1.00 30.00           C  
ATOM    667  O   MET A  42      17.365  -1.072  16.419  1.00 30.00           O  
ATOM    668  CB  MET A  42      15.572  -2.950  14.713  1.00 30.00           C  
ATOM    669  CG  MET A  42      16.233  -2.536  13.366  1.00 30.00           C  
ATOM    670  SD  MET A  42      15.111  -2.614  11.982  1.00 30.00           S  
ATOM    671  CE  MET A  42      13.828  -1.499  12.679  1.00 30.00           C  
ATOM    672  H   MET A  42      15.937  -2.683  17.780  1.00110.00           H  
ATOM    673  HA  MET A  42      17.096  -4.244  15.565  1.00110.00           H  
ATOM    674  HB2 MET A  42      14.892  -3.786  14.545  1.00110.00           H  
ATOM    675  HB3 MET A  42      14.959  -2.124  15.074  1.00110.00           H  
ATOM    676  HG2 MET A  42      16.616  -1.518  13.431  1.00110.00           H  
ATOM    677  HG3 MET A  42      17.078  -3.186  13.145  1.00110.00           H  
ATOM    678  HE1 MET A  42      13.109  -1.241  11.902  1.00110.00           H  
ATOM    679  HE2 MET A  42      13.281  -1.981  13.489  1.00110.00           H  
ATOM    680  HE3 MET A  42      14.277  -0.576  13.048  1.00110.00           H  
ATOM    681  N   SER A  43      18.917  -2.434  15.614  1.00 30.00           N  
ATOM    682  CA  SER A  43      19.971  -1.415  15.632  1.00 30.00           C  
ATOM    683  C   SER A  43      19.899  -0.673  14.246  1.00 30.00           C  
ATOM    684  O   SER A  43      19.158  -1.119  13.363  1.00 30.00           O  
ATOM    685  CB  SER A  43      21.391  -2.065  15.658  1.00 30.00           C  
ATOM    686  OG  SER A  43      21.666  -2.866  14.542  1.00 30.00           O  
ATOM    687  H   SER A  43      19.163  -3.333  15.221  1.00110.00           H  
ATOM    688  HA  SER A  43      19.859  -0.713  16.461  1.00110.00           H  
ATOM    689  HB2 SER A  43      22.167  -1.303  15.736  1.00110.00           H  
ATOM    690  HB3 SER A  43      21.490  -2.685  16.550  1.00110.00           H  
ATOM    691  HG  SER A  43      21.213  -3.708  14.647  1.00110.00           H  
ATOM    692  N   GLU A  44      20.729   0.345  14.075  1.00 30.00           N  
ATOM    693  CA  GLU A  44      20.769   1.118  12.841  1.00 30.00           C  
ATOM    694  C   GLU A  44      21.477   0.398  11.606  1.00 30.00           C  
ATOM    695  O   GLU A  44      20.844   0.407  10.550  1.00 30.00           O  
ATOM    696  CB  GLU A  44      21.145   2.591  13.057  1.00 30.00           C  
ATOM    697  CG  GLU A  44      21.626   3.442  11.863  1.00 30.00           C  
ATOM    698  CD  GLU A  44      21.981   4.903  12.297  1.00 30.00           C  
ATOM    699  OE1 GLU A  44      22.239   5.724  11.367  1.00 30.00           O  
ATOM    700  OE2 GLU A  44      22.019   5.221  13.532  1.00 30.00           O1-
ATOM    701  H   GLU A  44      21.347   0.636  14.818  1.00110.00           H  
ATOM    702  HA  GLU A  44      19.730   1.194  12.513  1.00110.00           H  
ATOM    703  HB2 GLU A  44      20.264   3.080  13.472  1.00110.00           H  
ATOM    704  HB3 GLU A  44      21.901   2.619  13.844  1.00110.00           H  
ATOM    705  HG2 GLU A  44      22.519   3.000  11.419  1.00110.00           H  
ATOM    706  HG3 GLU A  44      20.859   3.469  11.088  1.00110.00           H  
ATOM    707  N   ASP A  45      22.607  -0.355  11.771  1.00 30.00           N  
ATOM    708  CA  ASP A  45      23.087  -1.447  10.962  1.00 30.00           C  
ATOM    709  C   ASP A  45      21.974  -2.274  10.304  1.00 30.00           C  
ATOM    710  O   ASP A  45      21.975  -2.586   9.102  1.00 30.00           O  
ATOM    711  CB  ASP A  45      24.128  -2.362  11.678  1.00 30.00           C  
ATOM    712  CG  ASP A  45      25.552  -1.879  11.707  1.00 30.00           C  
ATOM    713  OD1 ASP A  45      25.950  -0.961  11.022  1.00 30.00           O  
ATOM    714  OD2 ASP A  45      26.388  -2.587  12.284  1.00 30.00           O1-
ATOM    715  H   ASP A  45      23.066  -0.296  12.668  1.00110.00           H  
ATOM    716  HA  ASP A  45      23.569  -0.961  10.112  1.00110.00           H  
ATOM    717  HB2 ASP A  45      23.811  -2.529  12.708  1.00110.00           H  
ATOM    718  HB3 ASP A  45      24.131  -3.350  11.212  1.00110.00           H  
ATOM    719  N   GLU A  46      21.120  -2.840  11.169  1.00 30.00           N  
ATOM    720  CA  GLU A  46      19.983  -3.735  10.776  1.00 30.00           C  
ATOM    721  C   GLU A  46      18.873  -2.935  10.013  1.00 30.00           C  
ATOM    722  O   GLU A  46      18.401  -3.492   9.015  1.00 30.00           O  
ATOM    723  CB  GLU A  46      19.547  -4.327  12.112  1.00 30.00           C  
ATOM    724  CG  GLU A  46      20.473  -5.419  12.562  1.00 30.00           C  
ATOM    725  CD  GLU A  46      20.079  -6.169  13.849  1.00 30.00           C  
ATOM    726  OE1 GLU A  46      19.210  -5.698  14.554  1.00 30.00           O  
ATOM    727  OE2 GLU A  46      20.789  -7.201  14.141  1.00 30.00           O1-
ATOM    728  H   GLU A  46      21.210  -2.641  12.156  1.00110.00           H  
ATOM    729  HA  GLU A  46      20.348  -4.524  10.116  1.00110.00           H  
ATOM    730  HB2 GLU A  46      19.479  -3.557  12.879  1.00110.00           H  
ATOM    731  HB3 GLU A  46      18.538  -4.731  12.006  1.00110.00           H  
ATOM    732  HG2 GLU A  46      20.554  -6.163  11.768  1.00110.00           H  
ATOM    733  HG3 GLU A  46      21.479  -5.023  12.705  1.00110.00           H  
ATOM    734  N   PHE A  47      18.607  -1.619  10.329  1.00 30.00           N  
ATOM    735  CA  PHE A  47      17.676  -0.811   9.611  1.00 30.00           C  
ATOM    736  C   PHE A  47      18.080  -0.701   8.170  1.00 30.00           C  
ATOM    737  O   PHE A  47      17.266  -0.885   7.304  1.00 30.00           O  
ATOM    738  CB  PHE A  47      17.531   0.510  10.337  1.00 30.00           C  
ATOM    739  CG  PHE A  47      16.490   1.564   9.924  1.00 30.00           C  
ATOM    740  CD1 PHE A  47      15.116   1.309  10.002  1.00 30.00           C  
ATOM    741  CD2 PHE A  47      16.954   2.644   9.191  1.00 30.00           C  
ATOM    742  CE1 PHE A  47      14.159   2.184   9.473  1.00 30.00           C  
ATOM    743  CE2 PHE A  47      16.000   3.546   8.696  1.00 30.00           C  
ATOM    744  CZ  PHE A  47      14.659   3.269   8.733  1.00 30.00           C  
ATOM    745  H   PHE A  47      19.075  -1.188  11.115  1.00110.00           H  
ATOM    746  HA  PHE A  47      16.710  -1.318   9.647  1.00110.00           H  
ATOM    747  HB2 PHE A  47      17.265   0.265  11.367  1.00110.00           H  
ATOM    748  HB3 PHE A  47      18.491   1.013  10.413  1.00110.00           H  
ATOM    749  HD1 PHE A  47      14.778   0.415  10.506  1.00110.00           H  
ATOM    750  HD2 PHE A  47      18.011   2.824   9.050  1.00110.00           H  
ATOM    751  HE1 PHE A  47      13.099   1.994   9.559  1.00110.00           H  
ATOM    752  HE2 PHE A  47      16.340   4.416   8.154  1.00110.00           H  
ATOM    753  HZ  PHE A  47      13.966   3.952   8.264  1.00110.00           H  
ATOM    754  N   PHE A  48      19.360  -0.506   7.882  1.00 30.00           N  
ATOM    755  CA  PHE A  48      19.858  -0.290   6.558  1.00 30.00           C  
ATOM    756  C   PHE A  48      19.499  -1.374   5.536  1.00 30.00           C  
ATOM    757  O   PHE A  48      19.474  -1.142   4.340  1.00 30.00           O  
ATOM    758  CB  PHE A  48      21.346  -0.079   6.657  1.00 30.00           C  
ATOM    759  CG  PHE A  48      21.856   1.136   7.414  1.00 30.00           C  
ATOM    760  CD1 PHE A  48      21.123   2.365   7.544  1.00 30.00           C  
ATOM    761  CD2 PHE A  48      23.124   1.056   7.889  1.00 30.00           C  
ATOM    762  CE1 PHE A  48      21.784   3.439   8.079  1.00 30.00           C  
ATOM    763  CE2 PHE A  48      23.667   2.169   8.559  1.00 30.00           C  
ATOM    764  CZ  PHE A  48      23.036   3.404   8.578  1.00 30.00           C  
ATOM    765  H   PHE A  48      20.030  -0.407   8.634  1.00110.00           H  
ATOM    766  HA  PHE A  48      19.394   0.622   6.183  1.00110.00           H  
ATOM    767  HB2 PHE A  48      21.796  -0.971   7.093  1.00110.00           H  
ATOM    768  HB3 PHE A  48      21.763  -0.012   5.651  1.00110.00           H  
ATOM    769  HD1 PHE A  48      20.118   2.478   7.163  1.00110.00           H  
ATOM    770  HD2 PHE A  48      23.696   0.143   7.810  1.00110.00           H  
ATOM    771  HE1 PHE A  48      21.255   4.379   8.128  1.00110.00           H  
ATOM    772  HE2 PHE A  48      24.657   2.085   8.983  1.00110.00           H  
ATOM    773  HZ  PHE A  48      23.495   4.273   9.027  1.00110.00           H  
ATOM    774  N   GLN A  49      19.290  -2.613   6.002  1.00 30.00           N  
ATOM    775  CA  GLN A  49      19.049  -3.784   5.244  1.00 30.00           C  
ATOM    776  C   GLN A  49      17.615  -3.902   4.806  1.00 30.00           C  
ATOM    777  O   GLN A  49      17.310  -4.438   3.740  1.00 30.00           O  
ATOM    778  CB  GLN A  49      19.462  -4.918   6.144  1.00 30.00           C  
ATOM    779  CG  GLN A  49      20.914  -4.819   6.741  1.00 30.00           C  
ATOM    780  CD  GLN A  49      22.034  -4.369   5.754  1.00 30.00           C  
ATOM    781  OE1 GLN A  49      22.098  -4.813   4.584  1.00 30.00           O  
ATOM    782  NE2 GLN A  49      22.919  -3.572   6.389  1.00 30.00           N  
ATOM    783  H   GLN A  49      19.323  -2.753   7.003  1.00110.00           H  
ATOM    784  HA  GLN A  49      19.666  -3.776   4.344  1.00110.00           H  
ATOM    785  HB2 GLN A  49      18.752  -5.045   6.962  1.00110.00           H  
ATOM    786  HB3 GLN A  49      19.400  -5.843   5.569  1.00110.00           H  
ATOM    787  HG2 GLN A  49      20.871  -4.139   7.587  1.00110.00           H  
ATOM    788  HG3 GLN A  49      21.197  -5.785   7.161  1.00110.00           H  
ATOM    789 HE21 GLN A  49      23.736  -3.231   5.903  1.00110.00           H  
ATOM    790 HE22 GLN A  49      22.766  -3.305   7.354  1.00110.00           H  
ATOM    791  N   GLU A  50      16.676  -3.374   5.643  1.00 30.00           N  
ATOM    792  CA  GLU A  50      15.261  -3.297   5.324  1.00 30.00           C  
ATOM    793  C   GLU A  50      14.858  -1.906   4.618  1.00 30.00           C  
ATOM    794  O   GLU A  50      13.993  -1.961   3.744  1.00 30.00           O  
ATOM    795  CB  GLU A  50      14.398  -3.300   6.660  1.00 30.00           C  
ATOM    796  CG  GLU A  50      14.945  -4.190   7.790  1.00 30.00           C  
ATOM    797  CD  GLU A  50      13.949  -4.600   8.869  1.00 30.00           C  
ATOM    798  OE1 GLU A  50      14.222  -5.625   9.513  1.00 30.00           O  
ATOM    799  OE2 GLU A  50      12.833  -3.920   8.947  1.00 30.00           O1-
ATOM    800  H   GLU A  50      16.964  -2.940   6.510  1.00110.00           H  
ATOM    801  HA  GLU A  50      14.960  -4.140   4.698  1.00110.00           H  
ATOM    802  HB2 GLU A  50      14.272  -2.290   7.055  1.00110.00           H  
ATOM    803  HB3 GLU A  50      13.398  -3.637   6.384  1.00110.00           H  
ATOM    804  HG2 GLU A  50      15.355  -5.100   7.349  1.00110.00           H  
ATOM    805  HG3 GLU A  50      15.779  -3.685   8.278  1.00110.00           H  
ATOM    806  N   ALA A  51      15.555  -0.803   4.942  1.00 30.00           N  
ATOM    807  CA  ALA A  51      15.210   0.599   4.534  1.00 30.00           C  
ATOM    808  C   ALA A  51      16.020   1.034   3.338  1.00 30.00           C  
ATOM    809  O   ALA A  51      16.372   2.205   3.241  1.00 30.00           O  
ATOM    810  CB  ALA A  51      15.430   1.512   5.753  1.00 30.00           C  
ATOM    811  H   ALA A  51      16.291  -0.881   5.632  1.00110.00           H  
ATOM    812  HA  ALA A  51      14.156   0.648   4.255  1.00110.00           H  
ATOM    813  HB1 ALA A  51      15.094   2.531   5.558  1.00110.00           H  
ATOM    814  HB2 ALA A  51      14.870   1.148   6.615  1.00110.00           H  
ATOM    815  HB3 ALA A  51      16.482   1.556   6.040  1.00110.00           H  
ATOM    816  N   GLN A  52      16.357   0.093   2.457  1.00 30.00           N  
ATOM    817  CA  GLN A  52      17.177   0.200   1.295  1.00 30.00           C  
ATOM    818  C   GLN A  52      17.035   1.446   0.378  1.00 30.00           C  
ATOM    819  O   GLN A  52      17.999   2.139   0.146  1.00 30.00           O  
ATOM    820  CB  GLN A  52      17.207  -1.081   0.497  1.00 30.00           C  
ATOM    821  CG  GLN A  52      17.374  -2.405   1.341  1.00 30.00           C  
ATOM    822  CD  GLN A  52      17.495  -3.657   0.451  1.00 30.00           C  
ATOM    823  OE1 GLN A  52      17.995  -3.611  -0.703  1.00 30.00           O  
ATOM    824  NE2 GLN A  52      16.989  -4.784   0.979  1.00 30.00           N  
ATOM    825  H   GLN A  52      16.023  -0.842   2.642  1.00110.00           H  
ATOM    826  HA  GLN A  52      18.180   0.292   1.718  1.00110.00           H  
ATOM    827  HB2 GLN A  52      16.270  -1.162  -0.053  1.00110.00           H  
ATOM    828  HB3 GLN A  52      17.994  -1.013  -0.256  1.00110.00           H  
ATOM    829  HG2 GLN A  52      18.268  -2.340   1.962  1.00110.00           H  
ATOM    830  HG3 GLN A  52      16.525  -2.526   2.014  1.00110.00           H  
ATOM    831 HE21 GLN A  52      17.013  -5.645   0.455  1.00110.00           H  
ATOM    832 HE22 GLN A  52      16.648  -4.785   1.932  1.00110.00           H  
ATOM    833  N   THR A  53      15.778   1.653  -0.132  1.00 30.00           N  
ATOM    834  CA  THR A  53      15.460   2.837  -0.982  1.00 30.00           C  
ATOM    835  C   THR A  53      15.141   4.074  -0.148  1.00 30.00           C  
ATOM    836  O   THR A  53      15.769   5.108  -0.440  1.00 30.00           O  
ATOM    837  CB  THR A  53      14.362   2.582  -2.018  1.00 30.00           C  
ATOM    838  OG1 THR A  53      14.502   1.411  -2.756  1.00 30.00           O  
ATOM    839  CG2 THR A  53      14.109   3.749  -2.906  1.00 30.00           C  
ATOM    840  H   THR A  53      15.023   1.014   0.073  1.00110.00           H  
ATOM    841  HA  THR A  53      16.355   3.072  -1.557  1.00110.00           H  
ATOM    842  HB  THR A  53      13.436   2.418  -1.463  1.00110.00           H  
ATOM    843  HG1 THR A  53      13.788   1.365  -3.397  1.00110.00           H  
ATOM    844 HG21 THR A  53      13.417   3.489  -3.708  1.00110.00           H  
ATOM    845 HG22 THR A  53      13.655   4.583  -2.371  1.00110.00           H  
ATOM    846 HG23 THR A  53      15.029   4.103  -3.374  1.00110.00           H  
ATOM    847  N   MET A  54      14.490   3.894   1.012  1.00 30.00           N  
ATOM    848  CA  MET A  54      14.131   4.867   1.985  1.00 30.00           C  
ATOM    849  C   MET A  54      15.206   5.655   2.747  1.00 30.00           C  
ATOM    850  O   MET A  54      14.871   6.794   3.062  1.00 30.00           O  
ATOM    851  CB  MET A  54      13.155   4.233   3.021  1.00 30.00           C  
ATOM    852  CG  MET A  54      12.601   5.206   4.097  1.00 30.00           C  
ATOM    853  SD  MET A  54      11.400   4.320   5.051  1.00 30.00           S  
ATOM    854  CE  MET A  54       9.854   4.871   4.475  1.00 30.00           C  
ATOM    855  H   MET A  54      14.150   2.965   1.214  1.00110.00           H  
ATOM    856  HA  MET A  54      13.552   5.610   1.433  1.00110.00           H  
ATOM    857  HB2 MET A  54      12.315   3.789   2.483  1.00110.00           H  
ATOM    858  HB3 MET A  54      13.656   3.402   3.522  1.00110.00           H  
ATOM    859  HG2 MET A  54      13.383   5.526   4.786  1.00110.00           H  
ATOM    860  HG3 MET A  54      12.153   6.094   3.651  1.00110.00           H  
ATOM    861  HE1 MET A  54       9.731   5.929   4.709  1.00110.00           H  
ATOM    862  HE2 MET A  54       9.776   4.742   3.396  1.00110.00           H  
ATOM    863  HE3 MET A  54       9.045   4.320   4.954  1.00110.00           H  
ATOM    864  N   MET A  55      16.374   5.078   3.006  1.00 30.00           N  
ATOM    865  CA  MET A  55      17.415   5.778   3.656  1.00 30.00           C  
ATOM    866  C   MET A  55      18.159   6.653   2.635  1.00 30.00           C  
ATOM    867  O   MET A  55      18.863   7.534   3.048  1.00 30.00           O  
ATOM    868  CB  MET A  55      18.408   4.745   4.301  1.00 30.00           C  
ATOM    869  CG  MET A  55      19.157   3.889   3.239  1.00 30.00           C  
ATOM    870  SD  MET A  55      19.882   2.438   3.922  1.00 30.00           S  
ATOM    871  CE  MET A  55      21.741   2.822   3.806  1.00 30.00           C  
ATOM    872  H   MET A  55      16.542   4.111   2.757  1.00110.00           H  
ATOM    873  HA  MET A  55      17.015   6.413   4.450  1.00110.00           H  
ATOM    874  HB2 MET A  55      19.140   5.276   4.911  1.00110.00           H  
ATOM    875  HB3 MET A  55      17.863   4.095   4.988  1.00110.00           H  
ATOM    876  HG2 MET A  55      18.484   3.564   2.447  1.00110.00           H  
ATOM    877  HG3 MET A  55      19.940   4.472   2.754  1.00110.00           H  
ATOM    878  HE1 MET A  55      22.323   1.992   4.207  1.00110.00           H  
ATOM    879  HE2 MET A  55      22.033   2.981   2.768  1.00110.00           H  
ATOM    880  HE3 MET A  55      21.978   3.718   4.379  1.00110.00           H  
ATOM    881  N   LYS A  56      18.178   6.270   1.353  1.00 30.00           N  
ATOM    882  CA  LYS A  56      19.041   7.001   0.395  1.00 30.00           C  
ATOM    883  C   LYS A  56      18.286   8.003  -0.395  1.00 30.00           C  
ATOM    884  O   LYS A  56      18.916   8.645  -1.268  1.00 30.00           O  
ATOM    885  CB  LYS A  56      19.871   5.966  -0.419  1.00 30.00           C  
ATOM    886  CG  LYS A  56      19.058   5.100  -1.410  1.00 30.00           C  
ATOM    887  CD  LYS A  56      19.817   4.058  -2.272  1.00 30.00           C  
ATOM    888  CE  LYS A  56      18.881   3.478  -3.303  1.00 30.00           C  
ATOM    889  NZ  LYS A  56      19.615   2.708  -4.362  1.00 30.00           N1+
ATOM    890  H   LYS A  56      17.634   5.488   1.015  1.00110.00           H  
ATOM    891  HA  LYS A  56      19.803   7.591   0.906  1.00110.00           H  
ATOM    892  HB2 LYS A  56      20.635   6.499  -0.987  1.00110.00           H  
ATOM    893  HB3 LYS A  56      20.416   5.317   0.268  1.00110.00           H  
ATOM    894  HG2 LYS A  56      18.283   4.577  -0.854  1.00110.00           H  
ATOM    895  HG3 LYS A  56      18.531   5.773  -2.085  1.00110.00           H  
ATOM    896  HD2 LYS A  56      20.673   4.541  -2.746  1.00110.00           H  
ATOM    897  HD3 LYS A  56      20.213   3.269  -1.631  1.00110.00           H  
ATOM    898  HE2 LYS A  56      18.156   2.817  -2.830  1.00110.00           H  
ATOM    899  HE3 LYS A  56      18.319   4.267  -3.806  1.00110.00           H  
ATOM    900  HZ1 LYS A  56      18.953   2.341  -5.031  1.00110.00           H  
ATOM    901  HZ2 LYS A  56      20.266   3.319  -4.834  1.00110.00           H  
ATOM    902  HZ3 LYS A  56      20.118   1.944  -3.934  1.00110.00           H  
ATOM    903  N   LEU A  57      16.988   8.053  -0.257  1.00 30.00           N  
ATOM    904  CA  LEU A  57      16.044   9.049  -0.867  1.00 30.00           C  
ATOM    905  C   LEU A  57      14.588   8.945  -0.269  1.00 30.00           C  
ATOM    906  O   LEU A  57      14.383   8.109   0.561  1.00 30.00           O  
ATOM    907  CB  LEU A  57      16.163   9.090  -2.415  1.00 30.00           C  
ATOM    908  CG  LEU A  57      16.169   7.695  -3.171  1.00 30.00           C  
ATOM    909  CD1 LEU A  57      14.753   7.304  -3.405  1.00 30.00           C  
ATOM    910  CD2 LEU A  57      16.995   7.608  -4.468  1.00 30.00           C  
ATOM    911  H   LEU A  57      16.554   7.423   0.404  1.00110.00           H  
ATOM    912  HA  LEU A  57      16.391  10.021  -0.513  1.00110.00           H  
ATOM    913  HB2 LEU A  57      15.430   9.769  -2.853  1.00110.00           H  
ATOM    914  HB3 LEU A  57      17.104   9.583  -2.654  1.00110.00           H  
ATOM    915  HG  LEU A  57      16.597   6.934  -2.522  1.00110.00           H  
ATOM    916 HD11 LEU A  57      14.343   6.809  -2.525  1.00110.00           H  
ATOM    917 HD12 LEU A  57      14.108   8.154  -3.627  1.00110.00           H  
ATOM    918 HD13 LEU A  57      14.653   6.607  -4.238  1.00110.00           H  
ATOM    919 HD21 LEU A  57      16.676   8.362  -5.188  1.00110.00           H  
ATOM    920 HD22 LEU A  57      18.053   7.773  -4.261  1.00110.00           H  
ATOM    921 HD23 LEU A  57      16.904   6.629  -4.939  1.00110.00           H  
ATOM    922  N   SER A  58      13.668   9.660  -0.912  1.00 30.00           N  
ATOM    923  CA  SER A  58      12.243   9.443  -0.801  1.00 30.00           C  
ATOM    924  C   SER A  58      11.642   9.765  -2.174  1.00 30.00           C  
ATOM    925  O   SER A  58      12.184  10.550  -2.957  1.00 30.00           O  
ATOM    926  CB  SER A  58      11.730  10.339   0.331  1.00 30.00           C  
ATOM    927  OG  SER A  58      10.345  10.068   0.593  1.00 30.00           O  
ATOM    928  H   SER A  58      13.949  10.293  -1.648  1.00110.00           H  
ATOM    929  HA  SER A  58      12.040   8.394  -0.574  1.00110.00           H  
ATOM    930  HB2 SER A  58      12.286  10.160   1.252  1.00110.00           H  
ATOM    931  HB3 SER A  58      11.847  11.396   0.084  1.00110.00           H  
ATOM    932  HG  SER A  58      10.270   9.205   1.009  1.00110.00           H  
ATOM    933  N   HIS A  59      10.385   9.376  -2.346  1.00 30.00           N  
ATOM    934  CA  HIS A  59       9.614   9.511  -3.564  1.00 30.00           C  
ATOM    935  C   HIS A  59       8.188   9.920  -3.138  1.00 30.00           C  
ATOM    936  O   HIS A  59       7.644   9.131  -2.256  1.00 30.00           O  
ATOM    937  CB  HIS A  59       9.574   8.173  -4.282  1.00 30.00           C  
ATOM    938  CG  HIS A  59       8.893   8.173  -5.632  1.00 30.00           C  
ATOM    939  ND1 HIS A  59       9.213   9.039  -6.685  1.00 30.00           N  
ATOM    940  CD2 HIS A  59       7.738   7.459  -6.038  1.00 30.00           C  
ATOM    941  CE1 HIS A  59       8.424   8.675  -7.697  1.00 30.00           C  
ATOM    942  NE2 HIS A  59       7.503   7.796  -7.342  1.00 30.00           N  
ATOM    943  H   HIS A  59       9.920   8.875  -1.602  1.00110.00           H  
ATOM    944  HA  HIS A  59      10.096  10.236  -4.211  1.00110.00           H  
ATOM    945  HB2 HIS A  59      10.594   7.825  -4.441  1.00110.00           H  
ATOM    946  HB3 HIS A  59       9.100   7.411  -3.661  1.00110.00           H  
ATOM    947  HD1 HIS A  59       9.970   9.708  -6.717  1.00110.00           H  
ATOM    948  HD2 HIS A  59       7.134   6.740  -5.504  1.00110.00           H  
ATOM    949  HE1 HIS A  59       8.473   9.119  -8.681  1.00110.00           H  
ATOM    950  N   PRO A  60       7.604  11.018  -3.675  1.00 30.00           N  
ATOM    951  CA  PRO A  60       6.236  11.452  -3.289  1.00 30.00           C  
ATOM    952  C   PRO A  60       5.221  10.371  -3.012  1.00 30.00           C  
ATOM    953  O   PRO A  60       4.515  10.560  -2.002  1.00 30.00           O  
ATOM    954  CB  PRO A  60       5.823  12.310  -4.471  1.00 30.00           C  
ATOM    955  CG  PRO A  60       7.096  12.646  -5.268  1.00 30.00           C  
ATOM    956  CD  PRO A  60       8.306  12.007  -4.537  1.00 30.00           C  
ATOM    957  HA  PRO A  60       6.351  12.080  -2.403  1.00110.00           H  
ATOM    958  HB2 PRO A  60       5.116  11.798  -5.120  1.00110.00           H  
ATOM    959  HB3 PRO A  60       5.330  13.220  -4.125  1.00110.00           H  
ATOM    960  HG2 PRO A  60       7.008  12.210  -6.265  1.00110.00           H  
ATOM    961  HG3 PRO A  60       7.231  13.720  -5.403  1.00110.00           H  
ATOM    962  HD2 PRO A  60       8.988  11.598  -5.280  1.00110.00           H  
ATOM    963  HD3 PRO A  60       8.832  12.730  -3.913  1.00110.00           H  
ATOM    964  N   LYS A  61       5.237   9.198  -3.735  1.00 30.00           N  
ATOM    965  CA  LYS A  61       4.112   8.241  -3.646  1.00 30.00           C  
ATOM    966  C   LYS A  61       4.360   7.142  -2.591  1.00 30.00           C  
ATOM    967  O   LYS A  61       3.542   6.244  -2.347  1.00 30.00           O  
ATOM    968  CB  LYS A  61       3.833   7.710  -5.056  1.00 30.00           C  
ATOM    969  CG  LYS A  61       3.614   8.779  -6.149  1.00 30.00           C  
ATOM    970  CD  LYS A  61       2.587   9.866  -5.892  1.00 30.00           C  
ATOM    971  CE  LYS A  61       2.767  11.035  -6.874  1.00 30.00           C  
ATOM    972  NZ  LYS A  61       1.773  12.091  -6.655  1.00 30.00           N1+
ATOM    973  H   LYS A  61       5.907   9.056  -4.477  1.00110.00           H  
ATOM    974  HA  LYS A  61       3.212   8.756  -3.311  1.00110.00           H  
ATOM    975  HB2 LYS A  61       4.668   7.084  -5.366  1.00110.00           H  
ATOM    976  HB3 LYS A  61       2.960   7.056  -5.023  1.00110.00           H  
ATOM    977  HG2 LYS A  61       4.578   9.245  -6.358  1.00110.00           H  
ATOM    978  HG3 LYS A  61       3.352   8.266  -7.072  1.00110.00           H  
ATOM    979  HD2 LYS A  61       1.588   9.442  -5.994  1.00110.00           H  
ATOM    980  HD3 LYS A  61       2.660  10.239  -4.871  1.00110.00           H  
ATOM    981  HE2 LYS A  61       3.764  11.465  -6.806  1.00110.00           H  
ATOM    982  HE3 LYS A  61       2.648  10.673  -7.889  1.00110.00           H  
ATOM    983  HZ1 LYS A  61       0.844  11.722  -6.833  1.00110.00           H  
ATOM    984  HZ2 LYS A  61       1.826  12.430  -5.707  1.00110.00           H  
ATOM    985  HZ3 LYS A  61       1.942  12.849  -7.301  1.00110.00           H  
ATOM    986  N   LEU A  62       5.492   7.266  -1.926  1.00 30.00           N  
ATOM    987  CA  LEU A  62       5.951   6.559  -0.699  1.00 30.00           C  
ATOM    988  C   LEU A  62       6.063   7.530   0.505  1.00 30.00           C  
ATOM    989  O   LEU A  62       6.287   8.742   0.279  1.00 30.00           O  
ATOM    990  CB  LEU A  62       7.291   5.899  -0.929  1.00 30.00           C  
ATOM    991  CG  LEU A  62       7.338   4.783  -2.062  1.00 30.00           C  
ATOM    992  CD1 LEU A  62       8.808   4.503  -2.640  1.00 30.00           C  
ATOM    993  CD2 LEU A  62       6.661   3.453  -1.682  1.00 30.00           C  
ATOM    994  H   LEU A  62       6.098   8.034  -2.188  1.00110.00           H  
ATOM    995  HA  LEU A  62       5.238   5.772  -0.466  1.00110.00           H  
ATOM    996  HB2 LEU A  62       8.009   6.678  -1.189  1.00110.00           H  
ATOM    997  HB3 LEU A  62       7.665   5.462  -0.001  1.00110.00           H  
ATOM    998  HG  LEU A  62       6.785   5.178  -2.914  1.00110.00           H  
ATOM    999 HD11 LEU A  62       9.519   5.259  -2.306  1.00110.00           H  
ATOM   1000 HD12 LEU A  62       9.205   3.537  -2.326  1.00110.00           H  
ATOM   1001 HD13 LEU A  62       8.797   4.523  -3.728  1.00110.00           H  
ATOM   1002 HD21 LEU A  62       5.668   3.393  -2.129  1.00110.00           H  
ATOM   1003 HD22 LEU A  62       7.214   2.585  -2.036  1.00110.00           H  
ATOM   1004 HD23 LEU A  62       6.537   3.361  -0.604  1.00110.00           H  
ATOM   1005  N   VAL A  63       5.801   6.954   1.679  1.00 30.00           N  
ATOM   1006  CA  VAL A  63       5.974   7.831   2.897  1.00 30.00           C  
ATOM   1007  C   VAL A  63       7.475   8.107   3.090  1.00 30.00           C  
ATOM   1008  O   VAL A  63       8.261   7.217   2.902  1.00 30.00           O  
ATOM   1009  CB  VAL A  63       5.338   7.224   4.193  1.00 30.00           C  
ATOM   1010  CG1 VAL A  63       3.770   6.988   4.025  1.00 30.00           C  
ATOM   1011  CG2 VAL A  63       5.999   6.038   4.839  1.00 30.00           C  
ATOM   1012  H   VAL A  63       5.561   5.979   1.787  1.00110.00           H  
ATOM   1013  HA  VAL A  63       5.467   8.781   2.714  1.00110.00           H  
ATOM   1014  HB  VAL A  63       5.412   8.019   4.936  1.00110.00           H  
ATOM   1015 HG11 VAL A  63       3.293   6.849   4.996  1.00110.00           H  
ATOM   1016 HG12 VAL A  63       3.289   7.837   3.540  1.00110.00           H  
ATOM   1017 HG13 VAL A  63       3.567   6.098   3.436  1.00110.00           H  
ATOM   1018 HG21 VAL A  63       5.429   5.691   5.702  1.00110.00           H  
ATOM   1019 HG22 VAL A  63       6.083   5.205   4.142  1.00110.00           H  
ATOM   1020 HG23 VAL A  63       7.001   6.277   5.197  1.00110.00           H  
ATOM   1021  N   LYS A  64       7.813   9.376   3.436  1.00 30.00           N  
ATOM   1022  CA  LYS A  64       9.068   9.963   3.825  1.00 30.00           C  
ATOM   1023  C   LYS A  64       9.508   9.524   5.273  1.00 30.00           C  
ATOM   1024  O   LYS A  64       8.630   9.436   6.149  1.00 30.00           O  
ATOM   1025  CB  LYS A  64       8.889  11.485   3.735  1.00 30.00           C  
ATOM   1026  CG  LYS A  64      10.249  12.138   3.800  1.00 30.00           C  
ATOM   1027  CD  LYS A  64      10.374  13.563   3.302  1.00 30.00           C  
ATOM   1028  CE  LYS A  64      11.772  14.155   3.290  1.00 30.00           C  
ATOM   1029  NZ  LYS A  64      11.794  15.504   2.743  1.00 30.00           N1+
ATOM   1030  H   LYS A  64       7.046  10.035   3.481  1.00110.00           H  
ATOM   1031  HA  LYS A  64       9.818   9.618   3.115  1.00110.00           H  
ATOM   1032  HB2 LYS A  64       8.443  11.731   2.770  1.00110.00           H  
ATOM   1033  HB3 LYS A  64       8.219  11.878   4.501  1.00110.00           H  
ATOM   1034  HG2 LYS A  64      10.592  12.123   4.835  1.00110.00           H  
ATOM   1035  HG3 LYS A  64      10.971  11.540   3.243  1.00110.00           H  
ATOM   1036  HD2 LYS A  64       9.958  13.605   2.294  1.00110.00           H  
ATOM   1037  HD3 LYS A  64       9.724  14.191   3.913  1.00110.00           H  
ATOM   1038  HE2 LYS A  64      12.178  14.177   4.303  1.00110.00           H  
ATOM   1039  HE3 LYS A  64      12.437  13.530   2.693  1.00110.00           H  
ATOM   1040  HZ1 LYS A  64      11.452  15.490   1.793  1.00110.00           H  
ATOM   1041  HZ2 LYS A  64      11.203  16.103   3.304  1.00110.00           H  
ATOM   1042  HZ3 LYS A  64      12.739  15.859   2.756  1.00110.00           H  
ATOM   1043  N   PHE A  65      10.787   9.237   5.430  1.00 30.00           N  
ATOM   1044  CA  PHE A  65      11.439   9.026   6.676  1.00 30.00           C  
ATOM   1045  C   PHE A  65      11.913  10.398   7.202  1.00 30.00           C  
ATOM   1046  O   PHE A  65      12.525  11.162   6.427  1.00 30.00           O  
ATOM   1047  CB  PHE A  65      12.628   8.072   6.504  1.00 30.00           C  
ATOM   1048  CG  PHE A  65      13.459   7.546   7.620  1.00 30.00           C  
ATOM   1049  CD1 PHE A  65      12.931   7.081   8.826  1.00 30.00           C  
ATOM   1050  CD2 PHE A  65      14.822   7.569   7.390  1.00 30.00           C  
ATOM   1051  CE1 PHE A  65      13.764   6.662   9.827  1.00 30.00           C  
ATOM   1052  CE2 PHE A  65      15.643   7.191   8.425  1.00 30.00           C  
ATOM   1053  CZ  PHE A  65      15.171   6.691   9.616  1.00 30.00           C  
ATOM   1054  H   PHE A  65      11.401   9.307   4.632  1.00110.00           H  
ATOM   1055  HA  PHE A  65      10.741   8.584   7.387  1.00110.00           H  
ATOM   1056  HB2 PHE A  65      12.220   7.173   6.043  1.00110.00           H  
ATOM   1057  HB3 PHE A  65      13.277   8.492   5.733  1.00110.00           H  
ATOM   1058  HD1 PHE A  65      11.862   7.046   8.968  1.00110.00           H  
ATOM   1059  HD2 PHE A  65      15.249   7.922   6.462  1.00110.00           H  
ATOM   1060  HE1 PHE A  65      13.354   6.300  10.758  1.00110.00           H  
ATOM   1061  HE2 PHE A  65      16.712   7.235   8.275  1.00110.00           H  
ATOM   1062  HZ  PHE A  65      15.854   6.365  10.384  1.00110.00           H  
ATOM   1063  N   TYR A  66      11.748  10.564   8.538  1.00 30.00           N  
ATOM   1064  CA  TYR A  66      12.331  11.699   9.258  1.00 30.00           C  
ATOM   1065  C   TYR A  66      13.396  11.348  10.298  1.00 30.00           C  
ATOM   1066  O   TYR A  66      13.856  12.249  10.900  1.00 30.00           O  
ATOM   1067  CB  TYR A  66      11.256  12.658   9.792  1.00 30.00           C  
ATOM   1068  CG  TYR A  66      10.489  13.459   8.703  1.00 30.00           C  
ATOM   1069  CD1 TYR A  66       9.115  13.465   8.541  1.00 30.00           C  
ATOM   1070  CD2 TYR A  66      11.264  14.343   7.906  1.00 30.00           C  
ATOM   1071  CE1 TYR A  66       8.505  14.418   7.663  1.00 30.00           C  
ATOM   1072  CE2 TYR A  66      10.686  15.202   6.956  1.00 30.00           C  
ATOM   1073  CZ  TYR A  66       9.277  15.213   6.832  1.00 30.00           C  
ATOM   1074  OH  TYR A  66       8.628  15.953   5.891  1.00 30.00           O  
ATOM   1075  H   TYR A  66      11.283   9.860   9.097  1.00110.00           H  
ATOM   1076  HA  TYR A  66      12.924  12.280   8.552  1.00110.00           H  
ATOM   1077  HB2 TYR A  66      10.540  12.102  10.393  1.00110.00           H  
ATOM   1078  HB3 TYR A  66      11.686  13.407  10.459  1.00110.00           H  
ATOM   1079  HD1 TYR A  66       8.496  12.816   9.145  1.00110.00           H  
ATOM   1080  HD2 TYR A  66      12.337  14.372   8.029  1.00110.00           H  
ATOM   1081  HE1 TYR A  66       7.428  14.433   7.579  1.00110.00           H  
ATOM   1082  HE2 TYR A  66      11.303  15.836   6.337  1.00110.00           H  
ATOM   1083  HH  TYR A  66       7.673  15.856   5.927  1.00110.00           H  
ATOM   1084  N   GLY A  67      13.806  10.106  10.456  1.00 30.00           N  
ATOM   1085  CA  GLY A  67      14.889   9.735  11.355  1.00 30.00           C  
ATOM   1086  C   GLY A  67      14.540   8.749  12.420  1.00 30.00           C  
ATOM   1087  O   GLY A  67      13.398   8.603  12.765  1.00 30.00           O  
ATOM   1088  H   GLY A  67      13.380   9.365   9.918  1.00110.00           H  
ATOM   1089  HA2 GLY A  67      15.676   9.301  10.738  1.00110.00           H  
ATOM   1090  HA3 GLY A  67      15.350  10.598  11.834  1.00110.00           H  
ATOM   1091  N   VAL A  68      15.437   7.956  12.979  1.00 30.00           N  
ATOM   1092  CA  VAL A  68      15.237   6.842  13.934  1.00 30.00           C  
ATOM   1093  C   VAL A  68      16.183   7.042  15.176  1.00 30.00           C  
ATOM   1094  O   VAL A  68      17.413   7.299  15.015  1.00 30.00           O  
ATOM   1095  CB  VAL A  68      15.474   5.450  13.244  1.00 30.00           C  
ATOM   1096  CG1 VAL A  68      16.947   5.115  12.751  1.00 30.00           C  
ATOM   1097  CG2 VAL A  68      15.130   4.264  14.136  1.00 30.00           C  
ATOM   1098  H   VAL A  68      16.400   8.076  12.700  1.00110.00           H  
ATOM   1099  HA  VAL A  68      14.208   6.874  14.276  1.00110.00           H  
ATOM   1100  HB  VAL A  68      14.812   5.406  12.380  1.00110.00           H  
ATOM   1101 HG11 VAL A  68      17.333   5.903  12.105  1.00110.00           H  
ATOM   1102 HG12 VAL A  68      17.644   5.009  13.582  1.00110.00           H  
ATOM   1103 HG13 VAL A  68      16.973   4.186  12.181  1.00110.00           H  
ATOM   1104 HG21 VAL A  68      15.829   4.161  14.967  1.00110.00           H  
ATOM   1105 HG22 VAL A  68      14.141   4.378  14.572  1.00110.00           H  
ATOM   1106 HG23 VAL A  68      15.140   3.327  13.579  1.00110.00           H  
ATOM   1107  N   CYS A  69      15.551   6.831  16.341  1.00 30.00           N  
ATOM   1108  CA  CYS A  69      16.272   6.942  17.651  1.00 30.00           C  
ATOM   1109  C   CYS A  69      16.783   5.576  18.079  1.00 30.00           C  
ATOM   1110  O   CYS A  69      16.296   4.993  19.002  1.00 30.00           O  
ATOM   1111  CB  CYS A  69      15.350   7.598  18.654  1.00 30.00           C  
ATOM   1112  SG  CYS A  69      14.910   9.339  18.230  1.00 30.00           S  
ATOM   1113  H   CYS A  69      14.562   6.608  16.364  1.00110.00           H  
ATOM   1114  HA  CYS A  69      17.145   7.590  17.546  1.00110.00           H  
ATOM   1115  HB2 CYS A  69      14.436   7.019  18.774  1.00110.00           H  
ATOM   1116  HB3 CYS A  69      15.829   7.623  19.631  1.00110.00           H  
ATOM   1117  HG  CYS A  69      16.154   9.825  18.303  1.00110.00           H  
ATOM   1118  N   SER A  70      17.802   5.043  17.374  1.00 30.00           N  
ATOM   1119  CA  SER A  70      18.288   3.741  17.607  1.00 30.00           C  
ATOM   1120  C   SER A  70      19.274   3.581  18.826  1.00 30.00           C  
ATOM   1121  O   SER A  70      19.552   2.448  19.168  1.00 30.00           O  
ATOM   1122  CB  SER A  70      18.861   3.428  16.192  1.00 30.00           C  
ATOM   1123  OG  SER A  70      19.589   4.498  15.594  1.00 30.00           O  
ATOM   1124  H   SER A  70      18.213   5.533  16.590  1.00110.00           H  
ATOM   1125  HA  SER A  70      17.436   3.091  17.758  1.00110.00           H  
ATOM   1126  HB2 SER A  70      19.501   2.546  16.232  1.00110.00           H  
ATOM   1127  HB3 SER A  70      18.045   3.172  15.515  1.00110.00           H  
ATOM   1128  HG  SER A  70      20.060   4.171  14.822  1.00110.00           H  
ATOM   1129  N   LYS A  71      19.738   4.662  19.405  1.00 30.00           N  
ATOM   1130  CA  LYS A  71      20.338   4.632  20.732  1.00 30.00           C  
ATOM   1131  C   LYS A  71      19.341   4.587  21.785  1.00 30.00           C  
ATOM   1132  O   LYS A  71      18.322   5.288  21.671  1.00 30.00           O  
ATOM   1133  CB  LYS A  71      21.146   5.937  21.088  1.00 30.00           C  
ATOM   1134  CG  LYS A  71      22.397   5.960  20.145  1.00 30.00           C  
ATOM   1135  CD  LYS A  71      23.359   7.141  20.370  1.00 30.00           C  
ATOM   1136  CE  LYS A  71      24.608   7.182  19.421  1.00 30.00           C  
ATOM   1137  NZ  LYS A  71      25.729   8.053  19.893  1.00 30.00           N1+
ATOM   1138  H   LYS A  71      19.485   5.571  19.045  1.00110.00           H  
ATOM   1139  HA  LYS A  71      20.997   3.766  20.827  1.00110.00           H  
ATOM   1140  HB2 LYS A  71      20.544   6.837  20.951  1.00110.00           H  
ATOM   1141  HB3 LYS A  71      21.493   5.931  22.123  1.00110.00           H  
ATOM   1142  HG2 LYS A  71      22.954   5.031  20.267  1.00110.00           H  
ATOM   1143  HG3 LYS A  71      22.072   5.977  19.104  1.00110.00           H  
ATOM   1144  HD2 LYS A  71      22.803   8.074  20.263  1.00110.00           H  
ATOM   1145  HD3 LYS A  71      23.692   7.114  21.408  1.00110.00           H  
ATOM   1146  HE2 LYS A  71      25.015   6.175  19.329  1.00110.00           H  
ATOM   1147  HE3 LYS A  71      24.311   7.484  18.418  1.00110.00           H  
ATOM   1148  HZ1 LYS A  71      25.404   9.007  19.951  1.00110.00           H  
ATOM   1149  HZ2 LYS A  71      26.041   7.744  20.802  1.00110.00           H  
ATOM   1150  HZ3 LYS A  71      26.494   8.000  19.235  1.00110.00           H  
ATOM   1151  N   GLU A  72      19.590   3.970  22.951  1.00 30.00           N  
ATOM   1152  CA  GLU A  72      18.675   3.826  24.107  1.00 30.00           C  
ATOM   1153  C   GLU A  72      17.498   2.901  23.758  1.00 30.00           C  
ATOM   1154  O   GLU A  72      17.069   2.897  22.575  1.00 30.00           O  
ATOM   1155  CB  GLU A  72      18.218   5.204  24.763  1.00 30.00           C  
ATOM   1156  CG  GLU A  72      19.336   6.231  25.029  1.00 30.00           C  
ATOM   1157  CD  GLU A  72      18.892   7.446  25.902  1.00 30.00           C  
ATOM   1158  OE1 GLU A  72      17.711   7.672  26.279  1.00 30.00           O  
ATOM   1159  OE2 GLU A  72      19.818   8.260  26.123  1.00 30.00           O1-
ATOM   1160  H   GLU A  72      20.469   3.485  23.050  1.00110.00           H  
ATOM   1161  HA  GLU A  72      19.262   3.298  24.859  1.00110.00           H  
ATOM   1162  HB2 GLU A  72      17.440   5.663  24.158  1.00110.00           H  
ATOM   1163  HB3 GLU A  72      17.731   4.966  25.710  1.00110.00           H  
ATOM   1164  HG2 GLU A  72      20.165   5.734  25.533  1.00110.00           H  
ATOM   1165  HG3 GLU A  72      19.724   6.606  24.081  1.00110.00           H  
ATOM   1166  N   TYR A  73      16.859   2.219  24.727  1.00 30.00           N  
ATOM   1167  CA  TYR A  73      15.919   1.077  24.427  1.00 30.00           C  
ATOM   1168  C   TYR A  73      14.487   1.269  23.895  1.00 30.00           C  
ATOM   1169  O   TYR A  73      14.101   0.411  23.106  1.00 30.00           O  
ATOM   1170  CB  TYR A  73      15.938   0.272  25.766  1.00 30.00           C  
ATOM   1171  CG  TYR A  73      17.320  -0.011  26.332  1.00 30.00           C  
ATOM   1172  CD1 TYR A  73      17.714   0.404  27.569  1.00 30.00           C  
ATOM   1173  CD2 TYR A  73      18.204  -0.648  25.549  1.00 30.00           C  
ATOM   1174  CE1 TYR A  73      18.960   0.165  28.084  1.00 30.00           C  
ATOM   1175  CE2 TYR A  73      19.556  -0.896  26.007  1.00 30.00           C  
ATOM   1176  CZ  TYR A  73      19.913  -0.538  27.317  1.00 30.00           C  
ATOM   1177  OH  TYR A  73      21.145  -0.803  27.885  1.00 30.00           O  
ATOM   1178  H   TYR A  73      17.165   2.302  25.686  1.00110.00           H  
ATOM   1179  HA  TYR A  73      16.420   0.469  23.671  1.00110.00           H  
ATOM   1180  HB2 TYR A  73      15.367   0.815  26.521  1.00110.00           H  
ATOM   1181  HB3 TYR A  73      15.421  -0.679  25.632  1.00110.00           H  
ATOM   1182  HD1 TYR A  73      17.007   0.938  28.188  1.00110.00           H  
ATOM   1183  HD2 TYR A  73      17.924  -0.974  24.558  1.00110.00           H  
ATOM   1184  HE1 TYR A  73      19.199   0.496  29.084  1.00110.00           H  
ATOM   1185  HE2 TYR A  73      20.262  -1.410  25.370  1.00110.00           H  
ATOM   1186  HH  TYR A  73      21.217  -0.498  28.792  1.00110.00           H  
ATOM   1187  N   PRO A  74      13.857   2.463  24.116  1.00 30.00           N  
ATOM   1188  CA  PRO A  74      12.542   2.728  23.489  1.00 30.00           C  
ATOM   1189  C   PRO A  74      12.780   3.470  22.186  1.00 30.00           C  
ATOM   1190  O   PRO A  74      12.820   4.727  22.232  1.00 30.00           O  
ATOM   1191  CB  PRO A  74      11.795   3.535  24.584  1.00 30.00           C  
ATOM   1192  CG  PRO A  74      12.958   4.367  25.204  1.00 30.00           C  
ATOM   1193  CD  PRO A  74      14.097   3.398  25.208  1.00 30.00           C  
ATOM   1194  HA  PRO A  74      11.978   1.816  23.280  1.00110.00           H  
ATOM   1195  HB2 PRO A  74      10.986   4.158  24.198  1.00110.00           H  
ATOM   1196  HB3 PRO A  74      11.374   2.857  25.326  1.00110.00           H  
ATOM   1197  HG2 PRO A  74      13.200   5.238  24.596  1.00110.00           H  
ATOM   1198  HG3 PRO A  74      12.722   4.737  26.202  1.00110.00           H  
ATOM   1199  HD2 PRO A  74      15.033   3.944  25.103  1.00110.00           H  
ATOM   1200  HD3 PRO A  74      14.122   2.850  26.150  1.00110.00           H  
ATOM   1201  N   ILE A  75      12.967   2.689  21.081  1.00 30.00           N  
ATOM   1202  CA  ILE A  75      13.480   3.232  19.826  1.00 30.00           C  
ATOM   1203  C   ILE A  75      12.256   3.883  19.151  1.00 30.00           C  
ATOM   1204  O   ILE A  75      11.283   3.185  18.808  1.00 30.00           O  
ATOM   1205  CB  ILE A  75      14.225   2.101  18.967  1.00 30.00           C  
ATOM   1206  CG1 ILE A  75      15.520   1.613  19.742  1.00 30.00           C  
ATOM   1207  CG2 ILE A  75      14.562   2.710  17.585  1.00 30.00           C  
ATOM   1208  CD1 ILE A  75      16.398   0.777  18.948  1.00 30.00           C  
ATOM   1209  H   ILE A  75      12.854   1.683  21.129  1.00110.00           H  
ATOM   1210  HA  ILE A  75      14.204   4.013  20.060  1.00110.00           H  
ATOM   1211  HB  ILE A  75      13.589   1.233  18.842  1.00110.00           H  
ATOM   1212 HG12 ILE A  75      16.087   2.483  20.072  1.00110.00           H  
ATOM   1213 HG13 ILE A  75      15.228   1.086  20.650  1.00110.00           H  
ATOM   1214 HG21 ILE A  75      13.673   2.684  16.954  1.00110.00           H  
ATOM   1215 HG22 ILE A  75      14.846   3.751  17.618  1.00110.00           H  
ATOM   1216 HG23 ILE A  75      15.325   2.169  17.029  1.00110.00           H  
ATOM   1217 HD11 ILE A  75      16.752  -0.062  19.543  1.00110.00           H  
ATOM   1218 HD12 ILE A  75      15.890   0.330  18.093  1.00110.00           H  
ATOM   1219 HD13 ILE A  75      17.300   1.263  18.606  1.00110.00           H  
ATOM   1220  N   TYR A  76      12.322   5.184  18.920  1.00 30.00           N  
ATOM   1221  CA  TYR A  76      11.416   5.842  17.957  1.00 30.00           C  
ATOM   1222  C   TYR A  76      11.842   5.745  16.518  1.00 30.00           C  
ATOM   1223  O   TYR A  76      12.904   6.285  16.219  1.00 30.00           O  
ATOM   1224  CB  TYR A  76      11.387   7.420  18.306  1.00 30.00           C  
ATOM   1225  CG  TYR A  76      10.846   7.904  19.657  1.00 30.00           C  
ATOM   1226  CD1 TYR A  76      10.509   6.980  20.644  1.00 30.00           C  
ATOM   1227  CD2 TYR A  76      10.769   9.264  19.960  1.00 30.00           C  
ATOM   1228  CE1 TYR A  76      10.146   7.405  21.942  1.00 30.00           C  
ATOM   1229  CE2 TYR A  76      10.538   9.676  21.282  1.00 30.00           C  
ATOM   1230  CZ  TYR A  76      10.082   8.814  22.224  1.00 30.00           C  
ATOM   1231  OH  TYR A  76       9.754   9.178  23.488  1.00 30.00           O  
ATOM   1232  H   TYR A  76      13.117   5.718  19.238  1.00110.00           H  
ATOM   1233  HA  TYR A  76      10.401   5.452  18.053  1.00110.00           H  
ATOM   1234  HB2 TYR A  76      12.385   7.842  18.208  1.00110.00           H  
ATOM   1235  HB3 TYR A  76      10.787   7.930  17.551  1.00110.00           H  
ATOM   1236  HD1 TYR A  76      10.520   5.918  20.462  1.00110.00           H  
ATOM   1237  HD2 TYR A  76      11.052   9.992  19.215  1.00110.00           H  
ATOM   1238  HE1 TYR A  76       9.881   6.680  22.698  1.00110.00           H  
ATOM   1239  HE2 TYR A  76      10.583  10.731  21.511  1.00110.00           H  
ATOM   1240  HH  TYR A  76       9.804  10.126  23.634  1.00110.00           H  
ATOM   1241  N   ILE A  77      11.127   5.035  15.594  1.00 30.00           N  
ATOM   1242  CA  ILE A  77      11.283   5.320  14.152  1.00 30.00           C  
ATOM   1243  C   ILE A  77      10.273   6.405  13.906  1.00 30.00           C  
ATOM   1244  O   ILE A  77       9.085   6.186  14.263  1.00 30.00           O  
ATOM   1245  CB  ILE A  77      10.810   4.063  13.299  1.00 30.00           C  
ATOM   1246  CG1 ILE A  77      11.916   2.967  13.366  1.00 30.00           C  
ATOM   1247  CG2 ILE A  77      10.391   4.278  11.797  1.00 30.00           C  
ATOM   1248  CD1 ILE A  77      11.425   1.530  13.088  1.00 30.00           C  
ATOM   1249  H   ILE A  77      10.281   4.545  15.866  1.00110.00           H  
ATOM   1250  HA  ILE A  77      12.290   5.627  13.868  1.00110.00           H  
ATOM   1251  HB  ILE A  77       9.937   3.646  13.800  1.00110.00           H  
ATOM   1252 HG12 ILE A  77      12.724   3.217  12.678  1.00110.00           H  
ATOM   1253 HG13 ILE A  77      12.361   2.956  14.361  1.00110.00           H  
ATOM   1254 HG21 ILE A  77      10.130   3.336  11.315  1.00110.00           H  
ATOM   1255 HG22 ILE A  77       9.516   4.921  11.711  1.00110.00           H  
ATOM   1256 HG23 ILE A  77      11.199   4.732  11.224  1.00110.00           H  
ATOM   1257 HD11 ILE A  77      10.478   1.320  13.584  1.00110.00           H  
ATOM   1258 HD12 ILE A  77      11.286   1.375  12.019  1.00110.00           H  
ATOM   1259 HD13 ILE A  77      12.158   0.799  13.425  1.00110.00           H  
ATOM   1260  N   VAL A  78      10.748   7.496  13.267  1.00 30.00           N  
ATOM   1261  CA  VAL A  78       9.826   8.578  12.793  1.00 30.00           C  
ATOM   1262  C   VAL A  78       9.726   8.665  11.254  1.00 30.00           C  
ATOM   1263  O   VAL A  78      10.786   8.610  10.597  1.00 30.00           O  
ATOM   1264  CB  VAL A  78      10.348   9.946  13.316  1.00 30.00           C  
ATOM   1265  CG1 VAL A  78       9.465  11.126  13.022  1.00 30.00           C  
ATOM   1266  CG2 VAL A  78      10.637   9.861  14.843  1.00 30.00           C  
ATOM   1267  H   VAL A  78      11.727   7.591  13.026  1.00110.00           H  
ATOM   1268  HA  VAL A  78       8.828   8.420  13.201  1.00110.00           H  
ATOM   1269  HB  VAL A  78      11.301  10.159  12.829  1.00110.00           H  
ATOM   1270 HG11 VAL A  78       9.250  11.263  11.965  1.00110.00           H  
ATOM   1271 HG12 VAL A  78       8.514  11.018  13.542  1.00110.00           H  
ATOM   1272 HG13 VAL A  78       9.931  12.048  13.369  1.00110.00           H  
ATOM   1273 HG21 VAL A  78      10.906  10.839  15.243  1.00110.00           H  
ATOM   1274 HG22 VAL A  78       9.762   9.513  15.393  1.00110.00           H  
ATOM   1275 HG23 VAL A  78      11.468   9.195  15.074  1.00110.00           H  
ATOM   1276  N   THR A  79       8.490   8.984  10.822  1.00 30.00           N  
ATOM   1277  CA  THR A  79       8.008   9.017   9.405  1.00 30.00           C  
ATOM   1278  C   THR A  79       6.894  10.063   9.206  1.00 30.00           C  
ATOM   1279  O   THR A  79       6.467  10.644  10.226  1.00 30.00           O  
ATOM   1280  CB  THR A  79       7.523   7.633   8.916  1.00 30.00           C  
ATOM   1281  OG1 THR A  79       6.495   7.118   9.786  1.00 30.00           O  
ATOM   1282  CG2 THR A  79       8.624   6.580   8.897  1.00 30.00           C  
ATOM   1283  H   THR A  79       7.760   9.123  11.511  1.00110.00           H  
ATOM   1284  HA  THR A  79       8.845   9.338   8.784  1.00110.00           H  
ATOM   1285  HB  THR A  79       7.111   7.705   7.908  1.00110.00           H  
ATOM   1286  HG1 THR A  79       6.893   6.917  10.637  1.00110.00           H  
ATOM   1287 HG21 THR A  79       8.255   5.645   8.473  1.00110.00           H  
ATOM   1288 HG22 THR A  79       9.465   6.899   8.283  1.00110.00           H  
ATOM   1289 HG23 THR A  79       9.003   6.351   9.892  1.00110.00           H  
ATOM   1290  N   GLU A  80       6.447  10.283   7.922  1.00 30.00           N  
ATOM   1291  CA  GLU A  80       5.499  11.246   7.496  1.00 30.00           C  
ATOM   1292  C   GLU A  80       4.116  10.941   8.226  1.00 30.00           C  
ATOM   1293  O   GLU A  80       3.788   9.766   8.399  1.00 30.00           O  
ATOM   1294  CB  GLU A  80       5.438  11.050   5.974  1.00 30.00           C  
ATOM   1295  CG  GLU A  80       4.886  12.343   5.217  1.00 30.00           C  
ATOM   1296  CD  GLU A  80       4.684  12.162   3.654  1.00 30.00           C  
ATOM   1297  OE1 GLU A  80       3.629  12.564   3.191  1.00 30.00           O  
ATOM   1298  OE2 GLU A  80       5.476  11.588   2.914  1.00 30.00           O1-
ATOM   1299  H   GLU A  80       6.882   9.760   7.174  1.00110.00           H  
ATOM   1300  HA  GLU A  80       5.867  12.242   7.751  1.00110.00           H  
ATOM   1301  HB2 GLU A  80       6.418  10.802   5.565  1.00110.00           H  
ATOM   1302  HB3 GLU A  80       4.793  10.203   5.733  1.00110.00           H  
ATOM   1303  HG2 GLU A  80       3.938  12.642   5.668  1.00110.00           H  
ATOM   1304  HG3 GLU A  80       5.572  13.175   5.373  1.00110.00           H  
ATOM   1305  N   TYR A  81       3.444  11.986   8.641  1.00 30.00           N  
ATOM   1306  CA  TYR A  81       2.143  11.974   9.122  1.00 30.00           C  
ATOM   1307  C   TYR A  81       1.166  12.433   8.019  1.00 30.00           C  
ATOM   1308  O   TYR A  81       1.354  13.496   7.424  1.00 30.00           O  
ATOM   1309  CB  TYR A  81       2.112  13.053  10.280  1.00 30.00           C  
ATOM   1310  CG  TYR A  81       0.726  13.310  10.929  1.00 30.00           C  
ATOM   1311  CD1 TYR A  81       0.048  12.345  11.651  1.00 30.00           C  
ATOM   1312  CD2 TYR A  81       0.314  14.611  10.960  1.00 30.00           C  
ATOM   1313  CE1 TYR A  81      -1.152  12.662  12.299  1.00 30.00           C  
ATOM   1314  CE2 TYR A  81      -0.805  14.992  11.689  1.00 30.00           C  
ATOM   1315  CZ  TYR A  81      -1.592  14.013  12.350  1.00 30.00           C  
ATOM   1316  OH  TYR A  81      -2.663  14.382  13.028  1.00 30.00           O  
ATOM   1317  H   TYR A  81       3.826  12.906   8.474  1.00110.00           H  
ATOM   1318  HA  TYR A  81       1.857  11.001   9.521  1.00110.00           H  
ATOM   1319  HB2 TYR A  81       2.786  12.749  11.074  1.00110.00           H  
ATOM   1320  HB3 TYR A  81       2.505  13.994   9.894  1.00110.00           H  
ATOM   1321  HD1 TYR A  81       0.417  11.330  11.675  1.00110.00           H  
ATOM   1322  HD2 TYR A  81       0.883  15.377  10.453  1.00110.00           H  
ATOM   1323  HE1 TYR A  81      -1.711  11.894  12.812  1.00110.00           H  
ATOM   1324  HE2 TYR A  81      -1.089  16.034  11.722  1.00110.00           H  
ATOM   1325  HH  TYR A  81      -2.810  15.331  13.003  1.00110.00           H  
ATOM   1326  N   ILE A  82       0.172  11.606   7.689  1.00 30.00           N  
ATOM   1327  CA  ILE A  82      -0.900  11.999   6.855  1.00 30.00           C  
ATOM   1328  C   ILE A  82      -2.116  12.425   7.657  1.00 30.00           C  
ATOM   1329  O   ILE A  82      -2.304  11.952   8.779  1.00 30.00           O  
ATOM   1330  CB  ILE A  82      -1.232  10.827   5.976  1.00 30.00           C  
ATOM   1331  CG1 ILE A  82      -0.138  10.749   4.861  1.00 30.00           C  
ATOM   1332  CG2 ILE A  82      -2.680  10.825   5.325  1.00 30.00           C  
ATOM   1333  CD1 ILE A  82       1.133   9.821   5.166  1.00 30.00           C  
ATOM   1334  H   ILE A  82       0.069  10.721   8.167  1.00110.00           H  
ATOM   1335  HA  ILE A  82      -0.631  12.846   6.221  1.00110.00           H  
ATOM   1336  HB  ILE A  82      -1.182   9.907   6.564  1.00110.00           H  
ATOM   1337 HG12 ILE A  82      -0.595  10.358   3.952  1.00110.00           H  
ATOM   1338 HG13 ILE A  82       0.205  11.741   4.566  1.00110.00           H  
ATOM   1339 HG21 ILE A  82      -2.810  11.760   4.785  1.00110.00           H  
ATOM   1340 HG22 ILE A  82      -2.807  10.004   4.636  1.00110.00           H  
ATOM   1341 HG23 ILE A  82      -3.476  10.743   6.063  1.00110.00           H  
ATOM   1342 HD11 ILE A  82       0.957   9.154   6.009  1.00110.00           H  
ATOM   1343 HD12 ILE A  82       1.382   9.205   4.302  1.00110.00           H  
ATOM   1344 HD13 ILE A  82       2.008  10.429   5.401  1.00110.00           H  
ATOM   1345  N   SER A  83      -2.765  13.507   7.222  1.00 30.00           N  
ATOM   1346  CA  SER A  83      -3.794  14.156   8.099  1.00 30.00           C  
ATOM   1347  C   SER A  83      -5.019  13.221   8.365  1.00 30.00           C  
ATOM   1348  O   SER A  83      -5.306  12.780   9.487  1.00 30.00           O  
ATOM   1349  CB  SER A  83      -4.270  15.488   7.392  1.00 30.00           C  
ATOM   1350  OG  SER A  83      -4.808  15.315   6.081  1.00 30.00           O  
ATOM   1351  H   SER A  83      -2.522  13.963   6.349  1.00110.00           H  
ATOM   1352  HA  SER A  83      -3.340  14.412   9.058  1.00110.00           H  
ATOM   1353  HB2 SER A  83      -5.021  15.987   8.005  1.00110.00           H  
ATOM   1354  HB3 SER A  83      -3.430  16.180   7.319  1.00110.00           H  
ATOM   1355  HG  SER A  83      -4.069  15.212   5.471  1.00110.00           H  
ATOM   1356  N   ASN A  84      -5.622  12.852   7.235  1.00 30.00           N  
ATOM   1357  CA  ASN A  84      -6.864  12.144   7.125  1.00 30.00           C  
ATOM   1358  C   ASN A  84      -6.869  10.737   7.743  1.00 30.00           C  
ATOM   1359  O   ASN A  84      -7.888  10.267   8.236  1.00 30.00           O  
ATOM   1360  CB  ASN A  84      -7.384  12.164   5.673  1.00 30.00           C  
ATOM   1361  CG  ASN A  84      -7.570  13.563   5.184  1.00 30.00           C  
ATOM   1362  OD1 ASN A  84      -8.329  14.301   5.822  1.00 30.00           O  
ATOM   1363  ND2 ASN A  84      -7.051  13.913   4.043  1.00 30.00           N  
ATOM   1364  H   ASN A  84      -5.272  13.242   6.371  1.00110.00           H  
ATOM   1365  HA  ASN A  84      -7.574  12.709   7.733  1.00110.00           H  
ATOM   1366  HB2 ASN A  84      -6.725  11.593   5.028  1.00110.00           H  
ATOM   1367  HB3 ASN A  84      -8.347  11.664   5.637  1.00110.00           H  
ATOM   1368 HD21 ASN A  84      -7.211  14.840   3.678  1.00110.00           H  
ATOM   1369 HD22 ASN A  84      -6.463  13.267   3.533  1.00110.00           H  
ATOM   1370  N   GLY A  85      -5.680  10.134   7.639  1.00 30.00           N  
ATOM   1371  CA  GLY A  85      -5.408   8.757   7.908  1.00 30.00           C  
ATOM   1372  C   GLY A  85      -5.335   8.034   6.558  1.00 30.00           C  
ATOM   1373  O   GLY A  85      -5.003   8.574   5.452  1.00 30.00           O  
ATOM   1374  H   GLY A  85      -4.922  10.660   7.228  1.00110.00           H  
ATOM   1375  HA2 GLY A  85      -4.448   8.671   8.416  1.00110.00           H  
ATOM   1376  HA3 GLY A  85      -6.168   8.324   8.556  1.00110.00           H  
ATOM   1377  N   CYS A  86      -5.676   6.763   6.619  1.00 30.00           N  
ATOM   1378  CA  CYS A  86      -5.614   5.786   5.588  1.00 30.00           C  
ATOM   1379  C   CYS A  86      -6.828   5.974   4.639  1.00 30.00           C  
ATOM   1380  O   CYS A  86      -7.921   6.416   5.056  1.00 30.00           O  
ATOM   1381  CB  CYS A  86      -5.514   4.333   6.088  1.00 30.00           C  
ATOM   1382  SG  CYS A  86      -6.707   4.052   7.458  1.00 30.00           S  
ATOM   1383  H   CYS A  86      -5.987   6.401   7.511  1.00110.00           H  
ATOM   1384  HA  CYS A  86      -4.702   5.975   5.030  1.00110.00           H  
ATOM   1385  HB2 CYS A  86      -5.676   3.603   5.294  1.00110.00           H  
ATOM   1386  HB3 CYS A  86      -4.513   4.149   6.477  1.00110.00           H  
ATOM   1387  N   LEU A  87      -6.522   5.567   3.406  1.00 30.00           N  
ATOM   1388  CA  LEU A  87      -7.416   5.593   2.218  1.00 30.00           C  
ATOM   1389  C   LEU A  87      -8.730   4.900   2.607  1.00 30.00           C  
ATOM   1390  O   LEU A  87      -9.789   5.412   2.316  1.00 30.00           O  
ATOM   1391  CB  LEU A  87      -6.761   4.822   1.017  1.00 30.00           C  
ATOM   1392  CG  LEU A  87      -7.522   4.954  -0.307  1.00 30.00           C  
ATOM   1393  CD1 LEU A  87      -7.809   6.460  -0.694  1.00 30.00           C  
ATOM   1394  CD2 LEU A  87      -6.783   4.210  -1.387  1.00 30.00           C  
ATOM   1395  H   LEU A  87      -5.592   5.202   3.237  1.00110.00           H  
ATOM   1396  HA  LEU A  87      -7.614   6.636   1.974  1.00110.00           H  
ATOM   1397  HB2 LEU A  87      -5.760   5.232   0.877  1.00110.00           H  
ATOM   1398  HB3 LEU A  87      -6.622   3.772   1.259  1.00110.00           H  
ATOM   1399  HG  LEU A  87      -8.491   4.464  -0.199  1.00110.00           H  
ATOM   1400 HD11 LEU A  87      -8.846   6.727  -0.488  1.00110.00           H  
ATOM   1401 HD12 LEU A  87      -7.168   7.157  -0.156  1.00110.00           H  
ATOM   1402 HD13 LEU A  87      -7.632   6.634  -1.754  1.00110.00           H  
ATOM   1403 HD21 LEU A  87      -6.935   3.135  -1.292  1.00110.00           H  
ATOM   1404 HD22 LEU A  87      -7.129   4.494  -2.381  1.00110.00           H  
ATOM   1405 HD23 LEU A  87      -5.711   4.401  -1.357  1.00110.00           H  
ATOM   1406  N   LEU A  88      -8.644   3.701   3.121  1.00 30.00           N  
ATOM   1407  CA  LEU A  88      -9.689   3.006   3.796  1.00 30.00           C  
ATOM   1408  C   LEU A  88     -10.672   3.826   4.591  1.00 30.00           C  
ATOM   1409  O   LEU A  88     -11.800   4.021   4.152  1.00 30.00           O  
ATOM   1410  CB  LEU A  88      -9.001   1.949   4.767  1.00 30.00           C  
ATOM   1411  CG  LEU A  88      -9.907   1.062   5.643  1.00 30.00           C  
ATOM   1412  CD1 LEU A  88     -11.031   0.348   4.871  1.00 30.00           C  
ATOM   1413  CD2 LEU A  88      -9.170  -0.036   6.493  1.00 30.00           C  
ATOM   1414  H   LEU A  88      -7.724   3.293   3.222  1.00110.00           H  
ATOM   1415  HA  LEU A  88     -10.250   2.463   3.033  1.00110.00           H  
ATOM   1416  HB2 LEU A  88      -8.420   1.271   4.148  1.00110.00           H  
ATOM   1417  HB3 LEU A  88      -8.274   2.451   5.404  1.00110.00           H  
ATOM   1418  HG  LEU A  88     -10.396   1.708   6.373  1.00110.00           H  
ATOM   1419 HD11 LEU A  88     -11.900   0.999   4.775  1.00110.00           H  
ATOM   1420 HD12 LEU A  88     -10.713   0.083   3.862  1.00110.00           H  
ATOM   1421 HD13 LEU A  88     -11.386  -0.563   5.354  1.00110.00           H  
ATOM   1422 HD21 LEU A  88      -9.528  -1.053   6.329  1.00110.00           H  
ATOM   1423 HD22 LEU A  88      -8.108  -0.038   6.262  1.00110.00           H  
ATOM   1424 HD23 LEU A  88      -9.238   0.175   7.557  1.00110.00           H  
ATOM   1425  N   ASN A  89     -10.131   4.388   5.647  1.00 30.00           N  
ATOM   1426  CA  ASN A  89     -10.791   5.289   6.583  1.00 30.00           C  
ATOM   1427  C   ASN A  89     -11.317   6.643   5.950  1.00 30.00           C  
ATOM   1428  O   ASN A  89     -11.903   7.439   6.698  1.00 30.00           O  
ATOM   1429  CB  ASN A  89      -9.978   5.520   7.873  1.00 30.00           C  
ATOM   1430  CG  ASN A  89      -9.959   4.221   8.686  1.00 30.00           C  
ATOM   1431  OD1 ASN A  89     -10.807   3.303   8.586  1.00 30.00           O  
ATOM   1432  ND2 ASN A  89      -9.060   4.126   9.593  1.00 30.00           N  
ATOM   1433  H   ASN A  89      -9.160   4.199   5.849  1.00110.00           H  
ATOM   1434  HA  ASN A  89     -11.713   4.764   6.845  1.00110.00           H  
ATOM   1435  HB2 ASN A  89      -8.974   5.879   7.646  1.00110.00           H  
ATOM   1436  HB3 ASN A  89     -10.449   6.275   8.503  1.00110.00           H  
ATOM   1437 HD21 ASN A  89      -8.989   3.291  10.168  1.00110.00           H  
ATOM   1438 HD22 ASN A  89      -8.382   4.869   9.714  1.00110.00           H  
ATOM   1439  N   TYR A  90     -11.137   6.972   4.714  1.00 30.00           N  
ATOM   1440  CA  TYR A  90     -11.595   8.172   4.009  1.00 30.00           C  
ATOM   1441  C   TYR A  90     -12.655   7.768   2.960  1.00 30.00           C  
ATOM   1442  O   TYR A  90     -13.622   8.551   2.745  1.00 30.00           O  
ATOM   1443  CB  TYR A  90     -10.381   8.765   3.323  1.00 30.00           C  
ATOM   1444  CG  TYR A  90     -10.555  10.182   2.813  1.00 30.00           C  
ATOM   1445  CD1 TYR A  90     -10.428  11.289   3.744  1.00 30.00           C  
ATOM   1446  CD2 TYR A  90     -10.937  10.400   1.486  1.00 30.00           C  
ATOM   1447  CE1 TYR A  90     -10.659  12.581   3.304  1.00 30.00           C  
ATOM   1448  CE2 TYR A  90     -11.090  11.720   0.960  1.00 30.00           C  
ATOM   1449  CZ  TYR A  90     -10.967  12.774   1.939  1.00 30.00           C  
ATOM   1450  OH  TYR A  90     -11.229  14.097   1.486  1.00 30.00           O  
ATOM   1451  H   TYR A  90     -10.618   6.324   4.138  1.00110.00           H  
ATOM   1452  HA  TYR A  90     -12.029   8.904   4.692  1.00110.00           H  
ATOM   1453  HB2 TYR A  90      -9.553   8.802   4.034  1.00110.00           H  
ATOM   1454  HB3 TYR A  90     -10.030   8.125   2.512  1.00110.00           H  
ATOM   1455  HD1 TYR A  90     -10.214  11.099   4.783  1.00110.00           H  
ATOM   1456  HD2 TYR A  90     -11.068   9.558   0.823  1.00110.00           H  
ATOM   1457  HE1 TYR A  90     -10.601  13.414   3.989  1.00110.00           H  
ATOM   1458  HE2 TYR A  90     -11.355  11.905  -0.071  1.00110.00           H  
ATOM   1459  HH  TYR A  90     -11.173  14.752   2.186  1.00110.00           H  
ATOM   1460  N   LEU A  91     -12.479   6.621   2.346  1.00 30.00           N  
ATOM   1461  CA  LEU A  91     -13.493   6.046   1.434  1.00 30.00           C  
ATOM   1462  C   LEU A  91     -14.829   5.839   2.185  1.00 30.00           C  
ATOM   1463  O   LEU A  91     -15.875   6.178   1.684  1.00 30.00           O  
ATOM   1464  CB  LEU A  91     -13.019   4.603   0.917  1.00 30.00           C  
ATOM   1465  CG  LEU A  91     -11.952   4.705  -0.195  1.00 30.00           C  
ATOM   1466  CD1 LEU A  91     -11.334   3.301  -0.538  1.00 30.00           C  
ATOM   1467  CD2 LEU A  91     -12.612   5.294  -1.462  1.00 30.00           C  
ATOM   1468  H   LEU A  91     -11.659   6.057   2.530  1.00110.00           H  
ATOM   1469  HA  LEU A  91     -13.664   6.727   0.599  1.00110.00           H  
ATOM   1470  HB2 LEU A  91     -12.633   4.013   1.747  1.00110.00           H  
ATOM   1471  HB3 LEU A  91     -13.873   4.053   0.533  1.00110.00           H  
ATOM   1472  HG  LEU A  91     -11.145   5.363   0.123  1.00110.00           H  
ATOM   1473 HD11 LEU A  91     -12.091   2.605  -0.896  1.00110.00           H  
ATOM   1474 HD12 LEU A  91     -10.537   3.384  -1.273  1.00110.00           H  
ATOM   1475 HD13 LEU A  91     -10.890   2.856   0.354  1.00110.00           H  
ATOM   1476 HD21 LEU A  91     -12.216   4.871  -2.380  1.00110.00           H  
ATOM   1477 HD22 LEU A  91     -13.694   5.166  -1.479  1.00110.00           H  
ATOM   1478 HD23 LEU A  91     -12.418   6.365  -1.521  1.00110.00           H  
ATOM   1479  N   ARG A  92     -14.698   5.210   3.368  1.00 30.00           N  
ATOM   1480  CA  ARG A  92     -15.762   4.804   4.342  1.00 30.00           C  
ATOM   1481  C   ARG A  92     -16.704   5.937   4.783  1.00 30.00           C  
ATOM   1482  O   ARG A  92     -17.943   5.709   4.805  1.00 30.00           O  
ATOM   1483  CB  ARG A  92     -15.237   4.115   5.603  1.00 30.00           C  
ATOM   1484  CG  ARG A  92     -14.843   2.612   5.445  1.00 30.00           C  
ATOM   1485  CD  ARG A  92     -14.392   1.968   6.812  1.00 30.00           C  
ATOM   1486  NE  ARG A  92     -15.381   2.134   7.927  1.00 30.00           N  
ATOM   1487  CZ  ARG A  92     -16.322   1.325   8.418  1.00 30.00           C  
ATOM   1488  NH1 ARG A  92     -16.634   0.276   7.711  1.00 30.00           N  
ATOM   1489  NH2 ARG A  92     -16.871   1.678   9.602  1.00 30.00           N1+
ATOM   1490  H   ARG A  92     -13.760   4.958   3.651  1.00110.00           H  
ATOM   1491  HA  ARG A  92     -16.394   4.088   3.813  1.00110.00           H  
ATOM   1492  HB2 ARG A  92     -14.402   4.683   6.016  1.00110.00           H  
ATOM   1493  HB3 ARG A  92     -16.021   4.156   6.360  1.00110.00           H  
ATOM   1494  HG2 ARG A  92     -15.648   2.029   4.997  1.00110.00           H  
ATOM   1495  HG3 ARG A  92     -14.010   2.557   4.745  1.00110.00           H  
ATOM   1496  HD2 ARG A  92     -14.233   0.901   6.655  1.00110.00           H  
ATOM   1497  HD3 ARG A  92     -13.416   2.355   7.107  1.00110.00           H  
ATOM   1498  HE  ARG A  92     -15.248   3.000   8.431  1.00110.00           H  
ATOM   1499 HH11 ARG A  92     -17.320  -0.384   8.044  1.00110.00           H  
ATOM   1500 HH12 ARG A  92     -16.179   0.115   6.825  1.00110.00           H  
ATOM   1501 HH21 ARG A  92     -17.607   1.116  10.005  1.00110.00           H  
ATOM   1502 HH22 ARG A  92     -16.553   2.497  10.096  1.00110.00           H  
ATOM   1503  N   SER A  93     -16.208   7.169   4.823  1.00 30.00           N  
ATOM   1504  CA  SER A  93     -16.855   8.413   5.239  1.00 30.00           C  
ATOM   1505  C   SER A  93     -17.137   9.373   4.045  1.00 30.00           C  
ATOM   1506  O   SER A  93     -18.260   9.837   4.069  1.00 30.00           O  
ATOM   1507  CB  SER A  93     -15.945   9.002   6.288  1.00 30.00           C  
ATOM   1508  OG  SER A  93     -14.668   9.344   5.763  1.00 30.00           O  
ATOM   1509  H   SER A  93     -15.222   7.277   4.633  1.00110.00           H  
ATOM   1510  HA  SER A  93     -17.806   8.172   5.719  1.00110.00           H  
ATOM   1511  HB2 SER A  93     -16.394   9.903   6.707  1.00110.00           H  
ATOM   1512  HB3 SER A  93     -15.811   8.308   7.118  1.00110.00           H  
ATOM   1513  HG  SER A  93     -14.070   9.499   6.499  1.00110.00           H  
ATOM   1514  N   HIS A  94     -16.253   9.675   3.085  1.00 30.00           N  
ATOM   1515  CA  HIS A  94     -16.530  10.699   2.142  1.00 30.00           C  
ATOM   1516  C   HIS A  94     -17.065  10.062   0.768  1.00 30.00           C  
ATOM   1517  O   HIS A  94     -17.378  10.840  -0.108  1.00 30.00           O  
ATOM   1518  CB  HIS A  94     -15.227  11.565   1.865  1.00 30.00           C  
ATOM   1519  CG  HIS A  94     -14.502  12.207   3.050  1.00 30.00           C  
ATOM   1520  ND1 HIS A  94     -13.872  11.560   4.114  1.00 30.00           N  
ATOM   1521  CD2 HIS A  94     -14.394  13.521   3.337  1.00 30.00           C  
ATOM   1522  CE1 HIS A  94     -13.586  12.458   5.033  1.00 30.00           C  
ATOM   1523  NE2 HIS A  94     -13.815  13.712   4.560  1.00 30.00           N  
ATOM   1524  H   HIS A  94     -15.326   9.267   3.075  1.00110.00           H  
ATOM   1525  HA  HIS A  94     -17.289  11.397   2.500  1.00110.00           H  
ATOM   1526  HB2 HIS A  94     -14.489  10.942   1.358  1.00110.00           H  
ATOM   1527  HB3 HIS A  94     -15.470  12.360   1.159  1.00110.00           H  
ATOM   1528  HD1 HIS A  94     -13.793  10.558   4.231  1.00110.00           H  
ATOM   1529  HD2 HIS A  94     -14.741  14.367   2.762  1.00110.00           H  
ATOM   1530  HE1 HIS A  94     -13.133  12.234   5.987  1.00110.00           H  
ATOM   1531  N   GLY A  95     -17.000   8.722   0.652  1.00 30.00           N  
ATOM   1532  CA  GLY A  95     -17.398   7.831  -0.446  1.00 30.00           C  
ATOM   1533  C   GLY A  95     -18.331   8.372  -1.500  1.00 30.00           C  
ATOM   1534  O   GLY A  95     -17.940   8.640  -2.597  1.00 30.00           O  
ATOM   1535  H   GLY A  95     -16.646   8.229   1.460  1.00110.00           H  
ATOM   1536  HA2 GLY A  95     -16.488   7.480  -0.933  1.00110.00           H  
ATOM   1537  HA3 GLY A  95     -17.863   6.947  -0.009  1.00110.00           H  
ATOM   1538  N   LYS A  96     -19.594   8.668  -1.117  1.00 30.00           N  
ATOM   1539  CA  LYS A  96     -20.690   9.108  -2.011  1.00 30.00           C  
ATOM   1540  C   LYS A  96     -20.644  10.606  -2.512  1.00 30.00           C  
ATOM   1541  O   LYS A  96     -21.251  10.925  -3.526  1.00 30.00           O  
ATOM   1542  CB  LYS A  96     -22.026   8.723  -1.361  1.00 30.00           C  
ATOM   1543  CG  LYS A  96     -23.272   8.683  -2.337  1.00 30.00           C  
ATOM   1544  CD  LYS A  96     -24.431   7.811  -1.814  1.00 30.00           C  
ATOM   1545  CE  LYS A  96     -25.711   8.009  -2.549  1.00 30.00           C  
ATOM   1546  NZ  LYS A  96     -25.886   7.335  -3.811  1.00 30.00           N1+
ATOM   1547  H   LYS A  96     -19.858   8.501  -0.157  1.00110.00           H  
ATOM   1548  HA  LYS A  96     -20.598   8.504  -2.916  1.00110.00           H  
ATOM   1549  HB2 LYS A  96     -21.915   7.710  -0.971  1.00110.00           H  
ATOM   1550  HB3 LYS A  96     -22.234   9.351  -0.493  1.00110.00           H  
ATOM   1551  HG2 LYS A  96     -23.619   9.705  -2.494  1.00110.00           H  
ATOM   1552  HG3 LYS A  96     -22.961   8.316  -3.316  1.00110.00           H  
ATOM   1553  HD2 LYS A  96     -24.138   6.760  -1.840  1.00110.00           H  
ATOM   1554  HD3 LYS A  96     -24.592   8.042  -0.760  1.00110.00           H  
ATOM   1555  HE2 LYS A  96     -26.520   7.647  -1.912  1.00110.00           H  
ATOM   1556  HE3 LYS A  96     -25.904   9.073  -2.689  1.00110.00           H  
ATOM   1557  HZ1 LYS A  96     -25.786   6.339  -3.681  1.00110.00           H  
ATOM   1558  HZ2 LYS A  96     -26.807   7.535  -4.177  1.00110.00           H  
ATOM   1559  HZ3 LYS A  96     -25.189   7.660  -4.465  1.00110.00           H  
ATOM   1560  N   GLY A  97     -19.850  11.399  -1.798  1.00 30.00           N  
ATOM   1561  CA  GLY A  97     -19.520  12.846  -2.016  1.00 30.00           C  
ATOM   1562  C   GLY A  97     -18.370  13.027  -3.031  1.00 30.00           C  
ATOM   1563  O   GLY A  97     -18.441  13.955  -3.924  1.00 30.00           O  
ATOM   1564  H   GLY A  97     -19.368  10.973  -1.019  1.00110.00           H  
ATOM   1565  HA2 GLY A  97     -20.405  13.382  -2.362  1.00110.00           H  
ATOM   1566  HA3 GLY A  97     -19.225  13.289  -1.064  1.00110.00           H  
ATOM   1567  N   LEU A  98     -17.306  12.177  -2.936  1.00 30.00           N  
ATOM   1568  CA  LEU A  98     -16.323  11.989  -3.991  1.00 30.00           C  
ATOM   1569  C   LEU A  98     -16.961  11.602  -5.308  1.00 30.00           C  
ATOM   1570  O   LEU A  98     -17.954  10.892  -5.360  1.00 30.00           O  
ATOM   1571  CB  LEU A  98     -15.364  10.937  -3.562  1.00 30.00           C  
ATOM   1572  CG  LEU A  98     -14.479  11.396  -2.358  1.00 30.00           C  
ATOM   1573  CD1 LEU A  98     -13.684  10.198  -1.769  1.00 30.00           C  
ATOM   1574  CD2 LEU A  98     -13.650  12.626  -2.619  1.00 30.00           C  
ATOM   1575  H   LEU A  98     -17.289  11.493  -2.192  1.00110.00           H  
ATOM   1576  HA  LEU A  98     -15.805  12.941  -4.120  1.00110.00           H  
ATOM   1577  HB2 LEU A  98     -15.900  10.024  -3.304  1.00110.00           H  
ATOM   1578  HB3 LEU A  98     -14.701  10.671  -4.388  1.00110.00           H  
ATOM   1579  HG  LEU A  98     -15.158  11.679  -1.553  1.00110.00           H  
ATOM   1580 HD11 LEU A  98     -13.976  10.000  -0.738  1.00110.00           H  
ATOM   1581 HD12 LEU A  98     -13.856   9.280  -2.331  1.00110.00           H  
ATOM   1582 HD13 LEU A  98     -12.609  10.375  -1.776  1.00110.00           H  
ATOM   1583 HD21 LEU A  98     -13.327  12.674  -3.658  1.00110.00           H  
ATOM   1584 HD22 LEU A  98     -14.208  13.535  -2.396  1.00110.00           H  
ATOM   1585 HD23 LEU A  98     -12.751  12.646  -2.002  1.00110.00           H  
ATOM   1586  N   GLU A  99     -16.474  12.262  -6.330  1.00 30.00           N  
ATOM   1587  CA  GLU A  99     -16.875  12.142  -7.677  1.00 30.00           C  
ATOM   1588  C   GLU A  99     -15.964  11.236  -8.477  1.00 30.00           C  
ATOM   1589  O   GLU A  99     -14.761  11.418  -8.354  1.00 30.00           O  
ATOM   1590  CB  GLU A  99     -16.924  13.589  -8.274  1.00 30.00           C  
ATOM   1591  CG  GLU A  99     -17.887  14.616  -7.580  1.00 30.00           C  
ATOM   1592  CD  GLU A  99     -17.825  16.065  -8.019  1.00 30.00           C  
ATOM   1593  OE1 GLU A  99     -17.489  16.395  -9.222  1.00 30.00           O  
ATOM   1594  OE2 GLU A  99     -17.939  16.960  -7.138  1.00 30.00           O1-
ATOM   1595  H   GLU A  99     -15.697  12.891  -6.172  1.00110.00           H  
ATOM   1596  HA  GLU A  99     -17.887  11.736  -7.728  1.00110.00           H  
ATOM   1597  HB2 GLU A  99     -15.916  14.008  -8.263  1.00110.00           H  
ATOM   1598  HB3 GLU A  99     -17.195  13.525  -9.329  1.00110.00           H  
ATOM   1599  HG2 GLU A  99     -18.915  14.277  -7.713  1.00110.00           H  
ATOM   1600  HG3 GLU A  99     -17.710  14.586  -6.504  1.00110.00           H  
ATOM   1601  N   PRO A 100     -16.458  10.337  -9.438  1.00 30.00           N  
ATOM   1602  CA  PRO A 100     -15.624   9.233  -9.888  1.00 30.00           C  
ATOM   1603  C   PRO A 100     -14.287   9.547 -10.557  1.00 30.00           C  
ATOM   1604  O   PRO A 100     -13.405   8.687 -10.430  1.00 30.00           O  
ATOM   1605  CB  PRO A 100     -16.518   8.458 -10.779  1.00 30.00           C  
ATOM   1606  CG  PRO A 100     -17.560   9.461 -11.299  1.00 30.00           C  
ATOM   1607  CD  PRO A 100     -17.718  10.404 -10.119  1.00 30.00           C  
ATOM   1608  HA  PRO A 100     -15.393   8.616  -9.016  1.00110.00           H  
ATOM   1609  HB2 PRO A 100     -16.008   7.940 -11.593  1.00110.00           H  
ATOM   1610  HB3 PRO A 100     -17.025   7.691 -10.192  1.00110.00           H  
ATOM   1611  HG2 PRO A 100     -17.142  10.007 -12.145  1.00110.00           H  
ATOM   1612  HG3 PRO A 100     -18.494   8.999 -11.620  1.00110.00           H  
ATOM   1613  HD2 PRO A 100     -17.974  11.415 -10.437  1.00110.00           H  
ATOM   1614  HD3 PRO A 100     -18.497  10.046  -9.445  1.00110.00           H  
ATOM   1615  N   SER A 101     -14.153  10.681 -11.296  1.00 30.00           N  
ATOM   1616  CA  SER A 101     -12.826  10.982 -11.872  1.00 30.00           C  
ATOM   1617  C   SER A 101     -11.694  11.123 -10.796  1.00 30.00           C  
ATOM   1618  O   SER A 101     -10.648  10.544 -11.033  1.00 30.00           O  
ATOM   1619  CB  SER A 101     -13.022  12.159 -12.847  1.00 30.00           C  
ATOM   1620  OG  SER A 101     -13.326  13.435 -12.387  1.00 30.00           O  
ATOM   1621  H   SER A 101     -14.898  11.353 -11.410  1.00110.00           H  
ATOM   1622  HA  SER A 101     -12.554  10.126 -12.494  1.00110.00           H  
ATOM   1623  HB2 SER A 101     -12.108  12.261 -13.434  1.00110.00           H  
ATOM   1624  HB3 SER A 101     -13.788  11.894 -13.576  1.00110.00           H  
ATOM   1625  HG  SER A 101     -12.533  13.813 -11.998  1.00110.00           H  
ATOM   1626  N   GLN A 102     -12.013  11.598  -9.542  1.00 30.00           N  
ATOM   1627  CA  GLN A 102     -11.052  11.628  -8.427  1.00 30.00           C  
ATOM   1628  C   GLN A 102     -10.462  10.308  -7.990  1.00 30.00           C  
ATOM   1629  O   GLN A 102      -9.297  10.279  -7.673  1.00 30.00           O  
ATOM   1630  CB  GLN A 102     -11.809  12.402  -7.303  1.00 30.00           C  
ATOM   1631  CG  GLN A 102     -12.435  13.718  -7.718  1.00 30.00           C  
ATOM   1632  CD  GLN A 102     -13.088  14.477  -6.540  1.00 30.00           C  
ATOM   1633  OE1 GLN A 102     -13.913  13.896  -5.860  1.00 30.00           O  
ATOM   1634  NE2 GLN A 102     -12.774  15.712  -6.327  1.00 30.00           N  
ATOM   1635  H   GLN A 102     -12.949  11.928  -9.345  1.00110.00           H  
ATOM   1636  HA  GLN A 102     -10.220  12.257  -8.751  1.00110.00           H  
ATOM   1637  HB2 GLN A 102     -12.584  11.756  -6.889  1.00110.00           H  
ATOM   1638  HB3 GLN A 102     -11.114  12.581  -6.481  1.00110.00           H  
ATOM   1639  HG2 GLN A 102     -11.674  14.351  -8.175  1.00110.00           H  
ATOM   1640  HG3 GLN A 102     -13.212  13.580  -8.470  1.00110.00           H  
ATOM   1641 HE21 GLN A 102     -13.217  16.220  -5.575  1.00110.00           H  
ATOM   1642 HE22 GLN A 102     -12.092  16.177  -6.908  1.00110.00           H  
ATOM   1643  N   LEU A 103     -11.261   9.238  -7.967  1.00 30.00           N  
ATOM   1644  CA  LEU A 103     -10.872   7.881  -7.496  1.00 30.00           C  
ATOM   1645  C   LEU A 103      -9.865   7.300  -8.540  1.00 30.00           C  
ATOM   1646  O   LEU A 103      -8.932   6.638  -8.070  1.00 30.00           O  
ATOM   1647  CB  LEU A 103     -12.187   7.111  -7.439  1.00 30.00           C  
ATOM   1648  CG  LEU A 103     -13.203   7.593  -6.271  1.00 30.00           C  
ATOM   1649  CD1 LEU A 103     -14.624   7.098  -6.333  1.00 30.00           C  
ATOM   1650  CD2 LEU A 103     -12.517   7.567  -4.867  1.00 30.00           C  
ATOM   1651  H   LEU A 103     -12.220   9.340  -8.269  1.00110.00           H  
ATOM   1652  HA  LEU A 103     -10.373   7.951  -6.531  1.00110.00           H  
ATOM   1653  HB2 LEU A 103     -12.696   7.184  -8.400  1.00110.00           H  
ATOM   1654  HB3 LEU A 103     -11.983   6.054  -7.312  1.00110.00           H  
ATOM   1655  HG  LEU A 103     -13.327   8.659  -6.469  1.00110.00           H  
ATOM   1656 HD11 LEU A 103     -15.336   7.922  -6.399  1.00110.00           H  
ATOM   1657 HD12 LEU A 103     -14.781   6.459  -7.202  1.00110.00           H  
ATOM   1658 HD13 LEU A 103     -14.881   6.513  -5.454  1.00110.00           H  
ATOM   1659 HD21 LEU A 103     -13.060   6.931  -4.167  1.00110.00           H  
ATOM   1660 HD22 LEU A 103     -11.495   7.202  -4.886  1.00110.00           H  
ATOM   1661 HD23 LEU A 103     -12.488   8.567  -4.433  1.00110.00           H  
ATOM   1662  N   LEU A 104     -10.006   7.679  -9.827  1.00 30.00           N  
ATOM   1663  CA  LEU A 104      -9.053   7.266 -10.824  1.00 30.00           C  
ATOM   1664  C   LEU A 104      -7.711   8.031 -10.635  1.00 30.00           C  
ATOM   1665  O   LEU A 104      -6.669   7.442 -10.767  1.00 30.00           O  
ATOM   1666  CB  LEU A 104      -9.626   7.353 -12.233  1.00 30.00           C  
ATOM   1667  CG  LEU A 104     -10.761   6.394 -12.524  1.00 30.00           C  
ATOM   1668  CD1 LEU A 104     -11.757   6.797 -13.639  1.00 30.00           C  
ATOM   1669  CD2 LEU A 104     -10.385   4.905 -12.644  1.00 30.00           C  
ATOM   1670  H   LEU A 104     -10.767   8.278 -10.118  1.00110.00           H  
ATOM   1671  HA  LEU A 104      -8.823   6.212 -10.653  1.00110.00           H  
ATOM   1672  HB2 LEU A 104      -9.975   8.373 -12.392  1.00110.00           H  
ATOM   1673  HB3 LEU A 104      -8.841   7.208 -12.975  1.00110.00           H  
ATOM   1674  HG  LEU A 104     -11.381   6.447 -11.634  1.00110.00           H  
ATOM   1675 HD11 LEU A 104     -11.507   7.771 -14.057  1.00110.00           H  
ATOM   1676 HD12 LEU A 104     -11.782   6.087 -14.464  1.00110.00           H  
ATOM   1677 HD13 LEU A 104     -12.773   6.874 -13.249  1.00110.00           H  
ATOM   1678 HD21 LEU A 104     -10.511   4.392 -11.692  1.00110.00           H  
ATOM   1679 HD22 LEU A 104     -10.985   4.365 -13.375  1.00110.00           H  
ATOM   1680 HD23 LEU A 104      -9.341   4.786 -12.933  1.00110.00           H  
ATOM   1681  N   GLU A 105      -7.833   9.296 -10.326  1.00 30.00           N  
ATOM   1682  CA  GLU A 105      -6.662  10.008  -9.817  1.00 30.00           C  
ATOM   1683  C   GLU A 105      -5.910   9.461  -8.636  1.00 30.00           C  
ATOM   1684  O   GLU A 105      -4.717   9.649  -8.535  1.00 30.00           O  
ATOM   1685  CB  GLU A 105      -6.924  11.545  -9.721  1.00 30.00           C  
ATOM   1686  CG  GLU A 105      -7.680  12.163 -10.910  1.00 30.00           C  
ATOM   1687  CD  GLU A 105      -7.044  13.475 -11.398  1.00 30.00           C  
ATOM   1688  OE1 GLU A 105      -7.582  14.480 -10.874  1.00 30.00           O  
ATOM   1689  OE2 GLU A 105      -6.051  13.424 -12.139  1.00 30.00           O1-
ATOM   1690  H   GLU A 105      -8.736   9.747 -10.261  1.00110.00           H  
ATOM   1691  HA  GLU A 105      -5.942   9.936 -10.636  1.00110.00           H  
ATOM   1692  HB2 GLU A 105      -7.484  11.761  -8.812  1.00110.00           H  
ATOM   1693  HB3 GLU A 105      -5.964  12.045  -9.575  1.00110.00           H  
ATOM   1694  HG2 GLU A 105      -7.690  11.480 -11.761  1.00110.00           H  
ATOM   1695  HG3 GLU A 105      -8.728  12.317 -10.649  1.00110.00           H  
ATOM   1696  N   MET A 106      -6.670   8.886  -7.699  1.00 30.00           N  
ATOM   1697  CA  MET A 106      -6.138   8.319  -6.478  1.00 30.00           C  
ATOM   1698  C   MET A 106      -5.334   7.056  -6.749  1.00 30.00           C  
ATOM   1699  O   MET A 106      -4.213   6.835  -6.267  1.00 30.00           O  
ATOM   1700  CB  MET A 106      -7.106   8.019  -5.302  1.00 30.00           C  
ATOM   1701  CG  MET A 106      -7.813   9.228  -4.731  1.00 30.00           C  
ATOM   1702  SD  MET A 106      -8.645   8.941  -3.164  1.00 30.00           S  
ATOM   1703  CE  MET A 106      -9.050  10.631  -2.679  1.00 30.00           C  
ATOM   1704  H   MET A 106      -7.673   8.845  -7.823  1.00110.00           H  
ATOM   1705  HA  MET A 106      -5.421   9.045  -6.092  1.00110.00           H  
ATOM   1706  HB2 MET A 106      -7.867   7.314  -5.640  1.00110.00           H  
ATOM   1707  HB3 MET A 106      -6.582   7.501  -4.497  1.00110.00           H  
ATOM   1708  HG2 MET A 106      -7.094  10.035  -4.583  1.00110.00           H  
ATOM   1709  HG3 MET A 106      -8.553   9.600  -5.433  1.00110.00           H  
ATOM   1710  HE1 MET A 106      -9.510  11.176  -3.504  1.00110.00           H  
ATOM   1711  HE2 MET A 106      -9.741  10.626  -1.837  1.00110.00           H  
ATOM   1712  HE3 MET A 106      -8.142  11.143  -2.368  1.00110.00           H  
ATOM   1713  N   CYS A 107      -5.978   6.262  -7.602  1.00 30.00           N  
ATOM   1714  CA  CYS A 107      -5.402   5.117  -8.243  1.00 30.00           C  
ATOM   1715  C   CYS A 107      -4.137   5.487  -9.050  1.00 30.00           C  
ATOM   1716  O   CYS A 107      -3.231   4.685  -9.188  1.00 30.00           O  
ATOM   1717  CB  CYS A 107      -6.362   4.270  -9.077  1.00 30.00           C  
ATOM   1718  SG  CYS A 107      -7.564   3.598  -8.024  1.00 30.00           S  
ATOM   1719  H   CYS A 107      -6.904   6.524  -7.915  1.00110.00           H  
ATOM   1720  HA  CYS A 107      -5.039   4.474  -7.437  1.00110.00           H  
ATOM   1721  HB2 CYS A 107      -6.849   4.864  -9.850  1.00110.00           H  
ATOM   1722  HB3 CYS A 107      -5.840   3.451  -9.575  1.00110.00           H  
ATOM   1723  HG  CYS A 107      -8.188   4.753  -7.772  1.00110.00           H  
ATOM   1724  N   TYR A 108      -4.249   6.653  -9.713  1.00 30.00           N  
ATOM   1725  CA  TYR A 108      -3.098   7.131 -10.557  1.00 30.00           C  
ATOM   1726  C   TYR A 108      -1.816   7.438  -9.661  1.00 30.00           C  
ATOM   1727  O   TYR A 108      -0.689   7.275 -10.111  1.00 30.00           O  
ATOM   1728  CB  TYR A 108      -3.412   8.406 -11.437  1.00 30.00           C  
ATOM   1729  CG  TYR A 108      -2.458   8.663 -12.635  1.00 30.00           C  
ATOM   1730  CD1 TYR A 108      -1.338   9.453 -12.420  1.00 30.00           C  
ATOM   1731  CD2 TYR A 108      -2.779   8.221 -13.918  1.00 30.00           C  
ATOM   1732  CE1 TYR A 108      -0.459   9.779 -13.507  1.00 30.00           C  
ATOM   1733  CE2 TYR A 108      -1.998   8.511 -15.006  1.00 30.00           C  
ATOM   1734  CZ  TYR A 108      -0.759   9.282 -14.801  1.00 30.00           C  
ATOM   1735  OH  TYR A 108       0.001   9.705 -15.803  1.00 30.00           O  
ATOM   1736  H   TYR A 108      -5.081   7.226  -9.660  1.00110.00           H  
ATOM   1737  HA  TYR A 108      -2.831   6.323 -11.242  1.00110.00           H  
ATOM   1738  HB2 TYR A 108      -4.409   8.291 -11.862  1.00110.00           H  
ATOM   1739  HB3 TYR A 108      -3.465   9.302 -10.818  1.00110.00           H  
ATOM   1740  HD1 TYR A 108      -1.118   9.831 -11.432  1.00110.00           H  
ATOM   1741  HD2 TYR A 108      -3.679   7.647 -14.071  1.00110.00           H  
ATOM   1742  HE1 TYR A 108       0.407  10.403 -13.341  1.00110.00           H  
ATOM   1743  HE2 TYR A 108      -2.284   8.174 -15.990  1.00110.00           H  
ATOM   1744  HH  TYR A 108      -0.466   9.694 -16.647  1.00110.00           H  
ATOM   1745  N   ASP A 109      -2.058   8.014  -8.520  1.00 30.00           N  
ATOM   1746  CA  ASP A 109      -0.975   8.230  -7.458  1.00 30.00           C  
ATOM   1747  C   ASP A 109      -0.301   6.951  -6.936  1.00 30.00           C  
ATOM   1748  O   ASP A 109       0.945   6.801  -7.084  1.00 30.00           O  
ATOM   1749  CB  ASP A 109      -1.396   9.226  -6.229  1.00 30.00           C  
ATOM   1750  CG  ASP A 109      -1.482  10.742  -6.488  1.00 30.00           C  
ATOM   1751  OD1 ASP A 109      -2.045  11.461  -5.625  1.00 30.00           O  
ATOM   1752  OD2 ASP A 109      -0.901  11.248  -7.516  1.00 30.00           O1-
ATOM   1753  H   ASP A 109      -3.008   8.234  -8.254  1.00110.00           H  
ATOM   1754  HA  ASP A 109      -0.172   8.747  -7.988  1.00110.00           H  
ATOM   1755  HB2 ASP A 109      -2.401   8.919  -5.946  1.00110.00           H  
ATOM   1756  HB3 ASP A 109      -0.756   9.056  -5.363  1.00110.00           H  
ATOM   1757  N   VAL A 110      -1.144   5.970  -6.501  1.00 30.00           N  
ATOM   1758  CA  VAL A 110      -0.616   4.672  -6.135  1.00 30.00           C  
ATOM   1759  C   VAL A 110       0.177   4.062  -7.267  1.00 30.00           C  
ATOM   1760  O   VAL A 110       1.358   3.708  -7.084  1.00 30.00           O  
ATOM   1761  CB  VAL A 110      -1.768   3.685  -5.627  1.00 30.00           C  
ATOM   1762  CG1 VAL A 110      -1.426   2.187  -5.480  1.00 30.00           C  
ATOM   1763  CG2 VAL A 110      -2.416   4.155  -4.268  1.00 30.00           C  
ATOM   1764  H   VAL A 110      -2.144   6.114  -6.452  1.00110.00           H  
ATOM   1765  HA  VAL A 110       0.071   4.827  -5.301  1.00110.00           H  
ATOM   1766  HB  VAL A 110      -2.565   3.731  -6.371  1.00110.00           H  
ATOM   1767 HG11 VAL A 110      -0.595   2.041  -4.788  1.00110.00           H  
ATOM   1768 HG12 VAL A 110      -2.275   1.617  -5.101  1.00110.00           H  
ATOM   1769 HG13 VAL A 110      -1.148   1.741  -6.434  1.00110.00           H  
ATOM   1770 HG21 VAL A 110      -1.681   4.194  -3.467  1.00110.00           H  
ATOM   1771 HG22 VAL A 110      -2.843   5.153  -4.368  1.00110.00           H  
ATOM   1772 HG23 VAL A 110      -3.220   3.492  -3.951  1.00110.00           H  
ATOM   1773  N   CYS A 111      -0.360   3.949  -8.507  1.00 30.00           N  
ATOM   1774  CA  CYS A 111       0.231   3.362  -9.649  1.00 30.00           C  
ATOM   1775  C   CYS A 111       1.658   3.941 -10.077  1.00 30.00           C  
ATOM   1776  O   CYS A 111       2.461   3.148 -10.556  1.00 30.00           O  
ATOM   1777  CB  CYS A 111      -0.742   3.446 -10.866  1.00 30.00           C  
ATOM   1778  SG  CYS A 111      -0.390   2.083 -12.012  1.00 30.00           S  
ATOM   1779  H   CYS A 111      -1.306   4.281  -8.645  1.00110.00           H  
ATOM   1780  HA  CYS A 111       0.373   2.310  -9.393  1.00110.00           H  
ATOM   1781  HB2 CYS A 111      -1.765   3.272 -10.544  1.00110.00           H  
ATOM   1782  HB3 CYS A 111      -0.725   4.414 -11.363  1.00110.00           H  
ATOM   1783  HG  CYS A 111       0.804   2.533 -12.407  1.00110.00           H  
ATOM   1784  N   GLU A 112       1.876   5.208  -9.850  1.00 30.00           N  
ATOM   1785  CA  GLU A 112       3.257   5.806  -9.980  1.00 30.00           C  
ATOM   1786  C   GLU A 112       4.252   5.268  -8.828  1.00 30.00           C  
ATOM   1787  O   GLU A 112       5.410   5.059  -9.082  1.00 30.00           O  
ATOM   1788  CB  GLU A 112       3.220   7.400  -9.923  1.00 30.00           C  
ATOM   1789  CG  GLU A 112       2.700   7.986 -11.267  1.00 30.00           C  
ATOM   1790  CD  GLU A 112       2.839   9.425 -11.383  1.00 30.00           C  
ATOM   1791  OE1 GLU A 112       3.039   9.922 -12.491  1.00 30.00           O  
ATOM   1792  OE2 GLU A 112       2.789  10.126 -10.353  1.00 30.00           O1-
ATOM   1793  H   GLU A 112       1.151   5.799  -9.468  1.00110.00           H  
ATOM   1794  HA  GLU A 112       3.685   5.501 -10.936  1.00110.00           H  
ATOM   1795  HB2 GLU A 112       2.555   7.710  -9.117  1.00110.00           H  
ATOM   1796  HB3 GLU A 112       4.211   7.793  -9.689  1.00110.00           H  
ATOM   1797  HG2 GLU A 112       3.231   7.507 -12.090  1.00110.00           H  
ATOM   1798  HG3 GLU A 112       1.646   7.743 -11.385  1.00110.00           H  
ATOM   1799  N   GLY A 113       3.752   5.008  -7.623  1.00 30.00           N  
ATOM   1800  CA  GLY A 113       4.598   4.577  -6.564  1.00 30.00           C  
ATOM   1801  C   GLY A 113       4.890   3.115  -6.749  1.00 30.00           C  
ATOM   1802  O   GLY A 113       6.009   2.607  -6.478  1.00 30.00           O  
ATOM   1803  H   GLY A 113       2.767   5.138  -7.430  1.00110.00           H  
ATOM   1804  HA2 GLY A 113       5.525   5.151  -6.511  1.00110.00           H  
ATOM   1805  HA3 GLY A 113       4.078   4.712  -5.615  1.00110.00           H  
ATOM   1806  N   MET A 114       3.907   2.432  -7.292  1.00 30.00           N  
ATOM   1807  CA  MET A 114       4.117   0.991  -7.449  1.00 30.00           C  
ATOM   1808  C   MET A 114       5.076   0.727  -8.624  1.00 30.00           C  
ATOM   1809  O   MET A 114       5.844  -0.217  -8.502  1.00 30.00           O  
ATOM   1810  CB  MET A 114       2.783   0.314  -7.656  1.00 30.00           C  
ATOM   1811  CG  MET A 114       1.727   0.389  -6.422  1.00 30.00           C  
ATOM   1812  SD  MET A 114       2.295  -0.325  -4.840  1.00 30.00           S  
ATOM   1813  CE  MET A 114       2.392  -2.129  -5.381  1.00 30.00           C  
ATOM   1814  H   MET A 114       3.006   2.840  -7.508  1.00110.00           H  
ATOM   1815  HA  MET A 114       4.559   0.566  -6.544  1.00110.00           H  
ATOM   1816  HB2 MET A 114       2.302   0.703  -8.555  1.00110.00           H  
ATOM   1817  HB3 MET A 114       2.978  -0.734  -7.846  1.00110.00           H  
ATOM   1818  HG2 MET A 114       1.466   1.422  -6.217  1.00110.00           H  
ATOM   1819  HG3 MET A 114       0.799  -0.106  -6.708  1.00110.00           H  
ATOM   1820  HE1 MET A 114       1.489  -2.413  -5.921  1.00110.00           H  
ATOM   1821  HE2 MET A 114       3.251  -2.285  -6.033  1.00110.00           H  
ATOM   1822  HE3 MET A 114       2.486  -2.789  -4.522  1.00110.00           H  
ATOM   1823  N   ALA A 115       4.991   1.667  -9.594  1.00 30.00           N  
ATOM   1824  CA  ALA A 115       5.875   1.610 -10.797  1.00 30.00           C  
ATOM   1825  C   ALA A 115       7.325   2.013 -10.364  1.00 30.00           C  
ATOM   1826  O   ALA A 115       8.294   1.430 -10.951  1.00 30.00           O  
ATOM   1827  CB  ALA A 115       5.374   2.593 -11.932  1.00 30.00           C  
ATOM   1828  H   ALA A 115       4.310   2.413  -9.544  1.00110.00           H  
ATOM   1829  HA  ALA A 115       5.899   0.589 -11.179  1.00110.00           H  
ATOM   1830  HB1 ALA A 115       5.431   3.632 -11.606  1.00110.00           H  
ATOM   1831  HB2 ALA A 115       5.988   2.495 -12.828  1.00110.00           H  
ATOM   1832  HB3 ALA A 115       4.345   2.414 -12.227  1.00110.00           H  
ATOM   1833  N   PHE A 116       7.448   2.926  -9.422  1.00 30.00           N  
ATOM   1834  CA  PHE A 116       8.763   3.301  -8.857  1.00 30.00           C  
ATOM   1835  C   PHE A 116       9.514   2.075  -8.127  1.00 30.00           C  
ATOM   1836  O   PHE A 116      10.659   1.712  -8.351  1.00 30.00           O  
ATOM   1837  CB  PHE A 116       8.594   4.498  -7.884  1.00 30.00           C  
ATOM   1838  CG  PHE A 116       9.884   5.101  -7.475  1.00 30.00           C  
ATOM   1839  CD1 PHE A 116      10.530   6.036  -8.327  1.00 30.00           C  
ATOM   1840  CD2 PHE A 116      10.470   4.796  -6.204  1.00 30.00           C  
ATOM   1841  CE1 PHE A 116      11.673   6.662  -7.880  1.00 30.00           C  
ATOM   1842  CE2 PHE A 116      11.619   5.484  -5.832  1.00 30.00           C  
ATOM   1843  CZ  PHE A 116      12.186   6.491  -6.591  1.00 30.00           C  
ATOM   1844  H   PHE A 116       6.630   3.372  -9.028  1.00110.00           H  
ATOM   1845  HA  PHE A 116       9.394   3.622  -9.689  1.00110.00           H  
ATOM   1846  HB2 PHE A 116       8.006   5.275  -8.372  1.00110.00           H  
ATOM   1847  HB3 PHE A 116       8.029   4.205  -7.000  1.00110.00           H  
ATOM   1848  HD1 PHE A 116      10.126   6.267  -9.302  1.00110.00           H  
ATOM   1849  HD2 PHE A 116      10.028   4.060  -5.549  1.00110.00           H  
ATOM   1850  HE1 PHE A 116      12.148   7.383  -8.528  1.00110.00           H  
ATOM   1851  HE2 PHE A 116      12.050   5.270  -4.865  1.00110.00           H  
ATOM   1852  HZ  PHE A 116      13.056   7.034  -6.251  1.00110.00           H  
ATOM   1853  N   LEU A 117       8.726   1.319  -7.264  1.00 30.00           N  
ATOM   1854  CA  LEU A 117       9.152   0.029  -6.702  1.00 30.00           C  
ATOM   1855  C   LEU A 117       9.549  -0.998  -7.830  1.00 30.00           C  
ATOM   1856  O   LEU A 117      10.678  -1.566  -7.700  1.00 30.00           O  
ATOM   1857  CB  LEU A 117       8.054  -0.431  -5.784  1.00 30.00           C  
ATOM   1858  CG  LEU A 117       7.856   0.476  -4.492  1.00 30.00           C  
ATOM   1859  CD1 LEU A 117       6.455   0.191  -3.945  1.00 30.00           C  
ATOM   1860  CD2 LEU A 117       9.042   0.419  -3.521  1.00 30.00           C  
ATOM   1861  H   LEU A 117       7.771   1.598  -7.079  1.00110.00           H  
ATOM   1862  HA  LEU A 117      10.051   0.210  -6.111  1.00110.00           H  
ATOM   1863  HB2 LEU A 117       7.126  -0.484  -6.352  1.00110.00           H  
ATOM   1864  HB3 LEU A 117       8.249  -1.446  -5.445  1.00110.00           H  
ATOM   1865  HG  LEU A 117       7.813   1.513  -4.826  1.00110.00           H  
ATOM   1866 HD11 LEU A 117       5.822   1.077  -4.011  1.00110.00           H  
ATOM   1867 HD12 LEU A 117       5.939  -0.608  -4.477  1.00110.00           H  
ATOM   1868 HD13 LEU A 117       6.486  -0.098  -2.895  1.00110.00           H  
ATOM   1869 HD21 LEU A 117       9.564   1.375  -3.484  1.00110.00           H  
ATOM   1870 HD22 LEU A 117       8.724   0.187  -2.505  1.00110.00           H  
ATOM   1871 HD23 LEU A 117       9.770  -0.338  -3.806  1.00110.00           H  
ATOM   1872  N   GLU A 118       8.728  -1.220  -8.834  1.00 30.00           N  
ATOM   1873  CA  GLU A 118       8.986  -2.147  -9.959  1.00 30.00           C  
ATOM   1874  C   GLU A 118      10.371  -1.963 -10.598  1.00 30.00           C  
ATOM   1875  O   GLU A 118      11.004  -2.924 -11.017  1.00 30.00           O  
ATOM   1876  CB  GLU A 118       7.881  -1.989 -11.050  1.00 30.00           C  
ATOM   1877  CG  GLU A 118       8.153  -2.913 -12.252  1.00 30.00           C  
ATOM   1878  CD  GLU A 118       6.998  -3.111 -13.209  1.00 30.00           C  
ATOM   1879  OE1 GLU A 118       7.254  -3.842 -14.259  1.00 30.00           O  
ATOM   1880  OE2 GLU A 118       5.981  -2.496 -13.106  1.00 30.00           O1-
ATOM   1881  H   GLU A 118       7.835  -0.743  -8.853  1.00110.00           H  
ATOM   1882  HA  GLU A 118       8.944  -3.161  -9.559  1.00110.00           H  
ATOM   1883  HB2 GLU A 118       6.926  -2.245 -10.589  1.00110.00           H  
ATOM   1884  HB3 GLU A 118       7.798  -0.960 -11.388  1.00110.00           H  
ATOM   1885  HG2 GLU A 118       8.988  -2.532 -12.840  1.00110.00           H  
ATOM   1886  HG3 GLU A 118       8.444  -3.901 -11.892  1.00110.00           H  
ATOM   1887  N   SER A 119      10.770  -0.683 -10.724  1.00 30.00           N  
ATOM   1888  CA  SER A 119      12.013  -0.196 -11.330  1.00 30.00           C  
ATOM   1889  C   SER A 119      13.328  -0.584 -10.554  1.00 30.00           C  
ATOM   1890  O   SER A 119      14.406  -0.584 -11.124  1.00 30.00           O  
ATOM   1891  CB  SER A 119      11.806   1.386 -11.370  1.00 30.00           C  
ATOM   1892  OG  SER A 119      12.665   2.129 -12.187  1.00 30.00           O  
ATOM   1893  H   SER A 119      10.149   0.039 -10.384  1.00110.00           H  
ATOM   1894  HA  SER A 119      12.073  -0.584 -12.348  1.00110.00           H  
ATOM   1895  HB2 SER A 119      10.795   1.626 -11.697  1.00110.00           H  
ATOM   1896  HB3 SER A 119      11.922   1.803 -10.375  1.00110.00           H  
ATOM   1897  HG  SER A 119      13.559   2.045 -11.847  1.00110.00           H  
ATOM   1898  N   HIS A 120      13.136  -0.796  -9.278  1.00 30.00           N  
ATOM   1899  CA  HIS A 120      14.130  -1.166  -8.342  1.00 30.00           C  
ATOM   1900  C   HIS A 120      14.046  -2.613  -7.939  1.00 30.00           C  
ATOM   1901  O   HIS A 120      14.737  -3.104  -7.075  1.00 30.00           O  
ATOM   1902  CB  HIS A 120      14.108  -0.244  -7.047  1.00 30.00           C  
ATOM   1903  CG  HIS A 120      14.479   1.220  -7.195  1.00 30.00           C  
ATOM   1904  ND1 HIS A 120      13.452   2.240  -7.257  1.00 30.00           N  
ATOM   1905  CD2 HIS A 120      15.640   1.909  -6.935  1.00 30.00           C  
ATOM   1906  CE1 HIS A 120      14.109   3.403  -7.247  1.00 30.00           C  
ATOM   1907  NE2 HIS A 120      15.444   3.265  -7.078  1.00 30.00           N  
ATOM   1908  H   HIS A 120      12.195  -0.736  -8.910  1.00110.00           H  
ATOM   1909  HA  HIS A 120      15.123  -1.053  -8.781  1.00110.00           H  
ATOM   1910  HB2 HIS A 120      13.118  -0.289  -6.590  1.00110.00           H  
ATOM   1911  HB3 HIS A 120      14.804  -0.635  -6.305  1.00110.00           H  
ATOM   1912  HD1 HIS A 120      12.456   2.101  -7.380  1.00110.00           H  
ATOM   1913  HD2 HIS A 120      16.619   1.516  -6.707  1.00110.00           H  
ATOM   1914  HE1 HIS A 120      13.627   4.359  -7.372  1.00110.00           H  
ATOM   1915  N   GLN A 121      13.179  -3.363  -8.628  1.00 30.00           N  
ATOM   1916  CA  GLN A 121      12.873  -4.770  -8.347  1.00 30.00           C  
ATOM   1917  C   GLN A 121      12.346  -5.089  -6.969  1.00 30.00           C  
ATOM   1918  O   GLN A 121      12.642  -6.139  -6.444  1.00 30.00           O  
ATOM   1919  CB  GLN A 121      14.032  -5.731  -8.718  1.00 30.00           C  
ATOM   1920  CG  GLN A 121      14.208  -5.956 -10.235  1.00 30.00           C  
ATOM   1921  CD  GLN A 121      13.257  -6.847 -10.886  1.00 30.00           C  
ATOM   1922  OE1 GLN A 121      12.750  -7.696 -10.230  1.00 30.00           O  
ATOM   1923  NE2 GLN A 121      13.001  -6.749 -12.171  1.00 30.00           N  
ATOM   1924  H   GLN A 121      12.642  -2.937  -9.370  1.00110.00           H  
ATOM   1925  HA  GLN A 121      12.037  -5.004  -9.008  1.00110.00           H  
ATOM   1926  HB2 GLN A 121      14.969  -5.336  -8.331  1.00110.00           H  
ATOM   1927  HB3 GLN A 121      13.955  -6.719  -8.268  1.00110.00           H  
ATOM   1928  HG2 GLN A 121      14.216  -4.993 -10.748  1.00110.00           H  
ATOM   1929  HG3 GLN A 121      15.195  -6.388 -10.402  1.00110.00           H  
ATOM   1930 HE21 GLN A 121      12.359  -7.408 -12.611  1.00110.00           H  
ATOM   1931 HE22 GLN A 121      13.444  -6.041 -12.736  1.00110.00           H  
ATOM   1932  N   PHE A 122      11.472  -4.143  -6.536  1.00 30.00           N  
ATOM   1933  CA  PHE A 122      10.804  -4.204  -5.269  1.00 30.00           C  
ATOM   1934  C   PHE A 122       9.301  -4.285  -5.510  1.00 30.00           C  
ATOM   1935  O   PHE A 122       8.799  -3.672  -6.476  1.00 30.00           O  
ATOM   1936  CB  PHE A 122      11.051  -2.964  -4.369  1.00 30.00           C  
ATOM   1937  CG  PHE A 122      12.367  -2.724  -3.626  1.00 30.00           C  
ATOM   1938  CD1 PHE A 122      12.477  -3.105  -2.266  1.00 30.00           C  
ATOM   1939  CD2 PHE A 122      13.552  -2.416  -4.321  1.00 30.00           C  
ATOM   1940  CE1 PHE A 122      13.766  -3.038  -1.625  1.00 30.00           C  
ATOM   1941  CE2 PHE A 122      14.766  -2.245  -3.625  1.00 30.00           C  
ATOM   1942  CZ  PHE A 122      14.889  -2.592  -2.305  1.00 30.00           C  
ATOM   1943  H   PHE A 122      11.275  -3.332  -7.107  1.00110.00           H  
ATOM   1944  HA  PHE A 122      11.120  -5.087  -4.710  1.00110.00           H  
ATOM   1945  HB2 PHE A 122      10.912  -2.083  -4.998  1.00110.00           H  
ATOM   1946  HB3 PHE A 122      10.263  -2.891  -3.616  1.00110.00           H  
ATOM   1947  HD1 PHE A 122      11.614  -3.453  -1.716  1.00110.00           H  
ATOM   1948  HD2 PHE A 122      13.462  -2.180  -5.358  1.00110.00           H  
ATOM   1949  HE1 PHE A 122      13.856  -3.325  -0.587  1.00110.00           H  
ATOM   1950  HE2 PHE A 122      15.640  -1.913  -4.166  1.00110.00           H  
ATOM   1951  HZ  PHE A 122      15.845  -2.524  -1.812  1.00110.00           H  
ATOM   1952  N   ILE A 123       8.691  -5.229  -4.773  1.00 30.00           N  
ATOM   1953  CA  ILE A 123       7.328  -5.578  -4.828  1.00 30.00           C  
ATOM   1954  C   ILE A 123       6.808  -5.622  -3.392  1.00 30.00           C  
ATOM   1955  O   ILE A 123       7.563  -5.820  -2.425  1.00 30.00           O  
ATOM   1956  CB  ILE A 123       7.144  -7.076  -5.348  1.00 30.00           C  
ATOM   1957  CG1 ILE A 123       7.736  -8.221  -4.418  1.00 30.00           C  
ATOM   1958  CG2 ILE A 123       7.691  -7.299  -6.788  1.00 30.00           C  
ATOM   1959  CD1 ILE A 123       7.045  -9.523  -4.687  1.00 30.00           C  
ATOM   1960  H   ILE A 123       9.226  -5.720  -4.069  1.00110.00           H  
ATOM   1961  HA  ILE A 123       6.756  -4.867  -5.421  1.00110.00           H  
ATOM   1962  HB  ILE A 123       6.065  -7.229  -5.414  1.00110.00           H  
ATOM   1963 HG12 ILE A 123       8.808  -8.314  -4.579  1.00110.00           H  
ATOM   1964 HG13 ILE A 123       7.619  -8.055  -3.351  1.00110.00           H  
ATOM   1965 HG21 ILE A 123       8.774  -7.179  -6.841  1.00110.00           H  
ATOM   1966 HG22 ILE A 123       7.435  -8.281  -7.179  1.00110.00           H  
ATOM   1967 HG23 ILE A 123       7.232  -6.562  -7.439  1.00110.00           H  
ATOM   1968 HD11 ILE A 123       7.227 -10.229  -3.877  1.00110.00           H  
ATOM   1969 HD12 ILE A 123       5.964  -9.408  -4.774  1.00110.00           H  
ATOM   1970 HD13 ILE A 123       7.409  -9.989  -5.603  1.00110.00           H  
ATOM   1971  N   HIS A 124       5.519  -5.214  -3.248  1.00 30.00           N  
ATOM   1972  CA  HIS A 124       4.719  -5.413  -2.099  1.00 30.00           C  
ATOM   1973  C   HIS A 124       4.505  -6.933  -1.661  1.00 30.00           C  
ATOM   1974  O   HIS A 124       4.402  -7.852  -2.434  1.00 30.00           O  
ATOM   1975  CB  HIS A 124       3.382  -4.712  -2.112  1.00 30.00           C  
ATOM   1976  CG  HIS A 124       3.449  -3.259  -1.794  1.00 30.00           C  
ATOM   1977  ND1 HIS A 124       2.813  -2.719  -0.688  1.00 30.00           N  
ATOM   1978  CD2 HIS A 124       4.104  -2.229  -2.439  1.00 30.00           C  
ATOM   1979  CE1 HIS A 124       3.237  -1.491  -0.518  1.00 30.00           C  
ATOM   1980  NE2 HIS A 124       4.010  -1.162  -1.573  1.00 30.00           N  
ATOM   1981  H   HIS A 124       5.008  -4.954  -4.082  1.00110.00           H  
ATOM   1982  HA  HIS A 124       5.288  -4.946  -1.304  1.00110.00           H  
ATOM   1983  HB2 HIS A 124       2.917  -4.823  -3.092  1.00110.00           H  
ATOM   1984  HB3 HIS A 124       2.688  -5.176  -1.413  1.00110.00           H  
ATOM   1985  HD1 HIS A 124       2.199  -3.229  -0.061  1.00110.00           H  
ATOM   1986  HD2 HIS A 124       4.705  -2.218  -3.336  1.00110.00           H  
ATOM   1987  HE1 HIS A 124       2.927  -0.830   0.273  1.00110.00           H  
ATOM   1988  N   ARG A 125       4.425  -7.035  -0.328  1.00 30.00           N  
ATOM   1989  CA  ARG A 125       3.952  -8.154   0.478  1.00 30.00           C  
ATOM   1990  C   ARG A 125       2.477  -8.040   0.698  1.00 30.00           C  
ATOM   1991  O   ARG A 125       1.787  -9.066   0.753  1.00 30.00           O  
ATOM   1992  CB  ARG A 125       4.717  -8.163   1.775  1.00 30.00           C  
ATOM   1993  CG  ARG A 125       6.217  -8.148   1.697  1.00 30.00           C  
ATOM   1994  CD  ARG A 125       6.824  -8.050   3.121  1.00 30.00           C  
ATOM   1995  NE  ARG A 125       6.639  -9.291   4.003  1.00 30.00           N  
ATOM   1996  CZ  ARG A 125       7.044  -9.418   5.234  1.00 30.00           C  
ATOM   1997  NH1 ARG A 125       7.259  -8.301   5.927  1.00 30.00           N  
ATOM   1998  NH2 ARG A 125       6.893 -10.552   5.840  1.00 30.00           N1+
ATOM   1999  H   ARG A 125       4.605  -6.192   0.208  1.00110.00           H  
ATOM   2000  HA  ARG A 125       4.155  -9.084  -0.057  1.00110.00           H  
ATOM   2001  HB2 ARG A 125       4.400  -7.300   2.364  1.00110.00           H  
ATOM   2002  HB3 ARG A 125       4.395  -9.034   2.348  1.00110.00           H  
ATOM   2003  HG2 ARG A 125       6.521  -9.093   1.244  1.00110.00           H  
ATOM   2004  HG3 ARG A 125       6.622  -7.368   1.056  1.00110.00           H  
ATOM   2005  HD2 ARG A 125       7.865  -7.728   3.078  1.00110.00           H  
ATOM   2006  HD3 ARG A 125       6.292  -7.248   3.635  1.00110.00           H  
ATOM   2007  HE  ARG A 125       6.265 -10.104   3.534  1.00110.00           H  
ATOM   2008 HH11 ARG A 125       7.438  -8.335   6.921  1.00110.00           H  
ATOM   2009 HH12 ARG A 125       7.193  -7.401   5.472  1.00110.00           H  
ATOM   2010 HH21 ARG A 125       7.084 -10.630   6.828  1.00110.00           H  
ATOM   2011 HH22 ARG A 125       6.566 -11.366   5.339  1.00110.00           H  
ATOM   2012  N   ASP A 126       1.893  -6.824   0.767  1.00 30.00           N  
ATOM   2013  CA  ASP A 126       0.465  -6.671   0.735  1.00 30.00           C  
ATOM   2014  C   ASP A 126       0.163  -5.263   0.161  1.00 30.00           C  
ATOM   2015  O   ASP A 126       1.008  -4.338   0.355  1.00 30.00           O  
ATOM   2016  CB  ASP A 126      -0.094  -6.833   2.169  1.00 30.00           C  
ATOM   2017  CG  ASP A 126      -1.559  -6.379   2.517  1.00 30.00           C  
ATOM   2018  OD1 ASP A 126      -1.783  -5.955   3.649  1.00 30.00           O  
ATOM   2019  OD2 ASP A 126      -2.465  -6.499   1.734  1.00 30.00           O1-
ATOM   2020  H   ASP A 126       2.441  -5.977   0.716  1.00110.00           H  
ATOM   2021  HA  ASP A 126       0.003  -7.400   0.066  1.00110.00           H  
ATOM   2022  HB2 ASP A 126      -0.034  -7.887   2.442  1.00110.00           H  
ATOM   2023  HB3 ASP A 126       0.583  -6.331   2.864  1.00110.00           H  
ATOM   2024  N   LEU A 127      -0.992  -4.966  -0.431  1.00 30.00           N  
ATOM   2025  CA  LEU A 127      -1.364  -3.692  -1.074  1.00 30.00           C  
ATOM   2026  C   LEU A 127      -2.928  -3.650  -0.953  1.00 30.00           C  
ATOM   2027  O   LEU A 127      -3.614  -4.668  -1.239  1.00 30.00           O  
ATOM   2028  CB  LEU A 127      -0.634  -3.440  -2.456  1.00 30.00           C  
ATOM   2029  CG  LEU A 127      -0.792  -2.045  -3.002  1.00 30.00           C  
ATOM   2030  CD1 LEU A 127      -2.169  -1.766  -3.641  1.00 30.00           C  
ATOM   2031  CD2 LEU A 127      -0.489  -0.919  -1.926  1.00 30.00           C  
ATOM   2032  H   LEU A 127      -1.705  -5.683  -0.478  1.00110.00           H  
ATOM   2033  HA  LEU A 127      -1.018  -2.929  -0.378  1.00110.00           H  
ATOM   2034  HB2 LEU A 127       0.432  -3.619  -2.316  1.00110.00           H  
ATOM   2035  HB3 LEU A 127      -0.957  -4.175  -3.193  1.00110.00           H  
ATOM   2036  HG  LEU A 127      -0.054  -1.949  -3.797  1.00110.00           H  
ATOM   2037 HD11 LEU A 127      -2.824  -1.227  -2.961  1.00110.00           H  
ATOM   2038 HD12 LEU A 127      -2.068  -1.175  -4.551  1.00110.00           H  
ATOM   2039 HD13 LEU A 127      -2.682  -2.690  -3.910  1.00110.00           H  
ATOM   2040 HD21 LEU A 127      -0.038  -0.055  -2.413  1.00110.00           H  
ATOM   2041 HD22 LEU A 127      -1.381  -0.579  -1.401  1.00110.00           H  
ATOM   2042 HD23 LEU A 127       0.227  -1.256  -1.177  1.00110.00           H  
ATOM   2043  N   ALA A 128      -3.508  -2.680  -0.278  1.00 30.00           N  
ATOM   2044  CA  ALA A 128      -4.887  -2.524   0.077  1.00 30.00           C  
ATOM   2045  C   ALA A 128      -5.022  -1.078   0.538  1.00 30.00           C  
ATOM   2046  O   ALA A 128      -4.069  -0.379   0.760  1.00 30.00           O  
ATOM   2047  CB  ALA A 128      -5.228  -3.339   1.345  1.00 30.00           C  
ATOM   2048  H   ALA A 128      -2.933  -1.905   0.022  1.00110.00           H  
ATOM   2049  HA  ALA A 128      -5.554  -2.744  -0.759  1.00110.00           H  
ATOM   2050  HB1 ALA A 128      -4.628  -3.038   2.205  1.00110.00           H  
ATOM   2051  HB2 ALA A 128      -6.279  -3.239   1.620  1.00110.00           H  
ATOM   2052  HB3 ALA A 128      -5.036  -4.399   1.185  1.00110.00           H  
ATOM   2053  N   ALA A 129      -6.287  -0.562   0.630  1.00 30.00           N  
ATOM   2054  CA  ALA A 129      -6.580   0.791   1.141  1.00 30.00           C  
ATOM   2055  C   ALA A 129      -6.177   0.959   2.642  1.00 30.00           C  
ATOM   2056  O   ALA A 129      -5.943   2.116   3.043  1.00 30.00           O  
ATOM   2057  CB  ALA A 129      -8.085   0.984   1.084  1.00 30.00           C  
ATOM   2058  H   ALA A 129      -7.089  -1.139   0.405  1.00110.00           H  
ATOM   2059  HA  ALA A 129      -6.073   1.534   0.524  1.00110.00           H  
ATOM   2060  HB1 ALA A 129      -8.473   0.700   0.105  1.00110.00           H  
ATOM   2061  HB2 ALA A 129      -8.618   0.389   1.828  1.00110.00           H  
ATOM   2062  HB3 ALA A 129      -8.357   2.026   1.217  1.00110.00           H  
ATOM   2063  N   ARG A 130      -6.015  -0.120   3.349  1.00 30.00           N  
ATOM   2064  CA  ARG A 130      -5.461  -0.079   4.680  1.00 30.00           C  
ATOM   2065  C   ARG A 130      -3.967   0.319   4.711  1.00 30.00           C  
ATOM   2066  O   ARG A 130      -3.579   0.688   5.769  1.00 30.00           O  
ATOM   2067  CB  ARG A 130      -5.762  -1.445   5.300  1.00 30.00           C  
ATOM   2068  CG  ARG A 130      -5.290  -1.864   6.728  1.00 30.00           C  
ATOM   2069  CD  ARG A 130      -5.731  -3.271   6.993  1.00 30.00           C  
ATOM   2070  NE  ARG A 130      -5.056  -4.241   6.043  1.00 30.00           N  
ATOM   2071  CZ  ARG A 130      -5.655  -4.813   5.039  1.00 30.00           C  
ATOM   2072  NH1 ARG A 130      -7.005  -4.783   4.844  1.00 30.00           N  
ATOM   2073  NH2 ARG A 130      -4.853  -5.426   4.146  1.00 30.00           N1+
ATOM   2074  H   ARG A 130      -6.211  -1.028   2.951  1.00110.00           H  
ATOM   2075  HA  ARG A 130      -6.007   0.671   5.246  1.00110.00           H  
ATOM   2076  HB2 ARG A 130      -6.837  -1.619   5.238  1.00110.00           H  
ATOM   2077  HB3 ARG A 130      -5.328  -2.149   4.589  1.00110.00           H  
ATOM   2078  HG2 ARG A 130      -4.219  -1.736   6.893  1.00110.00           H  
ATOM   2079  HG3 ARG A 130      -5.792  -1.200   7.432  1.00110.00           H  
ATOM   2080  HD2 ARG A 130      -5.361  -3.552   7.980  1.00110.00           H  
ATOM   2081  HD3 ARG A 130      -6.815  -3.357   7.063  1.00110.00           H  
ATOM   2082  HE  ARG A 130      -4.053  -4.334   6.132  1.00110.00           H  
ATOM   2083 HH11 ARG A 130      -7.420  -5.243   4.046  1.00110.00           H  
ATOM   2084 HH12 ARG A 130      -7.600  -4.301   5.502  1.00110.00           H  
ATOM   2085 HH21 ARG A 130      -5.245  -5.870   3.327  1.00110.00           H  
ATOM   2086 HH22 ARG A 130      -3.845  -5.450   4.261  1.00110.00           H  
ATOM   2087  N   ASN A 131      -3.311   0.224   3.580  1.00 30.00           N  
ATOM   2088  CA  ASN A 131      -1.881   0.352   3.377  1.00 30.00           C  
ATOM   2089  C   ASN A 131      -1.480   1.590   2.570  1.00 30.00           C  
ATOM   2090  O   ASN A 131      -0.286   1.865   2.405  1.00 30.00           O  
ATOM   2091  CB  ASN A 131      -1.316  -0.831   2.558  1.00 30.00           C  
ATOM   2092  CG  ASN A 131      -1.551  -2.117   3.368  1.00 30.00           C  
ATOM   2093  OD1 ASN A 131      -1.562  -2.050   4.644  1.00 30.00           O  
ATOM   2094  ND2 ASN A 131      -1.672  -3.208   2.619  1.00 30.00           N  
ATOM   2095  H   ASN A 131      -3.823  -0.079   2.762  1.00110.00           H  
ATOM   2096  HA  ASN A 131      -1.360   0.441   4.333  1.00110.00           H  
ATOM   2097  HB2 ASN A 131      -1.754  -0.901   1.563  1.00110.00           H  
ATOM   2098  HB3 ASN A 131      -0.236  -0.742   2.424  1.00110.00           H  
ATOM   2099 HD21 ASN A 131      -1.785  -4.116   3.058  1.00110.00           H  
ATOM   2100 HD22 ASN A 131      -1.619  -3.158   1.613  1.00110.00           H  
ATOM   2101  N   CYS A 132      -2.525   2.252   2.068  1.00 30.00           N  
ATOM   2102  CA  CYS A 132      -2.495   3.506   1.268  1.00 30.00           C  
ATOM   2103  C   CYS A 132      -2.976   4.624   2.272  1.00 30.00           C  
ATOM   2104  O   CYS A 132      -3.894   4.437   3.047  1.00 30.00           O  
ATOM   2105  CB  CYS A 132      -3.384   3.456   0.082  1.00 30.00           C  
ATOM   2106  SG  CYS A 132      -2.963   2.008  -0.956  1.00 30.00           S  
ATOM   2107  H   CYS A 132      -3.450   1.915   2.292  1.00110.00           H  
ATOM   2108  HA  CYS A 132      -1.476   3.726   0.957  1.00110.00           H  
ATOM   2109  HB2 CYS A 132      -4.424   3.350   0.384  1.00110.00           H  
ATOM   2110  HB3 CYS A 132      -3.298   4.366  -0.513  1.00110.00           H  
ATOM   2111  HG  CYS A 132      -3.387   1.079  -0.090  1.00110.00           H  
ATOM   2112  N   LEU A 133      -2.403   5.843   2.154  1.00 30.00           N  
ATOM   2113  CA  LEU A 133      -2.631   7.052   2.966  1.00 30.00           C  
ATOM   2114  C   LEU A 133      -2.941   8.213   1.975  1.00 30.00           C  
ATOM   2115  O   LEU A 133      -2.477   8.199   0.795  1.00 30.00           O  
ATOM   2116  CB  LEU A 133      -1.379   7.496   3.899  1.00 30.00           C  
ATOM   2117  CG  LEU A 133      -0.663   6.249   4.591  1.00 30.00           C  
ATOM   2118  CD1 LEU A 133       0.508   5.646   3.805  1.00 30.00           C  
ATOM   2119  CD2 LEU A 133      -0.262   6.357   6.164  1.00 30.00           C  
ATOM   2120  H   LEU A 133      -1.686   5.966   1.447  1.00110.00           H  
ATOM   2121  HA  LEU A 133      -3.508   6.915   3.590  1.00110.00           H  
ATOM   2122  HB2 LEU A 133      -0.646   8.070   3.332  1.00110.00           H  
ATOM   2123  HB3 LEU A 133      -1.750   8.149   4.683  1.00110.00           H  
ATOM   2124  HG  LEU A 133      -1.428   5.472   4.619  1.00110.00           H  
ATOM   2125 HD11 LEU A 133       0.209   4.714   3.322  1.00110.00           H  
ATOM   2126 HD12 LEU A 133       0.856   6.316   3.019  1.00110.00           H  
ATOM   2127 HD13 LEU A 133       1.365   5.409   4.435  1.00110.00           H  
ATOM   2128 HD21 LEU A 133      -0.593   5.477   6.717  1.00110.00           H  
ATOM   2129 HD22 LEU A 133       0.813   6.459   6.316  1.00110.00           H  
ATOM   2130 HD23 LEU A 133      -0.734   7.225   6.624  1.00110.00           H  
ATOM   2131  N   VAL A 134      -3.690   9.218   2.455  1.00 30.00           N  
ATOM   2132  CA  VAL A 134      -4.365  10.215   1.719  1.00 30.00           C  
ATOM   2133  C   VAL A 134      -4.339  11.612   2.401  1.00 30.00           C  
ATOM   2134  O   VAL A 134      -4.870  11.789   3.492  1.00 30.00           O  
ATOM   2135  CB  VAL A 134      -5.827   9.834   1.296  1.00 30.00           C  
ATOM   2136  CG1 VAL A 134      -6.836   9.430   2.468  1.00 30.00           C  
ATOM   2137  CG2 VAL A 134      -6.417  10.808   0.269  1.00 30.00           C  
ATOM   2138  H   VAL A 134      -3.964   9.177   3.428  1.00110.00           H  
ATOM   2139  HA  VAL A 134      -3.808  10.355   0.794  1.00110.00           H  
ATOM   2140  HB  VAL A 134      -5.702   8.909   0.731  1.00110.00           H  
ATOM   2141 HG11 VAL A 134      -7.073  10.281   3.105  1.00110.00           H  
ATOM   2142 HG12 VAL A 134      -7.774   9.063   2.054  1.00110.00           H  
ATOM   2143 HG13 VAL A 134      -6.421   8.643   3.097  1.00110.00           H  
ATOM   2144 HG21 VAL A 134      -5.723  11.008  -0.546  1.00110.00           H  
ATOM   2145 HG22 VAL A 134      -7.332  10.404  -0.163  1.00110.00           H  
ATOM   2146 HG23 VAL A 134      -6.671  11.765   0.727  1.00110.00           H  
ATOM   2147  N   ASP A 135      -3.803  12.655   1.738  1.00 30.00           N  
ATOM   2148  CA  ASP A 135      -3.472  13.927   2.435  1.00 30.00           C  
ATOM   2149  C   ASP A 135      -3.615  15.165   1.471  1.00 30.00           C  
ATOM   2150  O   ASP A 135      -3.783  15.010   0.254  1.00 30.00           O  
ATOM   2151  CB  ASP A 135      -1.917  13.898   2.606  1.00 30.00           C  
ATOM   2152  CG  ASP A 135      -1.347  14.747   3.799  1.00 30.00           C  
ATOM   2153  OD1 ASP A 135      -2.143  14.992   4.707  1.00 30.00           O  
ATOM   2154  OD2 ASP A 135      -0.170  15.061   3.698  1.00 30.00           O1-
ATOM   2155  H   ASP A 135      -3.410  12.537   0.811  1.00110.00           H  
ATOM   2156  HA  ASP A 135      -4.052  14.089   3.344  1.00110.00           H  
ATOM   2157  HB2 ASP A 135      -1.603  12.872   2.808  1.00110.00           H  
ATOM   2158  HB3 ASP A 135      -1.385  14.136   1.680  1.00110.00           H  
ATOM   2159  N   ARG A 136      -3.441  16.402   2.014  1.00 30.00           N  
ATOM   2160  CA  ARG A 136      -3.617  17.736   1.326  1.00 30.00           C  
ATOM   2161  C   ARG A 136      -4.877  17.778   0.413  1.00 30.00           C  
ATOM   2162  O   ARG A 136      -5.983  17.454   0.873  1.00 30.00           O  
ATOM   2163  CB  ARG A 136      -2.356  18.230   0.668  1.00 30.00           C  
ATOM   2164  CG  ARG A 136      -1.012  17.958   1.511  1.00 30.00           C  
ATOM   2165  CD  ARG A 136       0.249  18.726   1.010  1.00 30.00           C  
ATOM   2166  NE  ARG A 136       0.654  18.366  -0.391  1.00 30.00           N  
ATOM   2167  CZ  ARG A 136       1.472  17.341  -0.790  1.00 30.00           C  
ATOM   2168  NH1 ARG A 136       1.929  16.400  -0.019  1.00 30.00           N  
ATOM   2169  NH2 ARG A 136       1.832  17.344  -2.077  1.00 30.00           N1+
ATOM   2170  H   ARG A 136      -3.238  16.457   3.003  1.00110.00           H  
ATOM   2171  HA  ARG A 136      -3.830  18.427   2.142  1.00110.00           H  
ATOM   2172  HB2 ARG A 136      -2.211  17.732  -0.291  1.00110.00           H  
ATOM   2173  HB3 ARG A 136      -2.449  19.296   0.455  1.00110.00           H  
ATOM   2174  HG2 ARG A 136      -1.162  18.166   2.571  1.00110.00           H  
ATOM   2175  HG3 ARG A 136      -0.803  16.889   1.453  1.00110.00           H  
ATOM   2176  HD2 ARG A 136       0.017  19.791   0.988  1.00110.00           H  
ATOM   2177  HD3 ARG A 136       1.080  18.617   1.709  1.00110.00           H  
ATOM   2178  HE  ARG A 136       0.294  18.985  -1.104  1.00110.00           H  
ATOM   2179 HH11 ARG A 136       2.555  15.695  -0.377  1.00110.00           H  
ATOM   2180 HH12 ARG A 136       1.664  16.380   0.956  1.00110.00           H  
ATOM   2181 HH21 ARG A 136       1.481  18.054  -2.702  1.00110.00           H  
ATOM   2182 HH22 ARG A 136       2.443  16.630  -2.442  1.00110.00           H  
ATOM   2183  N   ASP A 137      -4.662  18.091  -0.853  1.00 30.00           N  
ATOM   2184  CA  ASP A 137      -5.754  18.157  -1.914  1.00 30.00           C  
ATOM   2185  C   ASP A 137      -6.014  16.812  -2.560  1.00 30.00           C  
ATOM   2186  O   ASP A 137      -5.760  16.597  -3.756  1.00 30.00           O  
ATOM   2187  CB  ASP A 137      -5.471  19.318  -2.912  1.00 30.00           C  
ATOM   2188  CG  ASP A 137      -5.601  20.705  -2.362  1.00 30.00           C  
ATOM   2189  OD1 ASP A 137      -6.319  20.954  -1.358  1.00 30.00           O  
ATOM   2190  OD2 ASP A 137      -5.132  21.692  -2.994  1.00 30.00           O1-
ATOM   2191  H   ASP A 137      -3.730  18.324  -1.162  1.00110.00           H  
ATOM   2192  HA  ASP A 137      -6.698  18.385  -1.415  1.00110.00           H  
ATOM   2193  HB2 ASP A 137      -4.461  19.208  -3.311  1.00110.00           H  
ATOM   2194  HB3 ASP A 137      -6.149  19.247  -3.764  1.00110.00           H  
ATOM   2195  N   LEU A 138      -6.326  15.827  -1.773  1.00 30.00           N  
ATOM   2196  CA  LEU A 138      -6.377  14.457  -2.141  1.00 30.00           C  
ATOM   2197  C   LEU A 138      -5.117  13.874  -2.778  1.00 30.00           C  
ATOM   2198  O   LEU A 138      -5.120  13.178  -3.751  1.00 30.00           O  
ATOM   2199  CB  LEU A 138      -7.613  14.126  -3.063  1.00 30.00           C  
ATOM   2200  CG  LEU A 138      -8.982  14.583  -2.480  1.00 30.00           C  
ATOM   2201  CD1 LEU A 138     -10.217  14.422  -3.433  1.00 30.00           C  
ATOM   2202  CD2 LEU A 138      -9.362  14.155  -1.072  1.00 30.00           C  
ATOM   2203  H   LEU A 138      -6.466  16.023  -0.791  1.00110.00           H  
ATOM   2204  HA  LEU A 138      -6.503  13.911  -1.205  1.00110.00           H  
ATOM   2205  HB2 LEU A 138      -7.481  14.595  -4.038  1.00110.00           H  
ATOM   2206  HB3 LEU A 138      -7.658  13.058  -3.264  1.00110.00           H  
ATOM   2207  HG  LEU A 138      -8.882  15.667  -2.410  1.00110.00           H  
ATOM   2208 HD11 LEU A 138     -10.863  15.300  -3.399  1.00110.00           H  
ATOM   2209 HD12 LEU A 138      -9.898  14.292  -4.468  1.00110.00           H  
ATOM   2210 HD13 LEU A 138     -10.821  13.551  -3.182  1.00110.00           H  
ATOM   2211 HD21 LEU A 138      -8.765  13.306  -0.738  1.00110.00           H  
ATOM   2212 HD22 LEU A 138      -9.207  14.966  -0.359  1.00110.00           H  
ATOM   2213 HD23 LEU A 138     -10.408  13.859  -1.002  1.00110.00           H  
ATOM   2214  N   CYS A 139      -4.002  14.162  -2.153  1.00 30.00           N  
ATOM   2215  CA  CYS A 139      -2.642  13.727  -2.620  1.00 30.00           C  
ATOM   2216  C   CYS A 139      -2.390  12.409  -1.797  1.00 30.00           C  
ATOM   2217  O   CYS A 139      -2.277  12.420  -0.554  1.00 30.00           O  
ATOM   2218  CB  CYS A 139      -1.586  14.659  -2.191  1.00 30.00           C  
ATOM   2219  SG  CYS A 139      -1.941  16.310  -2.891  1.00 30.00           S  
ATOM   2220  H   CYS A 139      -4.027  14.686  -1.284  1.00110.00           H  
ATOM   2221  HA  CYS A 139      -2.600  13.555  -3.697  1.00110.00           H  
ATOM   2222  HB2 CYS A 139      -1.513  14.770  -1.108  1.00110.00           H  
ATOM   2223  HB3 CYS A 139      -0.609  14.331  -2.550  1.00110.00           H  
ATOM   2224  HG  CYS A 139      -3.146  16.440  -2.327  1.00110.00           H  
ATOM   2225  N   VAL A 140      -2.354  11.278  -2.550  1.00 30.00           N  
ATOM   2226  CA  VAL A 140      -2.229   9.981  -2.025  1.00 30.00           C  
ATOM   2227  C   VAL A 140      -0.775   9.483  -2.024  1.00 30.00           C  
ATOM   2228  O   VAL A 140      -0.007  10.062  -2.806  1.00 30.00           O  
ATOM   2229  CB  VAL A 140      -3.097   9.058  -2.918  1.00 30.00           C  
ATOM   2230  CG1 VAL A 140      -3.210   7.580  -2.362  1.00 30.00           C  
ATOM   2231  CG2 VAL A 140      -4.390   9.621  -3.246  1.00 30.00           C  
ATOM   2232  H   VAL A 140      -2.431  11.344  -3.558  1.00110.00           H  
ATOM   2233  HA  VAL A 140      -2.614   9.947  -1.009  1.00110.00           H  
ATOM   2234  HB  VAL A 140      -2.576   8.947  -3.860  1.00110.00           H  
ATOM   2235 HG11 VAL A 140      -3.827   6.970  -3.022  1.00110.00           H  
ATOM   2236 HG12 VAL A 140      -2.247   7.076  -2.293  1.00110.00           H  
ATOM   2237 HG13 VAL A 140      -3.681   7.561  -1.381  1.00110.00           H  
ATOM   2238 HG21 VAL A 140      -4.933   9.927  -2.354  1.00110.00           H  
ATOM   2239 HG22 VAL A 140      -4.330  10.474  -3.923  1.00110.00           H  
ATOM   2240 HG23 VAL A 140      -5.001   8.880  -3.750  1.00110.00           H  
ATOM   2241  N   LYS A 141      -0.393   8.588  -1.185  1.00 30.00           N  
ATOM   2242  CA  LYS A 141       0.781   7.834  -1.130  1.00 30.00           C  
ATOM   2243  C   LYS A 141       0.553   6.494  -0.407  1.00 30.00           C  
ATOM   2244  O   LYS A 141      -0.336   6.384   0.449  1.00 30.00           O  
ATOM   2245  CB  LYS A 141       1.984   8.672  -0.558  1.00 30.00           C  
ATOM   2246  CG  LYS A 141       1.840   9.284   0.891  1.00 30.00           C  
ATOM   2247  CD  LYS A 141       1.128  10.674   1.082  1.00 30.00           C  
ATOM   2248  CE  LYS A 141       1.728  11.813   0.183  1.00 30.00           C  
ATOM   2249  NZ  LYS A 141       3.171  12.162   0.421  1.00 30.00           N1+
ATOM   2250  H   LYS A 141      -1.089   8.272  -0.519  1.00110.00           H  
ATOM   2251  HA  LYS A 141       1.032   7.573  -2.161  1.00110.00           H  
ATOM   2252  HB2 LYS A 141       2.849   8.015  -0.510  1.00110.00           H  
ATOM   2253  HB3 LYS A 141       2.257   9.452  -1.265  1.00110.00           H  
ATOM   2254  HG2 LYS A 141       1.338   8.556   1.530  1.00110.00           H  
ATOM   2255  HG3 LYS A 141       2.843   9.366   1.313  1.00110.00           H  
ATOM   2256  HD2 LYS A 141       0.063  10.568   0.870  1.00110.00           H  
ATOM   2257  HD3 LYS A 141       1.193  10.968   2.130  1.00110.00           H  
ATOM   2258  HE2 LYS A 141       1.597  11.574  -0.872  1.00110.00           H  
ATOM   2259  HE3 LYS A 141       1.148  12.720   0.355  1.00110.00           H  
ATOM   2260  HZ1 LYS A 141       3.441  12.949  -0.149  1.00110.00           H  
ATOM   2261  HZ2 LYS A 141       3.312  12.385   1.404  1.00110.00           H  
ATOM   2262  HZ3 LYS A 141       3.751  11.368   0.187  1.00110.00           H  
ATOM   2263  N   VAL A 142       1.442   5.526  -0.674  1.00 30.00           N  
ATOM   2264  CA  VAL A 142       1.549   4.270   0.061  1.00 30.00           C  
ATOM   2265  C   VAL A 142       2.716   4.258   1.061  1.00 30.00           C  
ATOM   2266  O   VAL A 142       3.481   5.224   1.114  1.00 30.00           O  
ATOM   2267  CB  VAL A 142       1.508   3.006  -0.854  1.00 30.00           C  
ATOM   2268  CG1 VAL A 142       0.263   3.152  -1.720  1.00 30.00           C  
ATOM   2269  CG2 VAL A 142       2.743   2.701  -1.690  1.00 30.00           C  
ATOM   2270  H   VAL A 142       2.178   5.701  -1.349  1.00110.00           H  
ATOM   2271  HA  VAL A 142       0.685   4.178   0.718  1.00110.00           H  
ATOM   2272  HB  VAL A 142       1.330   2.138  -0.216  1.00110.00           H  
ATOM   2273 HG11 VAL A 142      -0.597   3.487  -1.146  1.00110.00           H  
ATOM   2274 HG12 VAL A 142       0.424   3.875  -2.519  1.00110.00           H  
ATOM   2275 HG13 VAL A 142      -0.000   2.209  -2.195  1.00110.00           H  
ATOM   2276 HG21 VAL A 142       3.612   2.495  -1.065  1.00110.00           H  
ATOM   2277 HG22 VAL A 142       2.584   1.822  -2.316  1.00110.00           H  
ATOM   2278 HG23 VAL A 142       2.994   3.533  -2.347  1.00110.00           H  
ATOM   2279  N   SER A 143       2.973   3.125   1.649  1.00 30.00           N  
ATOM   2280  CA  SER A 143       4.139   2.879   2.560  1.00 30.00           C  
ATOM   2281  C   SER A 143       4.806   1.691   1.902  1.00 30.00           C  
ATOM   2282  O   SER A 143       4.102   0.670   1.795  1.00 30.00           O  
ATOM   2283  CB  SER A 143       3.597   2.538   3.971  1.00 30.00           C  
ATOM   2284  OG  SER A 143       4.660   2.109   4.783  1.00 30.00           O  
ATOM   2285  H   SER A 143       2.368   2.331   1.492  1.00110.00           H  
ATOM   2286  HA  SER A 143       4.827   3.726   2.605  1.00110.00           H  
ATOM   2287  HB2 SER A 143       3.121   3.408   4.424  1.00110.00           H  
ATOM   2288  HB3 SER A 143       2.853   1.742   3.918  1.00110.00           H  
ATOM   2289  HG  SER A 143       4.293   1.808   5.618  1.00110.00           H  
ATOM   2290  N   ASP A 144       6.135   1.768   1.677  1.00 30.00           N  
ATOM   2291  CA  ASP A 144       6.960   0.558   1.385  1.00 30.00           C  
ATOM   2292  C   ASP A 144       7.284  -0.201   2.634  1.00 30.00           C  
ATOM   2293  O   ASP A 144       7.321  -1.427   2.448  1.00 30.00           O  
ATOM   2294  CB  ASP A 144       8.235   0.748   0.517  1.00 30.00           C  
ATOM   2295  CG  ASP A 144       9.434   1.618   0.902  1.00 30.00           C  
ATOM   2296  OD1 ASP A 144       9.369   2.554   1.699  1.00 30.00           O  
ATOM   2297  OD2 ASP A 144      10.410   1.564   0.091  1.00 30.00           O1-
ATOM   2298  H   ASP A 144       6.638   2.630   1.833  1.00110.00           H  
ATOM   2299  HA  ASP A 144       6.322  -0.095   0.783  1.00110.00           H  
ATOM   2300  HB2 ASP A 144       8.606  -0.218   0.190  1.00110.00           H  
ATOM   2301  HB3 ASP A 144       7.874   1.197  -0.406  1.00110.00           H  
ATOM   2302  N   PHE A 145       7.546   0.519   3.732  1.00 30.00           N  
ATOM   2303  CA  PHE A 145       8.011   0.073   5.082  1.00 30.00           C  
ATOM   2304  C   PHE A 145       7.156  -1.074   5.791  1.00 30.00           C  
ATOM   2305  O   PHE A 145       5.998  -0.782   6.166  1.00 30.00           O  
ATOM   2306  CB  PHE A 145       8.108   1.283   5.976  1.00 30.00           C  
ATOM   2307  CG  PHE A 145       8.791   0.989   7.263  1.00 30.00           C  
ATOM   2308  CD1 PHE A 145      10.205   0.836   7.315  1.00 30.00           C  
ATOM   2309  CD2 PHE A 145       8.063   0.771   8.408  1.00 30.00           C  
ATOM   2310  CE1 PHE A 145      10.834   0.467   8.476  1.00 30.00           C  
ATOM   2311  CE2 PHE A 145       8.667   0.405   9.572  1.00 30.00           C  
ATOM   2312  CZ  PHE A 145      10.043   0.228   9.579  1.00 30.00           C  
ATOM   2313  H   PHE A 145       7.466   1.522   3.640  1.00110.00           H  
ATOM   2314  HA  PHE A 145       9.018  -0.319   4.927  1.00110.00           H  
ATOM   2315  HB2 PHE A 145       8.700   2.047   5.472  1.00110.00           H  
ATOM   2316  HB3 PHE A 145       7.128   1.729   6.151  1.00110.00           H  
ATOM   2317  HD1 PHE A 145      10.795   0.992   6.423  1.00110.00           H  
ATOM   2318  HD2 PHE A 145       6.995   0.891   8.395  1.00110.00           H  
ATOM   2319  HE1 PHE A 145      11.904   0.324   8.511  1.00110.00           H  
ATOM   2320  HE2 PHE A 145       8.084   0.229  10.464  1.00110.00           H  
ATOM   2321  HZ  PHE A 145      10.516  -0.098  10.493  1.00110.00           H  
ATOM   2322  N   GLY A 146       7.675  -2.259   5.895  1.00 30.00           N  
ATOM   2323  CA  GLY A 146       7.019  -3.445   6.499  1.00 30.00           C  
ATOM   2324  C   GLY A 146       6.217  -4.148   5.411  1.00 30.00           C  
ATOM   2325  O   GLY A 146       5.789  -5.268   5.625  1.00 30.00           O  
ATOM   2326  H   GLY A 146       8.613  -2.402   5.548  1.00110.00           H  
ATOM   2327  HA2 GLY A 146       7.782  -4.119   6.891  1.00110.00           H  
ATOM   2328  HA3 GLY A 146       6.366  -3.165   7.327  1.00110.00           H  
ATOM   2329  N   MET A 147       6.008  -3.496   4.242  1.00 30.00           N  
ATOM   2330  CA  MET A 147       5.119  -3.837   3.137  1.00 30.00           C  
ATOM   2331  C   MET A 147       5.814  -4.456   1.930  1.00 30.00           C  
ATOM   2332  O   MET A 147       5.117  -4.969   1.073  1.00 30.00           O  
ATOM   2333  CB  MET A 147       4.308  -2.575   2.791  1.00 30.00           C  
ATOM   2334  CG  MET A 147       2.777  -2.826   2.648  1.00 30.00           C  
ATOM   2335  SD  MET A 147       1.967  -3.500   4.103  1.00 30.00           S  
ATOM   2336  CE  MET A 147       2.442  -2.231   5.387  1.00 30.00           C  
ATOM   2337  H   MET A 147       6.445  -2.590   4.141  1.00110.00           H  
ATOM   2338  HA  MET A 147       4.443  -4.610   3.504  1.00110.00           H  
ATOM   2339  HB2 MET A 147       4.460  -1.788   3.531  1.00110.00           H  
ATOM   2340  HB3 MET A 147       4.678  -2.135   1.864  1.00110.00           H  
ATOM   2341  HG2 MET A 147       2.264  -1.912   2.350  1.00110.00           H  
ATOM   2342  HG3 MET A 147       2.650  -3.553   1.857  1.00110.00           H  
ATOM   2343  HE1 MET A 147       1.898  -2.415   6.313  1.00110.00           H  
ATOM   2344  HE2 MET A 147       3.508  -2.277   5.606  1.00110.00           H  
ATOM   2345  HE3 MET A 147       2.198  -1.227   5.038  1.00110.00           H  
ATOM   2346  N   THR A 148       7.135  -4.347   1.742  1.00 30.00           N  
ATOM   2347  CA  THR A 148       7.753  -4.714   0.474  1.00 30.00           C  
ATOM   2348  C   THR A 148       9.009  -5.539   0.795  1.00 30.00           C  
ATOM   2349  O   THR A 148       9.701  -5.412   1.810  1.00 30.00           O  
ATOM   2350  CB  THR A 148       8.295  -3.482  -0.308  1.00 30.00           C  
ATOM   2351  OG1 THR A 148       8.976  -2.611   0.565  1.00 30.00           O  
ATOM   2352  CG2 THR A 148       7.210  -2.689  -0.972  1.00 30.00           C  
ATOM   2353  H   THR A 148       7.727  -3.900   2.428  1.00110.00           H  
ATOM   2354  HA  THR A 148       7.106  -5.330  -0.140  1.00110.00           H  
ATOM   2355  HB  THR A 148       9.001  -3.786  -1.084  1.00110.00           H  
ATOM   2356  HG1 THR A 148       8.335  -2.199   1.154  1.00110.00           H  
ATOM   2357 HG21 THR A 148       6.735  -3.252  -1.767  1.00110.00           H  
ATOM   2358 HG22 THR A 148       6.436  -2.388  -0.266  1.00110.00           H  
ATOM   2359 HG23 THR A 148       7.609  -1.784  -1.429  1.00110.00           H  
ATOM   2360  N   ARG A 149       9.366  -6.397  -0.232  1.00 30.00           N  
ATOM   2361  CA  ARG A 149      10.498  -7.396  -0.259  1.00 30.00           C  
ATOM   2362  C   ARG A 149      11.219  -7.061  -1.575  1.00 30.00           C  
ATOM   2363  O   ARG A 149      10.631  -6.614  -2.542  1.00 30.00           O  
ATOM   2364  CB  ARG A 149       9.741  -8.819  -0.313  1.00 30.00           C  
ATOM   2365  CG  ARG A 149      10.451 -10.192  -0.484  1.00 30.00           C  
ATOM   2366  CD  ARG A 149      11.594 -10.546   0.430  1.00 30.00           C  
ATOM   2367  NE  ARG A 149      11.134 -10.655   1.816  1.00 30.00           N  
ATOM   2368  CZ  ARG A 149      11.255  -9.844   2.896  1.00 30.00           C  
ATOM   2369  NH1 ARG A 149      12.090  -8.800   2.916  1.00 30.00           N  
ATOM   2370  NH2 ARG A 149      10.521 -10.088   3.973  1.00 30.00           N1+
ATOM   2371  H   ARG A 149       8.805  -6.382  -1.076  1.00110.00           H  
ATOM   2372  HA  ARG A 149      11.152  -7.299   0.609  1.00110.00           H  
ATOM   2373  HB2 ARG A 149       9.148  -8.890   0.600  1.00110.00           H  
ATOM   2374  HB3 ARG A 149       8.999  -8.766  -1.112  1.00110.00           H  
ATOM   2375  HG2 ARG A 149       9.715 -10.997  -0.489  1.00110.00           H  
ATOM   2376  HG3 ARG A 149      10.855 -10.198  -1.498  1.00110.00           H  
ATOM   2377  HD2 ARG A 149      11.988 -11.523   0.148  1.00110.00           H  
ATOM   2378  HD3 ARG A 149      12.417  -9.841   0.322  1.00110.00           H  
ATOM   2379  HE  ARG A 149      10.537 -11.458   1.952  1.00110.00           H  
ATOM   2380 HH11 ARG A 149      12.151  -8.198   3.725  1.00110.00           H  
ATOM   2381 HH12 ARG A 149      12.685  -8.619   2.121  1.00110.00           H  
ATOM   2382 HH21 ARG A 149      10.604  -9.501   4.790  1.00110.00           H  
ATOM   2383 HH22 ARG A 149       9.883 -10.870   3.991  1.00110.00           H  
ATOM   2384  N   TYR A 150      12.502  -7.274  -1.508  1.00 30.00           N  
ATOM   2385  CA  TYR A 150      13.345  -7.202  -2.706  1.00 30.00           C  
ATOM   2386  C   TYR A 150      13.412  -8.542  -3.382  1.00 30.00           C  
ATOM   2387  O   TYR A 150      13.285  -9.611  -2.759  1.00 30.00           O  
ATOM   2388  CB  TYR A 150      14.657  -6.548  -2.359  1.00 30.00           C  
ATOM   2389  CG  TYR A 150      15.759  -6.640  -3.418  1.00 30.00           C  
ATOM   2390  CD1 TYR A 150      15.597  -5.774  -4.516  1.00 30.00           C  
ATOM   2391  CD2 TYR A 150      16.950  -7.504  -3.386  1.00 30.00           C  
ATOM   2392  CE1 TYR A 150      16.488  -5.804  -5.642  1.00 30.00           C  
ATOM   2393  CE2 TYR A 150      17.900  -7.468  -4.427  1.00 30.00           C  
ATOM   2394  CZ  TYR A 150      17.653  -6.641  -5.539  1.00 30.00           C  
ATOM   2395  OH  TYR A 150      18.595  -6.659  -6.526  1.00 30.00           O  
ATOM   2396  H   TYR A 150      12.932  -7.622  -0.664  1.00110.00           H  
ATOM   2397  HA  TYR A 150      12.888  -6.523  -3.430  1.00110.00           H  
ATOM   2398  HB2 TYR A 150      14.503  -5.506  -2.093  1.00110.00           H  
ATOM   2399  HB3 TYR A 150      15.062  -7.021  -1.463  1.00110.00           H  
ATOM   2400  HD1 TYR A 150      14.738  -5.120  -4.559  1.00110.00           H  
ATOM   2401  HD2 TYR A 150      17.109  -8.161  -2.544  1.00110.00           H  
ATOM   2402  HE1 TYR A 150      16.327  -5.168  -6.498  1.00110.00           H  
ATOM   2403  HE2 TYR A 150      18.783  -8.090  -4.384  1.00110.00           H  
ATOM   2404  HH  TYR A 150      18.357  -6.120  -7.284  1.00110.00           H  
ATOM   2405  N   VAL A 151      13.619  -8.516  -4.715  1.00 30.00           N  
ATOM   2406  CA  VAL A 151      13.648  -9.647  -5.681  1.00 30.00           C  
ATOM   2407  C   VAL A 151      14.906  -9.610  -6.528  1.00 30.00           C  
ATOM   2408  O   VAL A 151      15.274  -8.508  -6.894  1.00 30.00           O  
ATOM   2409  CB  VAL A 151      12.366  -9.606  -6.613  1.00 30.00           C  
ATOM   2410  CG1 VAL A 151      12.238 -10.659  -7.725  1.00 30.00           C  
ATOM   2411  CG2 VAL A 151      11.132  -9.692  -5.665  1.00 30.00           C  
ATOM   2412  H   VAL A 151      13.733  -7.613  -5.156  1.00110.00           H  
ATOM   2413  HA  VAL A 151      13.656 -10.589  -5.131  1.00110.00           H  
ATOM   2414  HB  VAL A 151      12.330  -8.637  -7.111  1.00110.00           H  
ATOM   2415 HG11 VAL A 151      11.286 -10.568  -8.249  1.00110.00           H  
ATOM   2416 HG12 VAL A 151      13.025 -10.552  -8.471  1.00110.00           H  
ATOM   2417 HG13 VAL A 151      12.302 -11.666  -7.313  1.00110.00           H  
ATOM   2418 HG21 VAL A 151      11.044  -8.814  -5.027  1.00110.00           H  
ATOM   2419 HG22 VAL A 151      10.206  -9.751  -6.237  1.00110.00           H  
ATOM   2420 HG23 VAL A 151      11.177 -10.574  -5.026  1.00110.00           H  
ATOM   2421  N   LEU A 152      15.557 -10.713  -6.893  1.00 30.00           N  
ATOM   2422  CA  LEU A 152      16.813 -10.734  -7.641  1.00 30.00           C  
ATOM   2423  C   LEU A 152      16.443 -10.997  -9.102  1.00 30.00           C  
ATOM   2424  O   LEU A 152      16.983 -11.884  -9.773  1.00 30.00           O  
ATOM   2425  CB  LEU A 152      17.785 -11.701  -7.073  1.00 30.00           C  
ATOM   2426  CG  LEU A 152      18.460 -11.223  -5.790  1.00 30.00           C  
ATOM   2427  CD1 LEU A 152      17.631 -11.379  -4.528  1.00 30.00           C  
ATOM   2428  CD2 LEU A 152      19.843 -11.843  -5.633  1.00 30.00           C  
ATOM   2429  H   LEU A 152      15.206 -11.614  -6.601  1.00110.00           H  
ATOM   2430  HA  LEU A 152      17.285  -9.749  -7.636  1.00110.00           H  
ATOM   2431  HB2 LEU A 152      17.333 -12.683  -6.928  1.00110.00           H  
ATOM   2432  HB3 LEU A 152      18.567 -11.849  -7.819  1.00110.00           H  
ATOM   2433  HG  LEU A 152      18.653 -10.156  -5.909  1.00110.00           H  
ATOM   2434 HD11 LEU A 152      17.253 -10.414  -4.191  1.00110.00           H  
ATOM   2435 HD12 LEU A 152      16.767 -12.025  -4.686  1.00110.00           H  
ATOM   2436 HD13 LEU A 152      18.203 -11.805  -3.704  1.00110.00           H  
ATOM   2437 HD21 LEU A 152      20.487 -11.199  -5.033  1.00110.00           H  
ATOM   2438 HD22 LEU A 152      19.793 -12.812  -5.135  1.00110.00           H  
ATOM   2439 HD23 LEU A 152      20.352 -11.995  -6.585  1.00110.00           H  
ATOM   2440  N   ASP A 153      15.626 -10.087  -9.658  1.00 30.00           N  
ATOM   2441  CA  ASP A 153      15.424  -9.911 -11.152  1.00 30.00           C  
ATOM   2442  C   ASP A 153      14.417 -10.940 -11.664  1.00 30.00           C  
ATOM   2443  O   ASP A 153      14.856 -11.923 -12.295  1.00 30.00           O  
ATOM   2444  CB  ASP A 153      16.686  -9.885 -12.062  1.00 30.00           C  
ATOM   2445  CG  ASP A 153      17.828  -8.920 -11.716  1.00 30.00           C  
ATOM   2446  OD1 ASP A 153      17.621  -7.883 -11.094  1.00 30.00           O  
ATOM   2447  OD2 ASP A 153      18.933  -9.001 -12.323  1.00 30.00           O1-
ATOM   2448  H   ASP A 153      15.243  -9.356  -9.076  1.00110.00           H  
ATOM   2449  HA  ASP A 153      14.965  -8.933 -11.265  1.00110.00           H  
ATOM   2450  HB2 ASP A 153      17.138 -10.876 -12.129  1.00110.00           H  
ATOM   2451  HB3 ASP A 153      16.371  -9.624 -13.074  1.00110.00           H  
ATOM   2452  N   ASP A 154      13.143 -10.610 -11.490  1.00 30.00           N  
ATOM   2453  CA  ASP A 154      11.930 -11.298 -11.971  1.00 30.00           C  
ATOM   2454  C   ASP A 154      11.808 -12.740 -11.488  1.00 30.00           C  
ATOM   2455  O   ASP A 154      11.714 -13.657 -12.291  1.00 30.00           O  
ATOM   2456  CB  ASP A 154      11.621 -11.106 -13.504  1.00 30.00           C  
ATOM   2457  CG  ASP A 154      11.536  -9.651 -14.003  1.00 30.00           C  
ATOM   2458  OD1 ASP A 154      11.587  -9.475 -15.225  1.00 30.00           O  
ATOM   2459  OD2 ASP A 154      11.390  -8.683 -13.273  1.00 30.00           O1-
ATOM   2460  H   ASP A 154      12.955  -9.739 -11.012  1.00110.00           H  
ATOM   2461  HA  ASP A 154      11.125 -10.789 -11.442  1.00110.00           H  
ATOM   2462  HB2 ASP A 154      12.392 -11.615 -14.086  1.00110.00           H  
ATOM   2463  HB3 ASP A 154      10.672 -11.584 -13.750  1.00110.00           H  
ATOM   2464  N   GLN A 155      11.915 -13.024 -10.127  1.00 30.00           N  
ATOM   2465  CA  GLN A 155      11.803 -14.337  -9.538  1.00 30.00           C  
ATOM   2466  C   GLN A 155      10.506 -14.270  -8.653  1.00 30.00           C  
ATOM   2467  O   GLN A 155      10.172 -13.242  -8.019  1.00 30.00           O  
ATOM   2468  CB  GLN A 155      13.002 -14.664  -8.652  1.00 30.00           C  
ATOM   2469  CG  GLN A 155      14.318 -14.921  -9.428  1.00 30.00           C  
ATOM   2470  CD  GLN A 155      15.441 -15.224  -8.444  1.00 30.00           C  
ATOM   2471  OE1 GLN A 155      15.223 -15.848  -7.370  1.00 30.00           O  
ATOM   2472  NE2 GLN A 155      16.678 -14.743  -8.726  1.00 30.00           N  
ATOM   2473  H   GLN A 155      12.031 -12.263  -9.474  1.00110.00           H  
ATOM   2474  HA  GLN A 155      11.680 -15.116 -10.292  1.00110.00           H  
ATOM   2475  HB2 GLN A 155      13.151 -13.865  -7.924  1.00110.00           H  
ATOM   2476  HB3 GLN A 155      12.762 -15.557  -8.070  1.00110.00           H  
ATOM   2477  HG2 GLN A 155      14.203 -15.762 -10.112  1.00110.00           H  
ATOM   2478  HG3 GLN A 155      14.579 -14.048 -10.028  1.00110.00           H  
ATOM   2479 HE21 GLN A 155      17.443 -14.912  -8.090  1.00110.00           H  
ATOM   2480 HE22 GLN A 155      16.836 -14.184  -9.554  1.00110.00           H  
ATOM   2481  N   TYR A 156       9.900 -15.514  -8.493  1.00 30.00           N  
ATOM   2482  CA  TYR A 156       8.862 -15.769  -7.440  1.00 30.00           C  
ATOM   2483  C   TYR A 156       9.561 -15.799  -6.142  1.00 30.00           C  
ATOM   2484  O   TYR A 156      10.731 -16.252  -5.992  1.00 30.00           O  
ATOM   2485  CB  TYR A 156       8.101 -17.123  -7.695  1.00 30.00           C  
ATOM   2486  CG  TYR A 156       7.205 -17.271  -8.940  1.00 30.00           C  
ATOM   2487  CD1 TYR A 156       7.778 -17.435 -10.214  1.00 30.00           C  
ATOM   2488  CD2 TYR A 156       5.775 -17.333  -8.725  1.00 30.00           C  
ATOM   2489  CE1 TYR A 156       6.942 -17.832 -11.259  1.00 30.00           C  
ATOM   2490  CE2 TYR A 156       4.977 -17.749  -9.833  1.00 30.00           C  
ATOM   2491  CZ  TYR A 156       5.551 -17.908 -11.116  1.00 30.00           C  
ATOM   2492  OH  TYR A 156       4.804 -18.290 -12.128  1.00 30.00           O  
ATOM   2493  H   TYR A 156      10.252 -16.319  -8.990  1.00110.00           H  
ATOM   2494  HA  TYR A 156       8.151 -14.942  -7.459  1.00110.00           H  
ATOM   2495  HB2 TYR A 156       8.823 -17.940  -7.719  1.00110.00           H  
ATOM   2496  HB3 TYR A 156       7.473 -17.328  -6.828  1.00110.00           H  
ATOM   2497  HD1 TYR A 156       8.847 -17.382 -10.358  1.00110.00           H  
ATOM   2498  HD2 TYR A 156       5.330 -17.120  -7.767  1.00110.00           H  
ATOM   2499  HE1 TYR A 156       7.385 -18.026 -12.225  1.00110.00           H  
ATOM   2500  HE2 TYR A 156       3.910 -17.859  -9.706  1.00110.00           H  
ATOM   2501  HH  TYR A 156       5.303 -18.418 -12.937  1.00110.00           H  
ATOM   2502  N   VAL A 157       8.776 -15.462  -5.079  1.00 30.00           N  
ATOM   2503  CA  VAL A 157       9.255 -15.614  -3.689  1.00 30.00           C  
ATOM   2504  C   VAL A 157       8.209 -16.439  -2.856  1.00 30.00           C  
ATOM   2505  O   VAL A 157       7.015 -16.395  -3.185  1.00 30.00           O  
ATOM   2506  CB  VAL A 157       9.504 -14.262  -2.931  1.00 30.00           C  
ATOM   2507  CG1 VAL A 157      10.632 -13.430  -3.493  1.00 30.00           C  
ATOM   2508  CG2 VAL A 157       8.241 -13.381  -2.908  1.00 30.00           C  
ATOM   2509  H   VAL A 157       7.815 -15.171  -5.211  1.00110.00           H  
ATOM   2510  HA  VAL A 157      10.186 -16.183  -3.655  1.00110.00           H  
ATOM   2511  HB  VAL A 157       9.768 -14.490  -1.897  1.00110.00           H  
ATOM   2512 HG11 VAL A 157      10.430 -13.127  -4.521  1.00110.00           H  
ATOM   2513 HG12 VAL A 157      10.797 -12.527  -2.905  1.00110.00           H  
ATOM   2514 HG13 VAL A 157      11.565 -13.993  -3.495  1.00110.00           H  
ATOM   2515 HG21 VAL A 157       7.886 -13.154  -3.914  1.00110.00           H  
ATOM   2516 HG22 VAL A 157       7.420 -13.845  -2.363  1.00110.00           H  
ATOM   2517 HG23 VAL A 157       8.436 -12.429  -2.414  1.00110.00           H  
ATOM   2518  N   SER A 158       8.711 -17.169  -1.900  1.00 30.00           N  
ATOM   2519  CA  SER A 158       7.944 -18.060  -1.045  1.00 30.00           C  
ATOM   2520  C   SER A 158       7.258 -17.181   0.019  1.00 30.00           C  
ATOM   2521  O   SER A 158       7.654 -16.031   0.346  1.00 30.00           O  
ATOM   2522  CB  SER A 158       8.945 -19.101  -0.474  1.00 30.00           C  
ATOM   2523  OG  SER A 158      10.063 -18.367   0.035  1.00 30.00           O  
ATOM   2524  H   SER A 158       9.701 -17.135  -1.701  1.00110.00           H  
ATOM   2525  HA  SER A 158       7.178 -18.578  -1.625  1.00110.00           H  
ATOM   2526  HB2 SER A 158       8.493 -19.702   0.317  1.00110.00           H  
ATOM   2527  HB3 SER A 158       9.285 -19.782  -1.255  1.00110.00           H  
ATOM   2528  HG  SER A 158      10.698 -18.989   0.400  1.00110.00           H  
ATOM   2529  N   SER A 159       6.219 -17.810   0.668  1.00 30.00           N  
ATOM   2530  CA  SER A 159       5.338 -17.293   1.714  1.00 30.00           C  
ATOM   2531  C   SER A 159       5.977 -17.292   3.118  1.00 30.00           C  
ATOM   2532  O   SER A 159       5.190 -17.537   4.077  1.00 30.00           O  
ATOM   2533  CB  SER A 159       3.941 -17.948   1.580  1.00 30.00           C  
ATOM   2534  OG  SER A 159       4.158 -19.416   1.522  1.00 30.00           O  
ATOM   2535  H   SER A 159       5.978 -18.748   0.377  1.00110.00           H  
ATOM   2536  HA  SER A 159       5.186 -16.235   1.496  1.00110.00           H  
ATOM   2537  HB2 SER A 159       3.267 -17.686   2.397  1.00110.00           H  
ATOM   2538  HB3 SER A 159       3.466 -17.632   0.652  1.00110.00           H  
ATOM   2539  HG  SER A 159       3.303 -19.852   1.537  1.00110.00           H  
ATOM   2540  N   VAL A 160       7.309 -17.132   3.250  1.00 30.00           N  
ATOM   2541  CA  VAL A 160       8.082 -17.303   4.479  1.00 30.00           C  
ATOM   2542  C   VAL A 160       7.917 -16.086   5.482  1.00 30.00           C  
ATOM   2543  O   VAL A 160       7.870 -14.942   5.058  1.00 30.00           O  
ATOM   2544  CB  VAL A 160       9.578 -17.694   4.134  1.00 30.00           C  
ATOM   2545  CG1 VAL A 160      10.362 -16.781   3.280  1.00 30.00           C  
ATOM   2546  CG2 VAL A 160      10.319 -17.883   5.448  1.00 30.00           C  
ATOM   2547  H   VAL A 160       7.852 -16.932   2.421  1.00110.00           H  
ATOM   2548  HA  VAL A 160       7.650 -18.166   4.989  1.00110.00           H  
ATOM   2549  HB  VAL A 160       9.547 -18.662   3.631  1.00110.00           H  
ATOM   2550 HG11 VAL A 160      10.453 -15.792   3.729  1.00110.00           H  
ATOM   2551 HG12 VAL A 160      11.368 -17.163   3.104  1.00110.00           H  
ATOM   2552 HG13 VAL A 160       9.891 -16.653   2.305  1.00110.00           H  
ATOM   2553 HG21 VAL A 160      11.300 -18.328   5.276  1.00110.00           H  
ATOM   2554 HG22 VAL A 160      10.489 -16.944   5.976  1.00110.00           H  
ATOM   2555 HG23 VAL A 160       9.782 -18.555   6.118  1.00110.00           H  
ATOM   2556  N   GLY A 161       7.717 -16.261   6.801  1.00 30.00           N  
ATOM   2557  CA  GLY A 161       7.611 -15.220   7.833  1.00 30.00           C  
ATOM   2558  C   GLY A 161       6.133 -14.931   8.212  1.00 30.00           C  
ATOM   2559  O   GLY A 161       5.258 -15.833   8.112  1.00 30.00           O  
ATOM   2560  H   GLY A 161       7.691 -17.209   7.146  1.00110.00           H  
ATOM   2561  HA2 GLY A 161       8.132 -15.567   8.725  1.00110.00           H  
ATOM   2562  HA3 GLY A 161       8.109 -14.300   7.521  1.00110.00           H  
ATOM   2563  N   THR A 162       5.805 -13.732   8.543  1.00 30.00           N  
ATOM   2564  CA  THR A 162       4.488 -13.162   8.858  1.00 30.00           C  
ATOM   2565  C   THR A 162       3.437 -13.313   7.759  1.00 30.00           C  
ATOM   2566  O   THR A 162       3.715 -12.997   6.613  1.00 30.00           O  
ATOM   2567  CB  THR A 162       4.669 -11.653   9.230  1.00 30.00           C  
ATOM   2568  OG1 THR A 162       5.628 -11.491  10.202  1.00 30.00           O  
ATOM   2569  CG2 THR A 162       3.437 -10.967   9.806  1.00 30.00           C  
ATOM   2570  H   THR A 162       6.550 -13.053   8.604  1.00110.00           H  
ATOM   2571  HA  THR A 162       4.138 -13.689   9.748  1.00110.00           H  
ATOM   2572  HB  THR A 162       5.000 -11.097   8.351  1.00110.00           H  
ATOM   2573  HG1 THR A 162       5.273 -11.799  11.040  1.00110.00           H  
ATOM   2574 HG21 THR A 162       3.050 -11.499  10.677  1.00110.00           H  
ATOM   2575 HG22 THR A 162       3.666  -9.947  10.112  1.00110.00           H  
ATOM   2576 HG23 THR A 162       2.633 -10.907   9.072  1.00110.00           H  
ATOM   2577  N   LYS A 163       2.255 -13.822   8.208  1.00 30.00           N  
ATOM   2578  CA  LYS A 163       1.208 -14.028   7.241  1.00 30.00           C  
ATOM   2579  C   LYS A 163       0.211 -12.825   7.232  1.00 30.00           C  
ATOM   2580  O   LYS A 163      -0.087 -12.287   8.259  1.00 30.00           O  
ATOM   2581  CB  LYS A 163       0.435 -15.413   7.449  1.00 30.00           C  
ATOM   2582  CG  LYS A 163       1.261 -16.778   7.497  1.00 30.00           C  
ATOM   2583  CD  LYS A 163       2.153 -17.056   6.300  1.00 30.00           C  
ATOM   2584  CE  LYS A 163       3.110 -18.418   6.459  1.00 30.00           C  
ATOM   2585  NZ  LYS A 163       4.039 -18.348   7.658  1.00 30.00           N1+
ATOM   2586  H   LYS A 163       2.082 -14.052   9.176  1.00110.00           H  
ATOM   2587  HA  LYS A 163       1.616 -14.102   6.230  1.00110.00           H  
ATOM   2588  HB2 LYS A 163      -0.134 -15.349   8.377  1.00110.00           H  
ATOM   2589  HB3 LYS A 163      -0.312 -15.504   6.659  1.00110.00           H  
ATOM   2590  HG2 LYS A 163       1.865 -16.761   8.404  1.00110.00           H  
ATOM   2591  HG3 LYS A 163       0.564 -17.607   7.621  1.00110.00           H  
ATOM   2592  HD2 LYS A 163       1.533 -17.160   5.409  1.00110.00           H  
ATOM   2593  HD3 LYS A 163       2.798 -16.196   6.115  1.00110.00           H  
ATOM   2594  HE2 LYS A 163       2.469 -19.291   6.587  1.00110.00           H  
ATOM   2595  HE3 LYS A 163       3.682 -18.607   5.558  1.00110.00           H  
ATOM   2596  HZ1 LYS A 163       4.619 -19.174   7.690  1.00110.00           H  
ATOM   2597  HZ2 LYS A 163       4.624 -17.523   7.585  1.00110.00           H  
ATOM   2598  HZ3 LYS A 163       3.492 -18.285   8.504  1.00110.00           H  
ATOM   2599  N   PHE A 164      -0.117 -12.356   5.987  1.00 30.00           N  
ATOM   2600  CA  PHE A 164      -0.961 -11.139   5.849  1.00 30.00           C  
ATOM   2601  C   PHE A 164      -2.404 -11.472   5.494  1.00 30.00           C  
ATOM   2602  O   PHE A 164      -2.686 -12.635   5.234  1.00 30.00           O  
ATOM   2603  CB  PHE A 164      -0.317 -10.423   4.643  1.00 30.00           C  
ATOM   2604  CG  PHE A 164       0.724  -9.440   4.998  1.00 30.00           C  
ATOM   2605  CD1 PHE A 164       0.332  -8.163   5.517  1.00 30.00           C  
ATOM   2606  CD2 PHE A 164       2.122  -9.706   4.898  1.00 30.00           C  
ATOM   2607  CE1 PHE A 164       1.340  -7.263   5.930  1.00 30.00           C  
ATOM   2608  CE2 PHE A 164       3.032  -8.752   5.262  1.00 30.00           C  
ATOM   2609  CZ  PHE A 164       2.688  -7.523   5.755  1.00 30.00           C  
ATOM   2610  H   PHE A 164       0.197 -12.814   5.143  1.00110.00           H  
ATOM   2611  HA  PHE A 164      -0.934 -10.510   6.740  1.00110.00           H  
ATOM   2612  HB2 PHE A 164       0.097 -11.134   3.925  1.00110.00           H  
ATOM   2613  HB3 PHE A 164      -1.055  -9.869   4.061  1.00110.00           H  
ATOM   2614  HD1 PHE A 164      -0.703  -7.884   5.617  1.00110.00           H  
ATOM   2615  HD2 PHE A 164       2.465 -10.660   4.526  1.00110.00           H  
ATOM   2616  HE1 PHE A 164       1.041  -6.305   6.328  1.00110.00           H  
ATOM   2617  HE2 PHE A 164       4.080  -8.981   5.156  1.00110.00           H  
ATOM   2618  HZ  PHE A 164       3.442  -6.798   6.025  1.00110.00           H  
ATOM   2619  N   PRO A 165      -3.302 -10.483   5.394  1.00 30.00           N  
ATOM   2620  CA  PRO A 165      -4.695 -10.680   5.013  1.00 30.00           C  
ATOM   2621  C   PRO A 165      -4.929 -11.230   3.628  1.00 30.00           C  
ATOM   2622  O   PRO A 165      -4.509 -10.608   2.641  1.00 30.00           O  
ATOM   2623  CB  PRO A 165      -5.442  -9.361   5.191  1.00 30.00           C  
ATOM   2624  CG  PRO A 165      -4.542  -8.602   6.219  1.00 30.00           C  
ATOM   2625  CD  PRO A 165      -3.139  -9.065   5.736  1.00 30.00           C  
ATOM   2626  HA  PRO A 165      -5.102 -11.377   5.749  1.00110.00           H  
ATOM   2627  HB2 PRO A 165      -5.471  -8.781   4.268  1.00110.00           H  
ATOM   2628  HB3 PRO A 165      -6.466  -9.488   5.544  1.00110.00           H  
ATOM   2629  HG2 PRO A 165      -4.676  -7.521   6.210  1.00110.00           H  
ATOM   2630  HG3 PRO A 165      -4.731  -8.968   7.229  1.00110.00           H  
ATOM   2631  HD2 PRO A 165      -2.836  -8.510   4.846  1.00110.00           H  
ATOM   2632  HD3 PRO A 165      -2.412  -8.892   6.527  1.00110.00           H  
ATOM   2633  N   VAL A 166      -5.615 -12.393   3.595  1.00 30.00           N  
ATOM   2634  CA  VAL A 166      -5.649 -13.252   2.393  1.00 30.00           C  
ATOM   2635  C   VAL A 166      -6.519 -12.645   1.259  1.00 30.00           C  
ATOM   2636  O   VAL A 166      -6.262 -12.945   0.102  1.00 30.00           O  
ATOM   2637  CB  VAL A 166      -6.239 -14.703   2.794  1.00 30.00           C  
ATOM   2638  CG1 VAL A 166      -5.233 -15.453   3.637  1.00 30.00           C  
ATOM   2639  CG2 VAL A 166      -7.587 -14.618   3.427  1.00 30.00           C  
ATOM   2640  H   VAL A 166      -5.949 -12.811   4.451  1.00110.00           H  
ATOM   2641  HA  VAL A 166      -4.630 -13.368   2.018  1.00110.00           H  
ATOM   2642  HB  VAL A 166      -6.379 -15.268   1.872  1.00110.00           H  
ATOM   2643 HG11 VAL A 166      -4.276 -15.548   3.123  1.00110.00           H  
ATOM   2644 HG12 VAL A 166      -5.048 -14.951   4.587  1.00110.00           H  
ATOM   2645 HG13 VAL A 166      -5.585 -16.461   3.859  1.00110.00           H  
ATOM   2646 HG21 VAL A 166      -8.032 -15.605   3.453  1.00110.00           H  
ATOM   2647 HG22 VAL A 166      -7.531 -14.253   4.452  1.00110.00           H  
ATOM   2648 HG23 VAL A 166      -8.274 -13.970   2.895  1.00110.00           H  
ATOM   2649  N   LYS A 167      -7.551 -11.855   1.523  1.00 30.00           N  
ATOM   2650  CA  LYS A 167      -8.519 -11.393   0.433  1.00 30.00           C  
ATOM   2651  C   LYS A 167      -7.760 -10.519  -0.630  1.00 30.00           C  
ATOM   2652  O   LYS A 167      -8.109 -10.597  -1.774  1.00 30.00           O  
ATOM   2653  CB  LYS A 167      -9.809 -10.760   0.998  1.00 30.00           C  
ATOM   2654  CG  LYS A 167     -10.711 -11.774   1.830  1.00 30.00           C  
ATOM   2655  CD  LYS A 167     -11.750 -11.042   2.828  1.00 30.00           C  
ATOM   2656  CE  LYS A 167     -12.860 -12.063   3.377  1.00 30.00           C  
ATOM   2657  NZ  LYS A 167     -13.486 -11.627   4.607  1.00 30.00           N1+
ATOM   2658  H   LYS A 167      -7.773 -11.606   2.476  1.00110.00           H  
ATOM   2659  HA  LYS A 167      -8.836 -12.295  -0.095  1.00110.00           H  
ATOM   2660  HB2 LYS A 167      -9.525  -9.928   1.643  1.00110.00           H  
ATOM   2661  HB3 LYS A 167     -10.387 -10.319   0.191  1.00110.00           H  
ATOM   2662  HG2 LYS A 167     -11.288 -12.401   1.159  1.00110.00           H  
ATOM   2663  HG3 LYS A 167     -10.076 -12.428   2.423  1.00110.00           H  
ATOM   2664  HD2 LYS A 167     -11.191 -10.600   3.655  1.00110.00           H  
ATOM   2665  HD3 LYS A 167     -12.237 -10.213   2.315  1.00110.00           H  
ATOM   2666  HE2 LYS A 167     -13.610 -12.180   2.614  1.00110.00           H  
ATOM   2667  HE3 LYS A 167     -12.436 -13.054   3.535  1.00110.00           H  
ATOM   2668  HZ1 LYS A 167     -12.786 -11.518   5.325  1.00110.00           H  
ATOM   2669  HZ2 LYS A 167     -13.974 -10.750   4.465  1.00110.00           H  
ATOM   2670  HZ3 LYS A 167     -14.163 -12.320   4.894  1.00110.00           H  
ATOM   2671  N   TRP A 168      -6.753  -9.784  -0.174  1.00 30.00           N  
ATOM   2672  CA  TRP A 168      -5.946  -8.957  -1.081  1.00 30.00           C  
ATOM   2673  C   TRP A 168      -4.652  -9.714  -1.638  1.00 30.00           C  
ATOM   2674  O   TRP A 168      -3.981  -9.165  -2.565  1.00 30.00           O  
ATOM   2675  CB  TRP A 168      -5.502  -7.673  -0.294  1.00 30.00           C  
ATOM   2676  CG  TRP A 168      -6.549  -6.769   0.205  1.00 30.00           C  
ATOM   2677  CD1 TRP A 168      -6.954  -5.670  -0.507  1.00 30.00           C  
ATOM   2678  CD2 TRP A 168      -7.345  -6.812   1.436  1.00 30.00           C  
ATOM   2679  NE1 TRP A 168      -7.959  -5.058   0.153  1.00 30.00           N  
ATOM   2680  CE3 TRP A 168      -7.551  -7.766   2.484  1.00 30.00           C  
ATOM   2681  CE2 TRP A 168      -8.286  -5.665   1.382  1.00 30.00           C  
ATOM   2682  CZ3 TRP A 168      -8.526  -7.497   3.456  1.00 30.00           C  
ATOM   2683  CZ2 TRP A 168      -9.303  -5.453   2.370  1.00 30.00           C  
ATOM   2684  CH2 TRP A 168      -9.406  -6.392   3.404  1.00 30.00           C  
ATOM   2685  H   TRP A 168      -6.501  -9.792   0.804  1.00110.00           H  
ATOM   2686  HA  TRP A 168      -6.530  -8.635  -1.945  1.00110.00           H  
ATOM   2687  HB2 TRP A 168      -4.902  -7.972   0.567  1.00110.00           H  
ATOM   2688  HB3 TRP A 168      -4.828  -7.085  -0.920  1.00110.00           H  
ATOM   2689  HD1 TRP A 168      -6.545  -5.368  -1.461  1.00110.00           H  
ATOM   2690  HE1 TRP A 168      -8.406  -4.217  -0.201  1.00110.00           H  
ATOM   2691  HE3 TRP A 168      -6.955  -8.665   2.532  1.00110.00           H  
ATOM   2692  HZ3 TRP A 168      -8.649  -8.206   4.261  1.00110.00           H  
ATOM   2693  HZ2 TRP A 168      -9.988  -4.621   2.300  1.00110.00           H  
ATOM   2694  HH2 TRP A 168     -10.156  -6.271   4.167  1.00110.00           H  
ATOM   2695  N   SER A 169      -4.319 -10.933  -1.155  1.00 30.00           N  
ATOM   2696  CA  SER A 169      -3.291 -11.830  -1.652  1.00 30.00           C  
ATOM   2697  C   SER A 169      -3.532 -12.280  -3.094  1.00 30.00           C  
ATOM   2698  O   SER A 169      -4.675 -12.668  -3.478  1.00 30.00           O  
ATOM   2699  CB  SER A 169      -3.033 -12.926  -0.612  1.00 30.00           C  
ATOM   2700  OG  SER A 169      -1.840 -13.638  -0.778  1.00 30.00           O  
ATOM   2701  H   SER A 169      -4.908 -11.328  -0.435  1.00110.00           H  
ATOM   2702  HA  SER A 169      -2.384 -11.221  -1.668  1.00110.00           H  
ATOM   2703  HB2 SER A 169      -3.004 -12.490   0.387  1.00110.00           H  
ATOM   2704  HB3 SER A 169      -3.857 -13.636  -0.618  1.00110.00           H  
ATOM   2705  HG  SER A 169      -1.933 -14.216  -1.541  1.00110.00           H  
ATOM   2706  N   ALA A 170      -2.506 -12.285  -3.904  1.00 30.00           N  
ATOM   2707  CA  ALA A 170      -2.413 -12.904  -5.185  1.00 30.00           C  
ATOM   2708  C   ALA A 170      -2.687 -14.404  -5.045  1.00 30.00           C  
ATOM   2709  O   ALA A 170      -2.353 -15.000  -4.022  1.00 30.00           O  
ATOM   2710  CB  ALA A 170      -0.984 -12.608  -5.775  1.00 30.00           C  
ATOM   2711  H   ALA A 170      -1.630 -11.931  -3.549  1.00110.00           H  
ATOM   2712  HA  ALA A 170      -3.159 -12.432  -5.822  1.00110.00           H  
ATOM   2713  HB1 ALA A 170      -0.193 -13.055  -5.172  1.00110.00           H  
ATOM   2714  HB2 ALA A 170      -0.904 -12.992  -6.789  1.00110.00           H  
ATOM   2715  HB3 ALA A 170      -0.833 -11.531  -5.824  1.00110.00           H  
ATOM   2716  N   PRO A 171      -3.282 -15.100  -6.090  1.00 30.00           N  
ATOM   2717  CA  PRO A 171      -3.692 -16.531  -5.907  1.00 30.00           C  
ATOM   2718  C   PRO A 171      -2.560 -17.506  -5.967  1.00 30.00           C  
ATOM   2719  O   PRO A 171      -2.793 -18.592  -5.459  1.00 30.00           O  
ATOM   2720  CB  PRO A 171      -4.723 -16.751  -7.033  1.00 30.00           C  
ATOM   2721  CG  PRO A 171      -4.504 -15.647  -8.061  1.00 30.00           C  
ATOM   2722  CD  PRO A 171      -3.807 -14.510  -7.262  1.00 30.00           C  
ATOM   2723  HA  PRO A 171      -4.192 -16.651  -4.943  1.00110.00           H  
ATOM   2724  HB2 PRO A 171      -4.686 -17.744  -7.484  1.00110.00           H  
ATOM   2725  HB3 PRO A 171      -5.716 -16.634  -6.610  1.00110.00           H  
ATOM   2726  HG2 PRO A 171      -3.815 -16.009  -8.825  1.00110.00           H  
ATOM   2727  HG3 PRO A 171      -5.423 -15.348  -8.557  1.00110.00           H  
ATOM   2728  HD2 PRO A 171      -3.050 -13.995  -7.855  1.00110.00           H  
ATOM   2729  HD3 PRO A 171      -4.560 -13.787  -6.956  1.00110.00           H  
ATOM   2730  N   GLU A 172      -1.360 -17.118  -6.521  1.00 30.00           N  
ATOM   2731  CA  GLU A 172      -0.279 -18.094  -6.679  1.00 30.00           C  
ATOM   2732  C   GLU A 172       0.240 -18.497  -5.243  1.00 30.00           C  
ATOM   2733  O   GLU A 172       0.781 -19.577  -5.121  1.00 30.00           O  
ATOM   2734  CB  GLU A 172       0.740 -17.772  -7.747  1.00 30.00           C  
ATOM   2735  CG  GLU A 172       1.267 -16.259  -7.812  1.00 30.00           C  
ATOM   2736  CD  GLU A 172       0.370 -15.239  -8.533  1.00 30.00           C  
ATOM   2737  OE1 GLU A 172      -0.719 -15.536  -8.994  1.00 30.00           O  
ATOM   2738  OE2 GLU A 172       0.778 -14.068  -8.542  1.00 30.00           O1-
ATOM   2739  H   GLU A 172      -1.242 -16.212  -6.954  1.00110.00           H  
ATOM   2740  HA  GLU A 172      -0.751 -19.003  -7.049  1.00110.00           H  
ATOM   2741  HB2 GLU A 172       1.609 -18.413  -7.594  1.00110.00           H  
ATOM   2742  HB3 GLU A 172       0.352 -18.068  -8.723  1.00110.00           H  
ATOM   2743  HG2 GLU A 172       1.451 -15.901  -6.799  1.00110.00           H  
ATOM   2744  HG3 GLU A 172       2.236 -16.256  -8.314  1.00110.00           H  
ATOM   2745  N   VAL A 173       0.122 -17.630  -4.278  1.00 30.00           N  
ATOM   2746  CA  VAL A 173       0.470 -17.938  -2.901  1.00 30.00           C  
ATOM   2747  C   VAL A 173      -0.303 -19.183  -2.323  1.00 30.00           C  
ATOM   2748  O   VAL A 173       0.209 -19.792  -1.414  1.00 30.00           O  
ATOM   2749  CB  VAL A 173       0.073 -16.758  -2.026  1.00 30.00           C  
ATOM   2750  CG1 VAL A 173       0.513 -16.795  -0.550  1.00 30.00           C  
ATOM   2751  CG2 VAL A 173       0.831 -15.489  -2.575  1.00 30.00           C  
ATOM   2752  H   VAL A 173      -0.306 -16.732  -4.452  1.00110.00           H  
ATOM   2753  HA  VAL A 173       1.538 -18.097  -2.808  1.00110.00           H  
ATOM   2754  HB  VAL A 173      -1.005 -16.584  -2.074  1.00110.00           H  
ATOM   2755 HG11 VAL A 173       0.005 -17.584   0.004  1.00110.00           H  
ATOM   2756 HG12 VAL A 173       1.585 -16.965  -0.464  1.00110.00           H  
ATOM   2757 HG13 VAL A 173       0.280 -15.861  -0.038  1.00110.00           H  
ATOM   2758 HG21 VAL A 173       0.648 -14.617  -1.947  1.00110.00           H  
ATOM   2759 HG22 VAL A 173       1.906 -15.658  -2.602  1.00110.00           H  
ATOM   2760 HG23 VAL A 173       0.513 -15.206  -3.578  1.00110.00           H  
ATOM   2761  N   PHE A 174      -1.478 -19.446  -2.842  1.00 30.00           N  
ATOM   2762  CA  PHE A 174      -2.418 -20.545  -2.364  1.00 30.00           C  
ATOM   2763  C   PHE A 174      -2.301 -21.740  -3.270  1.00 30.00           C  
ATOM   2764  O   PHE A 174      -2.808 -22.822  -2.864  1.00 30.00           O  
ATOM   2765  CB  PHE A 174      -3.860 -19.926  -2.248  1.00 30.00           C  
ATOM   2766  CG  PHE A 174      -3.908 -18.625  -1.460  1.00 30.00           C  
ATOM   2767  CD1 PHE A 174      -4.735 -17.515  -1.856  1.00 30.00           C  
ATOM   2768  CD2 PHE A 174      -3.283 -18.478  -0.233  1.00 30.00           C  
ATOM   2769  CE1 PHE A 174      -4.875 -16.333  -1.172  1.00 30.00           C  
ATOM   2770  CE2 PHE A 174      -3.429 -17.337   0.495  1.00 30.00           C  
ATOM   2771  CZ  PHE A 174      -4.368 -16.337   0.091  1.00 30.00           C  
ATOM   2772  H   PHE A 174      -1.830 -18.864  -3.589  1.00110.00           H  
ATOM   2773  HA  PHE A 174      -2.111 -20.879  -1.371  1.00110.00           H  
ATOM   2774  HB2 PHE A 174      -4.246 -19.732  -3.250  1.00110.00           H  
ATOM   2775  HB3 PHE A 174      -4.544 -20.640  -1.788  1.00110.00           H  
ATOM   2776  HD1 PHE A 174      -5.250 -17.599  -2.801  1.00110.00           H  
ATOM   2777  HD2 PHE A 174      -2.655 -19.266   0.155  1.00110.00           H  
ATOM   2778  HE1 PHE A 174      -5.491 -15.525  -1.541  1.00110.00           H  
ATOM   2779  HE2 PHE A 174      -2.932 -17.247   1.450  1.00110.00           H  
ATOM   2780  HZ  PHE A 174      -4.508 -15.470   0.714  1.00110.00           H  
ATOM   2781  N   HIS A 175      -1.670 -21.530  -4.442  1.00 30.00           N  
ATOM   2782  CA  HIS A 175      -1.644 -22.467  -5.534  1.00 30.00           C  
ATOM   2783  C   HIS A 175      -0.294 -23.137  -5.701  1.00 30.00           C  
ATOM   2784  O   HIS A 175      -0.229 -24.374  -5.689  1.00 30.00           O  
ATOM   2785  CB  HIS A 175      -2.182 -21.735  -6.797  1.00 30.00           C  
ATOM   2786  CG  HIS A 175      -2.699 -22.536  -7.949  1.00 30.00           C  
ATOM   2787  ND1 HIS A 175      -3.860 -23.323  -7.809  1.00 30.00           N  
ATOM   2788  CD2 HIS A 175      -2.285 -22.615  -9.251  1.00 30.00           C  
ATOM   2789  CE1 HIS A 175      -4.112 -23.865  -9.003  1.00 30.00           C  
ATOM   2790  NE2 HIS A 175      -3.204 -23.536  -9.916  1.00 30.00           N  
ATOM   2791  H   HIS A 175      -1.280 -20.617  -4.631  1.00110.00           H  
ATOM   2792  HA  HIS A 175      -2.360 -23.263  -5.319  1.00110.00           H  
ATOM   2793  HB2 HIS A 175      -2.997 -21.069  -6.510  1.00110.00           H  
ATOM   2794  HB3 HIS A 175      -1.401 -21.087  -7.190  1.00110.00           H  
ATOM   2795  HD1 HIS A 175      -4.409 -23.444  -6.970  1.00110.00           H  
ATOM   2796  HD2 HIS A 175      -1.474 -22.120  -9.760  1.00110.00           H  
ATOM   2797  HE1 HIS A 175      -4.945 -24.525  -9.198  1.00110.00           H  
ATOM   2798  N   TYR A 176       0.833 -22.334  -5.824  1.00 30.00           N  
ATOM   2799  CA  TYR A 176       2.185 -22.895  -5.859  1.00 30.00           C  
ATOM   2800  C   TYR A 176       3.058 -22.432  -4.639  1.00 30.00           C  
ATOM   2801  O   TYR A 176       4.242 -22.674  -4.497  1.00 30.00           O  
ATOM   2802  CB  TYR A 176       2.881 -22.502  -7.208  1.00 30.00           C  
ATOM   2803  CG  TYR A 176       2.147 -22.931  -8.477  1.00 30.00           C  
ATOM   2804  CD1 TYR A 176       1.869 -22.087  -9.586  1.00 30.00           C  
ATOM   2805  CD2 TYR A 176       1.576 -24.247  -8.573  1.00 30.00           C  
ATOM   2806  CE1 TYR A 176       1.046 -22.414 -10.675  1.00 30.00           C  
ATOM   2807  CE2 TYR A 176       0.664 -24.572  -9.636  1.00 30.00           C  
ATOM   2808  CZ  TYR A 176       0.472 -23.673 -10.732  1.00 30.00           C  
ATOM   2809  OH  TYR A 176      -0.248 -24.038 -11.864  1.00 30.00           O  
ATOM   2810  H   TYR A 176       0.754 -21.325  -5.810  1.00110.00           H  
ATOM   2811  HA  TYR A 176       2.171 -23.983  -5.787  1.00110.00           H  
ATOM   2812  HB2 TYR A 176       3.017 -21.420  -7.245  1.00110.00           H  
ATOM   2813  HB3 TYR A 176       3.879 -22.938  -7.252  1.00110.00           H  
ATOM   2814  HD1 TYR A 176       2.283 -21.089  -9.568  1.00110.00           H  
ATOM   2815  HD2 TYR A 176       1.732 -24.968  -7.785  1.00110.00           H  
ATOM   2816  HE1 TYR A 176       0.898 -21.703 -11.475  1.00110.00           H  
ATOM   2817  HE2 TYR A 176       0.204 -25.549  -9.662  1.00110.00           H  
ATOM   2818  HH  TYR A 176      -0.321 -23.335 -12.512  1.00110.00           H  
ATOM   2819  N   PHE A 177       2.334 -21.873  -3.579  1.00 30.00           N  
ATOM   2820  CA  PHE A 177       2.956 -21.404  -2.391  1.00 30.00           C  
ATOM   2821  C   PHE A 177       3.831 -20.169  -2.613  1.00 30.00           C  
ATOM   2822  O   PHE A 177       4.750 -20.078  -1.787  1.00 30.00           O  
ATOM   2823  CB  PHE A 177       3.693 -22.516  -1.581  1.00 30.00           C  
ATOM   2824  CG  PHE A 177       2.997 -23.846  -1.449  1.00 30.00           C  
ATOM   2825  CD1 PHE A 177       3.689 -25.057  -1.514  1.00 30.00           C  
ATOM   2826  CD2 PHE A 177       1.569 -23.939  -1.233  1.00 30.00           C  
ATOM   2827  CE1 PHE A 177       3.082 -26.248  -1.356  1.00 30.00           C  
ATOM   2828  CE2 PHE A 177       1.006 -25.182  -1.048  1.00 30.00           C  
ATOM   2829  CZ  PHE A 177       1.762 -26.281  -1.061  1.00 30.00           C  
ATOM   2830  H   PHE A 177       1.335 -21.740  -3.658  1.00110.00           H  
ATOM   2831  HA  PHE A 177       2.150 -21.078  -1.748  1.00110.00           H  
ATOM   2832  HB2 PHE A 177       4.679 -22.703  -2.007  1.00110.00           H  
ATOM   2833  HB3 PHE A 177       3.883 -22.162  -0.567  1.00110.00           H  
ATOM   2834  HD1 PHE A 177       4.753 -25.044  -1.696  1.00110.00           H  
ATOM   2835  HD2 PHE A 177       0.953 -23.054  -1.185  1.00110.00           H  
ATOM   2836  HE1 PHE A 177       3.654 -27.163  -1.406  1.00110.00           H  
ATOM   2837  HE2 PHE A 177      -0.054 -25.263  -0.860  1.00110.00           H  
ATOM   2838  HZ  PHE A 177       1.290 -27.239  -0.895  1.00110.00           H  
ATOM   2839  N   LYS A 178       3.597 -19.244  -3.537  1.00 30.00           N  
ATOM   2840  CA  LYS A 178       4.559 -18.209  -3.819  1.00 30.00           C  
ATOM   2841  C   LYS A 178       3.926 -17.123  -4.549  1.00 30.00           C  
ATOM   2842  O   LYS A 178       3.241 -17.397  -5.519  1.00 30.00           O  
ATOM   2843  CB  LYS A 178       5.760 -18.751  -4.583  1.00 30.00           C  
ATOM   2844  CG  LYS A 178       5.519 -19.536  -5.931  1.00 30.00           C  
ATOM   2845  CD  LYS A 178       6.602 -20.430  -6.482  1.00 30.00           C  
ATOM   2846  CE  LYS A 178       6.711 -21.838  -5.776  1.00 30.00           C  
ATOM   2847  NZ  LYS A 178       7.921 -22.518  -6.021  1.00 30.00           N1+
ATOM   2848  H   LYS A 178       2.805 -19.317  -4.162  1.00110.00           H  
ATOM   2849  HA  LYS A 178       4.901 -17.803  -2.863  1.00110.00           H  
ATOM   2850  HB2 LYS A 178       6.454 -17.957  -4.838  1.00110.00           H  
ATOM   2851  HB3 LYS A 178       6.315 -19.407  -3.912  1.00110.00           H  
ATOM   2852  HG2 LYS A 178       4.634 -20.158  -5.807  1.00110.00           H  
ATOM   2853  HG3 LYS A 178       5.216 -18.838  -6.695  1.00110.00           H  
ATOM   2854  HD2 LYS A 178       6.441 -20.569  -7.552  1.00110.00           H  
ATOM   2855  HD3 LYS A 178       7.552 -19.901  -6.392  1.00110.00           H  
ATOM   2856  HE2 LYS A 178       6.604 -21.733  -4.697  1.00110.00           H  
ATOM   2857  HE3 LYS A 178       5.921 -22.480  -6.155  1.00110.00           H  
ATOM   2858  HZ1 LYS A 178       8.693 -21.971  -5.671  1.00110.00           H  
ATOM   2859  HZ2 LYS A 178       7.903 -23.413  -5.552  1.00110.00           H  
ATOM   2860  HZ3 LYS A 178       8.033 -22.663  -7.014  1.00110.00           H  
ATOM   2861  N   TYR A 179       4.244 -15.869  -4.177  1.00 30.00           N  
ATOM   2862  CA  TYR A 179       3.838 -14.667  -4.914  1.00 30.00           C  
ATOM   2863  C   TYR A 179       4.833 -14.664  -6.085  1.00 30.00           C  
ATOM   2864  O   TYR A 179       6.063 -14.943  -5.944  1.00 30.00           O  
ATOM   2865  CB  TYR A 179       4.142 -13.425  -4.059  1.00 30.00           C  
ATOM   2866  CG  TYR A 179       3.480 -13.344  -2.701  1.00 30.00           C  
ATOM   2867  CD1 TYR A 179       2.428 -12.444  -2.531  1.00 30.00           C  
ATOM   2868  CD2 TYR A 179       4.092 -14.015  -1.536  1.00 30.00           C  
ATOM   2869  CE1 TYR A 179       2.123 -11.964  -1.234  1.00 30.00           C  
ATOM   2870  CE2 TYR A 179       3.690 -13.557  -0.238  1.00 30.00           C  
ATOM   2871  CZ  TYR A 179       2.815 -12.487  -0.075  1.00 30.00           C  
ATOM   2872  OH  TYR A 179       2.683 -11.897   1.132  1.00 30.00           O  
ATOM   2873  H   TYR A 179       4.885 -15.727  -3.408  1.00110.00           H  
ATOM   2874  HA  TYR A 179       2.797 -14.704  -5.238  1.00110.00           H  
ATOM   2875  HB2 TYR A 179       5.216 -13.348  -3.876  1.00110.00           H  
ATOM   2876  HB3 TYR A 179       3.894 -12.534  -4.621  1.00110.00           H  
ATOM   2877  HD1 TYR A 179       1.970 -11.968  -3.386  1.00110.00           H  
ATOM   2878  HD2 TYR A 179       4.896 -14.728  -1.645  1.00110.00           H  
ATOM   2879  HE1 TYR A 179       1.414 -11.157  -1.121  1.00110.00           H  
ATOM   2880  HE2 TYR A 179       4.189 -13.965   0.629  1.00110.00           H  
ATOM   2881  HH  TYR A 179       2.138 -11.104   1.101  1.00110.00           H  
ATOM   2882  N   SER A 180       4.364 -14.256  -7.263  1.00 30.00           N  
ATOM   2883  CA  SER A 180       5.214 -13.833  -8.435  1.00 30.00           C  
ATOM   2884  C   SER A 180       5.732 -12.398  -8.283  1.00 30.00           C  
ATOM   2885  O   SER A 180       5.369 -11.751  -7.285  1.00 30.00           O  
ATOM   2886  CB  SER A 180       4.312 -13.951  -9.659  1.00 30.00           C  
ATOM   2887  OG  SER A 180       3.210 -13.146  -9.687  1.00 30.00           O  
ATOM   2888  H   SER A 180       3.379 -14.056  -7.353  1.00110.00           H  
ATOM   2889  HA  SER A 180       6.064 -14.506  -8.545  1.00110.00           H  
ATOM   2890  HB2 SER A 180       4.885 -13.758 -10.566  1.00110.00           H  
ATOM   2891  HB3 SER A 180       3.964 -14.980  -9.755  1.00110.00           H  
ATOM   2892  HG  SER A 180       2.483 -13.579  -9.221  1.00110.00           H  
ATOM   2893  N   SER A 181       6.529 -11.954  -9.258  1.00 30.00           N  
ATOM   2894  CA  SER A 181       7.007 -10.537  -9.423  1.00 30.00           C  
ATOM   2895  C   SER A 181       5.850  -9.606  -9.925  1.00 30.00           C  
ATOM   2896  O   SER A 181       6.007  -8.403 -10.037  1.00 30.00           O  
ATOM   2897  CB  SER A 181       8.281 -10.481 -10.269  1.00 30.00           C  
ATOM   2898  OG  SER A 181       8.182 -10.995 -11.618  1.00 30.00           O  
ATOM   2899  H   SER A 181       6.784 -12.576 -10.013  1.00110.00           H  
ATOM   2900  HA  SER A 181       7.273 -10.177  -8.429  1.00110.00           H  
ATOM   2901  HB2 SER A 181       8.638  -9.451 -10.330  1.00110.00           H  
ATOM   2902  HB3 SER A 181       9.072 -11.038  -9.764  1.00110.00           H  
ATOM   2903  HG  SER A 181       8.989 -10.777 -12.093  1.00110.00           H  
ATOM   2904  N   LYS A 182       4.716 -10.197 -10.355  1.00 30.00           N  
ATOM   2905  CA  LYS A 182       3.577  -9.396 -10.809  1.00 30.00           C  
ATOM   2906  C   LYS A 182       2.419  -9.744  -9.903  1.00 30.00           C  
ATOM   2907  O   LYS A 182       1.243  -9.524 -10.307  1.00 30.00           O  
ATOM   2908  CB  LYS A 182       3.217  -9.759 -12.235  1.00 30.00           C  
ATOM   2909  CG  LYS A 182       4.030  -8.964 -13.277  1.00 30.00           C  
ATOM   2910  CD  LYS A 182       3.779  -9.214 -14.796  1.00 30.00           C  
ATOM   2911  CE  LYS A 182       4.651  -8.338 -15.660  1.00 30.00           C  
ATOM   2912  NZ  LYS A 182       4.811  -8.779 -17.031  1.00 30.00           N1+
ATOM   2913  H   LYS A 182       4.599 -11.200 -10.317  1.00110.00           H  
ATOM   2914  HA  LYS A 182       3.723  -8.318 -10.726  1.00110.00           H  
ATOM   2915  HB2 LYS A 182       3.304 -10.835 -12.402  1.00110.00           H  
ATOM   2916  HB3 LYS A 182       2.184  -9.508 -12.479  1.00110.00           H  
ATOM   2917  HG2 LYS A 182       3.875  -7.902 -13.085  1.00110.00           H  
ATOM   2918  HG3 LYS A 182       5.087  -9.140 -13.075  1.00110.00           H  
ATOM   2919  HD2 LYS A 182       3.972 -10.265 -15.011  1.00110.00           H  
ATOM   2920  HD3 LYS A 182       2.738  -9.014 -15.029  1.00110.00           H  
ATOM   2921  HE2 LYS A 182       4.302  -7.305 -15.641  1.00110.00           H  
ATOM   2922  HE3 LYS A 182       5.662  -8.349 -15.258  1.00110.00           H  
ATOM   2923  HZ1 LYS A 182       5.192  -9.715 -17.044  1.00110.00           H  
ATOM   2924  HZ2 LYS A 182       3.910  -8.776 -17.489  1.00110.00           H  
ATOM   2925  HZ3 LYS A 182       5.440  -8.154 -17.515  1.00110.00           H  
ATOM   2926  N   SER A 183       2.605 -10.242  -8.653  1.00 30.00           N  
ATOM   2927  CA  SER A 183       1.547 -10.457  -7.710  1.00 30.00           C  
ATOM   2928  C   SER A 183       0.796  -9.191  -7.197  1.00 30.00           C  
ATOM   2929  O   SER A 183      -0.451  -9.152  -7.165  1.00 30.00           O  
ATOM   2930  CB  SER A 183       2.056 -11.261  -6.497  1.00 30.00           C  
ATOM   2931  OG  SER A 183       3.206 -10.608  -5.918  1.00 30.00           O  
ATOM   2932  H   SER A 183       3.543 -10.418  -8.321  1.00110.00           H  
ATOM   2933  HA  SER A 183       0.794 -11.077  -8.200  1.00110.00           H  
ATOM   2934  HB2 SER A 183       1.315 -11.340  -5.708  1.00110.00           H  
ATOM   2935  HB3 SER A 183       2.329 -12.274  -6.791  1.00110.00           H  
ATOM   2936  HG  SER A 183       3.998 -10.901  -6.384  1.00110.00           H  
ATOM   2937  N   ASP A 184       1.605  -8.190  -6.912  1.00 30.00           N  
ATOM   2938  CA  ASP A 184       1.150  -6.837  -6.517  1.00 30.00           C  
ATOM   2939  C   ASP A 184       0.433  -6.019  -7.631  1.00 30.00           C  
ATOM   2940  O   ASP A 184      -0.317  -5.111  -7.311  1.00 30.00           O  
ATOM   2941  CB  ASP A 184       2.324  -6.008  -5.960  1.00 30.00           C  
ATOM   2942  CG  ASP A 184       3.571  -5.790  -6.862  1.00 30.00           C  
ATOM   2943  OD1 ASP A 184       4.380  -4.929  -6.497  1.00 30.00           O  
ATOM   2944  OD2 ASP A 184       3.815  -6.593  -7.772  1.00 30.00           O1-
ATOM   2945  H   ASP A 184       2.605  -8.308  -7.007  1.00110.00           H  
ATOM   2946  HA  ASP A 184       0.431  -6.969  -5.708  1.00110.00           H  
ATOM   2947  HB2 ASP A 184       1.957  -5.042  -5.607  1.00110.00           H  
ATOM   2948  HB3 ASP A 184       2.688  -6.516  -5.065  1.00110.00           H  
ATOM   2949  N   VAL A 185       0.484  -6.439  -8.931  1.00 30.00           N  
ATOM   2950  CA  VAL A 185      -0.406  -6.081 -10.044  1.00 30.00           C  
ATOM   2951  C   VAL A 185      -1.816  -6.668  -9.736  1.00 30.00           C  
ATOM   2952  O   VAL A 185      -2.781  -5.919  -9.884  1.00 30.00           O  
ATOM   2953  CB  VAL A 185       0.183  -6.403 -11.437  1.00 30.00           C  
ATOM   2954  CG1 VAL A 185      -0.662  -5.937 -12.590  1.00 30.00           C  
ATOM   2955  CG2 VAL A 185       1.628  -5.855 -11.597  1.00 30.00           C  
ATOM   2956  H   VAL A 185       1.116  -7.200  -9.138  1.00110.00           H  
ATOM   2957  HA  VAL A 185      -0.507  -4.995 -10.005  1.00110.00           H  
ATOM   2958  HB  VAL A 185       0.244  -7.488 -11.526  1.00110.00           H  
ATOM   2959 HG11 VAL A 185      -1.651  -6.395 -12.576  1.00110.00           H  
ATOM   2960 HG12 VAL A 185      -0.796  -4.856 -12.563  1.00110.00           H  
ATOM   2961 HG13 VAL A 185      -0.208  -6.192 -13.548  1.00110.00           H  
ATOM   2962 HG21 VAL A 185       2.306  -6.284 -10.859  1.00110.00           H  
ATOM   2963 HG22 VAL A 185       2.032  -6.096 -12.580  1.00110.00           H  
ATOM   2964 HG23 VAL A 185       1.649  -4.771 -11.483  1.00110.00           H  
ATOM   2965  N   TRP A 186      -1.925  -7.883  -9.269  1.00 30.00           N  
ATOM   2966  CA  TRP A 186      -3.191  -8.548  -8.850  1.00 30.00           C  
ATOM   2967  C   TRP A 186      -3.800  -7.760  -7.707  1.00 30.00           C  
ATOM   2968  O   TRP A 186      -4.956  -7.442  -7.850  1.00 30.00           O  
ATOM   2969  CB  TRP A 186      -3.036 -10.027  -8.537  1.00 30.00           C  
ATOM   2970  CG  TRP A 186      -4.302 -10.689  -8.198  1.00 30.00           C  
ATOM   2971  CD1 TRP A 186      -4.896 -10.614  -7.036  1.00 30.00           C  
ATOM   2972  CD2 TRP A 186      -5.108 -11.777  -8.977  1.00 30.00           C  
ATOM   2973  NE1 TRP A 186      -6.043 -11.347  -7.095  1.00 30.00           N  
ATOM   2974  CE3 TRP A 186      -4.899 -12.451 -10.195  1.00 30.00           C  
ATOM   2975  CE2 TRP A 186      -6.226 -12.084  -8.221  1.00 30.00           C  
ATOM   2976  CZ3 TRP A 186      -5.813 -13.440 -10.628  1.00 30.00           C  
ATOM   2977  CZ2 TRP A 186      -7.197 -13.001  -8.665  1.00 30.00           C  
ATOM   2978  CH2 TRP A 186      -6.972 -13.649  -9.871  1.00 30.00           C  
ATOM   2979  H   TRP A 186      -1.086  -8.427  -9.126  1.00110.00           H  
ATOM   2980  HA  TRP A 186      -3.867  -8.476  -9.706  1.00110.00           H  
ATOM   2981  HB2 TRP A 186      -2.607 -10.536  -9.401  1.00110.00           H  
ATOM   2982  HB3 TRP A 186      -2.384 -10.239  -7.700  1.00110.00           H  
ATOM   2983  HD1 TRP A 186      -4.570 -10.012  -6.200  1.00110.00           H  
ATOM   2984  HE1 TRP A 186      -6.676 -11.366  -6.308  1.00110.00           H  
ATOM   2985  HE3 TRP A 186      -4.030 -12.219 -10.790  1.00110.00           H  
ATOM   2986  HZ3 TRP A 186      -5.653 -13.971 -11.556  1.00110.00           H  
ATOM   2987  HZ2 TRP A 186      -8.073 -13.217  -8.071  1.00110.00           H  
ATOM   2988  HH2 TRP A 186      -7.697 -14.371 -10.217  1.00110.00           H  
ATOM   2989  N   ALA A 187      -2.945  -7.491  -6.651  1.00 30.00           N  
ATOM   2990  CA  ALA A 187      -3.374  -6.750  -5.472  1.00 30.00           C  
ATOM   2991  C   ALA A 187      -3.819  -5.331  -5.745  1.00 30.00           C  
ATOM   2992  O   ALA A 187      -4.788  -4.877  -5.142  1.00 30.00           O  
ATOM   2993  CB  ALA A 187      -2.332  -6.628  -4.342  1.00 30.00           C  
ATOM   2994  H   ALA A 187      -1.994  -7.835  -6.666  1.00110.00           H  
ATOM   2995  HA  ALA A 187      -4.230  -7.291  -5.063  1.00110.00           H  
ATOM   2996  HB1 ALA A 187      -2.747  -6.146  -3.456  1.00110.00           H  
ATOM   2997  HB2 ALA A 187      -1.984  -7.615  -4.035  1.00110.00           H  
ATOM   2998  HB3 ALA A 187      -1.458  -6.057  -4.657  1.00110.00           H  
ATOM   2999  N   PHE A 188      -3.104  -4.709  -6.706  1.00 30.00           N  
ATOM   3000  CA  PHE A 188      -3.489  -3.363  -7.244  1.00 30.00           C  
ATOM   3001  C   PHE A 188      -4.871  -3.340  -7.884  1.00 30.00           C  
ATOM   3002  O   PHE A 188      -5.578  -2.399  -7.719  1.00 30.00           O  
ATOM   3003  CB  PHE A 188      -2.262  -2.836  -8.071  1.00 30.00           C  
ATOM   3004  CG  PHE A 188      -2.694  -1.540  -8.809  1.00 30.00           C  
ATOM   3005  CD1 PHE A 188      -2.956  -0.395  -7.953  1.00 30.00           C  
ATOM   3006  CD2 PHE A 188      -3.092  -1.556 -10.186  1.00 30.00           C  
ATOM   3007  CE1 PHE A 188      -3.410   0.801  -8.472  1.00 30.00           C  
ATOM   3008  CE2 PHE A 188      -3.542  -0.353 -10.658  1.00 30.00           C  
ATOM   3009  CZ  PHE A 188      -3.739   0.807  -9.808  1.00 30.00           C  
ATOM   3010  H   PHE A 188      -2.302  -5.161  -7.127  1.00110.00           H  
ATOM   3011  HA  PHE A 188      -3.568  -2.710  -6.372  1.00110.00           H  
ATOM   3012  HB2 PHE A 188      -1.436  -2.600  -7.398  1.00110.00           H  
ATOM   3013  HB3 PHE A 188      -1.906  -3.569  -8.792  1.00110.00           H  
ATOM   3014  HD1 PHE A 188      -2.733  -0.453  -6.898  1.00110.00           H  
ATOM   3015  HD2 PHE A 188      -2.997  -2.432 -10.811  1.00110.00           H  
ATOM   3016  HE1 PHE A 188      -3.558   1.672  -7.849  1.00110.00           H  
ATOM   3017  HE2 PHE A 188      -3.817  -0.278 -11.700  1.00110.00           H  
ATOM   3018  HZ  PHE A 188      -4.128   1.715 -10.247  1.00110.00           H  
ATOM   3019  N   GLY A 189      -5.254  -4.454  -8.488  1.00 30.00           N  
ATOM   3020  CA  GLY A 189      -6.571  -4.630  -9.065  1.00 30.00           C  
ATOM   3021  C   GLY A 189      -7.615  -4.685  -7.962  1.00 30.00           C  
ATOM   3022  O   GLY A 189      -8.682  -4.126  -8.073  1.00 30.00           O  
ATOM   3023  H   GLY A 189      -4.611  -5.231  -8.557  1.00110.00           H  
ATOM   3024  HA2 GLY A 189      -6.796  -3.823  -9.765  1.00110.00           H  
ATOM   3025  HA3 GLY A 189      -6.593  -5.563  -9.628  1.00110.00           H  
ATOM   3026  N   ILE A 190      -7.263  -5.369  -6.858  1.00 30.00           N  
ATOM   3027  CA  ILE A 190      -8.201  -5.465  -5.689  1.00 30.00           C  
ATOM   3028  C   ILE A 190      -8.314  -4.026  -5.050  1.00 30.00           C  
ATOM   3029  O   ILE A 190      -9.422  -3.732  -4.602  1.00 30.00           O  
ATOM   3030  CB  ILE A 190      -7.743  -6.600  -4.782  1.00 30.00           C  
ATOM   3031  CG1 ILE A 190      -7.440  -7.989  -5.408  1.00 30.00           C  
ATOM   3032  CG2 ILE A 190      -8.714  -6.700  -3.534  1.00 30.00           C  
ATOM   3033  CD1 ILE A 190      -8.563  -8.641  -6.149  1.00 30.00           C  
ATOM   3034  H   ILE A 190      -6.357  -5.809  -6.777  1.00110.00           H  
ATOM   3035  HA  ILE A 190      -9.196  -5.718  -6.056  1.00110.00           H  
ATOM   3036  HB  ILE A 190      -6.790  -6.286  -4.358  1.00110.00           H  
ATOM   3037 HG12 ILE A 190      -6.591  -7.904  -6.079  1.00110.00           H  
ATOM   3038 HG13 ILE A 190      -7.100  -8.663  -4.620  1.00110.00           H  
ATOM   3039 HG21 ILE A 190      -9.737  -6.871  -3.863  1.00110.00           H  
ATOM   3040 HG22 ILE A 190      -8.433  -7.523  -2.877  1.00110.00           H  
ATOM   3041 HG23 ILE A 190      -8.689  -5.793  -2.933  1.00110.00           H  
ATOM   3042 HD11 ILE A 190      -8.212  -9.405  -6.841  1.00110.00           H  
ATOM   3043 HD12 ILE A 190      -9.219  -9.123  -5.430  1.00110.00           H  
ATOM   3044 HD13 ILE A 190      -9.175  -7.921  -6.672  1.00110.00           H  
ATOM   3045  N   LEU A 191      -7.205  -3.218  -5.029  1.00 30.00           N  
ATOM   3046  CA  LEU A 191      -7.195  -1.849  -4.577  1.00 30.00           C  
ATOM   3047  C   LEU A 191      -8.157  -0.927  -5.318  1.00 30.00           C  
ATOM   3048  O   LEU A 191      -9.041  -0.352  -4.727  1.00 30.00           O  
ATOM   3049  CB  LEU A 191      -5.738  -1.271  -4.507  1.00 30.00           C  
ATOM   3050  CG  LEU A 191      -5.479   0.077  -3.842  1.00 30.00           C  
ATOM   3051  CD1 LEU A 191      -5.695   1.297  -4.775  1.00 30.00           C  
ATOM   3052  CD2 LEU A 191      -6.243   0.371  -2.488  1.00 30.00           C  
ATOM   3053  H   LEU A 191      -6.329  -3.577  -5.389  1.00110.00           H  
ATOM   3054  HA  LEU A 191      -7.562  -1.901  -3.551  1.00110.00           H  
ATOM   3055  HB2 LEU A 191      -5.155  -2.003  -3.946  1.00110.00           H  
ATOM   3056  HB3 LEU A 191      -5.285  -1.262  -5.496  1.00110.00           H  
ATOM   3057  HG  LEU A 191      -4.419   0.093  -3.601  1.00110.00           H  
ATOM   3058 HD11 LEU A 191      -6.464   1.984  -4.427  1.00110.00           H  
ATOM   3059 HD12 LEU A 191      -4.775   1.875  -4.867  1.00110.00           H  
ATOM   3060 HD13 LEU A 191      -5.972   0.995  -5.785  1.00110.00           H  
ATOM   3061 HD21 LEU A 191      -5.590   0.879  -1.781  1.00110.00           H  
ATOM   3062 HD22 LEU A 191      -7.133   0.986  -2.618  1.00110.00           H  
ATOM   3063 HD23 LEU A 191      -6.573  -0.557  -2.025  1.00110.00           H  
ATOM   3064  N   MET A 192      -7.976  -0.903  -6.649  1.00 30.00           N  
ATOM   3065  CA  MET A 192      -8.903  -0.165  -7.584  1.00 30.00           C  
ATOM   3066  C   MET A 192     -10.414  -0.543  -7.303  1.00 30.00           C  
ATOM   3067  O   MET A 192     -11.224   0.387  -7.205  1.00 30.00           O  
ATOM   3068  CB  MET A 192      -8.553  -0.507  -9.066  1.00 30.00           C  
ATOM   3069  CG  MET A 192      -7.226   0.128  -9.645  1.00 30.00           C  
ATOM   3070  SD  MET A 192      -7.174   0.740 -11.379  1.00 30.00           S  
ATOM   3071  CE  MET A 192      -8.722   1.625 -11.702  1.00 30.00           C  
ATOM   3072  H   MET A 192      -7.221  -1.430  -7.070  1.00110.00           H  
ATOM   3073  HA  MET A 192      -8.787   0.907  -7.417  1.00110.00           H  
ATOM   3074  HB2 MET A 192      -8.486  -1.590  -9.170  1.00110.00           H  
ATOM   3075  HB3 MET A 192      -9.384  -0.209  -9.705  1.00110.00           H  
ATOM   3076  HG2 MET A 192      -6.942   0.971  -9.018  1.00110.00           H  
ATOM   3077  HG3 MET A 192      -6.414  -0.590  -9.532  1.00110.00           H  
ATOM   3078  HE1 MET A 192      -9.553   0.926 -11.806  1.00110.00           H  
ATOM   3079  HE2 MET A 192      -8.941   2.312 -10.884  1.00110.00           H  
ATOM   3080  HE3 MET A 192      -8.637   2.205 -12.618  1.00110.00           H  
ATOM   3081  N   TRP A 193     -10.737  -1.811  -7.115  1.00 30.00           N  
ATOM   3082  CA  TRP A 193     -12.075  -2.338  -6.780  1.00 30.00           C  
ATOM   3083  C   TRP A 193     -12.575  -1.951  -5.382  1.00 30.00           C  
ATOM   3084  O   TRP A 193     -13.756  -1.549  -5.279  1.00 30.00           O  
ATOM   3085  CB  TRP A 193     -12.071  -3.897  -6.759  1.00 30.00           C  
ATOM   3086  CG  TRP A 193     -13.396  -4.568  -6.744  1.00 30.00           C  
ATOM   3087  CD1 TRP A 193     -14.069  -4.910  -7.918  1.00 30.00           C  
ATOM   3088  CD2 TRP A 193     -14.316  -4.960  -5.688  1.00 30.00           C  
ATOM   3089  NE1 TRP A 193     -15.322  -5.386  -7.605  1.00 30.00           N  
ATOM   3090  CE3 TRP A 193     -14.289  -4.848  -4.248  1.00 30.00           C  
ATOM   3091  CE2 TRP A 193     -15.491  -5.431  -6.264  1.00 30.00           C  
ATOM   3092  CZ3 TRP A 193     -15.470  -5.139  -3.443  1.00 30.00           C  
ATOM   3093  CZ2 TRP A 193     -16.513  -5.983  -5.428  1.00 30.00           C  
ATOM   3094  CH2 TRP A 193     -16.559  -5.804  -3.971  1.00 30.00           C  
ATOM   3095  H   TRP A 193     -10.008  -2.507  -7.194  1.00110.00           H  
ATOM   3096  HA  TRP A 193     -12.776  -1.982  -7.537  1.00110.00           H  
ATOM   3097  HB2 TRP A 193     -11.555  -4.249  -7.653  1.00110.00           H  
ATOM   3098  HB3 TRP A 193     -11.488  -4.292  -5.929  1.00110.00           H  
ATOM   3099  HD1 TRP A 193     -13.694  -4.743  -8.917  1.00110.00           H  
ATOM   3100  HE1 TRP A 193     -15.997  -5.686  -8.304  1.00110.00           H  
ATOM   3101  HE3 TRP A 193     -13.428  -4.403  -3.774  1.00110.00           H  
ATOM   3102  HZ3 TRP A 193     -15.441  -4.939  -2.382  1.00110.00           H  
ATOM   3103  HZ2 TRP A 193     -17.352  -6.460  -5.910  1.00110.00           H  
ATOM   3104  HH2 TRP A 193     -17.393  -6.132  -3.368  1.00110.00           H  
ATOM   3105  N   GLU A 194     -11.759  -2.024  -4.372  1.00 30.00           N  
ATOM   3106  CA  GLU A 194     -12.105  -1.415  -3.069  1.00 30.00           C  
ATOM   3107  C   GLU A 194     -12.433   0.108  -3.130  1.00 30.00           C  
ATOM   3108  O   GLU A 194     -13.517   0.591  -2.705  1.00 30.00           O  
ATOM   3109  CB  GLU A 194     -10.895  -1.765  -2.150  1.00 30.00           C  
ATOM   3110  CG  GLU A 194     -11.259  -1.626  -0.674  1.00 30.00           C  
ATOM   3111  CD  GLU A 194     -10.222  -1.940   0.417  1.00 30.00           C  
ATOM   3112  OE1 GLU A 194      -8.995  -2.209   0.083  1.00 30.00           O  
ATOM   3113  OE2 GLU A 194     -10.622  -1.961   1.627  1.00 30.00           O1-
ATOM   3114  H   GLU A 194     -10.818  -2.380  -4.487  1.00110.00           H  
ATOM   3115  HA  GLU A 194     -12.990  -1.933  -2.693  1.00110.00           H  
ATOM   3116  HB2 GLU A 194     -10.557  -2.785  -2.334  1.00110.00           H  
ATOM   3117  HB3 GLU A 194     -10.045  -1.120  -2.376  1.00110.00           H  
ATOM   3118  HG2 GLU A 194     -11.558  -0.592  -0.499  1.00110.00           H  
ATOM   3119  HG3 GLU A 194     -12.152  -2.210  -0.461  1.00110.00           H  
ATOM   3120  N   VAL A 195     -11.569   0.913  -3.723  1.00 30.00           N  
ATOM   3121  CA  VAL A 195     -11.785   2.383  -3.991  1.00 30.00           C  
ATOM   3122  C   VAL A 195     -13.166   2.606  -4.666  1.00 30.00           C  
ATOM   3123  O   VAL A 195     -13.905   3.448  -4.184  1.00 30.00           O  
ATOM   3124  CB  VAL A 195     -10.578   2.960  -4.803  1.00 30.00           C  
ATOM   3125  CG1 VAL A 195     -10.748   4.349  -5.460  1.00 30.00           C  
ATOM   3126  CG2 VAL A 195      -9.300   3.021  -4.009  1.00 30.00           C  
ATOM   3127  H   VAL A 195     -10.706   0.524  -4.082  1.00110.00           H  
ATOM   3128  HA  VAL A 195     -11.819   2.878  -3.034  1.00110.00           H  
ATOM   3129  HB  VAL A 195     -10.388   2.265  -5.620  1.00110.00           H  
ATOM   3130 HG11 VAL A 195     -10.980   5.095  -4.704  1.00110.00           H  
ATOM   3131 HG12 VAL A 195      -9.854   4.669  -5.996  1.00110.00           H  
ATOM   3132 HG13 VAL A 195     -11.565   4.317  -6.177  1.00110.00           H  
ATOM   3133 HG21 VAL A 195      -9.364   3.762  -3.213  1.00110.00           H  
ATOM   3134 HG22 VAL A 195      -9.066   2.062  -3.547  1.00110.00           H  
ATOM   3135 HG23 VAL A 195      -8.453   3.291  -4.640  1.00110.00           H  
ATOM   3136  N   PHE A 196     -13.370   1.823  -5.725  1.00 30.00           N  
ATOM   3137  CA  PHE A 196     -14.604   1.924  -6.556  1.00 30.00           C  
ATOM   3138  C   PHE A 196     -15.878   1.365  -5.919  1.00 30.00           C  
ATOM   3139  O   PHE A 196     -16.962   1.731  -6.353  1.00 30.00           O  
ATOM   3140  CB  PHE A 196     -14.421   1.345  -7.997  1.00 30.00           C  
ATOM   3141  CG  PHE A 196     -13.975   2.478  -8.944  1.00 30.00           C  
ATOM   3142  CD1 PHE A 196     -14.992   3.252  -9.568  1.00 30.00           C  
ATOM   3143  CD2 PHE A 196     -12.676   2.940  -8.964  1.00 30.00           C  
ATOM   3144  CE1 PHE A 196     -14.611   4.503 -10.113  1.00 30.00           C  
ATOM   3145  CE2 PHE A 196     -12.351   4.202  -9.524  1.00 30.00           C  
ATOM   3146  CZ  PHE A 196     -13.342   4.979 -10.140  1.00 30.00           C  
ATOM   3147  H   PHE A 196     -12.658   1.170  -6.029  1.00110.00           H  
ATOM   3148  HA  PHE A 196     -14.819   2.990  -6.659  1.00110.00           H  
ATOM   3149  HB2 PHE A 196     -13.693   0.535  -8.003  1.00110.00           H  
ATOM   3150  HB3 PHE A 196     -15.347   0.925  -8.392  1.00110.00           H  
ATOM   3151  HD1 PHE A 196     -16.031   2.958  -9.532  1.00110.00           H  
ATOM   3152  HD2 PHE A 196     -11.901   2.394  -8.453  1.00110.00           H  
ATOM   3153  HE1 PHE A 196     -15.387   5.118 -10.546  1.00110.00           H  
ATOM   3154  HE2 PHE A 196     -11.335   4.564  -9.477  1.00110.00           H  
ATOM   3155  HZ  PHE A 196     -13.132   5.948 -10.561  1.00110.00           H  
ATOM   3156  N   SER A 197     -15.778   0.514  -4.915  1.00 30.00           N  
ATOM   3157  CA  SER A 197     -16.782  -0.011  -4.023  1.00 30.00           C  
ATOM   3158  C   SER A 197     -16.890   0.913  -2.813  1.00 30.00           C  
ATOM   3159  O   SER A 197     -17.713   0.618  -1.917  1.00 30.00           O  
ATOM   3160  CB  SER A 197     -16.594  -1.465  -3.653  1.00 30.00           C  
ATOM   3161  OG  SER A 197     -16.618  -2.200  -4.872  1.00 30.00           O  
ATOM   3162  H   SER A 197     -14.840   0.231  -4.662  1.00110.00           H  
ATOM   3163  HA  SER A 197     -17.748   0.064  -4.527  1.00110.00           H  
ATOM   3164  HB2 SER A 197     -15.645  -1.630  -3.140  1.00110.00           H  
ATOM   3165  HB3 SER A 197     -17.392  -1.829  -3.007  1.00110.00           H  
ATOM   3166  HG  SER A 197     -15.770  -2.075  -5.311  1.00110.00           H  
ATOM   3167  N   LEU A 198     -16.192   2.066  -2.818  1.00 30.00           N  
ATOM   3168  CA  LEU A 198     -16.262   3.073  -1.713  1.00 30.00           C  
ATOM   3169  C   LEU A 198     -15.944   2.439  -0.387  1.00 30.00           C  
ATOM   3170  O   LEU A 198     -16.690   2.665   0.575  1.00 30.00           O  
ATOM   3171  CB  LEU A 198     -17.590   3.839  -1.829  1.00 30.00           C  
ATOM   3172  CG  LEU A 198     -17.882   4.510  -3.169  1.00 30.00           C  
ATOM   3173  CD1 LEU A 198     -19.313   5.119  -3.121  1.00 30.00           C  
ATOM   3174  CD2 LEU A 198     -16.717   5.419  -3.593  1.00 30.00           C  
ATOM   3175  H   LEU A 198     -15.564   2.279  -3.581  1.00110.00           H  
ATOM   3176  HA  LEU A 198     -15.442   3.765  -1.888  1.00110.00           H  
ATOM   3177  HB2 LEU A 198     -18.412   3.164  -1.587  1.00110.00           H  
ATOM   3178  HB3 LEU A 198     -17.610   4.607  -1.053  1.00110.00           H  
ATOM   3179  HG  LEU A 198     -17.936   3.723  -3.922  1.00110.00           H  
ATOM   3180 HD11 LEU A 198     -19.296   6.191  -3.316  1.00110.00           H  
ATOM   3181 HD12 LEU A 198     -19.951   4.668  -3.882  1.00110.00           H  
ATOM   3182 HD13 LEU A 198     -19.805   4.977  -2.158  1.00110.00           H  
ATOM   3183 HD21 LEU A 198     -17.081   6.341  -4.048  1.00110.00           H  
ATOM   3184 HD22 LEU A 198     -16.076   5.714  -2.762  1.00110.00           H  
ATOM   3185 HD23 LEU A 198     -16.098   4.919  -4.337  1.00110.00           H  
ATOM   3186  N   GLY A 199     -14.761   1.694  -0.301  1.00 30.00           N  
ATOM   3187  CA  GLY A 199     -14.103   1.120   0.950  1.00 30.00           C  
ATOM   3188  C   GLY A 199     -14.786  -0.134   1.381  1.00 30.00           C  
ATOM   3189  O   GLY A 199     -14.303  -0.701   2.360  1.00 30.00           O  
ATOM   3190  H   GLY A 199     -14.245   1.548  -1.159  1.00110.00           H  
ATOM   3191  HA2 GLY A 199     -13.054   0.912   0.741  1.00110.00           H  
ATOM   3192  HA3 GLY A 199     -14.139   1.852   1.758  1.00110.00           H  
ATOM   3193  N   LYS A 200     -15.917  -0.594   0.802  1.00 30.00           N  
ATOM   3194  CA  LYS A 200     -16.499  -1.903   1.058  1.00 30.00           C  
ATOM   3195  C   LYS A 200     -15.499  -3.019   0.645  1.00 30.00           C  
ATOM   3196  O   LYS A 200     -14.852  -2.858  -0.401  1.00 30.00           O  
ATOM   3197  CB  LYS A 200     -17.948  -1.983   0.343  1.00 30.00           C  
ATOM   3198  CG  LYS A 200     -18.502  -3.458   0.388  1.00 30.00           C  
ATOM   3199  CD  LYS A 200     -19.902  -3.667  -0.178  1.00 30.00           C  
ATOM   3200  CE  LYS A 200     -19.983  -3.635  -1.688  1.00 30.00           C  
ATOM   3201  NZ  LYS A 200     -21.378  -3.666  -2.110  1.00 30.00           N1+
ATOM   3202  H   LYS A 200     -16.325  -0.069   0.041  1.00110.00           H  
ATOM   3203  HA  LYS A 200     -16.674  -1.962   2.135  1.00110.00           H  
ATOM   3204  HB2 LYS A 200     -18.641  -1.291   0.822  1.00110.00           H  
ATOM   3205  HB3 LYS A 200     -17.859  -1.675  -0.696  1.00110.00           H  
ATOM   3206  HG2 LYS A 200     -17.828  -4.133  -0.141  1.00110.00           H  
ATOM   3207  HG3 LYS A 200     -18.500  -3.793   1.426  1.00110.00           H  
ATOM   3208  HD2 LYS A 200     -20.284  -4.622   0.189  1.00110.00           H  
ATOM   3209  HD3 LYS A 200     -20.554  -2.903   0.249  1.00110.00           H  
ATOM   3210  HE2 LYS A 200     -19.529  -2.725  -2.080  1.00110.00           H  
ATOM   3211  HE3 LYS A 200     -19.447  -4.480  -2.124  1.00110.00           H  
ATOM   3212  HZ1 LYS A 200     -21.423  -3.650  -3.119  1.00110.00           H  
ATOM   3213  HZ2 LYS A 200     -21.816  -4.510  -1.770  1.00110.00           H  
ATOM   3214  HZ3 LYS A 200     -21.863  -2.862  -1.738  1.00110.00           H  
ATOM   3215  N   GLN A 201     -15.361  -3.933   1.611  1.00 30.00           N  
ATOM   3216  CA  GLN A 201     -14.293  -4.962   1.770  1.00 30.00           C  
ATOM   3217  C   GLN A 201     -14.348  -5.963   0.611  1.00 30.00           C  
ATOM   3218  O   GLN A 201     -15.281  -6.780   0.561  1.00 30.00           O  
ATOM   3219  CB  GLN A 201     -14.382  -5.592   3.203  1.00 30.00           C  
ATOM   3220  CG  GLN A 201     -13.487  -6.832   3.532  1.00110.00           C  
ATOM   3221  CD  GLN A 201     -13.111  -6.747   5.031  1.00110.00           C  
ATOM   3222  OE1 GLN A 201     -12.325  -5.878   5.357  1.00110.00           O  
ATOM   3223  NE2 GLN A 201     -13.506  -7.669   5.912  1.00110.00           N  
ATOM   3224  H   GLN A 201     -15.983  -3.866   2.403  1.00110.00           H  
ATOM   3225  HA  GLN A 201     -13.354  -4.414   1.740  1.00110.00           H  
ATOM   3226  HB2 GLN A 201     -14.171  -4.774   3.895  1.00110.00           H  
ATOM   3227  HB3 GLN A 201     -15.417  -5.868   3.409  1.00110.00           H  
ATOM   3228  HG2 GLN A 201     -13.948  -7.785   3.289  1.00110.00           H  
ATOM   3229  HG3 GLN A 201     -12.560  -6.781   2.958  1.00110.00           H  
ATOM   3230 HE21 GLN A 201     -13.205  -7.612   6.873  1.00110.00           H  
ATOM   3231 HE22 GLN A 201     -14.171  -8.384   5.639  1.00110.00           H  
ATOM   3232  N   PRO A 202     -13.317  -6.079  -0.296  1.00 30.00           N  
ATOM   3233  CA  PRO A 202     -13.273  -7.024  -1.391  1.00 30.00           C  
ATOM   3234  C   PRO A 202     -13.250  -8.520  -0.923  1.00 30.00           C  
ATOM   3235  O   PRO A 202     -12.463  -8.833   0.004  1.00 30.00           O  
ATOM   3236  CB  PRO A 202     -12.010  -6.721  -2.217  1.00 30.00           C  
ATOM   3237  CG  PRO A 202     -11.180  -5.810  -1.331  1.00 30.00           C  
ATOM   3238  CD  PRO A 202     -12.182  -5.157  -0.481  1.00 30.00           C  
ATOM   3239  HA  PRO A 202     -14.155  -6.896  -2.014  1.00110.00           H  
ATOM   3240  HB2 PRO A 202     -11.456  -7.612  -2.515  1.00110.00           H  
ATOM   3241  HB3 PRO A 202     -12.275  -6.202  -3.135  1.00110.00           H  
ATOM   3242  HG2 PRO A 202     -10.523  -6.420  -0.709  1.00110.00           H  
ATOM   3243  HG3 PRO A 202     -10.563  -5.102  -1.882  1.00110.00           H  
ATOM   3244  HD2 PRO A 202     -11.721  -4.832   0.451  1.00110.00           H  
ATOM   3245  HD3 PRO A 202     -12.571  -4.280  -0.995  1.00110.00           H  
ATOM   3246  N   TYR A 203     -14.047  -9.382  -1.561  1.00 30.00           N  
ATOM   3247  CA  TYR A 203     -14.201 -10.809  -1.224  1.00 30.00           C  
ATOM   3248  C   TYR A 203     -14.873 -11.037   0.202  1.00 30.00           C  
ATOM   3249  O   TYR A 203     -14.957 -12.227   0.662  1.00 30.00           O  
ATOM   3250  CB  TYR A 203     -12.900 -11.561  -1.447  1.00 30.00           C  
ATOM   3251  CG  TYR A 203     -12.473 -11.909  -2.894  1.00 30.00           C  
ATOM   3252  CD1 TYR A 203     -13.158 -12.916  -3.589  1.00 30.00           C  
ATOM   3253  CD2 TYR A 203     -11.455 -11.154  -3.573  1.00 30.00           C  
ATOM   3254  CE1 TYR A 203     -12.770 -13.208  -4.923  1.00 30.00           C  
ATOM   3255  CE2 TYR A 203     -11.102 -11.472  -4.906  1.00 30.00           C  
ATOM   3256  CZ  TYR A 203     -11.717 -12.550  -5.547  1.00 30.00           C  
ATOM   3257  OH  TYR A 203     -11.439 -12.847  -6.811  1.00 30.00           O  
ATOM   3258  H   TYR A 203     -14.627  -9.046  -2.316  1.00110.00           H  
ATOM   3259  HA  TYR A 203     -14.925 -11.198  -1.940  1.00110.00           H  
ATOM   3260  HB2 TYR A 203     -12.063 -11.095  -0.941  1.00110.00           H  
ATOM   3261  HB3 TYR A 203     -12.996 -12.531  -0.960  1.00110.00           H  
ATOM   3262  HD1 TYR A 203     -13.967 -13.457  -3.132  1.00110.00           H  
ATOM   3263  HD2 TYR A 203     -10.954 -10.343  -3.065  1.00110.00           H  
ATOM   3264  HE1 TYR A 203     -13.301 -13.988  -5.448  1.00110.00           H  
ATOM   3265  HE2 TYR A 203     -10.334 -10.920  -5.419  1.00110.00           H  
ATOM   3266  HH  TYR A 203     -12.001 -13.548  -7.167  1.00110.00           H  
ATOM   3267  N   ASP A 204     -15.474 -10.054   0.794  1.00 30.00           N  
ATOM   3268  CA  ASP A 204     -16.195 -10.257   2.109  1.00 30.00           C  
ATOM   3269  C   ASP A 204     -17.518 -11.026   1.997  1.00 30.00           C  
ATOM   3270  O   ASP A 204     -18.165 -11.296   2.988  1.00 30.00           O  
ATOM   3271  CB  ASP A 204     -16.584  -8.948   2.823  1.00 30.00           C  
ATOM   3272  CG  ASP A 204     -16.579  -9.018   4.339  1.00 30.00           C  
ATOM   3273  OD1 ASP A 204     -15.734  -9.729   4.877  1.00 30.00           O  
ATOM   3274  OD2 ASP A 204     -17.072  -8.069   4.935  1.00 30.00           O1-
ATOM   3275  H   ASP A 204     -15.450  -9.117   0.413  1.00110.00           H  
ATOM   3276  HA  ASP A 204     -15.541 -10.874   2.721  1.00110.00           H  
ATOM   3277  HB2 ASP A 204     -15.890  -8.171   2.527  1.00110.00           H  
ATOM   3278  HB3 ASP A 204     -17.549  -8.569   2.476  1.00110.00           H  
ATOM   3279  N   LEU A 205     -17.884 -11.333   0.744  1.00 30.00           N  
ATOM   3280  CA  LEU A 205     -18.931 -12.316   0.402  1.00 30.00           C  
ATOM   3281  C   LEU A 205     -18.461 -13.755   0.670  1.00 30.00           C  
ATOM   3282  O   LEU A 205     -19.194 -14.718   0.507  1.00 30.00           O  
ATOM   3283  CB  LEU A 205     -19.540 -12.135  -1.040  1.00 30.00           C  
ATOM   3284  CG  LEU A 205     -18.689 -12.624  -2.257  1.00 30.00           C  
ATOM   3285  CD1 LEU A 205     -19.527 -13.421  -3.195  1.00 30.00           C  
ATOM   3286  CD2 LEU A 205     -18.074 -11.356  -2.996  1.00 30.00           C  
ATOM   3287  H   LEU A 205     -17.308 -11.018  -0.023  1.00110.00           H  
ATOM   3288  HA  LEU A 205     -19.756 -12.144   1.096  1.00110.00           H  
ATOM   3289  HB2 LEU A 205     -20.465 -12.714  -1.020  1.00110.00           H  
ATOM   3290  HB3 LEU A 205     -19.887 -11.110  -1.175  1.00110.00           H  
ATOM   3291  HG  LEU A 205     -17.864 -13.252  -1.925  1.00110.00           H  
ATOM   3292 HD11 LEU A 205     -19.148 -13.379  -4.217  1.00110.00           H  
ATOM   3293 HD12 LEU A 205     -19.528 -14.472  -2.906  1.00110.00           H  
ATOM   3294 HD13 LEU A 205     -20.564 -13.084  -3.223  1.00110.00           H  
ATOM   3295 HD21 LEU A 205     -18.485 -11.214  -3.996  1.00110.00           H  
ATOM   3296 HD22 LEU A 205     -18.231 -10.426  -2.450  1.00110.00           H  
ATOM   3297 HD23 LEU A 205     -16.997 -11.475  -3.107  1.00110.00           H  
ATOM   3298  N   TYR A 206     -17.219 -13.888   1.023  1.00 30.00           N  
ATOM   3299  CA  TYR A 206     -16.718 -15.137   1.497  1.00 30.00           C  
ATOM   3300  C   TYR A 206     -15.866 -14.948   2.784  1.00 30.00           C  
ATOM   3301  O   TYR A 206     -15.249 -13.917   2.960  1.00 30.00           O  
ATOM   3302  CB  TYR A 206     -15.770 -15.771   0.417  1.00 30.00           C  
ATOM   3303  CG  TYR A 206     -16.307 -16.058  -0.922  1.00 30.00           C  
ATOM   3304  CD1 TYR A 206     -15.843 -15.276  -1.995  1.00 30.00           C  
ATOM   3305  CD2 TYR A 206     -17.213 -17.094  -1.155  1.00 30.00           C  
ATOM   3306  CE1 TYR A 206     -16.269 -15.555  -3.286  1.00 30.00           C  
ATOM   3307  CE2 TYR A 206     -17.739 -17.365  -2.469  1.00 30.00           C  
ATOM   3308  CZ  TYR A 206     -17.175 -16.559  -3.479  1.00 30.00           C  
ATOM   3309  OH  TYR A 206     -17.564 -16.712  -4.765  1.00 30.00           O  
ATOM   3310  H   TYR A 206     -16.603 -13.089   1.101  1.00110.00           H  
ATOM   3311  HA  TYR A 206     -17.502 -15.855   1.748  1.00110.00           H  
ATOM   3312  HB2 TYR A 206     -14.884 -15.141   0.311  1.00110.00           H  
ATOM   3313  HB3 TYR A 206     -15.387 -16.718   0.800  1.00110.00           H  
ATOM   3314  HD1 TYR A 206     -15.152 -14.471  -1.806  1.00110.00           H  
ATOM   3315  HD2 TYR A 206     -17.559 -17.688  -0.322  1.00110.00           H  
ATOM   3316  HE1 TYR A 206     -15.906 -14.966  -4.116  1.00110.00           H  
ATOM   3317  HE2 TYR A 206     -18.464 -18.143  -2.661  1.00110.00           H  
ATOM   3318  HH  TYR A 206     -18.278 -17.345  -4.867  1.00110.00           H  
ATOM   3319  N   ASP A 207     -15.779 -15.985   3.620  1.00 30.00           N  
ATOM   3320  CA  ASP A 207     -14.861 -16.022   4.808  1.00 30.00           C  
ATOM   3321  C   ASP A 207     -13.449 -15.984   4.363  1.00 30.00           C  
ATOM   3322  O   ASP A 207     -13.180 -16.447   3.287  1.00 30.00           O  
ATOM   3323  CB  ASP A 207     -14.997 -17.234   5.735  1.00 30.00           C  
ATOM   3324  CG  ASP A 207     -16.203 -17.389   6.593  1.00110.00           C  
ATOM   3325  OD1 ASP A 207     -16.465 -18.547   7.064  1.00110.00           O  
ATOM   3326  OD2 ASP A 207     -16.968 -16.430   6.912  1.00110.00           O1-
ATOM   3327  H   ASP A 207     -16.305 -16.828   3.435  1.00110.00           H  
ATOM   3328  HA  ASP A 207     -15.047 -15.117   5.391  1.00110.00           H  
ATOM   3329  HB2 ASP A 207     -14.936 -18.132   5.115  1.00110.00           H  
ATOM   3330  HB3 ASP A 207     -14.151 -17.293   6.423  1.00110.00           H  
ATOM   3331  N   ASN A 208     -12.521 -15.517   5.247  1.00 30.00           N  
ATOM   3332  CA  ASN A 208     -11.079 -15.677   5.054  1.00 30.00           C  
ATOM   3333  C   ASN A 208     -10.493 -17.067   5.008  1.00 30.00           C  
ATOM   3334  O   ASN A 208      -9.388 -17.256   4.547  1.00 30.00           O  
ATOM   3335  CB  ASN A 208     -10.368 -14.971   6.224  1.00 30.00           C  
ATOM   3336  CG  ASN A 208     -10.474 -13.454   6.088  1.00 30.00           C  
ATOM   3337  OD1 ASN A 208     -10.487 -12.821   5.052  1.00 30.00           O  
ATOM   3338  ND2 ASN A 208     -10.572 -12.792   7.275  1.00 30.00           N  
ATOM   3339  H   ASN A 208     -12.820 -15.163   6.144  1.00110.00           H  
ATOM   3340  HA  ASN A 208     -10.851 -15.175   4.113  1.00110.00           H  
ATOM   3341  HB2 ASN A 208     -10.754 -15.315   7.185  1.00110.00           H  
ATOM   3342  HB3 ASN A 208      -9.297 -15.182   6.225  1.00110.00           H  
ATOM   3343 HD21 ASN A 208     -10.631 -11.784   7.291  1.00110.00           H  
ATOM   3344 HD22 ASN A 208     -10.565 -13.299   8.148  1.00110.00           H  
ATOM   3345  N   SER A 209     -11.337 -18.088   5.354  1.00 30.00           N  
ATOM   3346  CA  SER A 209     -10.970 -19.476   5.276  1.00 30.00           C  
ATOM   3347  C   SER A 209     -11.295 -20.102   3.848  1.00 30.00           C  
ATOM   3348  O   SER A 209     -10.801 -21.137   3.543  1.00 30.00           O  
ATOM   3349  CB  SER A 209     -11.639 -20.144   6.487  1.00 30.00           C  
ATOM   3350  OG  SER A 209     -13.010 -19.918   6.505  1.00 30.00           O  
ATOM   3351  H   SER A 209     -12.270 -17.895   5.690  1.00110.00           H  
ATOM   3352  HA  SER A 209      -9.893 -19.583   5.416  1.00110.00           H  
ATOM   3353  HB2 SER A 209     -11.458 -21.219   6.474  1.00110.00           H  
ATOM   3354  HB3 SER A 209     -11.212 -19.764   7.415  1.00110.00           H  
ATOM   3355  HG  SER A 209     -13.388 -20.351   7.276  1.00110.00           H  
ATOM   3356  N   GLN A 210     -12.172 -19.411   3.066  1.00 30.00           N  
ATOM   3357  CA  GLN A 210     -12.694 -19.971   1.885  1.00 30.00           C  
ATOM   3358  C   GLN A 210     -12.098 -19.231   0.683  1.00 30.00           C  
ATOM   3359  O   GLN A 210     -11.914 -19.887  -0.349  1.00 30.00           O  
ATOM   3360  CB  GLN A 210     -14.220 -20.083   1.883  1.00 30.00           C  
ATOM   3361  CG  GLN A 210     -14.851 -20.846   0.693  1.00110.00           C  
ATOM   3362  CD  GLN A 210     -16.329 -21.008   0.838  1.00110.00           C  
ATOM   3363  OE1 GLN A 210     -17.018 -20.038   1.079  1.00110.00           O  
ATOM   3364  NE2 GLN A 210     -16.886 -22.184   0.984  1.00110.00           N  
ATOM   3365  H   GLN A 210     -12.566 -18.536   3.383  1.00110.00           H  
ATOM   3366  HA  GLN A 210     -12.356 -21.002   1.761  1.00110.00           H  
ATOM   3367  HB2 GLN A 210     -14.519 -20.585   2.806  1.00110.00           H  
ATOM   3368  HB3 GLN A 210     -14.647 -19.080   1.946  1.00110.00           H  
ATOM   3369  HG2 GLN A 210     -14.663 -20.315  -0.240  1.00110.00           H  
ATOM   3370  HG3 GLN A 210     -14.386 -21.828   0.592  1.00110.00           H  
ATOM   3371 HE21 GLN A 210     -17.872 -22.249   1.190  1.00110.00           H  
ATOM   3372 HE22 GLN A 210     -16.336 -23.028   0.913  1.00110.00           H  
ATOM   3373  N   VAL A 211     -11.833 -17.914   0.893  1.00 30.00           N  
ATOM   3374  CA  VAL A 211     -11.391 -17.024  -0.168  1.00 30.00           C  
ATOM   3375  C   VAL A 211     -10.065 -17.564  -0.852  1.00 30.00           C  
ATOM   3376  O   VAL A 211      -9.933 -17.311  -2.025  1.00 30.00           O  
ATOM   3377  CB  VAL A 211     -11.198 -15.607   0.359  1.00 30.00           C  
ATOM   3378  CG1 VAL A 211     -10.011 -15.457   1.290  1.00 30.00           C  
ATOM   3379  CG2 VAL A 211     -11.047 -14.630  -0.810  1.00 30.00           C  
ATOM   3380  H   VAL A 211     -12.031 -17.490   1.789  1.00110.00           H  
ATOM   3381  HA  VAL A 211     -12.182 -17.014  -0.920  1.00110.00           H  
ATOM   3382  HB  VAL A 211     -12.096 -15.330   0.913  1.00110.00           H  
ATOM   3383 HG11 VAL A 211      -9.054 -15.490   0.767  1.00110.00           H  
ATOM   3384 HG12 VAL A 211     -10.076 -14.505   1.802  1.00110.00           H  
ATOM   3385 HG13 VAL A 211     -10.003 -16.232   2.054  1.00110.00           H  
ATOM   3386 HG21 VAL A 211     -11.905 -14.687  -1.481  1.00110.00           H  
ATOM   3387 HG22 VAL A 211     -10.960 -13.600  -0.487  1.00110.00           H  
ATOM   3388 HG23 VAL A 211     -10.155 -14.822  -1.405  1.00110.00           H  
ATOM   3389  N   VAL A 212      -9.233 -18.347  -0.185  1.00 30.00           N  
ATOM   3390  CA  VAL A 212      -8.002 -19.019  -0.561  1.00 30.00           C  
ATOM   3391  C   VAL A 212      -8.182 -20.070  -1.722  1.00 30.00           C  
ATOM   3392  O   VAL A 212      -7.226 -20.276  -2.496  1.00 30.00           O  
ATOM   3393  CB  VAL A 212      -7.313 -19.661   0.711  1.00 30.00           C  
ATOM   3394  CG1 VAL A 212      -6.923 -18.628   1.767  1.00 30.00           C  
ATOM   3395  CG2 VAL A 212      -8.117 -20.854   1.271  1.00 30.00           C  
ATOM   3396  H   VAL A 212      -9.484 -18.519   0.778  1.00110.00           H  
ATOM   3397  HA  VAL A 212      -7.339 -18.245  -0.947  1.00110.00           H  
ATOM   3398  HB  VAL A 212      -6.365 -20.078   0.366  1.00110.00           H  
ATOM   3399 HG11 VAL A 212      -7.802 -18.158   2.210  1.00110.00           H  
ATOM   3400 HG12 VAL A 212      -6.352 -19.085   2.574  1.00110.00           H  
ATOM   3401 HG13 VAL A 212      -6.311 -17.837   1.337  1.00110.00           H  
ATOM   3402 HG21 VAL A 212      -7.671 -21.225   2.194  1.00110.00           H  
ATOM   3403 HG22 VAL A 212      -9.145 -20.570   1.495  1.00110.00           H  
ATOM   3404 HG23 VAL A 212      -8.145 -21.692   0.575  1.00110.00           H  
ATOM   3405  N   LEU A 213      -9.345 -20.761  -1.811  1.00 30.00           N  
ATOM   3406  CA  LEU A 213      -9.593 -21.717  -2.922  1.00 30.00           C  
ATOM   3407  C   LEU A 213     -10.191 -20.898  -4.038  1.00 30.00           C  
ATOM   3408  O   LEU A 213     -10.078 -21.258  -5.178  1.00 30.00           O  
ATOM   3409  CB  LEU A 213     -10.610 -22.777  -2.409  1.00 30.00           C  
ATOM   3410  CG  LEU A 213      -9.987 -23.894  -1.491  1.00 30.00           C  
ATOM   3411  CD1 LEU A 213     -11.188 -24.692  -0.910  1.00 30.00           C  
ATOM   3412  CD2 LEU A 213      -8.995 -24.834  -2.192  1.00 30.00           C  
ATOM   3413  H   LEU A 213     -10.095 -20.601  -1.151  1.00110.00           H  
ATOM   3414  HA  LEU A 213      -8.678 -22.202  -3.267  1.00110.00           H  
ATOM   3415  HB2 LEU A 213     -11.416 -22.261  -1.882  1.00110.00           H  
ATOM   3416  HB3 LEU A 213     -11.083 -23.269  -3.261  1.00110.00           H  
ATOM   3417  HG  LEU A 213      -9.476 -23.407  -0.659  1.00110.00           H  
ATOM   3418 HD11 LEU A 213     -11.078 -24.809   0.168  1.00110.00           H  
ATOM   3419 HD12 LEU A 213     -12.149 -24.206  -1.076  1.00110.00           H  
ATOM   3420 HD13 LEU A 213     -11.272 -25.693  -1.336  1.00110.00           H  
ATOM   3421 HD21 LEU A 213      -9.036 -24.723  -3.276  1.00110.00           H  
ATOM   3422 HD22 LEU A 213      -7.974 -24.608  -1.884  1.00110.00           H  
ATOM   3423 HD23 LEU A 213      -9.168 -25.886  -1.965  1.00110.00           H  
ATOM   3424  N   LYS A 214     -11.102 -19.957  -3.607  1.00 30.00           N  
ATOM   3425  CA  LYS A 214     -11.892 -19.215  -4.582  1.00 30.00           C  
ATOM   3426  C   LYS A 214     -11.111 -18.448  -5.598  1.00 30.00           C  
ATOM   3427  O   LYS A 214     -11.374 -18.600  -6.794  1.00 30.00           O  
ATOM   3428  CB  LYS A 214     -12.865 -18.250  -3.898  1.00 30.00           C  
ATOM   3429  CG  LYS A 214     -14.026 -19.010  -3.134  1.00 30.00           C  
ATOM   3430  CD  LYS A 214     -15.003 -19.723  -4.108  1.00 30.00           C  
ATOM   3431  CE  LYS A 214     -15.175 -21.271  -3.899  1.00 30.00           C  
ATOM   3432  NZ  LYS A 214     -15.819 -22.059  -4.934  1.00 30.00           N1+
ATOM   3433  H   LYS A 214     -11.241 -19.759  -2.626  1.00110.00           H  
ATOM   3434  HA  LYS A 214     -12.471 -19.960  -5.130  1.00110.00           H  
ATOM   3435  HB2 LYS A 214     -12.326 -17.608  -3.202  1.00110.00           H  
ATOM   3436  HB3 LYS A 214     -13.328 -17.576  -4.622  1.00110.00           H  
ATOM   3437  HG2 LYS A 214     -13.603 -19.728  -2.432  1.00110.00           H  
ATOM   3438  HG3 LYS A 214     -14.580 -18.295  -2.524  1.00110.00           H  
ATOM   3439  HD2 LYS A 214     -15.983 -19.255  -4.019  1.00110.00           H  
ATOM   3440  HD3 LYS A 214     -14.696 -19.522  -5.126  1.00110.00           H  
ATOM   3441  HE2 LYS A 214     -14.181 -21.705  -3.777  1.00110.00           H  
ATOM   3442  HE3 LYS A 214     -15.697 -21.448  -2.958  1.00110.00           H  
ATOM   3443  HZ1 LYS A 214     -16.767 -21.738  -5.067  1.00110.00           H  
ATOM   3444  HZ2 LYS A 214     -15.310 -21.951  -5.803  1.00110.00           H  
ATOM   3445  HZ3 LYS A 214     -15.824 -23.033  -4.669  1.00110.00           H  
ATOM   3446  N   VAL A 215     -10.135 -17.687  -5.201  1.00 30.00           N  
ATOM   3447  CA  VAL A 215      -9.140 -16.951  -6.140  1.00 30.00           C  
ATOM   3448  C   VAL A 215      -8.254 -17.833  -7.083  1.00 30.00           C  
ATOM   3449  O   VAL A 215      -8.033 -17.427  -8.188  1.00 30.00           O  
ATOM   3450  CB  VAL A 215      -8.305 -15.960  -5.321  1.00 30.00           C  
ATOM   3451  CG1 VAL A 215      -9.147 -14.832  -4.809  1.00 30.00           C  
ATOM   3452  CG2 VAL A 215      -7.455 -16.563  -4.215  1.00 30.00           C  
ATOM   3453  H   VAL A 215      -9.957 -17.591  -4.210  1.00110.00           H  
ATOM   3454  HA  VAL A 215      -9.768 -16.364  -6.814  1.00110.00           H  
ATOM   3455  HB  VAL A 215      -7.604 -15.487  -6.011  1.00110.00           H  
ATOM   3456 HG11 VAL A 215      -8.547 -14.100  -4.268  1.00110.00           H  
ATOM   3457 HG12 VAL A 215      -9.618 -14.308  -5.637  1.00110.00           H  
ATOM   3458 HG13 VAL A 215      -9.932 -15.176  -4.135  1.00110.00           H  
ATOM   3459 HG21 VAL A 215      -6.906 -15.793  -3.672  1.00110.00           H  
ATOM   3460 HG22 VAL A 215      -8.039 -17.124  -3.495  1.00110.00           H  
ATOM   3461 HG23 VAL A 215      -6.718 -17.255  -4.620  1.00110.00           H  
ATOM   3462  N   SER A 216      -7.929 -19.030  -6.616  1.00 30.00           N  
ATOM   3463  CA  SER A 216      -7.105 -19.967  -7.420  1.00 30.00           C  
ATOM   3464  C   SER A 216      -7.917 -20.695  -8.522  1.00 30.00           C  
ATOM   3465  O   SER A 216      -7.413 -20.869  -9.654  1.00 30.00           O  
ATOM   3466  CB  SER A 216      -6.358 -20.900  -6.416  1.00 30.00           C  
ATOM   3467  OG  SER A 216      -7.106 -21.919  -5.750  1.00 30.00           O  
ATOM   3468  H   SER A 216      -8.209 -19.322  -5.690  1.00110.00           H  
ATOM   3469  HA  SER A 216      -6.335 -19.387  -7.933  1.00110.00           H  
ATOM   3470  HB2 SER A 216      -5.558 -21.404  -6.956  1.00110.00           H  
ATOM   3471  HB3 SER A 216      -5.856 -20.298  -5.657  1.00110.00           H  
ATOM   3472  HG  SER A 216      -7.618 -21.516  -5.045  1.00110.00           H  
ATOM   3473  N   GLN A 217      -9.193 -21.017  -8.197  1.00 30.00           N  
ATOM   3474  CA  GLN A 217     -10.268 -21.343  -9.135  1.00 30.00           C  
ATOM   3475  C   GLN A 217     -10.682 -20.232 -10.103  1.00 30.00           C  
ATOM   3476  O   GLN A 217     -11.310 -20.455 -11.144  1.00 30.00           O  
ATOM   3477  CB  GLN A 217     -11.472 -21.770  -8.380  1.00 30.00           C  
ATOM   3478  CG  GLN A 217     -11.368 -23.302  -7.919  1.00 30.00           C  
ATOM   3479  CD  GLN A 217     -12.696 -23.695  -7.186  1.00 30.00           C  
ATOM   3480  OE1 GLN A 217     -13.330 -22.858  -6.636  1.00 30.00           O  
ATOM   3481  NE2 GLN A 217     -13.239 -24.880  -7.327  1.00 30.00           N  
ATOM   3482  H   GLN A 217      -9.493 -20.873  -7.242  1.00110.00           H  
ATOM   3483  HA  GLN A 217      -9.922 -22.172  -9.756  1.00110.00           H  
ATOM   3484  HB2 GLN A 217     -11.605 -21.127  -7.511  1.00110.00           H  
ATOM   3485  HB3 GLN A 217     -12.379 -21.668  -8.981  1.00110.00           H  
ATOM   3486  HG2 GLN A 217     -11.219 -23.956  -8.779  1.00110.00           H  
ATOM   3487  HG3 GLN A 217     -10.526 -23.448  -7.242  1.00110.00           H  
ATOM   3488 HE21 GLN A 217     -14.135 -25.081  -6.909  1.00110.00           H  
ATOM   3489 HE22 GLN A 217     -12.768 -25.597  -7.859  1.00110.00           H  
ATOM   3490  N   GLY A 218     -10.265 -19.023  -9.695  1.00 30.00           N  
ATOM   3491  CA  GLY A 218     -10.311 -17.867 -10.492  1.00 30.00           C  
ATOM   3492  C   GLY A 218     -11.663 -17.190 -10.448  1.00 30.00           C  
ATOM   3493  O   GLY A 218     -12.070 -16.534 -11.386  1.00 30.00           O  
ATOM   3494  H   GLY A 218      -9.772 -18.947  -8.817  1.00110.00           H  
ATOM   3495  HA2 GLY A 218      -9.566 -17.153 -10.149  1.00110.00           H  
ATOM   3496  HA3 GLY A 218     -10.052 -18.102 -11.526  1.00110.00           H  
ATOM   3497  N   HIS A 219     -12.386 -17.293  -9.339  1.00 30.00           N  
ATOM   3498  CA  HIS A 219     -13.694 -16.664  -9.102  1.00 30.00           C  
ATOM   3499  C   HIS A 219     -13.470 -15.138  -9.045  1.00 30.00           C  
ATOM   3500  O   HIS A 219     -13.067 -14.633  -7.931  1.00 30.00           O  
ATOM   3501  CB  HIS A 219     -14.336 -17.182  -7.780  1.00 30.00           C  
ATOM   3502  CG  HIS A 219     -15.001 -18.552  -7.777  1.00 30.00           C  
ATOM   3503  ND1 HIS A 219     -16.354 -18.715  -8.040  1.00 30.00           N  
ATOM   3504  CD2 HIS A 219     -14.581 -19.837  -7.614  1.00 30.00           C  
ATOM   3505  CE1 HIS A 219     -16.677 -20.032  -7.986  1.00 30.00           C  
ATOM   3506  NE2 HIS A 219     -15.643 -20.777  -7.619  1.00 30.00           N  
ATOM   3507  H   HIS A 219     -12.015 -17.832  -8.567  1.00110.00           H  
ATOM   3508  HA  HIS A 219     -14.368 -16.885  -9.933  1.00110.00           H  
ATOM   3509  HB2 HIS A 219     -13.593 -17.173  -6.983  1.00110.00           H  
ATOM   3510  HB3 HIS A 219     -15.102 -16.476  -7.455  1.00110.00           H  
ATOM   3511  HD1 HIS A 219     -17.000 -17.967  -8.251  1.00110.00           H  
ATOM   3512  HD2 HIS A 219     -13.581 -20.170  -7.394  1.00110.00           H  
ATOM   3513  HE1 HIS A 219     -17.675 -20.415  -8.138  1.00110.00           H  
ATOM   3514  N   ARG A 220     -13.672 -14.410 -10.166  1.00 30.00           N  
ATOM   3515  CA  ARG A 220     -13.398 -12.971 -10.183  1.00 30.00           C  
ATOM   3516  C   ARG A 220     -14.622 -12.169  -9.723  1.00 30.00           C  
ATOM   3517  O   ARG A 220     -15.744 -12.505 -10.112  1.00 30.00           O  
ATOM   3518  CB  ARG A 220     -12.857 -12.475 -11.623  1.00 30.00           C  
ATOM   3519  CG  ARG A 220     -11.511 -13.122 -11.936  1.00 30.00           C  
ATOM   3520  CD  ARG A 220     -10.950 -12.593 -13.253  1.00 30.00           C  
ATOM   3521  NE  ARG A 220     -11.734 -12.957 -14.456  1.00 30.00           N  
ATOM   3522  CZ  ARG A 220     -11.380 -13.998 -15.262  1.00 30.00           C  
ATOM   3523  NH1 ARG A 220     -10.548 -14.927 -14.894  1.00 30.00           N  
ATOM   3524  NH2 ARG A 220     -11.936 -14.022 -16.469  1.00 30.00           N1+
ATOM   3525  H   ARG A 220     -13.974 -14.844 -11.026  1.00110.00           H  
ATOM   3526  HA  ARG A 220     -12.593 -12.751  -9.479  1.00110.00           H  
ATOM   3527  HB2 ARG A 220     -13.598 -12.699 -12.391  1.00110.00           H  
ATOM   3528  HB3 ARG A 220     -12.740 -11.390 -11.605  1.00110.00           H  
ATOM   3529  HG2 ARG A 220     -10.783 -13.024 -11.130  1.00110.00           H  
ATOM   3530  HG3 ARG A 220     -11.693 -14.187 -12.055  1.00110.00           H  
ATOM   3531  HD2 ARG A 220     -11.023 -11.505 -13.229  1.00110.00           H  
ATOM   3532  HD3 ARG A 220      -9.882 -12.787 -13.345  1.00110.00           H  
ATOM   3533  HE  ARG A 220     -12.475 -12.330 -14.734  1.00110.00           H  
ATOM   3534 HH11 ARG A 220     -10.297 -15.687 -15.518  1.00110.00           H  
ATOM   3535 HH12 ARG A 220     -10.141 -14.900 -13.970  1.00110.00           H  
ATOM   3536 HH21 ARG A 220     -11.721 -14.775 -17.108  1.00110.00           H  
ATOM   3537 HH22 ARG A 220     -12.561 -13.289 -16.764  1.00110.00           H  
ATOM   3538  N   LEU A 221     -14.365 -11.096  -8.929  1.00 30.00           N  
ATOM   3539  CA  LEU A 221     -15.246 -10.018  -8.393  1.00 30.00           C  
ATOM   3540  C   LEU A 221     -16.061  -9.271  -9.489  1.00 30.00           C  
ATOM   3541  O   LEU A 221     -15.548  -9.191 -10.597  1.00 30.00           O  
ATOM   3542  CB  LEU A 221     -14.497  -9.081  -7.483  1.00 30.00           C  
ATOM   3543  CG  LEU A 221     -14.083  -9.594  -6.064  1.00 30.00           C  
ATOM   3544  CD1 LEU A 221     -13.195  -8.535  -5.346  1.00 30.00           C  
ATOM   3545  CD2 LEU A 221     -15.343 -10.095  -5.294  1.00 30.00           C  
ATOM   3546  H   LEU A 221     -13.395 -10.955  -8.685  1.00110.00           H  
ATOM   3547  HA  LEU A 221     -16.000 -10.544  -7.809  1.00110.00           H  
ATOM   3548  HB2 LEU A 221     -13.609  -8.727  -8.009  1.00110.00           H  
ATOM   3549  HB3 LEU A 221     -15.107  -8.191  -7.326  1.00110.00           H  
ATOM   3550  HG  LEU A 221     -13.451 -10.466  -6.221  1.00110.00           H  
ATOM   3551 HD11 LEU A 221     -13.568  -8.301  -4.349  1.00110.00           H  
ATOM   3552 HD12 LEU A 221     -12.169  -8.884  -5.238  1.00110.00           H  
ATOM   3553 HD13 LEU A 221     -13.151  -7.597  -5.899  1.00110.00           H  
ATOM   3554 HD21 LEU A 221     -15.400 -11.184  -5.308  1.00110.00           H  
ATOM   3555 HD22 LEU A 221     -15.317  -9.789  -4.249  1.00110.00           H  
ATOM   3556 HD23 LEU A 221     -16.272  -9.705  -5.710  1.00110.00           H  
ATOM   3557  N   TYR A 222     -17.322  -8.852  -9.247  1.00 30.00           N  
ATOM   3558  CA  TYR A 222     -18.224  -8.204 -10.195  1.00 30.00           C  
ATOM   3559  C   TYR A 222     -17.898  -6.638 -10.338  1.00 30.00           C  
ATOM   3560  O   TYR A 222     -17.199  -6.176  -9.463  1.00 30.00           O  
ATOM   3561  CB  TYR A 222     -19.704  -8.293  -9.588  1.00 30.00           C  
ATOM   3562  CG  TYR A 222     -19.870  -7.807  -8.199  1.00 30.00           C  
ATOM   3563  CD1 TYR A 222     -20.111  -6.455  -7.966  1.00 30.00           C  
ATOM   3564  CD2 TYR A 222     -19.647  -8.740  -7.143  1.00 30.00           C  
ATOM   3565  CE1 TYR A 222     -20.233  -5.957  -6.658  1.00 30.00           C  
ATOM   3566  CE2 TYR A 222     -19.729  -8.245  -5.852  1.00 30.00           C  
ATOM   3567  CZ  TYR A 222     -20.065  -6.909  -5.605  1.00 30.00           C  
ATOM   3568  OH  TYR A 222     -20.102  -6.397  -4.360  1.00 30.00           O  
ATOM   3569  H   TYR A 222     -17.701  -8.971  -8.319  1.00110.00           H  
ATOM   3570  HA  TYR A 222     -18.195  -8.703 -11.162  1.00110.00           H  
ATOM   3571  HB2 TYR A 222     -20.405  -7.764 -10.236  1.00110.00           H  
ATOM   3572  HB3 TYR A 222     -20.028  -9.335  -9.620  1.00110.00           H  
ATOM   3573  HD1 TYR A 222     -20.241  -5.784  -8.795  1.00110.00           H  
ATOM   3574  HD2 TYR A 222     -19.410  -9.778  -7.332  1.00110.00           H  
ATOM   3575  HE1 TYR A 222     -20.436  -4.913  -6.465  1.00110.00           H  
ATOM   3576  HE2 TYR A 222     -19.551  -8.914  -5.022  1.00110.00           H  
ATOM   3577  HH  TYR A 222     -19.935  -7.058  -3.685  1.00110.00           H  
ATOM   3578  N   ARG A 223     -18.385  -6.005 -11.417  1.00 30.00           N  
ATOM   3579  CA  ARG A 223     -18.358  -4.550 -11.542  1.00 30.00           C  
ATOM   3580  C   ARG A 223     -19.016  -3.755 -10.428  1.00 30.00           C  
ATOM   3581  O   ARG A 223     -20.212  -3.895 -10.331  1.00 30.00           O  
ATOM   3582  CB  ARG A 223     -19.128  -4.227 -12.885  1.00 30.00           C  
ATOM   3583  CG  ARG A 223     -19.038  -2.691 -13.261  1.00 30.00           C  
ATOM   3584  CD  ARG A 223     -19.872  -2.141 -14.395  1.00 30.00           C  
ATOM   3585  NE  ARG A 223     -21.360  -2.122 -14.144  1.00 30.00           N  
ATOM   3586  CZ  ARG A 223     -22.217  -1.330 -13.465  1.00 30.00           C  
ATOM   3587  NH1 ARG A 223     -21.859  -0.216 -12.967  1.00 30.00           N  
ATOM   3588  NH2 ARG A 223     -23.485  -1.731 -13.276  1.00 30.00           N1+
ATOM   3589  H   ARG A 223     -18.914  -6.511 -12.112  1.00110.00           H  
ATOM   3590  HA  ARG A 223     -17.319  -4.248 -11.667  1.00110.00           H  
ATOM   3591  HB2 ARG A 223     -18.707  -4.807 -13.704  1.00110.00           H  
ATOM   3592  HB3 ARG A 223     -20.174  -4.533 -12.818  1.00110.00           H  
ATOM   3593  HG2 ARG A 223     -19.389  -2.132 -12.400  1.00110.00           H  
ATOM   3594  HG3 ARG A 223     -18.003  -2.374 -13.377  1.00110.00           H  
ATOM   3595  HD2 ARG A 223     -19.494  -1.196 -14.779  1.00110.00           H  
ATOM   3596  HD3 ARG A 223     -19.768  -2.846 -15.218  1.00110.00           H  
ATOM   3597  HE  ARG A 223     -21.788  -2.958 -14.515  1.00110.00           H  
ATOM   3598 HH11 ARG A 223     -22.502   0.372 -12.452  1.00110.00           H  
ATOM   3599 HH12 ARG A 223     -20.899   0.098 -13.077  1.00110.00           H  
ATOM   3600 HH21 ARG A 223     -24.121  -1.169 -12.731  1.00110.00           H  
ATOM   3601 HH22 ARG A 223     -23.814  -2.597 -13.679  1.00110.00           H  
ATOM   3602  N   PRO A 224     -18.278  -2.912  -9.698  1.00 30.00           N  
ATOM   3603  CA  PRO A 224     -18.942  -1.943  -8.715  1.00 30.00           C  
ATOM   3604  C   PRO A 224     -19.985  -0.958  -9.321  1.00 30.00           C  
ATOM   3605  O   PRO A 224     -19.701  -0.536 -10.466  1.00 30.00           O  
ATOM   3606  CB  PRO A 224     -17.796  -1.151  -7.970  1.00 30.00           C  
ATOM   3607  CG  PRO A 224     -16.544  -2.008  -8.274  1.00 30.00           C  
ATOM   3608  CD  PRO A 224     -16.803  -2.611  -9.641  1.00 30.00           C  
ATOM   3609  HA  PRO A 224     -19.452  -2.565  -7.977  1.00110.00           H  
ATOM   3610  HB2 PRO A 224     -17.669  -0.156  -8.399  1.00110.00           H  
ATOM   3611  HB3 PRO A 224     -17.982  -1.033  -6.903  1.00110.00           H  
ATOM   3612  HG2 PRO A 224     -15.608  -1.454  -8.214  1.00110.00           H  
ATOM   3613  HG3 PRO A 224     -16.490  -2.815  -7.543  1.00110.00           H  
ATOM   3614  HD2 PRO A 224     -16.530  -1.928 -10.439  1.00110.00           H  
ATOM   3615  HD3 PRO A 224     -16.205  -3.513  -9.776  1.00110.00           H  
ATOM   3616  N   HIS A 225     -21.138  -0.678  -8.680  1.00 30.00           N  
ATOM   3617  CA  HIS A 225     -22.242   0.086  -9.235  1.00 30.00           C  
ATOM   3618  C   HIS A 225     -21.858   1.538  -9.780  1.00 30.00           C  
ATOM   3619  O   HIS A 225     -22.341   1.861 -10.881  1.00 30.00           O  
ATOM   3620  CB  HIS A 225     -23.183   0.202  -8.037  1.00 30.00           C  
ATOM   3621  CG  HIS A 225     -23.872  -1.139  -7.685  1.00 30.00           C  
ATOM   3622  ND1 HIS A 225     -25.196  -1.391  -7.951  1.00 30.00           N  
ATOM   3623  CD2 HIS A 225     -23.526  -2.183  -6.850  1.00 30.00           C  
ATOM   3624  CE1 HIS A 225     -25.469  -2.615  -7.466  1.00 30.00           C  
ATOM   3625  NE2 HIS A 225     -24.491  -3.217  -6.782  1.00 30.00           N  
ATOM   3626  H   HIS A 225     -21.301  -1.082  -7.769  1.00110.00           H  
ATOM   3627  HA  HIS A 225     -22.717  -0.481 -10.038  1.00110.00           H  
ATOM   3628  HB2 HIS A 225     -22.665   0.579  -7.153  1.00110.00           H  
ATOM   3629  HB3 HIS A 225     -23.968   0.928  -8.254  1.00110.00           H  
ATOM   3630  HD1 HIS A 225     -25.828  -0.802  -8.475  1.00110.00           H  
ATOM   3631  HD2 HIS A 225     -22.588  -2.314  -6.330  1.00110.00           H  
ATOM   3632  HE1 HIS A 225     -26.436  -3.078  -7.600  1.00110.00           H  
ATOM   3633  N   LEU A 226     -20.975   2.224  -9.152  1.00 30.00           N  
ATOM   3634  CA  LEU A 226     -20.318   3.454  -9.713  1.00 30.00           C  
ATOM   3635  C   LEU A 226     -19.319   3.231 -10.869  1.00 30.00           C  
ATOM   3636  O   LEU A 226     -19.164   4.098 -11.730  1.00 30.00           O  
ATOM   3637  CB  LEU A 226     -19.670   4.283  -8.525  1.00 30.00           C  
ATOM   3638  CG  LEU A 226     -18.886   5.553  -8.885  1.00 30.00           C  
ATOM   3639  CD1 LEU A 226     -19.832   6.599  -9.525  1.00 30.00           C  
ATOM   3640  CD2 LEU A 226     -18.178   6.118  -7.571  1.00 30.00           C  
ATOM   3641  H   LEU A 226     -20.599   1.876  -8.282  1.00110.00           H  
ATOM   3642  HA  LEU A 226     -21.116   4.072 -10.130  1.00110.00           H  
ATOM   3643  HB2 LEU A 226     -20.450   4.536  -7.805  1.00110.00           H  
ATOM   3644  HB3 LEU A 226     -18.991   3.614  -7.992  1.00110.00           H  
ATOM   3645  HG  LEU A 226     -18.088   5.319  -9.589  1.00110.00           H  
ATOM   3646 HD11 LEU A 226     -19.616   6.715 -10.587  1.00110.00           H  
ATOM   3647 HD12 LEU A 226     -20.884   6.330  -9.431  1.00110.00           H  
ATOM   3648 HD13 LEU A 226     -19.711   7.581  -9.065  1.00110.00           H  
ATOM   3649 HD21 LEU A 226     -18.907   6.361  -6.798  1.00110.00           H  
ATOM   3650 HD22 LEU A 226     -17.481   5.390  -7.155  1.00110.00           H  
ATOM   3651 HD23 LEU A 226     -17.611   7.024  -7.790  1.00110.00           H  
ATOM   3652  N   ALA A 227     -18.687   2.027 -10.929  1.00 30.00           N  
ATOM   3653  CA  ALA A 227     -17.620   1.809 -11.863  1.00 30.00           C  
ATOM   3654  C   ALA A 227     -18.284   1.614 -13.241  1.00 30.00           C  
ATOM   3655  O   ALA A 227     -19.297   0.881 -13.264  1.00 30.00           O  
ATOM   3656  CB  ALA A 227     -16.855   0.456 -11.547  1.00 30.00           C  
ATOM   3657  H   ALA A 227     -18.906   1.280 -10.284  1.00110.00           H  
ATOM   3658  HA  ALA A 227     -16.926   2.650 -11.863  1.00110.00           H  
ATOM   3659  HB1 ALA A 227     -16.530   0.429 -10.507  1.00110.00           H  
ATOM   3660  HB2 ALA A 227     -17.477  -0.418 -11.736  1.00110.00           H  
ATOM   3661  HB3 ALA A 227     -15.964   0.360 -12.169  1.00110.00           H  
ATOM   3662  N   SER A 228     -17.658   2.100 -14.333  1.00 30.00           N  
ATOM   3663  CA  SER A 228     -18.149   1.813 -15.726  1.00 30.00           C  
ATOM   3664  C   SER A 228     -17.546   0.422 -16.130  1.00 30.00           C  
ATOM   3665  O   SER A 228     -16.581  -0.096 -15.577  1.00 30.00           O  
ATOM   3666  CB  SER A 228     -17.736   2.989 -16.703  1.00 30.00           C  
ATOM   3667  OG  SER A 228     -16.428   3.008 -17.110  1.00 30.00           O  
ATOM   3668  H   SER A 228     -16.809   2.640 -14.252  1.00110.00           H  
ATOM   3669  HA  SER A 228     -19.238   1.738 -15.717  1.00110.00           H  
ATOM   3670  HB2 SER A 228     -18.345   2.932 -17.606  1.00110.00           H  
ATOM   3671  HB3 SER A 228     -17.971   3.950 -16.245  1.00110.00           H  
ATOM   3672  HG  SER A 228     -16.278   3.856 -17.554  1.00110.00           H  
ATOM   3673  N   ASP A 229     -17.976  -0.013 -17.317  1.00 30.00           N  
ATOM   3674  CA  ASP A 229     -17.505  -1.205 -18.029  1.00 30.00           C  
ATOM   3675  C   ASP A 229     -16.041  -1.019 -18.374  1.00 30.00           C  
ATOM   3676  O   ASP A 229     -15.218  -1.888 -18.151  1.00 30.00           O  
ATOM   3677  CB  ASP A 229     -18.318  -1.552 -19.285  1.00 30.00           C  
ATOM   3678  CG  ASP A 229     -19.687  -2.092 -19.006  1.00 30.00           C  
ATOM   3679  OD1 ASP A 229     -20.405  -2.200 -20.010  1.00 30.00           O  
ATOM   3680  OD2 ASP A 229     -20.054  -2.543 -17.909  1.00 30.00           O1-
ATOM   3681  H   ASP A 229     -18.710   0.499 -17.783  1.00110.00           H  
ATOM   3682  HA  ASP A 229     -17.545  -2.043 -17.329  1.00110.00           H  
ATOM   3683  HB2 ASP A 229     -18.420  -0.660 -19.907  1.00110.00           H  
ATOM   3684  HB3 ASP A 229     -17.782  -2.291 -19.885  1.00110.00           H  
ATOM   3685  N   THR A 230     -15.725   0.179 -19.002  1.00 30.00           N  
ATOM   3686  CA  THR A 230     -14.373   0.716 -19.311  1.00 30.00           C  
ATOM   3687  C   THR A 230     -13.473   0.740 -18.057  1.00 30.00           C  
ATOM   3688  O   THR A 230     -12.255   0.503 -18.220  1.00 30.00           O  
ATOM   3689  CB  THR A 230     -14.482   2.112 -19.796  1.00 30.00           C  
ATOM   3690  OG1 THR A 230     -15.595   2.331 -20.682  1.00 30.00           O  
ATOM   3691  CG2 THR A 230     -13.215   2.429 -20.636  1.00 30.00           C  
ATOM   3692  H   THR A 230     -16.475   0.823 -19.211  1.00110.00           H  
ATOM   3693  HA  THR A 230     -13.922   0.068 -20.063  1.00110.00           H  
ATOM   3694  HB  THR A 230     -14.567   2.834 -18.982  1.00110.00           H  
ATOM   3695  HG1 THR A 230     -15.579   3.248 -20.970  1.00110.00           H  
ATOM   3696 HG21 THR A 230     -12.303   2.400 -20.039  1.00110.00           H  
ATOM   3697 HG22 THR A 230     -13.092   1.735 -21.468  1.00110.00           H  
ATOM   3698 HG23 THR A 230     -13.274   3.433 -21.057  1.00110.00           H  
ATOM   3699  N   ILE A 231     -14.043   0.924 -16.849  1.00 30.00           N  
ATOM   3700  CA  ILE A 231     -13.132   0.999 -15.692  1.00 30.00           C  
ATOM   3701  C   ILE A 231     -12.824  -0.454 -15.210  1.00 30.00           C  
ATOM   3702  O   ILE A 231     -11.785  -0.786 -14.747  1.00 30.00           O  
ATOM   3703  CB  ILE A 231     -13.817   1.811 -14.549  1.00 30.00           C  
ATOM   3704  CG1 ILE A 231     -13.874   3.334 -14.868  1.00 30.00           C  
ATOM   3705  CG2 ILE A 231     -13.075   1.729 -13.261  1.00 30.00           C  
ATOM   3706  CD1 ILE A 231     -14.785   4.184 -13.918  1.00 30.00           C  
ATOM   3707  H   ILE A 231     -15.032   1.091 -16.722  1.00110.00           H  
ATOM   3708  HA  ILE A 231     -12.192   1.495 -15.946  1.00110.00           H  
ATOM   3709  HB  ILE A 231     -14.832   1.446 -14.394  1.00110.00           H  
ATOM   3710 HG12 ILE A 231     -12.865   3.748 -14.858  1.00110.00           H  
ATOM   3711 HG13 ILE A 231     -14.217   3.482 -15.891  1.00110.00           H  
ATOM   3712 HG21 ILE A 231     -13.457   2.414 -12.504  1.00110.00           H  
ATOM   3713 HG22 ILE A 231     -13.180   0.748 -12.824  1.00110.00           H  
ATOM   3714 HG23 ILE A 231     -12.012   1.939 -13.385  1.00110.00           H  
ATOM   3715 HD11 ILE A 231     -15.447   4.833 -14.492  1.00110.00           H  
ATOM   3716 HD12 ILE A 231     -15.409   3.558 -13.285  1.00110.00           H  
ATOM   3717 HD13 ILE A 231     -14.185   4.817 -13.266  1.00110.00           H  
ATOM   3718  N   TYR A 232     -13.803  -1.372 -15.242  1.00 30.00           N  
ATOM   3719  CA  TYR A 232     -13.798  -2.780 -14.923  1.00 30.00           C  
ATOM   3720  C   TYR A 232     -12.912  -3.629 -15.822  1.00 30.00           C  
ATOM   3721  O   TYR A 232     -12.270  -4.525 -15.303  1.00 30.00           O  
ATOM   3722  CB  TYR A 232     -15.260  -3.238 -14.850  1.00 30.00           C  
ATOM   3723  CG  TYR A 232     -15.571  -4.651 -14.445  1.00 30.00           C  
ATOM   3724  CD1 TYR A 232     -15.043  -5.242 -13.304  1.00 30.00           C  
ATOM   3725  CD2 TYR A 232     -16.472  -5.446 -15.200  1.00 30.00           C  
ATOM   3726  CE1 TYR A 232     -15.348  -6.524 -12.913  1.00 30.00           C  
ATOM   3727  CE2 TYR A 232     -16.814  -6.758 -14.772  1.00 30.00           C  
ATOM   3728  CZ  TYR A 232     -16.271  -7.250 -13.615  1.00 30.00           C  
ATOM   3729  OH  TYR A 232     -16.620  -8.460 -13.122  1.00 30.00           O  
ATOM   3730  H   TYR A 232     -14.697  -1.048 -15.589  1.00110.00           H  
ATOM   3731  HA  TYR A 232     -13.384  -2.854 -13.915  1.00110.00           H  
ATOM   3732  HB2 TYR A 232     -15.784  -2.600 -14.137  1.00110.00           H  
ATOM   3733  HB3 TYR A 232     -15.739  -3.048 -15.811  1.00110.00           H  
ATOM   3734  HD1 TYR A 232     -14.355  -4.676 -12.694  1.00110.00           H  
ATOM   3735  HD2 TYR A 232     -16.924  -5.048 -16.097  1.00110.00           H  
ATOM   3736  HE1 TYR A 232     -14.909  -6.922 -12.009  1.00110.00           H  
ATOM   3737  HE2 TYR A 232     -17.525  -7.345 -15.336  1.00110.00           H  
ATOM   3738  HH  TYR A 232     -16.157  -8.691 -12.308  1.00110.00           H  
ATOM   3739  N   GLN A 233     -12.690  -3.213 -17.116  1.00 30.00           N  
ATOM   3740  CA  GLN A 233     -11.634  -3.645 -18.062  1.00 30.00           C  
ATOM   3741  C   GLN A 233     -10.155  -3.441 -17.510  1.00 30.00           C  
ATOM   3742  O   GLN A 233      -9.337  -4.352 -17.787  1.00 30.00           O  
ATOM   3743  CB  GLN A 233     -11.770  -2.982 -19.440  1.00 30.00           C  
ATOM   3744  CG  GLN A 233     -13.007  -3.481 -20.225  1.00 30.00           C  
ATOM   3745  CD  GLN A 233     -13.516  -2.547 -21.244  1.00 30.00           C  
ATOM   3746  OE1 GLN A 233     -12.705  -1.771 -21.808  1.00 30.00           O  
ATOM   3747  NE2 GLN A 233     -14.745  -2.733 -21.655  1.00 30.00           N  
ATOM   3748  H   GLN A 233     -13.259  -2.447 -17.454  1.00110.00           H  
ATOM   3749  HA  GLN A 233     -11.775  -4.715 -18.209  1.00110.00           H  
ATOM   3750  HB2 GLN A 233     -11.831  -1.903 -19.289  1.00110.00           H  
ATOM   3751  HB3 GLN A 233     -10.877  -3.151 -20.043  1.00110.00           H  
ATOM   3752  HG2 GLN A 233     -12.780  -4.438 -20.697  1.00110.00           H  
ATOM   3753  HG3 GLN A 233     -13.822  -3.680 -19.528  1.00110.00           H  
ATOM   3754 HE21 GLN A 233     -15.113  -2.176 -22.412  1.00110.00           H  
ATOM   3755 HE22 GLN A 233     -15.335  -3.423 -21.213  1.00110.00           H  
ATOM   3756  N   ILE A 234      -9.835  -2.415 -16.713  1.00 30.00           N  
ATOM   3757  CA  ILE A 234      -8.470  -2.200 -16.167  1.00 30.00           C  
ATOM   3758  C   ILE A 234      -8.247  -3.242 -15.045  1.00 30.00           C  
ATOM   3759  O   ILE A 234      -7.274  -4.009 -15.172  1.00 30.00           O  
ATOM   3760  CB  ILE A 234      -8.272  -0.825 -15.485  1.00 30.00           C  
ATOM   3761  CG1 ILE A 234      -8.907   0.368 -16.280  1.00 30.00           C  
ATOM   3762  CG2 ILE A 234      -6.806  -0.547 -15.125  1.00 30.00           C  
ATOM   3763  CD1 ILE A 234      -9.203   1.556 -15.374  1.00 30.00           C  
ATOM   3764  H   ILE A 234     -10.535  -1.728 -16.466  1.00110.00           H  
ATOM   3765  HA  ILE A 234      -7.731  -2.332 -16.959  1.00110.00           H  
ATOM   3766  HB  ILE A 234      -8.810  -0.845 -14.535  1.00110.00           H  
ATOM   3767 HG12 ILE A 234      -8.246   0.670 -17.092  1.00110.00           H  
ATOM   3768 HG13 ILE A 234      -9.848   0.089 -16.752  1.00110.00           H  
ATOM   3769 HG21 ILE A 234      -6.215  -0.452 -16.035  1.00110.00           H  
ATOM   3770 HG22 ILE A 234      -6.699   0.384 -14.569  1.00110.00           H  
ATOM   3771 HG23 ILE A 234      -6.364  -1.331 -14.510  1.00110.00           H  
ATOM   3772 HD11 ILE A 234      -9.810   1.266 -14.517  1.00110.00           H  
ATOM   3773 HD12 ILE A 234      -8.287   2.017 -15.008  1.00110.00           H  
ATOM   3774 HD13 ILE A 234      -9.755   2.324 -15.917  1.00110.00           H  
ATOM   3775  N   MET A 235      -9.246  -3.442 -14.108  1.00 30.00           N  
ATOM   3776  CA  MET A 235      -9.225  -4.388 -12.980  1.00 30.00           C  
ATOM   3777  C   MET A 235      -9.213  -5.880 -13.407  1.00 30.00           C  
ATOM   3778  O   MET A 235      -8.400  -6.638 -12.901  1.00 30.00           O  
ATOM   3779  CB  MET A 235     -10.502  -4.116 -12.194  1.00 30.00           C  
ATOM   3780  CG  MET A 235     -10.648  -2.843 -11.382  1.00 30.00           C  
ATOM   3781  SD  MET A 235     -12.154  -2.693 -10.401  1.00 30.00           S  
ATOM   3782  CE  MET A 235     -12.643  -1.055 -11.031  1.00 30.00           C  
ATOM   3783  H   MET A 235     -10.061  -2.847 -14.152  1.00110.00           H  
ATOM   3784  HA  MET A 235      -8.351  -4.191 -12.356  1.00110.00           H  
ATOM   3785  HB2 MET A 235     -11.365  -4.189 -12.855  1.00110.00           H  
ATOM   3786  HB3 MET A 235     -10.637  -4.934 -11.482  1.00110.00           H  
ATOM   3787  HG2 MET A 235      -9.810  -2.773 -10.689  1.00110.00           H  
ATOM   3788  HG3 MET A 235     -10.551  -1.985 -12.049  1.00110.00           H  
ATOM   3789  HE1 MET A 235     -12.856  -1.172 -12.091  1.00110.00           H  
ATOM   3790  HE2 MET A 235     -13.545  -0.706 -10.527  1.00110.00           H  
ATOM   3791  HE3 MET A 235     -11.851  -0.319 -10.889  1.00110.00           H  
ATOM   3792  N   TYR A 236      -9.994  -6.093 -14.451  1.00 30.00           N  
ATOM   3793  CA  TYR A 236     -10.020  -7.351 -15.244  1.00 30.00           C  
ATOM   3794  C   TYR A 236      -8.598  -7.742 -15.785  1.00 30.00           C  
ATOM   3795  O   TYR A 236      -8.218  -8.914 -15.570  1.00 30.00           O  
ATOM   3796  CB  TYR A 236     -11.181  -7.236 -16.363  1.00 30.00           C  
ATOM   3797  CG  TYR A 236     -11.421  -8.371 -17.256  1.00 30.00           C  
ATOM   3798  CD1 TYR A 236     -10.762  -8.359 -18.485  1.00 30.00           C  
ATOM   3799  CD2 TYR A 236     -12.435  -9.318 -16.949  1.00 30.00           C  
ATOM   3800  CE1 TYR A 236     -11.029  -9.390 -19.448  1.00 30.00           C  
ATOM   3801  CE2 TYR A 236     -12.604 -10.392 -17.845  1.00 30.00           C  
ATOM   3802  CZ  TYR A 236     -11.914 -10.393 -19.087  1.00 30.00           C  
ATOM   3803  OH  TYR A 236     -12.122 -11.334 -20.037  1.00 30.00           O  
ATOM   3804  H   TYR A 236     -10.592  -5.348 -14.785  1.00110.00           H  
ATOM   3805  HA  TYR A 236     -10.321  -8.141 -14.552  1.00110.00           H  
ATOM   3806  HB2 TYR A 236     -12.123  -7.024 -15.857  1.00110.00           H  
ATOM   3807  HB3 TYR A 236     -10.978  -6.358 -16.971  1.00110.00           H  
ATOM   3808  HD1 TYR A 236     -10.054  -7.578 -18.724  1.00110.00           H  
ATOM   3809  HD2 TYR A 236     -12.991  -9.273 -16.023  1.00110.00           H  
ATOM   3810  HE1 TYR A 236     -10.530  -9.388 -20.406  1.00110.00           H  
ATOM   3811  HE2 TYR A 236     -13.318 -11.171 -17.623  1.00110.00           H  
ATOM   3812  HH  TYR A 236     -11.619 -11.181 -20.839  1.00110.00           H  
ATOM   3813  N   SER A 237      -7.793  -6.765 -16.318  1.00 30.00           N  
ATOM   3814  CA  SER A 237      -6.423  -7.036 -16.919  1.00 30.00           C  
ATOM   3815  C   SER A 237      -5.391  -7.361 -15.847  1.00 30.00           C  
ATOM   3816  O   SER A 237      -4.541  -8.202 -16.076  1.00 30.00           O  
ATOM   3817  CB  SER A 237      -5.974  -5.831 -17.841  1.00 30.00           C  
ATOM   3818  OG  SER A 237      -5.508  -4.658 -17.191  1.00 30.00           O  
ATOM   3819  H   SER A 237      -8.138  -5.818 -16.397  1.00110.00           H  
ATOM   3820  HA  SER A 237      -6.529  -7.915 -17.556  1.00110.00           H  
ATOM   3821  HB2 SER A 237      -5.165  -6.172 -18.488  1.00110.00           H  
ATOM   3822  HB3 SER A 237      -6.790  -5.553 -18.508  1.00110.00           H  
ATOM   3823  HG  SER A 237      -6.200  -4.335 -16.602  1.00110.00           H  
ATOM   3824  N   CYS A 238      -5.631  -6.837 -14.674  1.00 30.00           N  
ATOM   3825  CA  CYS A 238      -4.875  -7.211 -13.462  1.00 30.00           C  
ATOM   3826  C   CYS A 238      -5.010  -8.677 -13.092  1.00 30.00           C  
ATOM   3827  O   CYS A 238      -4.092  -9.331 -12.663  1.00 30.00           O  
ATOM   3828  CB  CYS A 238      -5.216  -6.178 -12.314  1.00 30.00           C  
ATOM   3829  SG  CYS A 238      -4.739  -4.609 -12.983  1.00 30.00           S  
ATOM   3830  H   CYS A 238      -6.389  -6.180 -14.555  1.00110.00           H  
ATOM   3831  HA  CYS A 238      -3.817  -7.079 -13.701  1.00110.00           H  
ATOM   3832  HB2 CYS A 238      -6.261  -6.165 -12.029  1.00110.00           H  
ATOM   3833  HB3 CYS A 238      -4.649  -6.398 -11.414  1.00110.00           H  
ATOM   3834  HG  CYS A 238      -3.422  -4.816 -12.897  1.00110.00           H  
ATOM   3835  N   TRP A 239      -6.253  -9.129 -13.277  1.00 30.00           N  
ATOM   3836  CA  TRP A 239      -6.651 -10.505 -12.734  1.00 30.00           C  
ATOM   3837  C   TRP A 239      -6.573 -11.556 -13.868  1.00 30.00           C  
ATOM   3838  O   TRP A 239      -7.294 -12.609 -13.833  1.00 30.00           O  
ATOM   3839  CB  TRP A 239      -8.057 -10.361 -12.105  1.00 30.00           C  
ATOM   3840  CG  TRP A 239      -8.265  -9.345 -10.980  1.00 30.00           C  
ATOM   3841  CD1 TRP A 239      -7.307  -8.953 -10.094  1.00 30.00           C  
ATOM   3842  CD2 TRP A 239      -9.514  -8.710 -10.540  1.00 30.00           C  
ATOM   3843  NE1 TRP A 239      -7.835  -8.127  -9.118  1.00 30.00           N  
ATOM   3844  CE3 TRP A 239     -10.810  -8.649 -11.034  1.00 30.00           C  
ATOM   3845  CE2 TRP A 239      -9.181  -7.870  -9.417  1.00 30.00           C  
ATOM   3846  CZ3 TRP A 239     -11.794  -7.796 -10.518  1.00 30.00           C  
ATOM   3847  CZ2 TRP A 239     -10.166  -7.044  -8.864  1.00 30.00           C  
ATOM   3848  CH2 TRP A 239     -11.507  -7.024  -9.382  1.00 30.00           C  
ATOM   3849  H   TRP A 239      -6.980  -8.541 -13.660  1.00110.00           H  
ATOM   3850  HA  TRP A 239      -5.964 -10.819 -11.952  1.00110.00           H  
ATOM   3851  HB2 TRP A 239      -8.774 -10.117 -12.891  1.00110.00           H  
ATOM   3852  HB3 TRP A 239      -8.368 -11.328 -11.707  1.00110.00           H  
ATOM   3853  HD1 TRP A 239      -6.281  -9.290 -10.125  1.00110.00           H  
ATOM   3854  HE1 TRP A 239      -7.287  -7.733  -8.364  1.00110.00           H  
ATOM   3855  HE3 TRP A 239     -11.054  -9.242 -11.902  1.00110.00           H  
ATOM   3856  HZ3 TRP A 239     -12.781  -7.773 -10.956  1.00110.00           H  
ATOM   3857  HZ2 TRP A 239      -9.936  -6.411  -8.025  1.00110.00           H  
ATOM   3858  HH2 TRP A 239     -12.255  -6.396  -8.938  1.00110.00           H  
ATOM   3859  N   HIS A 240      -5.642 -11.366 -14.824  1.00 30.00           N  
ATOM   3860  CA  HIS A 240      -5.225 -12.400 -15.791  1.00 30.00           C  
ATOM   3861  C   HIS A 240      -4.679 -13.643 -15.025  1.00 30.00           C  
ATOM   3862  O   HIS A 240      -3.945 -13.466 -14.029  1.00 30.00           O  
ATOM   3863  CB  HIS A 240      -4.166 -11.922 -16.750  1.00 30.00           C  
ATOM   3864  CG  HIS A 240      -4.721 -11.079 -17.923  1.00 30.00           C  
ATOM   3865  ND1 HIS A 240      -5.919 -11.323 -18.623  1.00 30.00           N  
ATOM   3866  CD2 HIS A 240      -4.192  -9.955 -18.541  1.00 30.00           C  
ATOM   3867  CE1 HIS A 240      -6.020 -10.401 -19.610  1.00 30.00           C  
ATOM   3868  NE2 HIS A 240      -5.029  -9.483 -19.598  1.00 30.00           N  
ATOM   3869  H   HIS A 240      -5.097 -10.515 -14.818  1.00110.00           H  
ATOM   3870  HA  HIS A 240      -6.105 -12.734 -16.343  1.00110.00           H  
ATOM   3871  HB2 HIS A 240      -3.417 -11.331 -16.229  1.00110.00           H  
ATOM   3872  HB3 HIS A 240      -3.632 -12.762 -17.198  1.00110.00           H  
ATOM   3873  HD1 HIS A 240      -6.576 -12.070 -18.441  1.00110.00           H  
ATOM   3874  HD2 HIS A 240      -3.290  -9.419 -18.294  1.00110.00           H  
ATOM   3875  HE1 HIS A 240      -6.849 -10.364 -20.302  1.00110.00           H  
ATOM   3876  N   GLU A 241      -4.930 -14.908 -15.519  1.00 30.00           N  
ATOM   3877  CA  GLU A 241      -4.807 -16.202 -14.792  1.00 30.00           C  
ATOM   3878  C   GLU A 241      -3.286 -16.649 -14.803  1.00 30.00           C  
ATOM   3879  O   GLU A 241      -2.890 -17.466 -13.965  1.00 30.00           O  
ATOM   3880  CB  GLU A 241      -5.648 -17.241 -15.500  1.00 30.00           C  
ATOM   3881  CG  GLU A 241      -7.111 -16.737 -15.628  1.00 30.00           C  
ATOM   3882  CD  GLU A 241      -8.042 -17.694 -16.359  1.00 30.00           C  
ATOM   3883  OE1 GLU A 241      -7.706 -18.866 -16.606  1.00 30.00           O  
ATOM   3884  OE2 GLU A 241      -9.188 -17.343 -16.540  1.00 30.00           O1-
ATOM   3885  H   GLU A 241      -5.449 -14.978 -16.382  1.00110.00           H  
ATOM   3886  HA  GLU A 241      -5.141 -16.076 -13.761  1.00110.00           H  
ATOM   3887  HB2 GLU A 241      -5.236 -17.461 -16.487  1.00110.00           H  
ATOM   3888  HB3 GLU A 241      -5.623 -18.173 -14.933  1.00110.00           H  
ATOM   3889  HG2 GLU A 241      -7.520 -16.548 -14.633  1.00110.00           H  
ATOM   3890  HG3 GLU A 241      -7.164 -15.792 -16.169  1.00110.00           H  
ATOM   3891  N   LEU A 242      -2.558 -16.078 -15.798  1.00 30.00           N  
ATOM   3892  CA  LEU A 242      -1.152 -16.229 -16.013  1.00 30.00           C  
ATOM   3893  C   LEU A 242      -0.412 -14.962 -15.529  1.00 30.00           C  
ATOM   3894  O   LEU A 242      -0.701 -13.879 -16.019  1.00 30.00           O  
ATOM   3895  CB  LEU A 242      -1.020 -16.450 -17.523  1.00 30.00           C  
ATOM   3896  CG  LEU A 242       0.394 -16.455 -18.119  1.00 30.00           C  
ATOM   3897  CD1 LEU A 242       1.356 -17.442 -17.424  1.00 30.00           C  
ATOM   3898  CD2 LEU A 242       0.396 -16.722 -19.657  1.00 30.00           C  
ATOM   3899  H   LEU A 242      -3.022 -15.425 -16.412  1.00110.00           H  
ATOM   3900  HA  LEU A 242      -0.796 -17.117 -15.491  1.00110.00           H  
ATOM   3901  HB2 LEU A 242      -1.501 -17.397 -17.774  1.00110.00           H  
ATOM   3902  HB3 LEU A 242      -1.593 -15.684 -18.052  1.00110.00           H  
ATOM   3903  HG  LEU A 242       0.808 -15.455 -17.990  1.00110.00           H  
ATOM   3904 HD11 LEU A 242       0.822 -18.175 -16.818  1.00110.00           H  
ATOM   3905 HD12 LEU A 242       1.977 -18.001 -18.124  1.00110.00           H  
ATOM   3906 HD13 LEU A 242       2.040 -16.908 -16.765  1.00110.00           H  
ATOM   3907 HD21 LEU A 242      -0.606 -16.634 -20.077  1.00110.00           H  
ATOM   3908 HD22 LEU A 242       1.024 -15.996 -20.173  1.00110.00           H  
ATOM   3909 HD23 LEU A 242       0.758 -17.716 -19.919  1.00110.00           H  
ATOM   3910  N   PRO A 243       0.588 -15.089 -14.627  1.00 30.00           N  
ATOM   3911  CA  PRO A 243       1.414 -13.938 -14.179  1.00 30.00           C  
ATOM   3912  C   PRO A 243       2.126 -13.154 -15.316  1.00 30.00           C  
ATOM   3913  O   PRO A 243       2.136 -11.958 -15.315  1.00 30.00           O  
ATOM   3914  CB  PRO A 243       2.322 -14.454 -12.989  1.00 30.00           C  
ATOM   3915  CG  PRO A 243       2.343 -15.970 -13.104  1.00 30.00           C  
ATOM   3916  CD  PRO A 243       1.052 -16.271 -13.827  1.00 30.00           C  
ATOM   3917  HA  PRO A 243       0.723 -13.224 -13.738  1.00110.00           H  
ATOM   3918  HB2 PRO A 243       3.325 -14.025 -12.993  1.00110.00           H  
ATOM   3919  HB3 PRO A 243       1.857 -14.174 -12.043  1.00110.00           H  
ATOM   3920  HG2 PRO A 243       3.182 -16.264 -13.736  1.00110.00           H  
ATOM   3921  HG3 PRO A 243       2.445 -16.483 -12.147  1.00110.00           H  
ATOM   3922  HD2 PRO A 243       1.169 -17.162 -14.443  1.00110.00           H  
ATOM   3923  HD3 PRO A 243       0.270 -16.488 -13.097  1.00110.00           H  
ATOM   3924  N   GLU A 244       2.555 -13.873 -16.341  1.00 30.00           N  
ATOM   3925  CA  GLU A 244       3.396 -13.255 -17.420  1.00 30.00           C  
ATOM   3926  C   GLU A 244       2.472 -12.421 -18.340  1.00 30.00           C  
ATOM   3927  O   GLU A 244       3.012 -11.792 -19.239  1.00 30.00           O  
ATOM   3928  CB  GLU A 244       4.150 -14.351 -18.153  1.00 30.00           C  
ATOM   3929  CG  GLU A 244       5.123 -15.086 -17.221  1.00 30.00           C  
ATOM   3930  CD  GLU A 244       6.513 -14.433 -16.915  1.00 30.00           C  
ATOM   3931  OE1 GLU A 244       7.020 -13.680 -17.752  1.00 30.00           O  
ATOM   3932  OE2 GLU A 244       7.031 -14.749 -15.831  1.00 30.00           O1-
ATOM   3933  H   GLU A 244       2.470 -14.879 -16.340  1.00110.00           H  
ATOM   3934  HA  GLU A 244       4.120 -12.570 -16.973  1.00110.00           H  
ATOM   3935  HB2 GLU A 244       3.437 -15.072 -18.556  1.00110.00           H  
ATOM   3936  HB3 GLU A 244       4.676 -13.947 -19.019  1.00110.00           H  
ATOM   3937  HG2 GLU A 244       4.637 -15.357 -16.283  1.00110.00           H  
ATOM   3938  HG3 GLU A 244       5.355 -16.043 -17.691  1.00110.00           H  
ATOM   3939  N   LYS A 245       1.154 -12.547 -18.268  1.00 30.00           N  
ATOM   3940  CA  LYS A 245       0.232 -11.920 -19.286  1.00 30.00           C  
ATOM   3941  C   LYS A 245      -0.388 -10.643 -18.723  1.00 30.00           C  
ATOM   3942  O   LYS A 245      -1.069  -9.875 -19.419  1.00 30.00           O  
ATOM   3943  CB  LYS A 245      -0.956 -12.955 -19.462  1.00 30.00           C  
ATOM   3944  CG  LYS A 245      -1.996 -12.646 -20.612  1.00 30.00           C  
ATOM   3945  CD  LYS A 245      -2.925 -13.816 -20.971  1.00 30.00           C  
ATOM   3946  CE  LYS A 245      -3.674 -13.543 -22.293  1.00 30.00           C  
ATOM   3947  NZ  LYS A 245      -4.682 -14.572 -22.601  1.00 30.00           N1+
ATOM   3948  H   LYS A 245       0.733 -13.123 -17.552  1.00110.00           H  
ATOM   3949  HA  LYS A 245       0.715 -11.722 -20.244  1.00110.00           H  
ATOM   3950  HB2 LYS A 245      -0.507 -13.922 -19.690  1.00110.00           H  
ATOM   3951  HB3 LYS A 245      -1.490 -13.096 -18.520  1.00110.00           H  
ATOM   3952  HG2 LYS A 245      -2.608 -11.787 -20.336  1.00110.00           H  
ATOM   3953  HG3 LYS A 245      -1.440 -12.345 -21.500  1.00110.00           H  
ATOM   3954  HD2 LYS A 245      -2.347 -14.738 -21.052  1.00110.00           H  
ATOM   3955  HD3 LYS A 245      -3.636 -13.965 -20.157  1.00110.00           H  
ATOM   3956  HE2 LYS A 245      -4.184 -12.580 -22.237  1.00110.00           H  
ATOM   3957  HE3 LYS A 245      -2.968 -13.482 -23.122  1.00110.00           H  
ATOM   3958  HZ1 LYS A 245      -4.231 -15.472 -22.691  1.00110.00           H  
ATOM   3959  HZ2 LYS A 245      -5.365 -14.613 -21.858  1.00110.00           H  
ATOM   3960  HZ3 LYS A 245      -5.145 -14.343 -23.469  1.00110.00           H  
ATOM   3961  N   ARG A 246      -0.232 -10.463 -17.465  1.00 30.00           N  
ATOM   3962  CA  ARG A 246      -0.498  -9.250 -16.767  1.00 30.00           C  
ATOM   3963  C   ARG A 246       0.481  -8.057 -17.185  1.00 30.00           C  
ATOM   3964  O   ARG A 246       1.596  -8.284 -17.492  1.00 30.00           O  
ATOM   3965  CB  ARG A 246      -0.243  -9.530 -15.278  1.00 30.00           C  
ATOM   3966  CG  ARG A 246      -1.157 -10.655 -14.674  1.00 30.00           C  
ATOM   3967  CD  ARG A 246      -0.775 -10.916 -13.216  1.00 30.00           C  
ATOM   3968  NE  ARG A 246      -1.582 -12.024 -12.736  1.00 30.00           N  
ATOM   3969  CZ  ARG A 246      -1.251 -12.781 -11.644  1.00 30.00           C  
ATOM   3970  NH1 ARG A 246      -0.300 -12.449 -10.769  1.00 30.00           N  
ATOM   3971  NH2 ARG A 246      -1.843 -13.902 -11.269  1.00 30.00           N1+
ATOM   3972  H   ARG A 246       0.286 -11.156 -16.945  1.00110.00           H  
ATOM   3973  HA  ARG A 246      -1.550  -9.013 -16.914  1.00110.00           H  
ATOM   3974  HB2 ARG A 246       0.792  -9.821 -15.133  1.00110.00           H  
ATOM   3975  HB3 ARG A 246      -0.384  -8.619 -14.696  1.00110.00           H  
ATOM   3976  HG2 ARG A 246      -2.169 -10.247 -14.694  1.00110.00           H  
ATOM   3977  HG3 ARG A 246      -1.177 -11.566 -15.268  1.00110.00           H  
ATOM   3978  HD2 ARG A 246       0.300 -11.040 -13.082  1.00110.00           H  
ATOM   3979  HD3 ARG A 246      -1.080 -10.061 -12.611  1.00110.00           H  
ATOM   3980  HE  ARG A 246      -2.374 -12.304 -13.303  1.00110.00           H  
ATOM   3981 HH11 ARG A 246      -0.075 -13.053  -9.983  1.00110.00           H  
ATOM   3982 HH12 ARG A 246       0.215 -11.587 -10.885  1.00110.00           H  
ATOM   3983 HH21 ARG A 246      -1.521 -14.415 -10.452  1.00110.00           H  
ATOM   3984 HH22 ARG A 246      -2.602 -14.279 -11.817  1.00110.00           H  
ATOM   3985  N   PRO A 247      -0.065  -6.824 -17.098  1.00 30.00           N  
ATOM   3986  CA  PRO A 247       0.633  -5.597 -17.513  1.00 30.00           C  
ATOM   3987  C   PRO A 247       1.724  -5.035 -16.492  1.00 30.00           C  
ATOM   3988  O   PRO A 247       1.724  -5.467 -15.353  1.00 30.00           O  
ATOM   3989  CB  PRO A 247      -0.484  -4.503 -17.708  1.00 30.00           C  
ATOM   3990  CG  PRO A 247      -1.563  -5.018 -16.704  1.00 30.00           C  
ATOM   3991  CD  PRO A 247      -1.475  -6.530 -16.752  1.00 30.00           C  
ATOM   3992  HA  PRO A 247       1.134  -5.764 -18.468  1.00110.00           H  
ATOM   3993  HB2 PRO A 247      -0.166  -3.481 -17.501  1.00110.00           H  
ATOM   3994  HB3 PRO A 247      -0.868  -4.541 -18.728  1.00110.00           H  
ATOM   3995  HG2 PRO A 247      -1.294  -4.685 -15.702  1.00110.00           H  
ATOM   3996  HG3 PRO A 247      -2.564  -4.644 -16.917  1.00110.00           H  
ATOM   3997  HD2 PRO A 247      -1.788  -6.967 -15.802  1.00110.00           H  
ATOM   3998  HD3 PRO A 247      -2.125  -6.910 -17.542  1.00110.00           H  
ATOM   3999  N   THR A 248       2.642  -4.220 -16.942  1.00 30.00           N  
ATOM   4000  CA  THR A 248       3.493  -3.360 -16.017  1.00 30.00           C  
ATOM   4001  C   THR A 248       2.762  -2.081 -15.466  1.00 30.00           C  
ATOM   4002  O   THR A 248       1.891  -1.571 -16.127  1.00 30.00           O  
ATOM   4003  CB  THR A 248       4.828  -3.057 -16.858  1.00 30.00           C  
ATOM   4004  OG1 THR A 248       5.841  -2.229 -16.210  1.00 30.00           O  
ATOM   4005  CG2 THR A 248       4.548  -2.300 -18.177  1.00 30.00           C  
ATOM   4006  H   THR A 248       2.646  -3.959 -17.917  1.00110.00           H  
ATOM   4007  HA  THR A 248       3.788  -3.956 -15.151  1.00110.00           H  
ATOM   4008  HB  THR A 248       5.308  -4.007 -17.094  1.00110.00           H  
ATOM   4009  HG1 THR A 248       6.215  -2.718 -15.465  1.00110.00           H  
ATOM   4010 HG21 THR A 248       5.469  -2.145 -18.740  1.00110.00           H  
ATOM   4011 HG22 THR A 248       3.867  -2.845 -18.830  1.00110.00           H  
ATOM   4012 HG23 THR A 248       4.118  -1.318 -17.989  1.00110.00           H  
ATOM   4013  N   PHE A 249       3.045  -1.545 -14.261  1.00 30.00           N  
ATOM   4014  CA  PHE A 249       2.451  -0.326 -13.706  1.00 30.00           C  
ATOM   4015  C   PHE A 249       2.385   0.893 -14.641  1.00 30.00           C  
ATOM   4016  O   PHE A 249       1.439   1.712 -14.693  1.00 30.00           O  
ATOM   4017  CB  PHE A 249       3.056   0.023 -12.354  1.00 30.00           C  
ATOM   4018  CG  PHE A 249       2.743  -0.937 -11.247  1.00 30.00           C  
ATOM   4019  CD1 PHE A 249       1.451  -1.115 -10.718  1.00 30.00           C  
ATOM   4020  CD2 PHE A 249       3.750  -1.805 -10.677  1.00 30.00           C  
ATOM   4021  CE1 PHE A 249       1.150  -2.090  -9.792  1.00 30.00           C  
ATOM   4022  CE2 PHE A 249       3.416  -2.693  -9.698  1.00 30.00           C  
ATOM   4023  CZ  PHE A 249       2.135  -2.787  -9.131  1.00 30.00           C  
ATOM   4024  H   PHE A 249       3.778  -1.963 -13.702  1.00110.00           H  
ATOM   4025  HA  PHE A 249       1.405  -0.576 -13.525  1.00110.00           H  
ATOM   4026  HB2 PHE A 249       4.136   0.092 -12.461  1.00110.00           H  
ATOM   4027  HB3 PHE A 249       2.693   0.998 -12.032  1.00110.00           H  
ATOM   4028  HD1 PHE A 249       0.639  -0.527 -11.119  1.00110.00           H  
ATOM   4029  HD2 PHE A 249       4.771  -1.734 -11.006  1.00110.00           H  
ATOM   4030  HE1 PHE A 249       0.127  -2.202  -9.470  1.00110.00           H  
ATOM   4031  HE2 PHE A 249       4.204  -3.295  -9.272  1.00110.00           H  
ATOM   4032  HZ  PHE A 249       1.913  -3.477  -8.331  1.00110.00           H  
ATOM   4033  N   GLN A 250       3.433   0.999 -15.478  1.00 30.00           N  
ATOM   4034  CA  GLN A 250       3.539   1.976 -16.595  1.00 30.00           C  
ATOM   4035  C   GLN A 250       2.495   1.777 -17.749  1.00 30.00           C  
ATOM   4036  O   GLN A 250       2.086   2.801 -18.348  1.00 30.00           O  
ATOM   4037  CB  GLN A 250       4.984   2.083 -17.040  1.00 30.00           C  
ATOM   4038  CG  GLN A 250       5.335   3.306 -17.964  1.00 30.00           C  
ATOM   4039  CD  GLN A 250       6.564   3.101 -18.852  1.00 30.00           C  
ATOM   4040  OE1 GLN A 250       7.545   2.366 -18.541  1.00 30.00           O  
ATOM   4041  NE2 GLN A 250       6.679   3.896 -19.878  1.00 30.00           N  
ATOM   4042  H   GLN A 250       4.181   0.324 -15.412  1.00110.00           H  
ATOM   4043  HA  GLN A 250       3.300   2.944 -16.154  1.00110.00           H  
ATOM   4044  HB2 GLN A 250       5.634   2.132 -16.165  1.00110.00           H  
ATOM   4045  HB3 GLN A 250       5.248   1.151 -17.545  1.00110.00           H  
ATOM   4046  HG2 GLN A 250       4.505   3.523 -18.633  1.00110.00           H  
ATOM   4047  HG3 GLN A 250       5.472   4.200 -17.356  1.00110.00           H  
ATOM   4048 HE21 GLN A 250       7.510   3.858 -20.451  1.00110.00           H  
ATOM   4049 HE22 GLN A 250       5.948   4.553 -20.105  1.00110.00           H  
ATOM   4050  N   GLN A 251       2.147   0.514 -18.086  1.00 30.00           N  
ATOM   4051  CA  GLN A 251       1.086   0.235 -19.007  1.00 30.00           C  
ATOM   4052  C   GLN A 251      -0.317   0.499 -18.440  1.00 30.00           C  
ATOM   4053  O   GLN A 251      -1.331   0.645 -19.159  1.00 30.00           O  
ATOM   4054  CB  GLN A 251       1.183  -1.122 -19.663  1.00 30.00           C  
ATOM   4055  CG  GLN A 251       0.200  -1.384 -20.783  1.00 30.00           C  
ATOM   4056  CD  GLN A 251       0.392  -0.547 -22.029  1.00 30.00           C  
ATOM   4057  OE1 GLN A 251       1.309  -0.817 -22.771  1.00 30.00           O  
ATOM   4058  NE2 GLN A 251      -0.461   0.487 -22.211  1.00 30.00           N  
ATOM   4059  H   GLN A 251       2.525  -0.272 -17.574  1.00110.00           H  
ATOM   4060  HA  GLN A 251       1.197   0.956 -19.819  1.00110.00           H  
ATOM   4061  HB2 GLN A 251       2.192  -1.245 -20.059  1.00110.00           H  
ATOM   4062  HB3 GLN A 251       1.077  -1.897 -18.903  1.00110.00           H  
ATOM   4063  HG2 GLN A 251       0.340  -2.420 -21.095  1.00110.00           H  
ATOM   4064  HG3 GLN A 251      -0.837  -1.358 -20.455  1.00110.00           H  
ATOM   4065 HE21 GLN A 251      -0.368   1.085 -23.019  1.00110.00           H  
ATOM   4066 HE22 GLN A 251      -1.191   0.669 -21.535  1.00110.00           H  
ATOM   4067  N   LEU A 252      -0.391   0.394 -17.102  1.00 30.00           N  
ATOM   4068  CA  LEU A 252      -1.609   0.607 -16.353  1.00 30.00           C  
ATOM   4069  C   LEU A 252      -1.897   2.097 -16.022  1.00 30.00           C  
ATOM   4070  O   LEU A 252      -3.080   2.440 -16.174  1.00 30.00           O  
ATOM   4071  CB  LEU A 252      -1.666  -0.196 -15.001  1.00 30.00           C  
ATOM   4072  CG  LEU A 252      -2.129  -1.668 -15.163  1.00 30.00           C  
ATOM   4073  CD1 LEU A 252      -1.833  -2.440 -13.879  1.00 30.00           C  
ATOM   4074  CD2 LEU A 252      -3.589  -1.917 -15.697  1.00 30.00           C  
ATOM   4075  H   LEU A 252       0.442   0.189 -16.566  1.00110.00           H  
ATOM   4076  HA  LEU A 252      -2.447   0.264 -16.962  1.00110.00           H  
ATOM   4077  HB2 LEU A 252      -0.688  -0.157 -14.524  1.00110.00           H  
ATOM   4078  HB3 LEU A 252      -2.354   0.281 -14.299  1.00110.00           H  
ATOM   4079  HG  LEU A 252      -1.468  -2.099 -15.916  1.00110.00           H  
ATOM   4080 HD11 LEU A 252      -0.762  -2.613 -13.770  1.00110.00           H  
ATOM   4081 HD12 LEU A 252      -2.172  -1.894 -12.999  1.00110.00           H  
ATOM   4082 HD13 LEU A 252      -2.315  -3.415 -13.879  1.00110.00           H  
ATOM   4083 HD21 LEU A 252      -4.201  -2.475 -14.990  1.00110.00           H  
ATOM   4084 HD22 LEU A 252      -4.087  -0.969 -15.885  1.00110.00           H  
ATOM   4085 HD23 LEU A 252      -3.578  -2.470 -16.636  1.00110.00           H  
ATOM   4086  N   LEU A 253      -0.837   2.866 -15.730  1.00 30.00           N  
ATOM   4087  CA  LEU A 253      -0.790   4.304 -15.793  1.00 30.00           C  
ATOM   4088  C   LEU A 253      -1.516   4.791 -17.053  1.00 30.00           C  
ATOM   4089  O   LEU A 253      -2.513   5.476 -16.928  1.00 30.00           O  
ATOM   4090  CB  LEU A 253       0.691   4.858 -15.690  1.00 30.00           C  
ATOM   4091  CG  LEU A 253       1.305   4.974 -14.286  1.00 30.00           C  
ATOM   4092  CD1 LEU A 253       2.826   5.263 -14.414  1.00 30.00           C  
ATOM   4093  CD2 LEU A 253       0.563   6.054 -13.405  1.00 30.00           C  
ATOM   4094  H   LEU A 253       0.058   2.416 -15.577  1.00110.00           H  
ATOM   4095  HA  LEU A 253      -1.371   4.661 -14.943  1.00110.00           H  
ATOM   4096  HB2 LEU A 253       1.326   4.235 -16.316  1.00110.00           H  
ATOM   4097  HB3 LEU A 253       0.730   5.852 -16.139  1.00110.00           H  
ATOM   4098  HG  LEU A 253       1.187   4.019 -13.779  1.00110.00           H  
ATOM   4099 HD11 LEU A 253       3.153   5.354 -15.450  1.00110.00           H  
ATOM   4100 HD12 LEU A 253       3.111   6.186 -13.913  1.00110.00           H  
ATOM   4101 HD13 LEU A 253       3.407   4.459 -13.961  1.00110.00           H  
ATOM   4102 HD21 LEU A 253       0.987   7.045 -13.563  1.00110.00           H  
ATOM   4103 HD22 LEU A 253      -0.500   6.133 -13.622  1.00110.00           H  
ATOM   4104 HD23 LEU A 253       0.665   5.825 -12.347  1.00110.00           H  
ATOM   4105  N   SER A 254      -1.012   4.467 -18.177  1.00 30.00           N  
ATOM   4106  CA  SER A 254      -1.488   4.689 -19.534  1.00 30.00           C  
ATOM   4107  C   SER A 254      -3.003   4.299 -19.792  1.00 30.00           C  
ATOM   4108  O   SER A 254      -3.653   5.042 -20.501  1.00 30.00           O  
ATOM   4109  CB  SER A 254      -0.535   4.045 -20.578  1.00 30.00           C  
ATOM   4110  OG  SER A 254       0.729   4.757 -20.646  1.00 30.00           O  
ATOM   4111  H   SER A 254      -0.162   3.923 -18.140  1.00110.00           H  
ATOM   4112  HA  SER A 254      -1.444   5.770 -19.687  1.00110.00           H  
ATOM   4113  HB2 SER A 254      -0.348   2.998 -20.340  1.00110.00           H  
ATOM   4114  HB3 SER A 254      -0.983   4.069 -21.572  1.00110.00           H  
ATOM   4115  HG  SER A 254       1.258   4.516 -19.881  1.00110.00           H  
ATOM   4116  N   SER A 255      -3.569   3.295 -19.119  1.00 30.00           N  
ATOM   4117  CA  SER A 255      -4.974   2.982 -19.091  1.00 30.00           C  
ATOM   4118  C   SER A 255      -5.845   3.866 -18.184  1.00 30.00           C  
ATOM   4119  O   SER A 255      -7.055   3.874 -18.494  1.00 30.00           O  
ATOM   4120  CB  SER A 255      -5.221   1.479 -18.779  1.00 30.00           C  
ATOM   4121  OG  SER A 255      -6.424   0.902 -19.295  1.00 30.00           O  
ATOM   4122  H   SER A 255      -2.992   2.740 -18.503  1.00110.00           H  
ATOM   4123  HA  SER A 255      -5.335   3.136 -20.110  1.00110.00           H  
ATOM   4124  HB2 SER A 255      -4.406   0.889 -19.200  1.00110.00           H  
ATOM   4125  HB3 SER A 255      -5.182   1.300 -17.703  1.00110.00           H  
ATOM   4126  HG  SER A 255      -7.172   1.360 -18.905  1.00110.00           H  
ATOM   4127  N   ILE A 256      -5.294   4.420 -17.150  1.00 30.00           N  
ATOM   4128  CA  ILE A 256      -6.045   5.240 -16.206  1.00 30.00           C  
ATOM   4129  C   ILE A 256      -6.033   6.704 -16.773  1.00 30.00           C  
ATOM   4130  O   ILE A 256      -7.034   7.408 -16.477  1.00 30.00           O  
ATOM   4131  CB  ILE A 256      -5.438   5.143 -14.740  1.00 30.00           C  
ATOM   4132  CG1 ILE A 256      -5.687   3.719 -14.311  1.00 30.00           C  
ATOM   4133  CG2 ILE A 256      -6.084   6.086 -13.779  1.00 30.00           C  
ATOM   4134  CD1 ILE A 256      -4.880   3.297 -13.079  1.00 30.00           C  
ATOM   4135  H   ILE A 256      -4.305   4.306 -16.971  1.00110.00           H  
ATOM   4136  HA  ILE A 256      -7.087   4.914 -16.166  1.00110.00           H  
ATOM   4137  HB  ILE A 256      -4.365   5.340 -14.779  1.00110.00           H  
ATOM   4138 HG12 ILE A 256      -6.748   3.573 -14.107  1.00110.00           H  
ATOM   4139 HG13 ILE A 256      -5.448   3.002 -15.095  1.00110.00           H  
ATOM   4140 HG21 ILE A 256      -7.159   5.919 -13.730  1.00110.00           H  
ATOM   4141 HG22 ILE A 256      -5.684   5.956 -12.774  1.00110.00           H  
ATOM   4142 HG23 ILE A 256      -5.922   7.130 -14.041  1.00110.00           H  
ATOM   4143 HD11 ILE A 256      -5.374   3.607 -12.158  1.00110.00           H  
ATOM   4144 HD12 ILE A 256      -4.768   2.213 -13.042  1.00110.00           H  
ATOM   4145 HD13 ILE A 256      -3.878   3.728 -13.084  1.00110.00           H  
ATOM   4146  N   GLU A 257      -5.049   7.149 -17.528  1.00 30.00           N  
ATOM   4147  CA  GLU A 257      -4.912   8.515 -18.059  1.00 30.00           C  
ATOM   4148  C   GLU A 257      -6.141   9.207 -18.705  1.00 30.00           C  
ATOM   4149  O   GLU A 257      -6.355  10.351 -18.277  1.00 30.00           O  
ATOM   4150  CB  GLU A 257      -3.649   8.487 -18.885  1.00 30.00           C  
ATOM   4151  CG  GLU A 257      -3.242   9.751 -19.560  1.00 30.00           C  
ATOM   4152  CD  GLU A 257      -2.764  10.841 -18.579  1.00 30.00           C  
ATOM   4153  OE1 GLU A 257      -3.273  11.992 -18.595  1.00 30.00           O  
ATOM   4154  OE2 GLU A 257      -1.881  10.459 -17.805  1.00 30.00           O1-
ATOM   4155  H   GLU A 257      -4.278   6.526 -17.729  1.00110.00           H  
ATOM   4156  HA  GLU A 257      -4.677   9.109 -17.177  1.00110.00           H  
ATOM   4157  HB2 GLU A 257      -2.826   8.111 -18.275  1.00110.00           H  
ATOM   4158  HB3 GLU A 257      -3.748   7.726 -19.658  1.00110.00           H  
ATOM   4159  HG2 GLU A 257      -2.414   9.537 -20.239  1.00110.00           H  
ATOM   4160  HG3 GLU A 257      -4.039  10.138 -20.195  1.00110.00           H  
ATOM   4161  N   PRO A 258      -6.764   8.659 -19.767  1.00 30.00           N  
ATOM   4162  CA  PRO A 258      -7.817   9.426 -20.419  1.00 30.00           C  
ATOM   4163  C   PRO A 258      -9.165   9.554 -19.612  1.00 30.00           C  
ATOM   4164  O   PRO A 258     -10.053  10.358 -19.831  1.00 30.00           O  
ATOM   4165  CB  PRO A 258      -7.906   8.669 -21.749  1.00 30.00           C  
ATOM   4166  CG  PRO A 258      -7.706   7.193 -21.296  1.00 30.00           C  
ATOM   4167  CD  PRO A 258      -6.610   7.276 -20.230  1.00 30.00           C  
ATOM   4168  HA  PRO A 258      -7.480  10.443 -20.632  1.00110.00           H  
ATOM   4169  HB2 PRO A 258      -8.852   8.821 -22.270  1.00110.00           H  
ATOM   4170  HB3 PRO A 258      -7.099   8.976 -22.417  1.00110.00           H  
ATOM   4171  HG2 PRO A 258      -8.620   6.824 -20.839  1.00110.00           H  
ATOM   4172  HG3 PRO A 258      -7.453   6.520 -22.116  1.00110.00           H  
ATOM   4173  HD2 PRO A 258      -6.767   6.524 -19.460  1.00110.00           H  
ATOM   4174  HD3 PRO A 258      -5.630   7.136 -20.683  1.00110.00           H  
ATOM   4175  N   LEU A 259      -9.226   8.838 -18.456  1.00 30.00           N  
ATOM   4176  CA  LEU A 259     -10.348   8.776 -17.483  1.00 30.00           C  
ATOM   4177  C   LEU A 259     -10.167   9.798 -16.343  1.00 30.00           C  
ATOM   4178  O   LEU A 259     -11.098  10.017 -15.602  1.00 30.00           O  
ATOM   4179  CB  LEU A 259     -10.486   7.317 -17.022  1.00 30.00           C  
ATOM   4180  CG  LEU A 259     -10.722   6.188 -18.134  1.00 30.00           C  
ATOM   4181  CD1 LEU A 259     -11.388   4.964 -17.593  1.00 30.00           C  
ATOM   4182  CD2 LEU A 259     -11.266   6.613 -19.530  1.00 30.00           C  
ATOM   4183  H   LEU A 259      -8.446   8.236 -18.229  1.00110.00           H  
ATOM   4184  HA  LEU A 259     -11.276   9.064 -17.979  1.00110.00           H  
ATOM   4185  HB2 LEU A 259      -9.643   7.032 -16.391  1.00110.00           H  
ATOM   4186  HB3 LEU A 259     -11.349   7.297 -16.363  1.00110.00           H  
ATOM   4187  HG  LEU A 259      -9.701   5.870 -18.357  1.00110.00           H  
ATOM   4188 HD11 LEU A 259     -12.445   4.918 -17.859  1.00110.00           H  
ATOM   4189 HD12 LEU A 259     -10.915   4.058 -17.974  1.00110.00           H  
ATOM   4190 HD13 LEU A 259     -11.330   4.918 -16.506  1.00110.00           H  
ATOM   4191 HD21 LEU A 259     -11.371   7.685 -19.665  1.00110.00           H  
ATOM   4192 HD22 LEU A 259     -10.628   6.244 -20.329  1.00110.00           H  
ATOM   4193 HD23 LEU A 259     -12.247   6.183 -19.721  1.00110.00           H  
ATOM   4194  N   ARG A 260      -9.044  10.543 -16.350  1.00 30.00           N  
ATOM   4195  CA  ARG A 260      -8.795  11.633 -15.394  1.00 30.00           C  
ATOM   4196  C   ARG A 260      -9.770  12.925 -15.553  1.00 30.00           C  
ATOM   4197  O   ARG A 260      -9.884  13.783 -14.688  1.00 30.00           O  
ATOM   4198  CB  ARG A 260      -7.360  12.149 -15.309  1.00 30.00           C  
ATOM   4199  CG  ARG A 260      -6.394  11.022 -14.992  1.00 30.00           C  
ATOM   4200  CD  ARG A 260      -4.916  11.298 -15.363  1.00 30.00           C  
ATOM   4201  NE  ARG A 260      -4.412  12.332 -14.435  1.00 30.00           N  
ATOM   4202  CZ  ARG A 260      -3.192  12.932 -14.580  1.00 30.00           C  
ATOM   4203  NH1 ARG A 260      -2.375  12.666 -15.619  1.00 30.00           N  
ATOM   4204  NH2 ARG A 260      -2.786  13.811 -13.615  1.00 30.00           N1+
ATOM   4205  H   ARG A 260      -8.327  10.370 -17.042  1.00110.00           H  
ATOM   4206  HA  ARG A 260      -9.026  11.226 -14.407  1.00110.00           H  
ATOM   4207  HB2 ARG A 260      -7.094  12.603 -16.265  1.00110.00           H  
ATOM   4208  HB3 ARG A 260      -7.274  12.935 -14.559  1.00110.00           H  
ATOM   4209  HG2 ARG A 260      -6.471  10.833 -13.919  1.00110.00           H  
ATOM   4210  HG3 ARG A 260      -6.679  10.076 -15.452  1.00110.00           H  
ATOM   4211  HD2 ARG A 260      -4.309  10.394 -15.354  1.00110.00           H  
ATOM   4212  HD3 ARG A 260      -4.879  11.722 -16.365  1.00110.00           H  
ATOM   4213  HE  ARG A 260      -5.008  12.594 -13.654  1.00110.00           H  
ATOM   4214 HH11 ARG A 260      -2.664  12.034 -16.359  1.00110.00           H  
ATOM   4215 HH12 ARG A 260      -1.471  13.105 -15.690  1.00110.00           H  
ATOM   4216 HH21 ARG A 260      -1.885  14.263 -13.673  1.00110.00           H  
ATOM   4217 HH22 ARG A 260      -3.397  14.008 -12.833  1.00110.00           H  
ATOM   4218  N   GLU A 261     -10.329  12.975 -16.745  1.00110.00           N  
ATOM   4219  CA  GLU A 261     -11.264  14.026 -17.179  1.00110.00           C  
ATOM   4220  C   GLU A 261     -12.688  13.479 -16.925  1.00110.00           C  
ATOM   4221  O   GLU A 261     -12.966  12.271 -17.008  1.00110.00           O  
ATOM   4222  CB  GLU A 261     -11.015  14.348 -18.687  1.00110.00           C  
ATOM   4223  CG  GLU A 261      -9.626  14.452 -19.207  1.00110.00           C  
ATOM   4224  CD  GLU A 261      -9.323  14.888 -20.668  1.00110.00           C  
ATOM   4225  OE1 GLU A 261     -10.267  14.921 -21.431  1.00110.00           O  
ATOM   4226  OE2 GLU A 261      -8.149  15.053 -20.995  1.00110.00           O1-
ATOM   4227  H   GLU A 261     -10.157  12.231 -17.406  1.00110.00           H  
ATOM   4228  HA  GLU A 261     -11.103  14.937 -16.598  1.00110.00           H  
ATOM   4229  HB2 GLU A 261     -11.513  13.578 -19.268  1.00110.00           H  
ATOM   4230  HB3 GLU A 261     -11.540  15.276 -18.920  1.00110.00           H  
ATOM   4231  HG2 GLU A 261      -9.082  15.138 -18.556  1.00110.00           H  
ATOM   4232  HG3 GLU A 261      -9.137  13.485 -19.077  1.00110.00           H  
ATOM   4233  N   LYS A 262     -13.580  14.415 -16.588  1.00110.00           N  
ATOM   4234  CA  LYS A 262     -14.993  14.185 -16.177  1.00110.00           C  
ATOM   4235  C   LYS A 262     -15.763  13.780 -17.456  1.00110.00           C  
ATOM   4236  O   LYS A 262     -15.747  14.582 -18.392  1.00110.00           O  
ATOM   4237  CB  LYS A 262     -15.442  15.537 -15.577  1.00110.00           C  
ATOM   4238  CG  LYS A 262     -14.653  15.893 -14.309  1.00110.00           C  
ATOM   4239  CD  LYS A 262     -14.842  17.300 -13.858  1.00110.00           C  
ATOM   4240  CE  LYS A 262     -13.811  17.809 -12.891  1.00110.00           C  
ATOM   4241  NZ  LYS A 262     -14.100  19.079 -12.153  1.00110.00           N1+
ATOM   4242  H   LYS A 262     -13.280  15.378 -16.560  1.00110.00           H  
ATOM   4243  HA  LYS A 262     -15.039  13.398 -15.422  1.00110.00           H  
ATOM   4244  HB2 LYS A 262     -15.325  16.324 -16.324  1.00110.00           H  
ATOM   4245  HB3 LYS A 262     -16.506  15.501 -15.338  1.00110.00           H  
ATOM   4246  HG2 LYS A 262     -14.955  15.220 -13.506  1.00110.00           H  
ATOM   4247  HG3 LYS A 262     -13.586  15.725 -14.449  1.00110.00           H  
ATOM   4248  HD2 LYS A 262     -14.868  17.964 -14.723  1.00110.00           H  
ATOM   4249  HD3 LYS A 262     -15.830  17.377 -13.400  1.00110.00           H  
ATOM   4250  HE2 LYS A 262     -13.650  17.048 -12.126  1.00110.00           H  
ATOM   4251  HE3 LYS A 262     -12.857  17.924 -13.407  1.00110.00           H  
ATOM   4252  HZ1 LYS A 262     -14.219  19.835 -12.812  1.00110.00           H  
ATOM   4253  HZ2 LYS A 262     -14.946  18.967 -11.612  1.00110.00           H  
ATOM   4254  HZ3 LYS A 262     -13.332  19.290 -11.532  1.00110.00           H  
ATOM   4255  N   ASP A 263     -16.498  12.689 -17.375  1.00110.00           N  
ATOM   4256  CA  ASP A 263     -17.376  12.023 -18.410  1.00110.00           C  
ATOM   4257  C   ASP A 263     -16.640  11.697 -19.731  1.00110.00           C  
ATOM   4258  O   ASP A 263     -17.225  11.912 -20.830  1.00110.00           O  
ATOM   4259  CB  ASP A 263     -18.616  12.898 -18.772  1.00110.00           C  
ATOM   4260  CG  ASP A 263     -19.574  13.370 -17.691  1.00110.00           C  
ATOM   4261  OD1 ASP A 263     -20.342  14.323 -17.957  1.00110.00           O  
ATOM   4262  OD2 ASP A 263     -19.706  12.820 -16.577  1.00110.00           O1-
ATOM   4263  H   ASP A 263     -16.461  12.182 -16.500  1.00110.00           H  
ATOM   4264  HA  ASP A 263     -17.718  11.077 -17.987  1.00110.00           H  
ATOM   4265  HB2 ASP A 263     -18.277  13.794 -19.297  1.00110.00           H  
ATOM   4266  HB3 ASP A 263     -19.253  12.348 -19.467  1.00110.00           H  
ATOM   4267  N   LYS A 264     -15.355  11.234 -19.596  1.00110.00           N  
ATOM   4268  CA  LYS A 264     -14.533  10.559 -20.554  1.00110.00           C  
ATOM   4269  C   LYS A 264     -14.264   9.098 -20.143  1.00110.00           C  
ATOM   4270  O   LYS A 264     -13.669   8.295 -20.864  1.00110.00           O  
ATOM   4271  CB  LYS A 264     -13.199  11.276 -20.789  1.00110.00           C  
ATOM   4272  CG  LYS A 264     -13.253  12.732 -21.137  1.00110.00           C  
ATOM   4273  CD  LYS A 264     -14.104  13.078 -22.396  1.00110.00           C  
ATOM   4274  CE  LYS A 264     -13.586  14.183 -23.264  1.00110.00           C  
ATOM   4275  NZ  LYS A 264     -13.064  15.272 -22.445  1.00110.00           N1+
ATOM   4276  H   LYS A 264     -14.969  11.236 -18.663  1.00110.00           H  
ATOM   4277  HA  LYS A 264     -15.070  10.507 -21.502  1.00110.00           H  
ATOM   4278  HB2 LYS A 264     -12.595  11.186 -19.884  1.00110.00           H  
ATOM   4279  HB3 LYS A 264     -12.641  10.753 -21.568  1.00110.00           H  
ATOM   4280  HG2 LYS A 264     -13.602  13.312 -20.281  1.00110.00           H  
ATOM   4281  HG3 LYS A 264     -12.217  13.017 -21.311  1.00110.00           H  
ATOM   4282  HD2 LYS A 264     -14.227  12.188 -23.014  1.00110.00           H  
ATOM   4283  HD3 LYS A 264     -15.111  13.337 -22.066  1.00110.00           H  
ATOM   4284  HE2 LYS A 264     -12.773  13.819 -23.892  1.00110.00           H  
ATOM   4285  HE3 LYS A 264     -14.370  14.551 -23.927  1.00110.00           H  
ATOM   4286  HZ1 LYS A 264     -12.770  16.032 -23.041  1.00110.00           H  
ATOM   4287  HZ2 LYS A 264     -13.777  15.595 -21.807  1.00110.00           H  
ATOM   4288  HZ3 LYS A 264     -12.258  14.948 -21.920  1.00110.00           H  
ATOM   4289  N   HIS A 265     -14.807   8.721 -18.954  1.00110.00           N  
ATOM   4290  CA  HIS A 265     -15.008   7.404 -18.378  1.00110.00           C  
ATOM   4291  C   HIS A 265     -16.374   6.696 -18.717  1.00110.00           C  
ATOM   4292  O   HIS A 265     -16.428   5.593 -18.137  1.00110.00           O  
ATOM   4293  OXT HIS A 265     -17.236   7.356 -19.381  1.00110.00           O1-
ATOM   4294  CB  HIS A 265     -14.584   7.526 -16.794  1.00110.00           C  
ATOM   4295  CG  HIS A 265     -15.251   8.673 -16.154  1.00110.00           C  
ATOM   4296  ND1 HIS A 265     -16.541   8.684 -15.640  1.00110.00           N  
ATOM   4297  CD2 HIS A 265     -14.814   9.930 -15.798  1.00110.00           C  
ATOM   4298  CE1 HIS A 265     -16.807   9.912 -15.116  1.00110.00           C  
ATOM   4299  NE2 HIS A 265     -15.805  10.775 -15.174  1.00110.00           N  
ATOM   4300  H   HIS A 265     -15.292   9.439 -18.438  1.00110.00           H  
ATOM   4301  HA  HIS A 265     -14.266   6.740 -18.826  1.00110.00           H  
ATOM   4302  HB2 HIS A 265     -14.808   6.614 -16.240  1.00110.00           H  
ATOM   4303  HB3 HIS A 265     -13.509   7.675 -16.715  1.00110.00           H  
ATOM   4304  HD1 HIS A 265     -17.193   7.912 -15.687  1.00110.00           H  
ATOM   4305  HD2 HIS A 265     -13.818  10.313 -15.945  1.00110.00           H  
ATOM   4306  HE1 HIS A 265     -17.766  10.165 -14.687  1.00110.00           H  
TER    4307      HIS A 265
HETATM 4308 NA   NA      1      23.004 -17.569 -17.509  1.00  0.00          Na1+
HETATM 4309 NA   NA      2       5.404  -5.611  -9.293  1.00  0.00          Na1+
HETATM 4310 NA   NA      3     -41.116  -1.175  -1.349  1.00  0.00          Na1+
HETATM 4311  O1  UNK   900       0.224   3.793  10.006  1.00  0.00           O  
HETATM 4312  C1  UNK   900       1.248   4.468   9.860  1.00  0.00           C  
HETATM 4313  N1  UNK   900       1.301   5.747   9.410  1.00  0.00           N  
HETATM 4314  C2  UNK   900       0.381   6.755   9.518  1.00  0.00           C  
HETATM 4315  C3  UNK   900       0.713   8.058   9.026  1.00  0.00           C  
HETATM 4316  N2  UNK   900      -0.038   9.139   9.385  1.00  0.00           N  
HETATM 4317  C4  UNK   900      -1.227   8.873  10.024  1.00  0.00           C  
HETATM 4318  C5  UNK   900      -1.665   7.613  10.467  1.00  0.00           C  
HETATM 4319  C6  UNK   900      -0.803   6.555  10.140  1.00  0.00           C  
HETATM 4320  N3  UNK   900      -2.090   9.865  10.466  1.00  0.00           N  
HETATM 4321  C7  UNK   900      -3.219   9.170  11.047  1.00  0.00           C  
HETATM 4322  C8  UNK   900      -2.973   7.775  11.077  1.00  0.00           C  
HETATM 4323  C9  UNK   900      -3.905   6.717  11.559  1.00  0.00           C  
HETATM 4324  C10 UNK   900      -4.003   5.535  10.856  1.00  0.00           C  
HETATM 4325  C11 UNK   900      -4.884   4.508  11.205  1.00  0.00           C  
HETATM 4326  N4  UNK   900      -5.207   3.460  10.425  1.00  0.00           N  
HETATM 4327  C12 UNK   900      -4.445   2.849   9.512  1.00  0.00           C  
HETATM 4328  C13 UNK   900      -5.134   1.876   8.519  1.00  0.00           C  
HETATM 4329  C14 UNK   900      -6.480   2.344   7.833  1.00  0.00           C  
HETATM 4330  O2  UNK   900      -3.231   2.887   9.489  1.00  0.00           O  
HETATM 4331  C15 UNK   900      -5.655   4.701  12.302  1.00  0.00           C  
HETATM 4332  C16 UNK   900      -5.451   5.786  13.120  1.00  0.00           C  
HETATM 4333  C17 UNK   900      -4.685   6.866  12.727  1.00  0.00           C  
HETATM 4334  C18 UNK   900       2.580   3.857  10.099  1.00  0.00           C  
HETATM 4335  C19 UNK   900       2.752   3.004  11.171  1.00  0.00           C  
HETATM 4336  C20 UNK   900       3.958   2.410  11.399  1.00  0.00           C  
HETATM 4337  C21 UNK   900       5.048   2.686  10.593  1.00  0.00           C  
HETATM 4338  C22 UNK   900       4.886   3.553   9.512  1.00  0.00           C  
HETATM 4339  C23 UNK   900       3.617   4.138   9.254  1.00  0.00           C  
HETATM 4340  F1  UNK   900       6.292   2.231  10.966  1.00  0.00           F  
HETATM 4341  H1  UNK   900       2.223   6.078   9.155  1.00  0.00           H  
HETATM 4342  H2  UNK   900       1.641   8.258   8.511  1.00  0.00           H  
HETATM 4343  H3  UNK   900      -1.112   5.585  10.483  1.00  0.00           H  
HETATM 4344  H4  UNK   900      -2.046  10.867  10.322  1.00  0.00           H  
HETATM 4345  H5  UNK   900      -4.073   9.739  11.388  1.00  0.00           H  
HETATM 4346  H6  UNK   900      -3.431   5.437   9.944  1.00  0.00           H  
HETATM 4347  H7  UNK   900      -6.155   3.127  10.528  1.00  0.00           H  
HETATM 4348  H8  UNK   900      -5.291   0.923   9.024  1.00  0.00           H  
HETATM 4349  H9  UNK   900      -6.371   3.951  12.608  1.00  0.00           H  
HETATM 4350  H10 UNK   900      -6.000   5.839  14.044  1.00  0.00           H  
HETATM 4351  H11 UNK   900      -4.630   7.759  13.331  1.00  0.00           H  
HETATM 4352  H12 UNK   900       1.918   2.806  11.823  1.00  0.00           H  
HETATM 4353  H13 UNK   900       4.091   1.767  12.255  1.00  0.00           H  
HETATM 4354  H14 UNK   900       5.728   3.788   8.877  1.00  0.00           H  
HETATM 4355  H15 UNK   900       3.498   4.759   8.379  1.00  0.00           H  
HETATM 4356  H16 UNK   900      -7.310   2.065   8.482  1.00  0.00           H  
HETATM 4357  H17 UNK   900      -4.416   1.676   7.735  1.00  0.00           H  
HETATM 4358  H18 UNK   900      -6.640   1.778   6.924  1.00  0.00           H  
HETATM 4359  O   T3P  4856       3.999   7.121   8.907  1.00  0.00           O  
HETATM 4360  H1  T3P  4856       4.904   7.036   9.234  1.00  0.00           H  
HETATM 4361  H2  T3P  4856       3.918   8.059   8.706  1.00  0.00           H  
HETATM 4362  O   T3P  A1QK      -2.135   2.766   6.563  1.00  0.00           O  
HETATM 4363  H1  T3P  A1QK      -2.691   2.022   6.304  1.00  0.00           H  
HETATM 4364  H2  T3P  A1QK      -2.335   2.898   7.492  1.00  0.00           H  
CONECT 4311 4312
CONECT 4311 4312
CONECT 4312 4311 4313 4334
CONECT 4312 4311
CONECT 4313 4312 4314 4341
CONECT 4314 4313 4319 4315
CONECT 4314 4315
CONECT 4315 4314 4316 4342
CONECT 4315 4314
CONECT 4316 4315 4317
CONECT 4316 4317
CONECT 4317 4316 4318 4320
CONECT 4317 4316
CONECT 4318 4317 4322 4319
CONECT 4318 4319
CONECT 4319 4314 4318 4343
CONECT 4319 4318
CONECT 4320 4317 4321 4344
CONECT 4321 4320 4322 4345
CONECT 4321 4322
CONECT 4322 4318 4321 4323
CONECT 4322 4321
CONECT 4323 4322 4333 4324
CONECT 4323 4324
CONECT 4324 4323 4325 4346
CONECT 4324 4323
CONECT 4325 4324 4326 4331
CONECT 4325 4331
CONECT 4326 4325 4327 4347
CONECT 4327 4326 4328 4330
CONECT 4327 4330
CONECT 4328 4327 4329 4348 4357
CONECT 4329 4328 1382 4356 4358
CONECT 4330 4327
CONECT 4330 4327
CONECT 4331 4325 4332 4349
CONECT 4331 4325
CONECT 4332 4331 4333 4350
CONECT 4332 4333
CONECT 4333 4323 4332 4351
CONECT 4333 4332
CONECT 4334 4312 4339 4335
CONECT 4334 4335
CONECT 4335 4334 4336 4352
CONECT 4335 4334
CONECT 4336 4335 4337 4353
CONECT 4336 4337
CONECT 4337 4336 4338 4340
CONECT 4337 4336
CONECT 4338 4337 4339 4354
CONECT 4338 4339
CONECT 4339 4334 4338 4355
CONECT 4339 4338
CONECT 4340 4337
CONECT 4341 4313
CONECT 4342 4315
CONECT 4343 4319
CONECT 4344 4320
CONECT 4345 4321
CONECT 4346 4324
CONECT 4347 4326
CONECT 4348 4328
CONECT 4349 4331
CONECT 4350 4332
CONECT 4351 4333
CONECT 4352 4335
CONECT 4353 4336
CONECT 4354 4338
CONECT 4355 4339
CONECT 4356 4329
CONECT 4357 4328
CONECT 4358 4329
CONECT 4359 4360 4361
CONECT 4360 4359
CONECT 4361 4359
CONECT 4362 4363 4364
CONECT 4363 4362
CONECT 4364 4362
END   
