# Supplementary material for: Riding toward Selectivity: Optimization of Covalent 7‑Azaindole-Based BMX Kinase Inhibitors
Source: J Med Chem. 2026 Jul 13;69(14):17416–47. doi: 10.1021/acs.jmedchem.6c01366 (PMC13403314; doi:10.1021/acs.jmedchem.6c01366)
Supplement: Supplementary file 8 [file jm6c01366_si_008.pdb]

TITLE     1192_BTK_5PJ9_ GCL265 - prepared
REMARK   4      COMPLIES WITH FORMAT V. 3.0, 1-DEC-2006
REMARK 888
REMARK 888 WRITTEN BY MAESTRO (A PRODUCT OF SCHRODINGER, LLC)
CRYST1   86.546   86.546   86.546  90.00  90.00  90.00 P 1           0
ATOM      1  N   SER A  15      -3.170   6.063 -25.599  1.00 46.76           N  
ANISOU    1  N   SER A  15     6992   5243   5532   -164     39     13
ATOM      2  CA  SER A  15      -2.473   6.979 -24.688  1.00 44.51           C  
ANISOU    2  CA  SER A  15     6659   4981   5270   -183     37     16
ATOM      3  C   SER A  15      -2.393   6.421 -23.233  1.00 38.98           C  
ANISOU    3  C   SER A  15     5915   4303   4592   -147     24     16
ATOM      4  O   SER A  15      -2.010   7.132 -22.295  1.00 34.29           O  
ANISOU    4  O   SER A  15     5300   3720   4009   -151     17     17
ATOM      5  CB  SER A  15      -2.990   8.464 -24.817  1.00 48.84           C  
ANISOU    5  CB  SER A  15     7170   5551   5839   -222     51     18
ATOM      6  OG  SER A  15      -4.293   8.729 -24.226  1.00 52.07           O  
ANISOU    6  OG  SER A  15     7543   5974   6267   -211     58     18
ATOM      7  H1  SER A  15      -2.905   6.232 -26.559  1.00 46.76           H  
ATOM      8  H2  SER A  15      -4.169   6.214 -25.554  1.00 46.76           H  
ATOM      9  HA  SER A  15      -1.433   7.002 -25.016  1.00 44.51           H  
ATOM     10  HB3 SER A  15      -3.021   8.761 -25.866  1.00 48.84           H  
ATOM     11  HB2 SER A  15      -2.277   9.138 -24.340  1.00 48.84           H  
ATOM     12  HG  SER A  15      -4.489   9.663 -24.325  1.00 52.07           H  
ATOM     13  N   TRP A  16      -2.676   5.160 -23.063  1.00 35.11           N  
ANISOU   13  N   TRP A  16     5416   3817   4108   -114     20     14
ATOM     14  CA  TRP A  16      -2.540   4.531 -21.717  1.00 35.68           C  
ANISOU   14  CA  TRP A  16     5447   3909   4199    -82      9     13
ATOM     15  C   TRP A  16      -2.224   3.052 -21.917  1.00 31.37           C  
ANISOU   15  C   TRP A  16     4932   3352   3636    -47     -4     11
ATOM     16  O   TRP A  16      -2.500   2.219 -21.063  1.00 27.87           O  
ANISOU   16  O   TRP A  16     4460   2924   3205    -19    -13      9
ATOM     17  CB  TRP A  16      -3.857   4.639 -20.997  1.00 36.72           C  
ANISOU   17  CB  TRP A  16     5550   4055   4347    -66     11     12
ATOM     18  CG  TRP A  16      -5.089   4.067 -21.677  1.00 36.63           C  
ANISOU   18  CG  TRP A  16     5577   4026   4315    -46      9      9
ATOM     19  CD1 TRP A  16      -5.481   2.760 -21.550  1.00 37.40           C  
ANISOU   19  CD1 TRP A  16     5684   4123   4404     -7     -5      7
ATOM     20  CD2 TRP A  16      -5.984   4.697 -22.611  1.00 39.31           C  
ANISOU   20  CD2 TRP A  16     5953   4346   4637    -64     20      9
ATOM     21  NE1 TRP A  16      -6.674   2.588 -22.206  1.00 40.05           N  
ANISOU   21  NE1 TRP A  16     6060   4439   4719      2     -4      6
ATOM     22  CE2 TRP A  16      -6.968   3.724 -22.986  1.00 41.27           C  
ANISOU   22  CE2 TRP A  16     6234   4580   4866    -33     11      7
ATOM     23  CE3 TRP A  16      -6.077   5.969 -23.220  1.00 40.16           C  
ANISOU   23  CE3 TRP A  16     6067   4448   4743   -103     37     11
ATOM     24  CZ2 TRP A  16      -8.026   4.003 -23.840  1.00 47.33           C  
ANISOU   24  CZ2 TRP A  16     7045   5325   5612    -41     19      6
ATOM     25  CZ3 TRP A  16      -7.110   6.286 -24.035  1.00 46.19           C  
ANISOU   25  CZ3 TRP A  16     6874   5190   5486   -113     47     10
ATOM     26  CH2 TRP A  16      -8.117   5.333 -24.403  1.00 47.33           C  
ANISOU   26  CH2 TRP A  16     7055   5319   5611    -82     37      8
ATOM     27  H   TRP A  16      -3.001   4.594 -23.834  1.00 35.11           H  
ATOM     28  HA  TRP A  16      -1.728   4.963 -21.130  1.00 35.68           H  
ATOM     29  HB3 TRP A  16      -4.065   5.694 -20.814  1.00 36.72           H  
ATOM     30  HB2 TRP A  16      -3.781   4.202 -20.000  1.00 36.72           H  
ATOM     31  HD1 TRP A  16      -5.009   2.038 -20.902  1.00 37.40           H  
ATOM     32  HE1 TRP A  16      -7.191   1.721 -22.194  1.00 40.05           H  
ATOM     33  HE3 TRP A  16      -5.343   6.720 -22.973  1.00 40.16           H  
ATOM     34  HZ2 TRP A  16      -8.770   3.253 -24.067  1.00 47.33           H  
ATOM     35  HZ3 TRP A  16      -7.162   7.285 -24.444  1.00 46.19           H  
ATOM     36  HH2 TRP A  16      -8.924   5.602 -25.068  1.00 47.33           H  
ATOM     37  N   GLU A  17      -1.754   2.747 -23.128  1.00 28.79           N  
ANISOU   37  N   GLU A  17     4662   2997   3280    -49     -3     10
ATOM     38  CA  GLU A  17      -1.564   1.430 -23.660  1.00 31.20           C  
ANISOU   38  CA  GLU A  17     5003   3288   3564    -11    -13      8
ATOM     39  C   GLU A  17      -0.056   1.172 -23.939  1.00 27.72           C  
ANISOU   39  C   GLU A  17     4588   2835   3110    -17    -15      9
ATOM     40  O   GLU A  17       0.667   2.101 -24.289  1.00 29.22           O  
ANISOU   40  O   GLU A  17     4807   3008   3286    -51     -8     10
ATOM     41  CB  GLU A  17      -2.387   1.238 -25.028  1.00 32.16           C  
ANISOU   41  CB  GLU A  17     5179   3382   3658     -3    -11      7
ATOM     42  CG  GLU A  17      -3.955   1.370 -24.929  1.00 37.54           C  
ANISOU   42  CG  GLU A  17     5889   4054   4321     45    -23      5
ATOM     43  CD  GLU A  17      -4.565   0.996 -26.265  1.00 39.53           C  
ANISOU   43  CD  GLU A  17     6094   4333   4594     76    -32      3
ATOM     44  OE1 GLU A  17      -4.316   1.763 -27.197  1.00 47.08           O  
ANISOU   44  OE1 GLU A  17     7012   5305   5570     57    -27      4
ATOM     45  OE2 GLU A  17      -5.331   0.059 -26.268  1.00 38.20           O1-
ANISOU   45  OE2 GLU A  17     5927   4169   4420    117    -44      2
ATOM     46  H   GLU A  17      -1.538   3.499 -23.767  1.00 28.79           H  
ATOM     47  HA  GLU A  17      -1.913   0.684 -22.948  1.00 31.20           H  
ATOM     48  HB3 GLU A  17      -2.143   0.255 -25.437  1.00 32.16           H  
ATOM     49  HB2 GLU A  17      -2.011   1.959 -25.756  1.00 32.16           H  
ATOM     50  HG3 GLU A  17      -4.238   2.390 -24.663  1.00 37.54           H  
ATOM     51  HG2 GLU A  17      -4.331   0.726 -24.132  1.00 37.54           H  
ATOM     52  N   ILE A  18       0.358  -0.118 -23.798  1.00 23.16           N  
ANISOU   52  N   ILE A  18     3995   2267   2538     13    -23      7
ATOM     53  CA  ILE A  18       1.640  -0.678 -24.220  1.00 22.20           C  
ANISOU   53  CA  ILE A  18     3901   2132   2401     16    -25      8
ATOM     54  C   ILE A  18       1.347  -1.661 -25.328  1.00 19.66           C  
ANISOU   54  C   ILE A  18     3632   1786   2050     56    -30      6
ATOM     55  O   ILE A  18       0.208  -2.230 -25.288  1.00 21.02           O  
ANISOU   55  O   ILE A  18     3793   1967   2224     94    -36      4
ATOM     56  CB  ILE A  18       2.336  -1.384 -23.008  1.00 21.59           C  
ANISOU   56  CB  ILE A  18     3775   2080   2347     26    -30      7
ATOM     57  CG1 ILE A  18       2.738  -0.410 -21.902  1.00 23.96           C  
ANISOU   57  CG1 ILE A  18     4040   2395   2669    -18    -26     10
ATOM     58  CG2 ILE A  18       3.549  -2.354 -23.348  1.00 20.74           C  
ANISOU   58  CG2 ILE A  18     3696   1960   2224     43    -33      6
ATOM     59  CD1 ILE A  18       3.930   0.574 -22.406  1.00 23.71           C  
ANISOU   59  CD1 ILE A  18     3957   2389   2663    -12    -30     10
ATOM     60  H   ILE A  18      -0.321  -0.806 -23.498  1.00 23.16           H  
ATOM     61  HA  ILE A  18       2.275   0.108 -24.630  1.00 22.20           H  
ATOM     62  HB  ILE A  18       1.580  -2.027 -22.556  1.00 21.59           H  
ATOM     63 HG13 ILE A  18       3.064  -0.961 -21.019  1.00 23.96           H  
ATOM     64 HG12 ILE A  18       1.883   0.185 -21.583  1.00 23.96           H  
ATOM     65 HG21 ILE A  18       4.017  -2.715 -22.434  1.00 20.74           H  
ATOM     66 HG22 ILE A  18       3.216  -3.225 -23.911  1.00 20.74           H  
ATOM     67 HG23 ILE A  18       4.312  -1.853 -23.940  1.00 20.74           H  
ATOM     68 HD11 ILE A  18       3.707   1.609 -22.146  1.00 23.71           H  
ATOM     69 HD12 ILE A  18       4.869   0.308 -21.924  1.00 23.71           H  
ATOM     70 HD13 ILE A  18       4.085   0.541 -23.481  1.00 23.71           H  
ATOM     71  N   ASP A  19       2.231  -1.848 -26.251  1.00 20.31           N  
ANISOU   71  N   ASP A  19     3770   1841   2105     47    -27      6
ATOM     72  CA  ASP A  19       2.099  -2.808 -27.381  1.00 20.15           C  
ANISOU   72  CA  ASP A  19     3805   1797   2055     88    -30      4
ATOM     73  C   ASP A  19       2.803  -4.066 -26.814  1.00 16.36           C  
ANISOU   73  C   ASP A  19     3303   1330   1583    123    -35      3
ATOM     74  O   ASP A  19       3.996  -3.869 -26.642  1.00 18.25           O  
ANISOU   74  O   ASP A  19     3543   1569   1824    104    -33      4
ATOM     75  CB  ASP A  19       2.830  -2.325 -28.676  1.00 21.46           C  
ANISOU   75  CB  ASP A  19     4045   1924   2185     65    -24      5
ATOM     76  CG  ASP A  19       2.727  -3.277 -29.914  1.00 22.85           C  
ANISOU   76  CG  ASP A  19     4284   2071   2327    111    -27      4
ATOM     77  OD1 ASP A  19       2.397  -4.474 -29.772  1.00 19.82           O  
ANISOU   77  OD1 ASP A  19     3884   1698   1946    161    -34      3
ATOM     78  OD2 ASP A  19       3.154  -2.855 -30.986  1.00 29.98           O1-
ANISOU   78  OD2 ASP A  19     5256   2938   3197     94    -21      5
ATOM     79  H   ASP A  19       3.107  -1.347 -26.211  1.00 20.31           H  
ATOM     80  HA  ASP A  19       1.049  -2.997 -27.610  1.00 20.15           H  
ATOM     81  HB3 ASP A  19       3.875  -2.135 -28.462  1.00 21.46           H  
ATOM     82  HB2 ASP A  19       2.428  -1.351 -28.960  1.00 21.46           H  
ATOM     83  N   PRO A  20       2.166  -5.198 -26.563  1.00 17.20           N  
ANISOU   83  N   PRO A  20     3392   1450   1693    172    -42      1
ATOM     84  CA  PRO A  20       2.909  -6.299 -25.817  1.00 17.78           C  
ANISOU   84  CA  PRO A  20     3441   1540   1774    205    -45     -1
ATOM     85  C   PRO A  20       3.931  -7.092 -26.740  1.00 16.64           C  
ANISOU   85  C   PRO A  20     3354   1368   1601    219    -41     -1
ATOM     86  O   PRO A  20       4.607  -8.050 -26.326  1.00 17.72           O  
ANISOU   86  O   PRO A  20     3473   1515   1745    233    -39     -3
ATOM     87  CB  PRO A  20       1.667  -7.120 -25.242  1.00 20.37           C  
ANISOU   87  CB  PRO A  20     3744   1887   2109    251    -54     -3
ATOM     88  CG  PRO A  20       0.583  -6.878 -26.183  1.00 20.57           C  
ANISOU   88  CG  PRO A  20     3812   1890   2113    254    -56     -2
ATOM     89  CD  PRO A  20       0.771  -5.456 -26.691  1.00 20.26           C  
ANISOU   89  CD  PRO A  20     3780   1841   2078    198    -49      0
ATOM     90  HA  PRO A  20       3.478  -5.889 -24.980  1.00 17.78           H  
ATOM     91  HB3 PRO A  20       1.407  -6.740 -24.255  1.00 20.37           H  
ATOM     92  HB2 PRO A  20       1.881  -8.183 -25.125  1.00 20.37           H  
ATOM     93  HG3 PRO A  20      -0.406  -7.048 -25.762  1.00 20.57           H  
ATOM     94  HG2 PRO A  20       0.697  -7.564 -27.024  1.00 20.57           H  
ATOM     95  HD2 PRO A  20       0.427  -5.352 -27.720  1.00 20.26           H  
ATOM     96  HD3 PRO A  20       0.211  -4.753 -26.077  1.00 20.26           H  
ATOM     97  N   LYS A  21       4.225  -6.568 -27.919  0.50 16.97           N  
ANISOU   97  N   LYS A  21     3466   1373   1610    214    -38      0
ATOM     98  CA  LYS A  21       5.371  -6.825 -28.804  0.50 17.13           C  
ANISOU   98  CA  LYS A  21     3547   1361   1599    218    -32      0
ATOM     99  C   LYS A  21       6.657  -6.168 -28.352  0.50 17.39           C  
ANISOU   99  C   LYS A  21     3579   1392   1637    172    -27      1
ATOM    100  O   LYS A  21       7.722  -6.661 -28.645  0.50 17.55           O  
ANISOU  100  O   LYS A  21     3641   1391   1637    177    -23      1
ATOM    101  CB  LYS A  21       5.040  -6.437 -30.235  0.50 17.65           C  
ANISOU  101  CB  LYS A  21     3692   1386   1627    215    -30      1
ATOM    102  CG  LYS A  21       5.884  -7.040 -31.456  0.50 18.01           C  
ANISOU  102  CG  LYS A  21     3753   1429   1661    265    -36      0
ATOM    103  CD  LYS A  21       5.313  -6.567 -32.776  0.50 18.54           C  
ANISOU  103  CD  LYS A  21     3904   1451   1687    262    -34      1
ATOM    104  CE  LYS A  21       5.306  -5.085 -33.126  0.50 20.04           C  
ANISOU  104  CE  LYS A  21     4122   1632   1859    316    -42      1
ATOM    105  NZ  LYS A  21       6.631  -4.471 -33.028  0.50 21.59           N1+
ANISOU  105  NZ  LYS A  21     4252   1868   2084    348    -53      0
ATOM    106  H   LYS A  21       3.652  -5.792 -28.228  0.50 16.97           H  
ATOM    107  HA  LYS A  21       5.547  -7.903 -28.794  0.50 17.13           H  
ATOM    108  HB3 LYS A  21       5.024  -5.349 -30.304  0.50 17.65           H  
ATOM    109  HB2 LYS A  21       4.010  -6.749 -30.418  0.50 17.65           H  
ATOM    110  HG3 LYS A  21       5.852  -8.129 -31.413  0.50 18.01           H  
ATOM    111  HG2 LYS A  21       6.935  -6.763 -31.364  0.50 18.01           H  
ATOM    112  HD3 LYS A  21       4.285  -6.926 -32.845  0.50 18.54           H  
ATOM    113  HD2 LYS A  21       5.837  -7.100 -33.570  0.50 18.54           H  
ATOM    114  HE3 LYS A  21       4.629  -4.548 -32.465  0.50 20.04           H  
ATOM    115  HE2 LYS A  21       4.927  -4.944 -34.138  0.50 20.04           H  
ATOM    116  HZ1 LYS A  21       6.564  -3.492 -33.267  0.50 21.59           H  
ATOM    117  HZ2 LYS A  21       6.969  -4.557 -32.080  0.50 21.59           H  
ATOM    118  HZ3 LYS A  21       7.270  -4.933 -33.659  0.50 21.59           H  
ATOM    119  N   ASP A  22       6.553  -5.102 -27.533  1.00 16.24           N  
ANISOU  119  N   ASP A  22     3383   1269   1520    129    -28      3
ATOM    120  CA  ASP A  22       7.597  -4.287 -26.896  1.00 16.56           C  
ANISOU  120  CA  ASP A  22     3412   1311   1567     86    -25      4
ATOM    121  C   ASP A  22       7.972  -4.746 -25.518  1.00 14.56           C  
ANISOU  121  C   ASP A  22     3102   1088   1342    100    -28      3
ATOM    122  O   ASP A  22       8.966  -4.291 -24.918  1.00 16.04           O  
ANISOU  122  O   ASP A  22     3280   1280   1536     70    -28      5
ATOM    123  CB  ASP A  22       7.208  -2.765 -26.959  1.00 18.80           C  
ANISOU  123  CB  ASP A  22     3669   1607   1869     34    -25      7
ATOM    124  CG  ASP A  22       7.190  -2.205 -28.339  1.00 21.16           C  
ANISOU  124  CG  ASP A  22     4025   1875   2139      4    -20      8
ATOM    125  OD1 ASP A  22       6.247  -1.371 -28.633  1.00 20.87           O  
ANISOU  125  OD1 ASP A  22     4059   1804   2067     15    -17      7
ATOM    126  OD2 ASP A  22       8.235  -2.290 -29.058  1.00 25.34           O1-
ANISOU  126  OD2 ASP A  22     4531   2415   2682    -38    -18     10
ATOM    127  H   ASP A  22       5.615  -4.783 -27.324  1.00 16.24           H  
ATOM    128  HA  ASP A  22       8.511  -4.425 -27.477  1.00 16.56           H  
ATOM    129  HB3 ASP A  22       7.843  -2.166 -26.313  1.00 18.80           H  
ATOM    130  HB2 ASP A  22       6.211  -2.656 -26.533  1.00 18.80           H  
ATOM    131  N   LEU A  23       7.092  -5.597 -24.954  1.00 13.97           N  
ANISOU  131  N   LEU A  23     2999   1031   1277    148    -30      1
ATOM    132  CA  LEU A  23       7.398  -6.266 -23.691  1.00 14.66           C  
ANISOU  132  CA  LEU A  23     3033   1148   1389    162    -31     -1
ATOM    133  C   LEU A  23       8.188  -7.530 -23.982  1.00 15.15           C  
ANISOU  133  C   LEU A  23     3123   1200   1434    201    -26     -4
ATOM    134  O   LEU A  23       7.605  -8.531 -24.244  1.00 16.39           O  
ANISOU  134  O   LEU A  23     3325   1337   1565    239    -25     -5
ATOM    135  CB  LEU A  23       6.026  -6.592 -23.000  1.00 14.71           C  
ANISOU  135  CB  LEU A  23     2981   1187   1422    187    -36     -3
ATOM    136  CG  LEU A  23       5.260  -5.342 -22.571  1.00 16.64           C  
ANISOU  136  CG  LEU A  23     3193   1444   1685    156    -39     -1
ATOM    137  CD1 LEU A  23       3.843  -5.690 -22.007  1.00 17.10           C  
ANISOU  137  CD1 LEU A  23     3206   1528   1761    184    -44     -3
ATOM    138  CD2 LEU A  23       6.034  -4.525 -21.501  1.00 16.99           C  
ANISOU  138  CD2 LEU A  23     3202   1502   1751    110    -38      1
ATOM    139  H   LEU A  23       6.282  -5.916 -25.466  1.00 13.97           H  
ATOM    140  HA  LEU A  23       7.988  -5.628 -23.030  1.00 14.66           H  
ATOM    141  HB3 LEU A  23       6.195  -7.223 -22.126  1.00 14.71           H  
ATOM    142  HB2 LEU A  23       5.404  -7.179 -23.679  1.00 14.71           H  
ATOM    143  HG  LEU A  23       5.113  -4.711 -23.447  1.00 16.64           H  
ATOM    144 HD11 LEU A  23       3.071  -5.072 -22.465  1.00 17.10           H  
ATOM    145 HD12 LEU A  23       3.576  -6.726 -22.219  1.00 17.10           H  
ATOM    146 HD13 LEU A  23       3.758  -5.572 -20.934  1.00 17.10           H  
ATOM    147 HD21 LEU A  23       6.801  -5.125 -21.010  1.00 16.99           H  
ATOM    148 HD22 LEU A  23       6.533  -3.669 -21.939  1.00 16.99           H  
ATOM    149 HD23 LEU A  23       5.391  -4.136 -20.713  1.00 16.99           H  
ATOM    150  N   THR A  24       9.486  -7.459 -23.894  1.00 15.41           N  
ANISOU  150  N   THR A  24     3137   1242   1476    193    -24     -4
ATOM    151  CA  THR A  24      10.244  -8.686 -23.839  1.00 17.61           C  
ANISOU  151  CA  THR A  24     3428   1518   1744    230    -17     -7
ATOM    152  C   THR A  24      10.141  -9.290 -22.438  1.00 16.66           C  
ANISOU  152  C   THR A  24     3237   1437   1656    241    -17    -10
ATOM    153  O   THR A  24      10.395  -8.623 -21.454  1.00 18.30           O  
ANISOU  153  O   THR A  24     3407   1660   1886    205    -20     -8
ATOM    154  CB  THR A  24      11.728  -8.426 -24.236  1.00 17.21           C  
ANISOU  154  CB  THR A  24     3422   1443   1676    203    -12     -6
ATOM    155  OG1 THR A  24      11.672  -7.905 -25.512  1.00 17.45           O  
ANISOU  155  OG1 THR A  24     3520   1435   1674    184    -12     -3
ATOM    156  CG2 THR A  24      12.637  -9.735 -24.236  1.00 18.60           C  
ANISOU  156  CG2 THR A  24     3616   1612   1838    238     -3     -9
ATOM    157  H   THR A  24       9.964  -6.593 -23.686  1.00 15.41           H  
ATOM    158  HA  THR A  24       9.856  -9.414 -24.557  1.00 17.61           H  
ATOM    159  HB  THR A  24      12.169  -7.676 -23.577  1.00 17.21           H  
ATOM    160  HG1 THR A  24      12.564  -7.849 -25.861  1.00 17.45           H  
ATOM    161 HG21 THR A  24      12.693 -10.187 -23.248  1.00 18.60           H  
ATOM    162 HG22 THR A  24      12.240 -10.488 -24.918  1.00 18.60           H  
ATOM    163 HG23 THR A  24      13.655  -9.504 -24.549  1.00 18.60           H  
ATOM    164  N   PHE A  25       9.717 -10.553 -22.311  1.00 17.96           N  
ANISOU  164  N   PHE A  25     3384   1616   1822    289    -14    -13
ATOM    165  CA  PHE A  25       9.487 -11.178 -20.970  1.00 19.38           C  
ANISOU  165  CA  PHE A  25     3498   1836   2031    302    -13    -17
ATOM    166  C   PHE A  25      10.839 -11.923 -20.584  1.00 21.28           C  
ANISOU  166  C   PHE A  25     3740   2077   2269    309     -3    -19
ATOM    167  O   PHE A  25      11.392 -12.678 -21.404  1.00 23.16           O  
ANISOU  167  O   PHE A  25     4020   2297   2483    341      5    -20
ATOM    168  CB  PHE A  25       8.253 -12.130 -21.067  1.00 20.98           C  
ANISOU  168  CB  PHE A  25     3675   2058   2237    348    -16    -20
ATOM    169  CG  PHE A  25       6.919 -11.386 -21.106  1.00 23.19           C  
ANISOU  169  CG  PHE A  25     3951   2339   2521    338    -27    -18
ATOM    170  CD1 PHE A  25       6.336 -11.058 -22.312  1.00 26.66           C  
ANISOU  170  CD1 PHE A  25     4337   2803   2988    313    -32    -17
ATOM    171  CD2 PHE A  25       6.347 -10.950 -19.864  1.00 25.62           C  
ANISOU  171  CD2 PHE A  25     4312   2618   2803    351    -30    -16
ATOM    172  CE1 PHE A  25       5.245 -10.235 -22.333  1.00 28.85           C  
ANISOU  172  CE1 PHE A  25     4613   3080   3268    301    -40    -15
ATOM    173  CE2 PHE A  25       5.151 -10.271 -19.948  1.00 29.28           C  
ANISOU  173  CE2 PHE A  25     4774   3081   3270    339    -38    -14
ATOM    174  CZ  PHE A  25       4.632  -9.866 -21.137  1.00 27.40           C  
ANISOU  174  CZ  PHE A  25     4482   2868   3059    313    -43    -13
ATOM    175  H   PHE A  25       9.500 -11.111 -23.124  1.00 17.96           H  
ATOM    176  HA  PHE A  25       9.273 -10.427 -20.206  1.00 19.38           H  
ATOM    177  HB3 PHE A  25       8.240 -12.791 -20.200  1.00 20.98           H  
ATOM    178  HB2 PHE A  25       8.340 -12.781 -21.939  1.00 20.98           H  
ATOM    179  HD1 PHE A  25       6.793 -11.364 -23.242  1.00 26.66           H  
ATOM    180  HD2 PHE A  25       6.796 -11.192 -18.912  1.00 25.62           H  
ATOM    181  HE1 PHE A  25       4.829  -9.914 -23.277  1.00 28.85           H  
ATOM    182  HE2 PHE A  25       4.652  -9.978 -19.037  1.00 29.28           H  
ATOM    183  HZ  PHE A  25       3.738  -9.260 -21.155  1.00 27.40           H  
ATOM    184  N   LEU A  26      11.223 -11.721 -19.298  1.00 21.12           N  
ANISOU  184  N   LEU A  26     3682   2074   2270    280     -3    -19
ATOM    185  CA  LEU A  26      12.548 -12.080 -18.789  1.00 22.24           C  
ANISOU  185  CA  LEU A  26     3833   2212   2407    279      7    -20
ATOM    186  C   LEU A  26      12.467 -13.042 -17.639  1.00 25.06           C  
ANISOU  186  C   LEU A  26     4134   2603   2784    298     14    -25
ATOM    187  O   LEU A  26      13.380 -13.832 -17.566  1.00 26.96           O  
ANISOU  187  O   LEU A  26     4383   2844   3016    324     26    -29
ATOM    188  CB  LEU A  26      13.291 -10.741 -18.330  1.00 24.75           C  
ANISOU  188  CB  LEU A  26     4163   2515   2725    228      3    -16
ATOM    189  CG  LEU A  26      14.387 -10.162 -19.287  1.00 28.39           C  
ANISOU  189  CG  LEU A  26     4686   2940   3161    205     -1    -12
ATOM    190  CD1 LEU A  26      13.769  -9.659 -20.605  1.00 30.39           C  
ANISOU  190  CD1 LEU A  26     4938   3188   3420    152     -9     -8
ATOM    191  CD2 LEU A  26      15.201  -9.144 -18.456  1.00 32.69           C  
ANISOU  191  CD2 LEU A  26     5291   3456   3673    232      9    -14
ATOM    192  H   LEU A  26      10.665 -11.134 -18.692  1.00 21.12           H  
ATOM    193  HA  LEU A  26      13.143 -12.553 -19.573  1.00 22.24           H  
ATOM    194  HB3 LEU A  26      13.788 -10.937 -17.377  1.00 24.75           H  
ATOM    195  HB2 LEU A  26      12.582  -9.953 -18.094  1.00 24.75           H  
ATOM    196  HG  LEU A  26      15.069 -10.976 -19.539  1.00 28.39           H  
ATOM    197 HD11 LEU A  26      12.685  -9.734 -20.613  1.00 30.39           H  
ATOM    198 HD12 LEU A  26      14.015  -8.611 -20.781  1.00 30.39           H  
ATOM    199 HD13 LEU A  26      14.150 -10.231 -21.450  1.00 30.39           H  
ATOM    200 HD21 LEU A  26      14.556  -8.388 -18.005  1.00 32.69           H  
ATOM    201 HD22 LEU A  26      15.759  -9.632 -17.657  1.00 32.69           H  
ATOM    202 HD23 LEU A  26      15.921  -8.628 -19.089  1.00 32.69           H  
ATOM    203  N   LYS A  27      11.534 -12.793 -16.689  1.00 23.21           N  
ANISOU  203  N   LYS A  27     3844   2398   2576    285      7    -26
ATOM    204  CA  LYS A  27      11.460 -13.721 -15.528  1.00 24.66           C  
ANISOU  204  CA  LYS A  27     3977   2614   2780    295     14    -30
ATOM    205  C   LYS A  27      10.007 -13.570 -14.860  1.00 22.47           C  
ANISOU  205  C   LYS A  27     3648   2366   2522    298      6    -32
ATOM    206  O   LYS A  27       9.525 -12.461 -14.728  1.00 23.40           O  
ANISOU  206  O   LYS A  27     3762   2481   2648    274     -4    -28
ATOM    207  CB  LYS A  27      12.620 -13.361 -14.490  1.00 28.53           C  
ANISOU  207  CB  LYS A  27     4459   3103   3279    256     16    -29
ATOM    208  CG  LYS A  27      12.395 -13.791 -13.000  1.00 36.24           C  
ANISOU  208  CG  LYS A  27     5392   4107   4272    258     24    -33
ATOM    209  CD  LYS A  27      13.619 -13.460 -12.070  1.00 43.85           C  
ANISOU  209  CD  LYS A  27     6330   5077   5253    216     19    -30
ATOM    210  CE  LYS A  27      13.712 -14.285 -10.767  1.00 52.05           C  
ANISOU  210  CE  LYS A  27     7406   6089   6281    186     16    -26
ATOM    211  NZ  LYS A  27      13.838 -15.740 -10.949  1.00 56.99           N1+
ANISOU  211  NZ  LYS A  27     8018   6716   6922    147      3    -20
ATOM    212  H   LYS A  27      10.863 -12.040 -16.759  1.00 23.21           H  
ATOM    213  HA  LYS A  27      11.570 -14.755 -15.862  1.00 24.66           H  
ATOM    214  HB3 LYS A  27      12.738 -12.279 -14.481  1.00 28.53           H  
ATOM    215  HB2 LYS A  27      13.567 -13.759 -14.855  1.00 28.53           H  
ATOM    216  HG3 LYS A  27      12.172 -14.857 -12.981  1.00 36.24           H  
ATOM    217  HG2 LYS A  27      11.522 -13.286 -12.588  1.00 36.24           H  
ATOM    218  HD3 LYS A  27      13.572 -12.403 -11.805  1.00 43.85           H  
ATOM    219  HD2 LYS A  27      14.546 -13.574 -12.633  1.00 43.85           H  
ATOM    220  HE3 LYS A  27      12.826 -14.097 -10.159  1.00 52.05           H  
ATOM    221  HE2 LYS A  27      14.567 -13.943 -10.184  1.00 52.05           H  
ATOM    222  HZ1 LYS A  27      13.029 -16.088 -11.444  1.00 56.99           H  
ATOM    223  HZ2 LYS A  27      14.672 -15.945 -11.481  1.00 56.99           H  
ATOM    224  HZ3 LYS A  27      13.896 -16.190 -10.047  1.00 56.99           H  
ATOM    225  N   GLU A  28       9.468 -14.613 -14.288  1.00 23.50           N  
ANISOU  225  N   GLU A  28     3740   2526   2662    324     12    -37
ATOM    226  CA  GLU A  28       8.277 -14.550 -13.405  1.00 24.52           C  
ANISOU  226  CA  GLU A  28     3817   2688   2812    322      5    -39
ATOM    227  C   GLU A  28       8.738 -14.248 -11.975  1.00 23.50           C  
ANISOU  227  C   GLU A  28     3654   2571   2703    283      6    -39
ATOM    228  O   GLU A  28       9.619 -15.022 -11.488  1.00 25.69           O  
ANISOU  228  O   GLU A  28     3933   2847   2981    273     15    -40
ATOM    229  CB  GLU A  28       7.479 -15.838 -13.507  1.00  0.00           C  
ATOM    230  CG  GLU A  28       6.343 -16.081 -12.511  1.00  0.00           C  
ATOM    231  CD  GLU A  28       5.424 -17.221 -12.859  1.00  0.00           C  
ATOM    232  OE1 GLU A  28       5.528 -17.828 -13.956  1.00  0.00           O  
ATOM    233  OE2 GLU A  28       4.690 -17.671 -11.945  1.00  0.00           O1-
ATOM    234  H   GLU A  28       9.922 -15.512 -14.353  1.00 23.50           H  
ATOM    235  HA  GLU A  28       7.623 -13.741 -13.722  1.00 24.52           H  
ATOM    236  HB3 GLU A  28       8.163 -16.688 -13.464  1.00  0.00           H  
ATOM    237  HB2 GLU A  28       7.072 -15.846 -14.519  1.00  0.00           H  
ATOM    238  HG3 GLU A  28       5.740 -15.177 -12.435  1.00  0.00           H  
ATOM    239  HG2 GLU A  28       6.758 -16.255 -11.516  1.00  0.00           H  
ATOM    240  N   LEU A  29       8.156 -13.205 -11.400  1.00 21.64           N  
ANISOU  240  N   LEU A  29     3397   2343   2483    260     -4    -36
ATOM    241  CA  LEU A  29       8.397 -12.723 -10.019  1.00 22.45           C  
ANISOU  241  CA  LEU A  29     3473   2454   2603    226     -4    -35
ATOM    242  C   LEU A  29       7.669 -13.489  -9.008  1.00 25.78           C  
ANISOU  242  C   LEU A  29     3848   2909   3040    229     -4    -40
ATOM    243  O   LEU A  29       8.230 -13.750  -7.899  1.00 31.01           O  
ANISOU  243  O   LEU A  29     4487   3581   3714    206     -1    -41
ATOM    244  CB  LEU A  29       8.043 -11.316  -9.932  1.00 21.03           C  
ANISOU  244  CB  LEU A  29     3303   2258   2428    196    -14    -29
ATOM    245  CG  LEU A  29       8.956 -10.352 -10.746  1.00 20.37           C  
ANISOU  245  CG  LEU A  29     3263   2144   2331    182    -15    -24
ATOM    246  CD1 LEU A  29       8.426  -8.885 -10.919  1.00 20.58           C  
ANISOU  246  CD1 LEU A  29     3295   2161   2364    152    -24    -18
ATOM    247  CD2 LEU A  29      10.415 -10.288 -10.221  1.00 22.28           C  
ANISOU  247  CD2 LEU A  29     3515   2380   2569    174     -8    -24
ATOM    248  H   LEU A  29       7.450 -12.697 -11.915  1.00 21.64           H  
ATOM    249  HA  LEU A  29       9.461 -12.836  -9.802  1.00 22.45           H  
ATOM    250  HB3 LEU A  29       8.060 -10.977  -8.893  1.00 21.03           H  
ATOM    251  HB2 LEU A  29       7.012 -11.173 -10.259  1.00 21.03           H  
ATOM    252  HG  LEU A  29       9.013 -10.744 -11.762  1.00 20.37           H  
ATOM    253 HD11 LEU A  29       9.097  -8.133 -10.504  1.00 20.58           H  
ATOM    254 HD12 LEU A  29       8.276  -8.640 -11.971  1.00 20.58           H  
ATOM    255 HD13 LEU A  29       7.467  -8.755 -10.417  1.00 20.58           H  
ATOM    256 HD21 LEU A  29      11.000 -11.115 -10.626  1.00 22.28           H  
ATOM    257 HD22 LEU A  29      10.932  -9.379 -10.517  1.00 22.28           H  
ATOM    258 HD23 LEU A  29      10.453 -10.362  -9.136  1.00 22.28           H  
ATOM    259  N   GLY A  30       6.391 -13.735  -9.282  1.00 26.28           N  
ANISOU  259  N   GLY A  30     3895   2988   3101    255     -7    -43
ATOM    260  CA  GLY A  30       5.606 -14.315  -8.260  1.00 29.82           C  
ANISOU  260  CA  GLY A  30     4297   3469   3563    253     -8    -47
ATOM    261  C   GLY A  30       4.151 -13.932  -8.575  1.00 30.14           C  
ANISOU  261  C   GLY A  30     4331   3515   3605    259    -21    -46
ATOM    262  O   GLY A  30       3.720 -13.814  -9.714  1.00 30.80           O  
ANISOU  262  O   GLY A  30     4445   3577   3681    262    -28    -42
ATOM    263  H   GLY A  30       5.956 -13.474 -10.156  1.00 26.28           H  
ATOM    264  HA3 GLY A  30       5.853 -13.945  -7.262  1.00 29.82           H  
ATOM    265  HA2 GLY A  30       5.713 -15.400  -8.265  1.00 29.82           H  
ATOM    266  N   THR A  31       3.314 -13.729  -7.541  1.00 34.63           N  
ANISOU  266  N   THR A  31     4861   4113   4184    257    -24    -50
ATOM    267  CA  THR A  31       1.896 -13.605  -7.785  1.00 40.23           C  
ANISOU  267  CA  THR A  31     5560   4832   4893    267    -37    -50
ATOM    268  C   THR A  31       1.190 -12.788  -6.692  1.00 46.15           C  
ANISOU  268  C   THR A  31     6281   5598   5657    238    -40    -51
ATOM    269  O   THR A  31       1.245 -13.104  -5.502  1.00 49.57           O  
ANISOU  269  O   THR A  31     6683   6053   6098    226    -34    -56
ATOM    270  CB  THR A  31       1.151 -14.955  -7.998  1.00  0.00           C  
ATOM    271  OG1 THR A  31      -0.249 -14.755  -8.048  1.00  0.00           O  
ATOM    272  CG2 THR A  31       1.415 -16.002  -6.980  1.00  0.00           C  
ATOM    273  H   THR A  31       3.621 -13.835  -6.581  1.00 34.63           H  
ATOM    274  HA  THR A  31       1.742 -13.010  -8.688  1.00 40.23           H  
ATOM    275  HB  THR A  31       1.439 -15.353  -8.972  1.00  0.00           H  
ATOM    276  HG1 THR A  31      -0.558 -14.514  -7.171  1.00  0.00           H  
ATOM    277 HG21 THR A  31       2.474 -16.261  -6.944  1.00  0.00           H  
ATOM    278 HG22 THR A  31       1.118 -15.691  -5.978  1.00  0.00           H  
ATOM    279 HG23 THR A  31       0.872 -16.918  -7.212  1.00  0.00           H  
ATOM    280  N   GLY A  32       0.494 -11.685  -7.122  1.00 51.04           N  
ANISOU  280  N   GLY A  32     6912   6202   6277    225    -49    -47
ATOM    281  CA  GLY A  32      -0.351 -10.780  -6.275  1.00 50.29           C  
ANISOU  281  CA  GLY A  32     6797   6118   6194    200    -53    -47
ATOM    282  C   GLY A  32      -1.854 -11.202  -6.396  1.00 50.39           C  
ANISOU  282  C   GLY A  32     6801   6143   6201    213    -66    -48
ATOM    283  O   GLY A  32      -2.309 -12.005  -7.247  1.00 49.05           O  
ANISOU  283  O   GLY A  32     6629   5987   6023    243    -72    -51
ATOM    284  H   GLY A  32       0.466 -11.499  -8.116  1.00 51.04           H  
ATOM    285  HA3 GLY A  32      -0.240  -9.757  -6.631  1.00 50.29           H  
ATOM    286  HA2 GLY A  32      -0.032 -10.805  -5.233  1.00 50.29           H  
ATOM    287  N   GLN A  33      -2.665 -10.638  -5.506  1.00 49.78           N  
ANISOU  287  N   GLN A  33     6721   6063   6129    191    -70    -47
ATOM    288  CA  GLN A  33      -4.126 -10.695  -5.413  1.00 46.72           C  
ANISOU  288  CA  GLN A  33     6326   5690   5738    199    -83    -48
ATOM    289  C   GLN A  33      -4.896 -10.672  -6.781  1.00 46.85           C  
ANISOU  289  C   GLN A  33     6374   5688   5741    221    -93    -45
ATOM    290  O   GLN A  33      -6.077 -11.142  -6.894  1.00 44.12           O  
ANISOU  290  O   GLN A  33     6021   5355   5387    239   -105    -47
ATOM    291  CB  GLN A  33      -4.525  -9.545  -4.453  1.00 48.72           C  
ANISOU  291  CB  GLN A  33     6570   5943   5998    169    -83    -48
ATOM    292  CG  GLN A  33      -6.022  -9.145  -4.390  1.00 50.39           C  
ANISOU  292  CG  GLN A  33     6811   6124   6211    154    -80    -42
ATOM    293  CD  GLN A  33      -6.392  -8.047  -3.331  1.00 52.89           C  
ANISOU  293  CD  GLN A  33     7120   6442   6533    129    -80    -41
ATOM    294  OE1 GLN A  33      -5.728  -7.793  -2.323  1.00 52.43           O  
ANISOU  294  OE1 GLN A  33     7053   6397   6470    130    -90    -44
ATOM    295  NE2 GLN A  33      -7.563  -7.419  -3.445  1.00 53.05           N  
ANISOU  295  NE2 GLN A  33     7145   6448   6563    107    -70    -38
ATOM    296  H   GLN A  33      -2.241 -10.023  -4.827  1.00 49.78           H  
ATOM    297  HA  GLN A  33      -4.380 -11.643  -4.936  1.00 46.72           H  
ATOM    298  HB3 GLN A  33      -3.961  -8.646  -4.711  1.00 48.72           H  
ATOM    299  HB2 GLN A  33      -4.199  -9.817  -3.448  1.00 48.72           H  
ATOM    300  HG3 GLN A  33      -6.645 -10.021  -4.260  1.00 50.39           H  
ATOM    301  HG2 GLN A  33      -6.315  -8.742  -5.358  1.00 50.39           H  
ATOM    302 HE22 GLN A  33      -7.839  -6.748  -2.743  1.00 53.05           H  
ATOM    303 HE21 GLN A  33      -8.186  -7.610  -4.216  1.00 53.05           H  
ATOM    304  N   PHE A  34      -4.278 -10.036  -7.832  1.00 43.47           N  
ANISOU  304  N   PHE A  34     5978   5229   5310    217    -87    -40
ATOM    305  CA  PHE A  34      -4.862  -9.897  -9.189  1.00 38.02           C  
ANISOU  305  CA  PHE A  34     5324   4517   4605    235    -93    -36
ATOM    306  C   PHE A  34      -4.409 -10.896 -10.250  1.00 40.83           C  
ANISOU  306  C   PHE A  34     5691   4871   4950    266    -92    -38
ATOM    307  O   PHE A  34      -4.970 -10.927 -11.284  1.00 44.11           O  
ANISOU  307  O   PHE A  34     6129   5279   5350    294   -100    -37
ATOM    308  CB  PHE A  34      -4.596  -8.463  -9.722  1.00 36.36           C  
ANISOU  308  CB  PHE A  34     5144   4276   4395    213    -87    -31
ATOM    309  CG  PHE A  34      -4.830  -7.406  -8.635  1.00 37.75           C  
ANISOU  309  CG  PHE A  34     5313   4450   4581    186    -85    -29
ATOM    310  CD1 PHE A  34      -6.082  -7.397  -8.000  1.00 38.85           C  
ANISOU  310  CD1 PHE A  34     5456   4593   4714    189    -95    -30
ATOM    311  CD2 PHE A  34      -4.049  -6.255  -8.514  1.00 38.33           C  
ANISOU  311  CD2 PHE A  34     5380   4516   4667    158    -75    -27
ATOM    312  CE1 PHE A  34      -6.386  -6.457  -7.039  1.00 38.07           C  
ANISOU  312  CE1 PHE A  34     5354   4488   4621    165    -92    -28
ATOM    313  CE2 PHE A  34      -4.319  -5.340  -7.462  1.00 42.23           C  
ANISOU  313  CE2 PHE A  34     5870   5006   5168    136    -72    -25
ATOM    314  CZ  PHE A  34      -5.483  -5.444  -6.738  1.00 42.74           C  
ANISOU  314  CZ  PHE A  34     5939   5073   5227    140    -79    -26
ATOM    315  H   PHE A  34      -3.361  -9.635  -7.699  1.00 43.47           H  
ATOM    316  HA  PHE A  34      -5.943 -10.023  -9.119  1.00 38.02           H  
ATOM    317  HB3 PHE A  34      -5.204  -8.239 -10.599  1.00 36.36           H  
ATOM    318  HB2 PHE A  34      -3.554  -8.397 -10.033  1.00 36.36           H  
ATOM    319  HD1 PHE A  34      -6.795  -8.183  -8.189  1.00 38.85           H  
ATOM    320  HD2 PHE A  34      -3.181  -6.086  -9.119  1.00 38.33           H  
ATOM    321  HE1 PHE A  34      -7.327  -6.511  -6.511  1.00 38.07           H  
ATOM    322  HE2 PHE A  34      -3.656  -4.507  -7.291  1.00 42.23           H  
ATOM    323  HZ  PHE A  34      -5.714  -4.719  -5.971  1.00 42.74           H  
ATOM    324  N   GLY A  35      -3.283 -11.611  -9.935  1.00 42.06           N  
ANISOU  324  N   GLY A  35     5835   5034   5112    263    -82    -39
ATOM    325  CA  GLY A  35      -2.623 -12.663 -10.817  1.00 38.59           C  
ANISOU  325  CA  GLY A  35     5401   4600   4663    296    -79    -42
ATOM    326  C   GLY A  35      -1.140 -12.504 -10.668  1.00 33.23           C  
ANISOU  326  C   GLY A  35     4741   3901   3983    288    -66    -40
ATOM    327  O   GLY A  35      -0.601 -11.602  -9.969  1.00 35.68           O  
ANISOU  327  O   GLY A  35     5045   4206   4305    257    -60    -38
ATOM    328  H   GLY A  35      -2.861 -11.478  -9.024  1.00 42.06           H  
ATOM    329  HA3 GLY A  35      -2.915 -12.548 -11.861  1.00 38.59           H  
ATOM    330  HA2 GLY A  35      -2.927 -13.656 -10.486  1.00 38.59           H  
ATOM    331  N   VAL A  36      -0.417 -13.310 -11.452  1.00 28.39           N  
ANISOU  331  N   VAL A  36     4157   3275   3354    317    -65    -40
ATOM    332  CA  VAL A  36       0.992 -13.412 -11.779  1.00 26.37           C  
ANISOU  332  CA  VAL A  36     3925   3002   3093    317    -54    -39
ATOM    333  C   VAL A  36       1.546 -12.075 -12.296  1.00 22.25           C  
ANISOU  333  C   VAL A  36     3435   2450   2571    285    -51    -33
ATOM    334  O   VAL A  36       0.907 -11.398 -13.095  1.00 20.58           O  
ANISOU  334  O   VAL A  36     3245   2221   2355    277    -57    -30
ATOM    335  CB  VAL A  36       1.321 -14.537 -12.829  1.00  0.00           C  
ATOM    336  CG1 VAL A  36       2.777 -14.684 -13.313  1.00  0.00           C  
ATOM    337  CG2 VAL A  36       0.969 -15.949 -12.366  1.00  0.00           C  
ATOM    338  H   VAL A  36      -0.962 -13.971 -11.985  1.00 28.39           H  
ATOM    339  HA  VAL A  36       1.486 -13.673 -10.847  1.00 26.37           H  
ATOM    340  HB  VAL A  36       0.711 -14.335 -13.711  1.00  0.00           H  
ATOM    341 HG11 VAL A  36       3.449 -14.833 -12.468  1.00  0.00           H  
ATOM    342 HG12 VAL A  36       2.907 -15.523 -13.998  1.00  0.00           H  
ATOM    343 HG13 VAL A  36       3.114 -13.796 -13.847  1.00  0.00           H  
ATOM    344 HG21 VAL A  36       1.135 -16.693 -13.147  1.00  0.00           H  
ATOM    345 HG22 VAL A  36       1.561 -16.240 -11.497  1.00  0.00           H  
ATOM    346 HG23 VAL A  36      -0.081 -16.018 -12.082  1.00  0.00           H  
ATOM    347  N   VAL A  37       2.763 -11.797 -11.758  1.00 18.39           N  
ANISOU  347  N   VAL A  37     2945   1955   2088    265    -42    -33
ATOM    348  CA  VAL A  37       3.533 -10.625 -12.124  1.00 17.33           C  
ANISOU  348  CA  VAL A  37     2839   1794   1951    237    -40    -27
ATOM    349  C   VAL A  37       4.870 -11.070 -12.745  1.00 17.03           C  
ANISOU  349  C   VAL A  37     2832   1740   1900    247    -33    -27
ATOM    350  O   VAL A  37       5.417 -12.042 -12.196  1.00 16.95           O  
ANISOU  350  O   VAL A  37     2806   1743   1890    259    -26    -31
ATOM    351  CB  VAL A  37       3.900  -9.693 -10.869  1.00 17.23           C  
ANISOU  351  CB  VAL A  37     2800   1788   1957    201    -38    -25
ATOM    352  CG1 VAL A  37       4.500  -8.354 -11.220  1.00 17.73           C  
ANISOU  352  CG1 VAL A  37     2892   1827   2019    173    -38    -20
ATOM    353  CG2 VAL A  37       2.694  -9.458  -9.934  1.00 18.48           C  
ANISOU  353  CG2 VAL A  37     2929   1962   2129    191    -44    -26
ATOM    354  H   VAL A  37       3.199 -12.444 -11.113  1.00 18.39           H  
ATOM    355  HA  VAL A  37       2.989 -10.025 -12.850  1.00 17.33           H  
ATOM    356  HB  VAL A  37       4.642 -10.234 -10.282  1.00 17.23           H  
ATOM    357 HG11 VAL A  37       5.444  -8.462 -11.755  1.00 17.73           H  
ATOM    358 HG12 VAL A  37       3.828  -7.782 -11.860  1.00 17.73           H  
ATOM    359 HG13 VAL A  37       4.700  -7.746 -10.339  1.00 17.73           H  
ATOM    360 HG21 VAL A  37       2.915  -8.750  -9.136  1.00 18.48           H  
ATOM    361 HG22 VAL A  37       1.850  -9.070 -10.504  1.00 18.48           H  
ATOM    362 HG23 VAL A  37       2.363 -10.386  -9.468  1.00 18.48           H  
ATOM    363  N   LYS A  38       5.275 -10.493 -13.842  1.00 17.02           N  
ANISOU  363  N   LYS A  38     2876   1709   1882    242    -34    -23
ATOM    364  CA  LYS A  38       6.547 -10.801 -14.504  1.00 17.29           C  
ANISOU  364  CA  LYS A  38     2948   1722   1899    248    -27    -23
ATOM    365  C   LYS A  38       7.478  -9.589 -14.718  1.00 15.43           C  
ANISOU  365  C   LYS A  38     2734   1466   1663    209    -28    -18
ATOM    366  O   LYS A  38       7.023  -8.476 -14.826  1.00 16.29           O  
ANISOU  366  O   LYS A  38     2838   1571   1780    181    -34    -14
ATOM    367  CB  LYS A  38       6.328 -11.469 -15.920  1.00  0.00           C  
ATOM    368  CG  LYS A  38       5.529 -12.734 -15.798  1.00  0.00           C  
ATOM    369  CD  LYS A  38       5.251 -13.520 -17.149  1.00  0.00           C  
ATOM    370  CE  LYS A  38       4.487 -14.900 -16.970  1.00  0.00           C  
ATOM    371  NZ  LYS A  38       4.427 -15.737 -18.204  1.00  0.00           N1+
ATOM    372  H   LYS A  38       4.724  -9.745 -14.250  1.00 17.02           H  
ATOM    373  HA  LYS A  38       7.118 -11.498 -13.891  1.00 17.29           H  
ATOM    374  HB3 LYS A  38       7.287 -11.694 -16.390  1.00  0.00           H  
ATOM    375  HB2 LYS A  38       5.809 -10.774 -16.582  1.00  0.00           H  
ATOM    376  HG3 LYS A  38       4.557 -12.510 -15.358  1.00  0.00           H  
ATOM    377  HG2 LYS A  38       6.014 -13.413 -15.102  1.00  0.00           H  
ATOM    378  HD3 LYS A  38       6.204 -13.694 -17.650  1.00  0.00           H  
ATOM    379  HD2 LYS A  38       4.676 -12.877 -17.817  1.00  0.00           H  
ATOM    380  HE3 LYS A  38       3.476 -14.725 -16.606  1.00  0.00           H  
ATOM    381  HE2 LYS A  38       4.990 -15.490 -16.203  1.00  0.00           H  
ATOM    382  HZ1 LYS A  38       3.942 -16.600 -17.999  1.00  0.00           H  
ATOM    383  HZ2 LYS A  38       3.932 -15.238 -18.929  1.00  0.00           H  
ATOM    384  HZ3 LYS A  38       5.364 -15.947 -18.516  1.00  0.00           H  
ATOM    385  N   TYR A  39       8.794  -9.879 -14.835  1.00 15.56           N  
ANISOU  385  N   TYR A  39     2769   1472   1672    205    -22    -18
ATOM    386  CA  TYR A  39       9.860  -8.896 -15.086  1.00 16.04           C  
ANISOU  386  CA  TYR A  39     2860   1510   1725    171    -23    -13
ATOM    387  C   TYR A  39      10.156  -8.952 -16.603  1.00 16.12           C  
ANISOU  387  C   TYR A  39     2930   1489   1706    182    -22    -12
ATOM    388  O   TYR A  39      10.314 -10.009 -17.165  1.00 17.32           O  
ANISOU  388  O   TYR A  39     3102   1636   1842    218    -16    -16
ATOM    389  CB  TYR A  39      11.044  -9.253 -14.135  1.00 17.48           C  
ANISOU  389  CB  TYR A  39     3038   1694   1909    161    -18    -14
ATOM    390  CG  TYR A  39      12.346  -8.547 -14.491  1.00 17.55           C  
ANISOU  390  CG  TYR A  39     3088   1677   1903    133    -20    -10
ATOM    391  CD1 TYR A  39      12.310  -7.212 -14.816  1.00 18.33           C  
ANISOU  391  CD1 TYR A  39     3186   1771   2009     96    -29     -5
ATOM    392  CD2 TYR A  39      13.620  -9.263 -14.432  1.00 22.96           C  
ANISOU  392  CD2 TYR A  39     3815   2342   2566    145    -13    -11
ATOM    393  CE1 TYR A  39      13.545  -6.536 -15.110  1.00 20.36           C  
ANISOU  393  CE1 TYR A  39     3478   2006   2251     67    -33     -1
ATOM    394  CE2 TYR A  39      14.750  -8.581 -14.701  1.00 24.95           C  
ANISOU  394  CE2 TYR A  39     4106   2570   2802    116    -17     -7
ATOM    395  CZ  TYR A  39      14.783  -7.224 -14.969  1.00 22.32           C  
ANISOU  395  CZ  TYR A  39     3769   2235   2478     76    -27     -2
ATOM    396  OH  TYR A  39      15.935  -6.520 -15.191  1.00 26.72           O  
ANISOU  396  OH  TYR A  39     4362   2770   3018     44    -33      2
ATOM    397  H   TYR A  39       9.095 -10.846 -14.773  1.00 15.56           H  
ATOM    398  HA  TYR A  39       9.498  -7.901 -14.822  1.00 16.04           H  
ATOM    399  HB3 TYR A  39      11.233 -10.327 -14.177  1.00 17.48           H  
ATOM    400  HB2 TYR A  39      10.782  -9.026 -13.102  1.00 17.48           H  
ATOM    401  HD1 TYR A  39      11.387  -6.662 -14.850  1.00 18.33           H  
ATOM    402  HD2 TYR A  39      13.665 -10.308 -14.171  1.00 22.96           H  
ATOM    403  HE1 TYR A  39      13.518  -5.497 -15.387  1.00 20.36           H  
ATOM    404  HE2 TYR A  39      15.688  -9.113 -14.649  1.00 24.95           H  
ATOM    405  HH  TYR A  39      15.783  -5.615 -15.496  1.00 26.72           H  
ATOM    406  N   GLY A  40      10.117  -7.870 -17.221  1.00 14.48           N  
ANISOU  406  N   GLY A  40     2748   1263   1492    151    -27     -8
ATOM    407  CA  GLY A  40      10.425  -7.731 -18.613  1.00 13.61           C  
ANISOU  407  CA  GLY A  40     2700   1119   1350    155    -25     -7
ATOM    408  C   GLY A  40      11.040  -6.297 -18.795  1.00 14.27           C  
ANISOU  408  C   GLY A  40     2804   1187   1430    108    -30     -2
ATOM    409  O   GLY A  40      10.938  -5.502 -17.904  1.00 15.93           O  
ANISOU  409  O   GLY A  40     2985   1409   1658     74    -35      1
ATOM    410  H   GLY A  40       9.945  -7.010 -16.716  1.00 14.48           H  
ATOM    411  HA3 GLY A  40       9.503  -7.811 -19.190  1.00 13.61           H  
ATOM    412  HA2 GLY A  40      11.133  -8.477 -18.973  1.00 13.61           H  
ATOM    413  N   LYS A  41      11.780  -6.150 -19.885  1.00 15.86           N  
ANISOU  413  N   LYS A  41     3064   1359   1604    105    -29     -1
ATOM    414  CA  LYS A  41      12.266  -4.901 -20.396  1.00 17.15           C  
ANISOU  414  CA  LYS A  41     3254   1505   1758     59    -33      4
ATOM    415  C   LYS A  41      11.352  -4.376 -21.551  1.00 16.75           C  
ANISOU  415  C   LYS A  41     3226   1441   1696     54    -34      5
ATOM    416  O   LYS A  41      11.049  -5.050 -22.504  1.00 18.62           O  
ANISOU  416  O   LYS A  41     3487   1669   1919     91    -30      2
ATOM    417  CB  LYS A  41      13.796  -4.991 -20.879  1.00 20.44           C  
ANISOU  417  CB  LYS A  41     3730   1890   2144     51    -30      4
ATOM    418  CG  LYS A  41      14.860  -5.184 -19.781  1.00 23.78           C  
ANISOU  418  CG  LYS A  41     4148   2319   2570     56    -28      3
ATOM    419  CD  LYS A  41      16.267  -5.679 -20.229  1.00 25.85           C  
ANISOU  419  CD  LYS A  41     4377   2595   2850     11    -36      7
ATOM    420  CE  LYS A  41      17.323  -5.962 -19.124  1.00 27.91           C  
ANISOU  420  CE  LYS A  41     4652   2849   3103      1    -37      7
ATOM    421  NZ  LYS A  41      17.884  -4.675 -18.525  1.00 28.24           N1+
ANISOU  421  NZ  LYS A  41     4662   2905   3162    -45    -48     12
ATOM    422  H   LYS A  41      11.851  -6.929 -20.525  1.00 15.86           H  
ATOM    423  HA  LYS A  41      12.245  -4.169 -19.590  1.00 17.15           H  
ATOM    424  HB3 LYS A  41      14.047  -4.079 -21.418  1.00 20.44           H  
ATOM    425  HB2 LYS A  41      13.878  -5.802 -21.604  1.00 20.44           H  
ATOM    426  HG3 LYS A  41      14.474  -5.892 -19.047  1.00 23.78           H  
ATOM    427  HG2 LYS A  41      14.967  -4.242 -19.241  1.00 23.78           H  
ATOM    428  HD3 LYS A  41      16.676  -4.964 -20.944  1.00 25.85           H  
ATOM    429  HD2 LYS A  41      16.129  -6.598 -20.800  1.00 25.85           H  
ATOM    430  HE3 LYS A  41      18.156  -6.520 -19.553  1.00 27.91           H  
ATOM    431  HE2 LYS A  41      16.900  -6.576 -18.329  1.00 27.91           H  
ATOM    432  HZ1 LYS A  41      17.139  -4.182 -18.047  1.00 28.24           H  
ATOM    433  HZ2 LYS A  41      18.606  -4.898 -17.855  1.00 28.24           H  
ATOM    434  HZ3 LYS A  41      18.264  -4.090 -19.254  1.00 28.24           H  
ATOM    435  N   TRP A  42      10.869  -3.150 -21.396  1.00 15.80           N  
ANISOU  435  N   TRP A  42     3100   1321   1581     10    -37      8
ATOM    436  CA  TRP A  42      10.063  -2.434 -22.377  1.00 18.29           C  
ANISOU  436  CA  TRP A  42     3443   1622   1885     -5    -36     10
ATOM    437  C   TRP A  42      11.016  -1.900 -23.374  1.00 20.44           C  
ANISOU  437  C   TRP A  42     3772   1865   2128    -41    -35     12
ATOM    438  O   TRP A  42      11.911  -1.160 -22.906  1.00 21.38           O  
ANISOU  438  O   TRP A  42     3886   1987   2251    -76    -39     14
ATOM    439  CB  TRP A  42       9.194  -1.371 -21.620  1.00 18.86           C  
ANISOU  439  CB  TRP A  42     3465   1717   1983    -30    -38     12
ATOM    440  CG  TRP A  42       8.296  -0.765 -22.574  1.00 18.45           C  
ANISOU  440  CG  TRP A  42     3436   1654   1922    -48    -35     13
ATOM    441  CD1 TRP A  42       7.382  -1.302 -23.317  1.00 20.14           C  
ANISOU  441  CD1 TRP A  42     3656   1863   2131    -26    -32     11
ATOM    442  CD2 TRP A  42       8.099   0.677 -22.831  1.00 22.00           C  
ANISOU  442  CD2 TRP A  42     3900   2095   2364    -98    -34     16
ATOM    443  NE1 TRP A  42       6.617  -0.361 -23.904  1.00 22.31           N  
ANISOU  443  NE1 TRP A  42     3954   2126   2396    -57    -28     13
ATOM    444  CE2 TRP A  42       7.058   0.888 -23.753  1.00 22.07           C  
ANISOU  444  CE2 TRP A  42     3930   2093   2363   -102    -28     15
ATOM    445  CE3 TRP A  42       8.689   1.817 -22.352  1.00 26.08           C  
ANISOU  445  CE3 TRP A  42     4417   2612   2880   -141    -37     19
ATOM    446  CZ2 TRP A  42       6.596   2.162 -24.146  1.00 26.90           C  
ANISOU  446  CZ2 TRP A  42     4557   2697   2966   -150    -24     18
ATOM    447  CZ3 TRP A  42       8.295   3.108 -22.778  1.00 29.08           C  
ANISOU  447  CZ3 TRP A  42     4814   2985   3250   -188    -35     21
ATOM    448  CH2 TRP A  42       7.275   3.316 -23.743  1.00 27.59           C  
ANISOU  448  CH2 TRP A  42     4643   2787   3054   -192    -27     20
ATOM    449  H   TRP A  42      11.135  -2.620 -20.577  1.00 15.80           H  
ATOM    450  HA  TRP A  42       9.381  -3.150 -22.830  1.00 18.29           H  
ATOM    451  HB3 TRP A  42       9.819  -0.615 -21.143  1.00 18.86           H  
ATOM    452  HB2 TRP A  42       8.600  -1.845 -20.838  1.00 18.86           H  
ATOM    453  HD1 TRP A  42       7.211  -2.362 -23.403  1.00 20.14           H  
ATOM    454  HE1 TRP A  42       5.822  -0.614 -24.473  1.00 22.31           H  
ATOM    455  HE3 TRP A  42       9.487   1.729 -21.629  1.00 26.08           H  
ATOM    456  HZ2 TRP A  42       5.747   2.243 -24.809  1.00 26.90           H  
ATOM    457  HZ3 TRP A  42       8.810   3.967 -22.372  1.00 29.08           H  
ATOM    458  HH2 TRP A  42       6.977   4.303 -24.065  1.00 27.59           H  
ATOM    459  N   ARG A  43      10.933  -2.393 -24.626  1.00 18.71           N  
ANISOU  459  N   ARG A  43     3613   1617   1880    -29    -31     10
ATOM    460  CA  ARG A  43      11.774  -2.156 -25.781  1.00 20.42           C  
ANISOU  460  CA  ARG A  43     3898   1800   2062    -59    -28     12
ATOM    461  C   ARG A  43      13.294  -2.405 -25.571  1.00 21.02           C  
ANISOU  461  C   ARG A  43     3989   1868   2129    -66    -30     12
ATOM    462  O   ARG A  43      14.215  -1.903 -26.274  1.00 24.02           O  
ANISOU  462  O   ARG A  43     4395   2236   2496   -111    -33     14
ATOM    463  CB  ARG A  43      11.482  -0.754 -26.341  1.00 21.83           C  
ANISOU  463  CB  ARG A  43     4081   1976   2239   -115    -29     14
ATOM    464  CG  ARG A  43       9.983  -0.456 -26.490  1.00 24.65           C  
ANISOU  464  CG  ARG A  43     4434   2334   2599   -107    -25     14
ATOM    465  CD  ARG A  43       9.446   0.737 -27.263  1.00 28.05           C  
ANISOU  465  CD  ARG A  43     4882   2755   3019   -161    -21     16
ATOM    466  NE  ARG A  43      10.032   1.981 -26.778  1.00 33.41           N  
ANISOU  466  NE  ARG A  43     5572   3429   3695   -147    -16     14
ATOM    467  CZ  ARG A  43       9.936   3.224 -27.278  1.00 38.33           C  
ANISOU  467  CZ  ARG A  43     6193   4053   4318   -183    -10     15
ATOM    468  NH1 ARG A  43      10.720   4.203 -26.902  1.00 41.50           N  
ANISOU  468  NH1 ARG A  43     6609   4447   4714   -164     -5     14
ATOM    469  NH2 ARG A  43       8.927   3.497 -28.079  1.00 44.26           N1+
ANISOU  469  NH2 ARG A  43     6930   4813   5074   -238     -9     18
ATOM    470  H   ARG A  43      10.182  -3.053 -24.801  1.00 18.71           H  
ATOM    471  HA  ARG A  43      11.452  -2.885 -26.527  1.00 20.42           H  
ATOM    472  HB3 ARG A  43      11.967  -0.640 -27.311  1.00 21.83           H  
ATOM    473  HB2 ARG A  43      11.928  -0.003 -25.687  1.00 21.83           H  
ATOM    474  HG3 ARG A  43       9.441  -0.535 -25.547  1.00 24.65           H  
ATOM    475  HG2 ARG A  43       9.662  -1.310 -27.077  1.00 24.65           H  
ATOM    476  HD3 ARG A  43       8.385   0.829 -27.026  1.00 28.05           H  
ATOM    477  HD2 ARG A  43       9.515   0.602 -28.343  1.00 28.05           H  
ATOM    478  HE  ARG A  43      10.698   1.847 -26.031  1.00 33.41           H  
ATOM    479 HH12 ARG A  43      11.483   4.027 -26.265  1.00 41.50           H  
ATOM    480 HH11 ARG A  43      10.573   5.140 -27.247  1.00 41.50           H  
ATOM    481 HH22 ARG A  43       8.279   2.766 -28.335  1.00 44.26           H  
ATOM    482 HH21 ARG A  43       8.797   4.425 -28.450  1.00 44.26           H  
ATOM    483  N   GLY A  44      13.498  -3.334 -24.643  1.00 19.51           N  
ANISOU  483  N   GLY A  44     3790   1682   1941    -21    -28      9
ATOM    484  CA  GLY A  44      14.813  -3.901 -24.314  1.00 21.15           C  
ANISOU  484  CA  GLY A  44     4026   1876   2133    -17    -26      9
ATOM    485  C   GLY A  44      15.712  -2.945 -23.461  1.00 26.07           C  
ANISOU  485  C   GLY A  44     4613   2518   2775    -50    -33     11
ATOM    486  O   GLY A  44      16.835  -3.374 -23.208  1.00 25.57           O  
ANISOU  486  O   GLY A  44     4578   2440   2696    -48    -31     10
ATOM    487  H   GLY A  44      12.700  -3.716 -24.154  1.00 19.51           H  
ATOM    488  HA3 GLY A  44      15.342  -4.168 -25.230  1.00 21.15           H  
ATOM    489  HA2 GLY A  44      14.661  -4.828 -23.762  1.00 21.15           H  
ATOM    490  N   GLN A  45      15.093  -1.816 -23.007  1.00 23.52           N  
ANISOU  490  N   GLN A  45     4235   2220   2479    -80    -40     14
ATOM    491  CA  GLN A  45      15.722  -0.694 -22.339  1.00 25.77           C  
ANISOU  491  CA  GLN A  45     4491   2521   2779   -119    -49     17
ATOM    492  C   GLN A  45      15.346  -0.572 -20.849  1.00 26.05           C  
ANISOU  492  C   GLN A  45     4450   2595   2854   -115    -54     18
ATOM    493  O   GLN A  45      16.263  -0.737 -20.041  1.00 29.28           O  
ANISOU  493  O   GLN A  45     4838   3014   3272   -118    -58     19
ATOM    494  CB  GLN A  45      15.273   0.597 -23.104  1.00 26.56           C  
ANISOU  494  CB  GLN A  45     4611   2614   2869   -173    -54     21
ATOM    495  CG  GLN A  45      15.914   0.869 -24.449  1.00 31.83           C  
ANISOU  495  CG  GLN A  45     5259   3291   3542   -216    -66     25
ATOM    496  CD  GLN A  45      17.344   1.320 -24.231  1.00 32.32           C  
ANISOU  496  CD  GLN A  45     5358   3338   3583   -269    -70     27
ATOM    497  OE1 GLN A  45      17.890   1.246 -23.171  1.00 30.83           O  
ANISOU  497  OE1 GLN A  45     5206   3131   3376   -274    -62     26
ATOM    498  NE2 GLN A  45      18.112   1.407 -25.349  1.00 34.41           N  
ANISOU  498  NE2 GLN A  45     5608   3614   3852   -311    -81     31
ATOM    499  H   GLN A  45      14.122  -1.678 -23.249  1.00 23.52           H  
ATOM    500  HA  GLN A  45      16.803  -0.822 -22.392  1.00 25.77           H  
ATOM    501  HB3 GLN A  45      15.421   1.470 -22.466  1.00 26.56           H  
ATOM    502  HB2 GLN A  45      14.194   0.550 -23.259  1.00 26.56           H  
ATOM    503  HG3 GLN A  45      15.375   1.663 -24.966  1.00 31.83           H  
ATOM    504  HG2 GLN A  45      15.884  -0.016 -25.085  1.00 31.83           H  
ATOM    505 HE22 GLN A  45      19.108   1.552 -25.265  1.00 34.41           H  
ATOM    506 HE21 GLN A  45      17.698   1.318 -26.266  1.00 34.41           H  
ATOM    507  N   TYR A  46      14.106  -0.231 -20.461  1.00 21.41           N  
ANISOU  507  N   TYR A  46     3825   2024   2286   -112    -53     18
ATOM    508  CA  TYR A  46      13.750   0.153 -19.130  1.00 23.19           C  
ANISOU  508  CA  TYR A  46     3980   2283   2547   -114    -57     20
ATOM    509  C   TYR A  46      13.171  -1.104 -18.437  1.00 21.98           C  
ANISOU  509  C   TYR A  46     3793   2148   2412    -69    -53     16
ATOM    510  O   TYR A  46      12.328  -1.752 -19.074  1.00 20.17           O  
ANISOU  510  O   TYR A  46     3572   1913   2177    -39    -47     13
ATOM    511  CB  TYR A  46      12.711   1.303 -19.493  1.00 25.74           C  
ANISOU  511  CB  TYR A  46     4284   2615   2880   -141    -58     23
ATOM    512  CG  TYR A  46      13.278   2.661 -19.958  1.00 34.29           C  
ANISOU  512  CG  TYR A  46     5396   3686   3947   -191    -63     26
ATOM    513  CD1 TYR A  46      13.802   3.568 -18.949  1.00 38.86           C  
ANISOU  513  CD1 TYR A  46     6017   4245   4503   -211    -58     26
ATOM    514  CD2 TYR A  46      13.435   2.959 -21.345  1.00 38.98           C  
ANISOU  514  CD2 TYR A  46     5976   4289   4545   -221    -73     30
ATOM    515  CE1 TYR A  46      14.410   4.751 -19.355  1.00 38.85           C  
ANISOU  515  CE1 TYR A  46     6040   4235   4488   -261    -62     29
ATOM    516  CE2 TYR A  46      14.245   4.044 -21.721  1.00 40.71           C  
ANISOU  516  CE2 TYR A  46     6218   4500   4749   -269    -79     33
ATOM    517  CZ  TYR A  46      14.552   4.984 -20.745  1.00 39.12           C  
ANISOU  517  CZ  TYR A  46     6056   4281   4527   -290    -73     33
ATOM    518  OH  TYR A  46      15.119   6.152 -21.159  1.00 42.71           O  
ANISOU  518  OH  TYR A  46     6531   4730   4967   -343    -80     36
ATOM    519  H   TYR A  46      13.378  -0.139 -21.156  1.00 21.41           H  
ATOM    520  HA  TYR A  46      14.594   0.559 -18.568  1.00 23.19           H  
ATOM    521  HB3 TYR A  46      12.137   1.518 -18.590  1.00 25.74           H  
ATOM    522  HB2 TYR A  46      11.964   0.955 -20.211  1.00 25.74           H  
ATOM    523  HD1 TYR A  46      13.707   3.338 -17.898  1.00 38.86           H  
ATOM    524  HD2 TYR A  46      13.072   2.270 -22.092  1.00 38.98           H  
ATOM    525  HE1 TYR A  46      14.753   5.475 -18.630  1.00 38.85           H  
ATOM    526  HE2 TYR A  46      14.442   4.238 -22.765  1.00 40.71           H  
ATOM    527  HH  TYR A  46      15.194   6.220 -22.113  1.00 42.71           H  
ATOM    528  N   ASP A  47      13.522  -1.382 -17.179  1.00 20.86           N  
ANISOU  528  N   ASP A  47     3606   2027   2291    -69    -57     17
ATOM    529  CA  ASP A  47      13.102  -2.459 -16.378  1.00 18.82           C  
ANISOU  529  CA  ASP A  47     3313   1788   2051    -33    -53     13
ATOM    530  C   ASP A  47      11.683  -2.132 -15.999  1.00 15.75           C  
ANISOU  530  C   ASP A  47     2888   1415   1680    -26    -51     13
ATOM    531  O   ASP A  47      11.455  -1.163 -15.241  1.00 18.34           O  
ANISOU  531  O   ASP A  47     3192   1753   2022    -52    -55     17
ATOM    532  CB  ASP A  47      14.024  -2.773 -15.148  1.00 19.47           C  
ANISOU  532  CB  ASP A  47     3360   1887   2151    -41    -57     15
ATOM    533  CG  ASP A  47      15.463  -3.231 -15.493  1.00 21.94           C  
ANISOU  533  CG  ASP A  47     3703   2186   2447    -40    -56     14
ATOM    534  OD1 ASP A  47      16.447  -2.812 -14.897  1.00 23.87           O  
ANISOU  534  OD1 ASP A  47     3993   2409   2668    -22    -50     11
ATOM    535  OD2 ASP A  47      15.606  -4.068 -16.382  1.00 25.88           O1-
ANISOU  535  OD2 ASP A  47     4181   2695   2957    -57    -62     16
ATOM    536  H   ASP A  47      14.186  -0.769 -16.730  1.00 20.86           H  
ATOM    537  HA  ASP A  47      13.064  -3.353 -17.006  1.00 18.82           H  
ATOM    538  HB3 ASP A  47      13.557  -3.523 -14.515  1.00 19.47           H  
ATOM    539  HB2 ASP A  47      14.107  -1.874 -14.535  1.00 19.47           H  
ATOM    540  N   VAL A  48      10.637  -2.959 -16.271  1.00 14.44           N  
ANISOU  540  N   VAL A  48     2720   1253   1514     12    -46      9
ATOM    541  CA  VAL A  48       9.192  -2.803 -15.923  1.00 14.06           C  
ANISOU  541  CA  VAL A  48     2636   1223   1484     25    -46      7
ATOM    542  C   VAL A  48       8.862  -4.105 -15.174  1.00 13.90           C  
ANISOU  542  C   VAL A  48     2590   1220   1472     61    -43      3
ATOM    543  O   VAL A  48       9.547  -5.143 -15.283  1.00 14.44           O  
ANISOU  543  O   VAL A  48     2673   1285   1530     83    -39     -1
ATOM    544  CB  VAL A  48       8.273  -2.728 -17.155  1.00 15.47           C  
ANISOU  544  CB  VAL A  48     2844   1387   1648     31    -44      7
ATOM    545  CG1 VAL A  48       8.479  -1.374 -17.911  1.00 17.41           C  
ANISOU  545  CG1 VAL A  48     3111   1618   1885     -9    -45     11
ATOM    546  CG2 VAL A  48       8.291  -3.914 -18.175  1.00 14.97           C  
ANISOU  546  CG2 VAL A  48     2824   1306   1560     65    -41      4
ATOM    547  H   VAL A  48      10.834  -3.803 -16.793  1.00 14.44           H  
ATOM    548  HA  VAL A  48       9.034  -1.952 -15.260  1.00 14.06           H  
ATOM    549  HB  VAL A  48       7.246  -2.670 -16.796  1.00 15.47           H  
ATOM    550 HG11 VAL A  48       8.682  -0.588 -17.195  1.00 17.41           H  
ATOM    551 HG12 VAL A  48       9.351  -1.420 -18.564  1.00 17.41           H  
ATOM    552 HG13 VAL A  48       7.612  -1.103 -18.515  1.00 17.41           H  
ATOM    553 HG21 VAL A  48       7.479  -3.803 -18.893  1.00 14.97           H  
ATOM    554 HG22 VAL A  48       9.215  -3.915 -18.750  1.00 14.97           H  
ATOM    555 HG23 VAL A  48       8.168  -4.888 -17.705  1.00 14.97           H  
ATOM    556  N   ALA A  49       7.618  -4.112 -14.775  1.00 13.44           N  
ANISOU  556  N   ALA A  49     2489   1183   1435     63    -44      2
ATOM    557  CA  ALA A  49       6.830  -5.222 -14.326  1.00 12.67           C  
ANISOU  557  CA  ALA A  49     2370   1102   1343     96    -42     -3
ATOM    558  C   ALA A  49       5.484  -5.233 -15.031  1.00 13.31           C  
ANISOU  558  C   ALA A  49     2461   1180   1418    113    -43     -4
ATOM    559  O   ALA A  49       4.784  -4.268 -14.894  1.00 14.45           O  
ANISOU  559  O   ALA A  49     2610   1318   1564     94    -45     -1
ATOM    560  CB  ALA A  49       6.683  -5.252 -12.770  1.00 13.47           C  
ANISOU  560  CB  ALA A  49     2421   1229   1469     89    -42     -3
ATOM    561  H   ALA A  49       7.103  -3.242 -14.835  1.00 13.44           H  
ATOM    562  HA  ALA A  49       7.364  -6.125 -14.609  1.00 12.67           H  
ATOM    563  HB1 ALA A  49       6.213  -4.340 -12.400  1.00 13.47           H  
ATOM    564  HB2 ALA A  49       6.075  -6.096 -12.445  1.00 13.47           H  
ATOM    565  HB3 ALA A  49       7.657  -5.343 -12.287  1.00 13.47           H  
ATOM    566  N   ILE A  50       5.114  -6.401 -15.481  1.00 13.84           N  
ANISOU  566  N   ILE A  50     2529   1254   1478    150    -43     -9
ATOM    567  CA  ILE A  50       3.822  -6.649 -16.104  1.00 14.63           C  
ANISOU  567  CA  ILE A  50     2644   1349   1567    170    -46    -10
ATOM    568  C   ILE A  50       3.095  -7.501 -15.199  1.00 15.75           C  
ANISOU  568  C   ILE A  50     2743   1519   1723    192    -49    -14
ATOM    569  O   ILE A  50       3.537  -8.641 -14.862  1.00 16.66           O  
ANISOU  569  O   ILE A  50     2846   1647   1837    217    -47    -17
ATOM    570  CB  ILE A  50       3.974  -7.408 -17.454  1.00 16.61           C  
ANISOU  570  CB  ILE A  50     2946   1576   1789    197    -45    -10
ATOM    571  CG1 ILE A  50       4.962  -6.706 -18.396  1.00 18.01           C  
ANISOU  571  CG1 ILE A  50     3165   1726   1952    170    -42     -7
ATOM    572  CG2 ILE A  50       2.623  -7.545 -18.104  1.00 17.62           C  
ANISOU  572  CG2 ILE A  50     3092   1699   1906    219    -50    -11
ATOM    573  CD1 ILE A  50       6.327  -7.390 -18.310  1.00 24.65           C  
ANISOU  573  CD1 ILE A  50     4027   2558   2781    183    -37     -8
ATOM    574  H   ILE A  50       5.744  -7.191 -15.417  1.00 13.84           H  
ATOM    575  HA  ILE A  50       3.284  -5.718 -16.289  1.00 14.63           H  
ATOM    576  HB  ILE A  50       4.321  -8.426 -17.274  1.00 16.61           H  
ATOM    577 HG13 ILE A  50       5.035  -5.640 -18.194  1.00 18.01           H  
ATOM    578 HG12 ILE A  50       4.637  -6.805 -19.428  1.00 18.01           H  
ATOM    579 HG21 ILE A  50       2.073  -6.613 -18.162  1.00 17.62           H  
ATOM    580 HG22 ILE A  50       2.710  -7.944 -19.115  1.00 17.62           H  
ATOM    581 HG23 ILE A  50       1.985  -8.248 -17.567  1.00 17.62           H  
ATOM    582 HD11 ILE A  50       6.891  -7.224 -19.227  1.00 24.65           H  
ATOM    583 HD12 ILE A  50       6.921  -6.979 -17.494  1.00 24.65           H  
ATOM    584 HD13 ILE A  50       6.277  -8.467 -18.158  1.00 24.65           H  
ATOM    585  N   LYS A  51       1.910  -6.968 -14.778  1.00 16.86           N  
ANISOU  585  N   LYS A  51     2861   1670   1876    181    -52    -13
ATOM    586  CA  LYS A  51       0.891  -7.636 -13.911  1.00 18.69           C  
ANISOU  586  CA  LYS A  51     3053   1928   2119    196    -56    -17
ATOM    587  C   LYS A  51      -0.331  -8.139 -14.695  1.00 18.39           C  
ANISOU  587  C   LYS A  51     3035   1886   2066    223    -63    -18
ATOM    588  O   LYS A  51      -1.073  -7.356 -15.272  1.00 20.39           O  
ANISOU  588  O   LYS A  51     3312   2122   2312    211    -65    -15
ATOM    589  CB  LYS A  51       0.406  -6.785 -12.720  1.00 20.50           C  
ANISOU  589  CB  LYS A  51     3251   2169   2369    167    -55    -15
ATOM    590  CG  LYS A  51      -0.662  -7.452 -11.821  1.00 24.96           C  
ANISOU  590  CG  LYS A  51     3779   2760   2945    176    -59    -19
ATOM    591  CD  LYS A  51      -0.811  -6.736 -10.470  1.00 31.03           C  
ANISOU  591  CD  LYS A  51     4522   3535   3732    146    -56    -17
ATOM    592  CE  LYS A  51       0.241  -6.965  -9.339  1.00 34.35           C  
ANISOU  592  CE  LYS A  51     4904   3982   4164    147    -57    -21
ATOM    593  NZ  LYS A  51       0.194  -6.105  -8.178  1.00 33.38           N1+
ANISOU  593  NZ  LYS A  51     4761   3864   4058    121    -51    -19
ATOM    594  H   LYS A  51       1.635  -6.052 -15.116  1.00 16.86           H  
ATOM    595  HA  LYS A  51       1.371  -8.509 -13.468  1.00 18.69           H  
ATOM    596  HB3 LYS A  51       0.028  -5.825 -13.074  1.00 20.50           H  
ATOM    597  HB2 LYS A  51       1.282  -6.551 -12.116  1.00 20.50           H  
ATOM    598  HG3 LYS A  51      -0.420  -8.502 -11.651  1.00 24.96           H  
ATOM    599  HG2 LYS A  51      -1.620  -7.438 -12.333  1.00 24.96           H  
ATOM    600  HD3 LYS A  51      -1.752  -7.098 -10.081  1.00 31.03           H  
ATOM    601  HD2 LYS A  51      -0.943  -5.667 -10.644  1.00 31.03           H  
ATOM    602  HE3 LYS A  51       1.241  -6.981  -9.746  1.00 34.35           H  
ATOM    603  HE2 LYS A  51       0.097  -7.980  -8.967  1.00 34.35           H  
ATOM    604  HZ1 LYS A  51      -0.723  -6.129  -7.753  1.00 33.38           H  
ATOM    605  HZ2 LYS A  51       0.871  -6.432  -7.499  1.00 33.38           H  
ATOM    606  HZ3 LYS A  51       0.406  -5.149  -8.430  1.00 33.38           H  
ATOM    607  N   MET A  52      -0.445  -9.465 -14.794  1.00 18.74           N  
ANISOU  607  N   MET A  52     3069   1946   2106    257    -67    -22
ATOM    608  CA  MET A  52      -1.593 -10.171 -15.503  1.00 20.89           C  
ANISOU  608  CA  MET A  52     3356   2218   2362    289    -77    -23
ATOM    609  C   MET A  52      -2.806 -10.083 -14.580  1.00 21.15           C  
ANISOU  609  C   MET A  52     3352   2278   2408    292    -85    -25
ATOM    610  O   MET A  52      -2.758 -10.364 -13.376  1.00 26.26           O  
ANISOU  610  O   MET A  52     3958   2953   3067    296    -85    -29
ATOM    611  CB  MET A  52      -1.075 -11.636 -15.848  1.00 25.64           C  
ANISOU  611  CB  MET A  52     3973   2821   2950    328    -77    -25
ATOM    612  CG  MET A  52       0.269 -11.736 -16.593  1.00 28.54           C  
ANISOU  612  CG  MET A  52     4383   3158   3305    319    -67    -23
ATOM    613  SD  MET A  52       0.849 -13.490 -16.645  1.00 38.40           S  
ANISOU  613  SD  MET A  52     5664   4395   4530    362    -63    -24
ATOM    614  CE  MET A  52      -0.449 -14.247 -17.732  1.00 42.84           C  
ANISOU  614  CE  MET A  52     6226   4970   5080    408    -76    -26
ATOM    615  H   MET A  52       0.209 -10.066 -14.306  1.00 18.74           H  
ATOM    616  HA  MET A  52      -1.808  -9.645 -16.431  1.00 20.89           H  
ATOM    617  HB3 MET A  52      -1.845 -12.128 -16.442  1.00 25.64           H  
ATOM    618  HB2 MET A  52      -1.007 -12.212 -14.924  1.00 25.64           H  
ATOM    619  HG3 MET A  52       1.041 -11.174 -16.068  1.00 28.54           H  
ATOM    620  HG2 MET A  52       0.221 -11.320 -17.586  1.00 28.54           H  
ATOM    621  HE1 MET A  52      -1.353 -14.371 -17.144  1.00 42.84           H  
ATOM    622  HE2 MET A  52      -0.645 -13.626 -18.605  1.00 42.84           H  
ATOM    623  HE3 MET A  52      -0.128 -15.232 -18.070  1.00 42.84           H  
ATOM    624  N   ILE A  53      -3.912  -9.525 -15.096  1.00 21.47           N  
ANISOU  624  N   ILE A  53     3407   2307   2442    286    -91    -23
ATOM    625  CA  ILE A  53      -5.132  -9.374 -14.372  1.00 22.12           C  
ANISOU  625  CA  ILE A  53     3460   2411   2534    281   -100    -25
ATOM    626  C   ILE A  53      -5.908 -10.632 -14.713  1.00 23.48           C  
ANISOU  626  C   ILE A  53     3626   2600   2695    320   -113    -28
ATOM    627  O   ILE A  53      -6.234 -10.731 -15.854  1.00 24.64           O  
ANISOU  627  O   ILE A  53     3809   2731   2823    341   -121    -26
ATOM    628  CB  ILE A  53      -5.805  -8.109 -14.921  1.00 21.73           C  
ANISOU  628  CB  ILE A  53     3431   2342   2484    256    -99    -22
ATOM    629  CG1 ILE A  53      -4.940  -6.799 -14.479  1.00 22.62           C  
ANISOU  629  CG1 ILE A  53     3546   2441   2607    220    -86    -18
ATOM    630  CG2 ILE A  53      -7.224  -7.718 -14.500  1.00 21.04           C  
ANISOU  630  CG2 ILE A  53     3316   2273   2404    249   -106    -23
ATOM    631  CD1 ILE A  53      -4.353  -6.754 -13.065  1.00 22.15           C  
ANISOU  631  CD1 ILE A  53     3445   2402   2569    203    -80    -20
ATOM    632  H   ILE A  53      -3.930  -9.227 -16.065  1.00 21.47           H  
ATOM    633  HA  ILE A  53      -5.011  -9.313 -13.292  1.00 22.12           H  
ATOM    634  HB  ILE A  53      -5.804  -8.167 -15.999  1.00 21.73           H  
ATOM    635 HG13 ILE A  53      -5.499  -5.883 -14.670  1.00 22.62           H  
ATOM    636 HG12 ILE A  53      -4.091  -6.736 -15.162  1.00 22.62           H  
ATOM    637 HG21 ILE A  53      -7.941  -8.487 -14.789  1.00 21.04           H  
ATOM    638 HG22 ILE A  53      -7.298  -7.596 -13.419  1.00 21.04           H  
ATOM    639 HG23 ILE A  53      -7.553  -6.789 -14.963  1.00 21.04           H  
ATOM    640 HD11 ILE A  53      -3.733  -5.869 -12.931  1.00 22.15           H  
ATOM    641 HD12 ILE A  53      -5.149  -6.709 -12.322  1.00 22.15           H  
ATOM    642 HD13 ILE A  53      -3.729  -7.616 -12.845  1.00 22.15           H  
ATOM    643  N   LYS A  54      -6.107 -11.569 -13.788  1.00 25.25           N  
ANISOU  643  N   LYS A  54     3807   2858   2930    330   -117    -32
ATOM    644  CA  LYS A  54      -6.582 -12.922 -14.048  1.00 28.50           C  
ANISOU  644  CA  LYS A  54     4204   3292   3332    367   -131    -35
ATOM    645  C   LYS A  54      -7.987 -12.903 -14.673  1.00 27.35           C  
ANISOU  645  C   LYS A  54     4069   3144   3177    370   -145    -34
ATOM    646  O   LYS A  54      -8.683 -11.930 -14.473  1.00 25.40           O  
ANISOU  646  O   LYS A  54     3818   2893   2939    338   -145    -33
ATOM    647  CB  LYS A  54      -6.522 -13.692 -12.689  1.00 34.01           C  
ANISOU  647  CB  LYS A  54     4846   4029   4046    363   -130    -40
ATOM    648  CG  LYS A  54      -7.328 -13.104 -11.532  1.00 42.41           C  
ANISOU  648  CG  LYS A  54     5883   5126   5105    394   -146    -44
ATOM    649  CD  LYS A  54      -7.243 -13.878 -10.199  1.00 48.50           C  
ANISOU  649  CD  LYS A  54     6604   5936   5889    395   -140    -50
ATOM    650  CE  LYS A  54      -7.973 -13.177  -9.049  1.00 52.69           C  
ANISOU  650  CE  LYS A  54     7094   6492   6436    360   -142    -53
ATOM    651  NZ  LYS A  54      -7.693 -13.766  -7.684  1.00 54.60           N1+
ANISOU  651  NZ  LYS A  54     7345   6711   6688    318   -129    -51
ATOM    652  H   LYS A  54      -5.785 -11.392 -12.844  1.00 25.25           H  
ATOM    653  HA  LYS A  54      -5.897 -13.394 -14.755  1.00 28.50           H  
ATOM    654  HB3 LYS A  54      -5.478 -13.760 -12.379  1.00 34.01           H  
ATOM    655  HB2 LYS A  54      -6.846 -14.720 -12.854  1.00 34.01           H  
ATOM    656  HG3 LYS A  54      -8.374 -13.062 -11.829  1.00 42.41           H  
ATOM    657  HG2 LYS A  54      -7.071 -12.065 -11.359  1.00 42.41           H  
ATOM    658  HD3 LYS A  54      -6.191 -14.014  -9.941  1.00 48.50           H  
ATOM    659  HD2 LYS A  54      -7.656 -14.879 -10.337  1.00 48.50           H  
ATOM    660  HE3 LYS A  54      -9.048 -13.201  -9.230  1.00 52.69           H  
ATOM    661  HE2 LYS A  54      -7.687 -12.125  -9.012  1.00 52.69           H  
ATOM    662  HZ1 LYS A  54      -7.886 -14.757  -7.694  1.00 54.60           H  
ATOM    663  HZ2 LYS A  54      -6.725 -13.609  -7.443  1.00 54.60           H  
ATOM    664  HZ3 LYS A  54      -8.281 -13.315  -6.998  1.00 54.60           H  
ATOM    665  N   GLU A  55      -8.370 -14.004 -15.419  1.00 28.09           N  
ANISOU  665  N   GLU A  55     4178   3241   3254    409   -159    -34
ATOM    666  CA  GLU A  55      -9.532 -13.982 -16.218  1.00 27.70           C  
ANISOU  666  CA  GLU A  55     4145   3188   3193    416   -176    -33
ATOM    667  C   GLU A  55     -10.723 -14.507 -15.329  1.00 28.00           C  
ANISOU  667  C   GLU A  55     4136   3259   3244    399   -185    -36
ATOM    668  O   GLU A  55     -10.629 -15.308 -14.371  1.00 28.51           O  
ANISOU  668  O   GLU A  55     4155   3357   3319    403   -186    -40
ATOM    669  CB  GLU A  55      -9.353 -15.061 -17.347  1.00  0.00           C  
ATOM    670  CG  GLU A  55      -8.113 -15.031 -18.215  1.00  0.00           C  
ATOM    671  CD  GLU A  55      -7.877 -16.303 -18.983  1.00  0.00           C  
ATOM    672  OE1 GLU A  55      -6.774 -16.839 -18.993  1.00  0.00           O  
ATOM    673  OE2 GLU A  55      -8.854 -16.816 -19.580  1.00  0.00           O1-
ATOM    674  H   GLU A  55      -7.760 -14.802 -15.519  1.00 28.09           H  
ATOM    675  HA  GLU A  55      -9.729 -12.995 -16.642  1.00 27.70           H  
ATOM    676  HB3 GLU A  55     -10.217 -14.983 -18.010  1.00  0.00           H  
ATOM    677  HB2 GLU A  55      -9.430 -16.054 -16.898  1.00  0.00           H  
ATOM    678  HG3 GLU A  55      -7.233 -14.843 -17.599  1.00  0.00           H  
ATOM    679  HG2 GLU A  55      -8.164 -14.193 -18.909  1.00  0.00           H  
ATOM    680  N   GLY A  56     -11.890 -14.106 -15.752  1.00 26.14           N  
ANISOU  680  N   GLY A  56     3914   3010   3006    375   -189    -34
ATOM    681  CA  GLY A  56     -13.203 -14.515 -15.216  1.00 27.92           C  
ANISOU  681  CA  GLY A  56     4107   3260   3242    352   -197    -36
ATOM    682  C   GLY A  56     -13.487 -14.167 -13.753  1.00 26.50           C  
ANISOU  682  C   GLY A  56     3900   3085   3082    312   -182    -38
ATOM    683  O   GLY A  56     -14.467 -14.605 -13.180  1.00 30.14           O  
ANISOU  683  O   GLY A  56     4339   3563   3549    291   -187    -40
ATOM    684  H   GLY A  56     -11.915 -13.472 -16.538  1.00 26.14           H  
ATOM    685  HA3 GLY A  56     -13.315 -15.593 -15.345  1.00 27.92           H  
ATOM    686  HA2 GLY A  56     -13.976 -14.051 -15.829  1.00 27.92           H  
ATOM    687  N   SER A  57     -12.616 -13.393 -13.163  1.00 24.17           N  
ANISOU  687  N   SER A  57     3611   2775   2796    299   -164    -36
ATOM    688  CA  SER A  57     -12.574 -13.237 -11.697  1.00 24.17           C  
ANISOU  688  CA  SER A  57     3585   2783   2815    266   -150    -38
ATOM    689  C   SER A  57     -12.322 -11.797 -11.153  1.00 22.10           C  
ANISOU  689  C   SER A  57     3343   2496   2559    233   -140    -34
ATOM    690  O   SER A  57     -12.507 -11.561  -9.960  1.00 23.16           O  
ANISOU  690  O   SER A  57     3455   2638   2705    206   -133    -35
ATOM    691  CB  SER A  57     -11.664 -14.363 -11.038  1.00 23.41           C  
ANISOU  691  CB  SER A  57     3481   2688   2728    271   -137    -38
ATOM    692  OG  SER A  57     -10.507 -14.503 -11.774  1.00 24.57           O  
ANISOU  692  OG  SER A  57     3664   2801   2869    267   -127    -34
ATOM    693  H   SER A  57     -11.822 -13.041 -13.679  1.00 24.17           H  
ATOM    694  HA  SER A  57     -13.573 -13.417 -11.296  1.00 24.17           H  
ATOM    695  HB3 SER A  57     -12.189 -15.319 -11.040  1.00 23.41           H  
ATOM    696  HB2 SER A  57     -11.422 -14.131 -10.001  1.00 23.41           H  
ATOM    697  HG  SER A  57     -10.724 -14.879 -12.635  1.00 24.57           H  
ATOM    698  N   MET A  58     -12.272 -10.824 -12.097  1.00 20.58           N  
ANISOU  698  N   MET A  58     3190   2274   2354    236   -139    -30
ATOM    699  CA  MET A  58     -12.157  -9.380 -11.789  1.00 20.22           C  
ANISOU  699  CA  MET A  58     3166   2204   2313    208   -126    -27
ATOM    700  C   MET A  58     -13.154  -8.615 -12.683  1.00 21.27           C  
ANISOU  700  C   MET A  58     3331   2319   2432    208   -131    -25
ATOM    701  O   MET A  58     -13.433  -9.119 -13.761  1.00 20.96           O  
ANISOU  701  O   MET A  58     3316   2274   2374    234   -144    -24
ATOM    702  CB  MET A  58     -10.702  -8.914 -12.087  1.00 23.12           C  
ANISOU  702  CB  MET A  58     3552   2551   2682    203   -112    -24
ATOM    703  CG  MET A  58      -9.517  -9.661 -11.382  1.00 24.82           C  
ANISOU  703  CG  MET A  58     3791   2740   2899    178    -99    -19
ATOM    704  SD  MET A  58      -9.102  -9.193  -9.662  1.00 32.52           S  
ANISOU  704  SD  MET A  58     4788   3695   3872    173    -88    -16
ATOM    705  CE  MET A  58      -9.114  -7.375  -9.720  0.50 27.55           C  
ANISOU  705  CE  MET A  58     4116   3085   3268    154    -79    -17
ATOM    706  H   MET A  58     -12.303 -11.065 -13.077  1.00 20.58           H  
ATOM    707  HA  MET A  58     -12.394  -9.184 -10.742  1.00 20.22           H  
ATOM    708  HB3 MET A  58     -10.627  -7.844 -11.903  1.00 23.12           H  
ATOM    709  HB2 MET A  58     -10.531  -9.008 -13.161  1.00 23.12           H  
ATOM    710  HG3 MET A  58      -8.615  -9.471 -11.965  1.00 24.82           H  
ATOM    711  HG2 MET A  58      -9.653 -10.741 -11.423  1.00 24.82           H  
ATOM    712  HE1 MET A  58      -8.435  -7.021 -10.495  1.00 27.55           H  
ATOM    713  HE2 MET A  58     -10.115  -6.995  -9.920  1.00 27.55           H  
ATOM    714  HE3 MET A  58      -8.799  -6.963  -8.762  1.00 27.55           H  
ATOM    715  N   SER A  59     -13.679  -7.502 -12.150  1.00 18.28           N  
ANISOU  715  N   SER A  59     2958   1929   2059    180   -121    -23
ATOM    716  CA  SER A  59     -14.694  -6.648 -12.775  1.00 19.09           C  
ANISOU  716  CA  SER A  59     3096   2008   2148    174   -120    -21
ATOM    717  C   SER A  59     -14.029  -5.676 -13.722  1.00 19.38           C  
ANISOU  717  C   SER A  59     3165   2017   2180    168   -107    -17
ATOM    718  O   SER A  59     -13.876  -4.491 -13.476  1.00 19.04           O  
ANISOU  718  O   SER A  59     3122   1964   2148    144    -90    -15
ATOM    719  CB  SER A  59     -15.591  -5.879 -11.691  1.00 21.03           C  
ANISOU  719  CB  SER A  59     3335   2253   2403    146   -111    -20
ATOM    720  OG  SER A  59     -14.908  -4.993 -10.879  1.00 22.01           O  
ANISOU  720  OG  SER A  59     3491   2358   2512    142   -112    -19
ATOM    721  H   SER A  59     -13.385  -7.210 -11.227  1.00 18.28           H  
ATOM    722  HA  SER A  59     -15.367  -7.279 -13.358  1.00 19.09           H  
ATOM    723  HB3 SER A  59     -16.090  -6.604 -11.051  1.00 21.03           H  
ATOM    724  HB2 SER A  59     -16.383  -5.325 -12.196  1.00 21.03           H  
ATOM    725  HG  SER A  59     -15.543  -4.375 -10.505  1.00 22.01           H  
ATOM    726  N   GLU A  60     -13.574  -6.239 -14.891  1.00 20.19           N  
ANISOU  726  N   GLU A  60     3298   2108   2264    193   -116    -16
ATOM    727  CA  GLU A  60     -12.652  -5.704 -15.871  1.00 19.47           C  
ANISOU  727  CA  GLU A  60     3232   1997   2169    191   -106    -14
ATOM    728  C   GLU A  60     -13.187  -4.354 -16.437  1.00 17.71           C  
ANISOU  728  C   GLU A  60     3045   1746   1938    167    -92    -11
ATOM    729  O   GLU A  60     -12.395  -3.432 -16.600  1.00 17.79           O  
ANISOU  729  O   GLU A  60     3060   1745   1954    146    -78     -9
ATOM    730  CB  GLU A  60     -12.351  -6.715 -17.059  1.00 22.11           C  
ANISOU  730  CB  GLU A  60     3594   2324   2483    225   -117    -14
ATOM    731  CG  GLU A  60     -11.986  -8.187 -16.636  1.00 23.09           C  
ANISOU  731  CG  GLU A  60     3684   2475   2614    249   -126    -17
ATOM    732  CD  GLU A  60     -11.383  -9.009 -17.757  1.00 28.27           C  
ANISOU  732  CD  GLU A  60     4364   3129   3251    291   -139    -18
ATOM    733  OE1 GLU A  60     -11.212  -8.533 -18.939  1.00 38.39           O  
ANISOU  733  OE1 GLU A  60     5690   4388   4510    305   -145    -16
ATOM    734  OE2 GLU A  60     -10.966 -10.166 -17.465  1.00 28.04           O1-
ANISOU  734  OE2 GLU A  60     4308   3120   3227    310   -143    -20
ATOM    735  H   GLU A  60     -13.766  -7.223 -15.022  1.00 20.19           H  
ATOM    736  HA  GLU A  60     -11.715  -5.523 -15.349  1.00 19.47           H  
ATOM    737  HB3 GLU A  60     -11.529  -6.284 -17.634  1.00 22.11           H  
ATOM    738  HB2 GLU A  60     -13.204  -6.745 -17.739  1.00 22.11           H  
ATOM    739  HG3 GLU A  60     -12.881  -8.696 -16.280  1.00 23.09           H  
ATOM    740  HG2 GLU A  60     -11.280  -8.163 -15.804  1.00 23.09           H  
ATOM    741  N   ASP A  61     -14.506  -4.274 -16.627  1.00 18.80           N  
ANISOU  741  N   ASP A  61     3207   1873   2062    168    -97    -11
ATOM    742  CA  ASP A  61     -15.287  -3.094 -17.103  1.00 19.40           C  
ANISOU  742  CA  ASP A  61     3316   1923   2131    144    -81     -8
ATOM    743  C   ASP A  61     -14.845  -1.845 -16.248  1.00 17.67           C  
ANISOU  743  C   ASP A  61     3070   1709   1933    111    -62     -7
ATOM    744  O   ASP A  61     -14.530  -0.750 -16.729  1.00 17.81           O  
ANISOU  744  O   ASP A  61     3099   1714   1955     88    -45     -5
ATOM    745  CB  ASP A  61     -16.820  -3.285 -17.076  1.00 23.34           C  
ANISOU  745  CB  ASP A  61     3850   2408   2610    150    -88     -9
ATOM    746  CG  ASP A  61     -17.274  -4.537 -17.979  1.00 28.00           C  
ANISOU  746  CG  ASP A  61     4478   2986   3173    185   -106     -9
ATOM    747  OD1 ASP A  61     -18.520  -4.741 -18.015  1.00 29.59           O  
ANISOU  747  OD1 ASP A  61     4697   3178   3368    194   -104     -8
ATOM    748  OD2 ASP A  61     -16.508  -5.380 -18.533  1.00 37.14           O1-
ANISOU  748  OD2 ASP A  61     5651   4144   4316    202   -122    -10
ATOM    749  H   ASP A  61     -15.058  -5.105 -16.467  1.00 18.80           H  
ATOM    750  HA  ASP A  61     -14.981  -2.898 -18.132  1.00 19.40           H  
ATOM    751  HB3 ASP A  61     -17.329  -2.387 -17.428  1.00 23.34           H  
ATOM    752  HB2 ASP A  61     -17.150  -3.476 -16.054  1.00 23.34           H  
ATOM    753  N   GLU A  62     -14.714  -2.030 -14.935  1.00 17.05           N  
ANISOU  753  N   GLU A  62     2956   1652   1870    109    -66     -9
ATOM    754  CA  GLU A  62     -14.467  -1.044 -13.904  1.00 16.42           C  
ANISOU  754  CA  GLU A  62     2847   1579   1812     83    -49     -8
ATOM    755  C   GLU A  62     -12.972  -0.837 -13.584  1.00 14.62           C  
ANISOU  755  C   GLU A  62     2598   1357   1599     75    -41     -6
ATOM    756  O   GLU A  62     -12.567   0.284 -13.170  1.00 15.36           O  
ANISOU  756  O   GLU A  62     2688   1445   1703     53    -25     -3
ATOM    757  CB  GLU A  62     -15.303  -1.370 -12.630  1.00 16.73           C  
ANISOU  757  CB  GLU A  62     2856   1638   1862     83    -54    -10
ATOM    758  CG  GLU A  62     -16.740  -1.865 -12.838  1.00 18.26           C  
ANISOU  758  CG  GLU A  62     3071   1826   2042     84    -60    -11
ATOM    759  CD  GLU A  62     -17.585  -1.575 -11.524  1.00 24.18           C  
ANISOU  759  CD  GLU A  62     3792   2595   2799     82    -66    -14
ATOM    760  OE1 GLU A  62     -18.426  -0.632 -11.519  1.00 23.70           O  
ANISOU  760  OE1 GLU A  62     3706   2541   2755     67    -54    -13
ATOM    761  OE2 GLU A  62     -17.359  -2.312 -10.580  1.00 27.84           O1-
ANISOU  761  OE2 GLU A  62     4262   3065   3251     92    -82    -16
ATOM    762  H   GLU A  62     -14.898  -2.957 -14.577  1.00 17.05           H  
ATOM    763  HA  GLU A  62     -14.839  -0.086 -14.273  1.00 16.42           H  
ATOM    764  HB3 GLU A  62     -15.316  -0.465 -12.020  1.00 16.73           H  
ATOM    765  HB2 GLU A  62     -14.771  -2.114 -12.034  1.00 16.73           H  
ATOM    766  HG3 GLU A  62     -16.757  -2.930 -13.077  1.00 18.26           H  
ATOM    767  HG2 GLU A  62     -17.201  -1.343 -13.678  1.00 18.26           H  
ATOM    768  N   PHE A  63     -12.326  -1.958 -13.675  1.00 15.54           N  
ANISOU  768  N   PHE A  63     2701   1486   1717     93    -53     -8
ATOM    769  CA  PHE A  63     -10.880  -2.105 -13.511  1.00 16.33           C  
ANISOU  769  CA  PHE A  63     2785   1590   1828     86    -47     -6
ATOM    770  C   PHE A  63     -10.005  -1.332 -14.558  1.00 15.49           C  
ANISOU  770  C   PHE A  63     2710   1462   1712     74    -39     -3
ATOM    771  O   PHE A  63      -9.152  -0.537 -14.289  1.00 16.40           O  
ANISOU  771  O   PHE A  63     2815   1577   1840     53    -27      0
ATOM    772  CB  PHE A  63     -10.483  -3.593 -13.591  1.00 18.59           C  
ANISOU  772  CB  PHE A  63     3058   1891   2115    109    -60     -9
ATOM    773  CG  PHE A  63      -9.237  -3.847 -12.914  1.00 19.79           C  
ANISOU  773  CG  PHE A  63     3206   2041   2273    102    -54     -7
ATOM    774  CD1 PHE A  63      -9.304  -4.018 -11.560  1.00 21.94           C  
ANISOU  774  CD1 PHE A  63     3449   2323   2566     82    -45     -5
ATOM    775  CD2 PHE A  63      -7.972  -3.702 -13.525  1.00 23.53           C  
ANISOU  775  CD2 PHE A  63     3710   2501   2731    114    -57     -6
ATOM    776  CE1 PHE A  63      -8.151  -4.228 -10.812  1.00 23.65           C  
ANISOU  776  CE1 PHE A  63     3663   2536   2786     75    -42     -3
ATOM    777  CE2 PHE A  63      -6.806  -3.858 -12.734  1.00 24.31           C  
ANISOU  777  CE2 PHE A  63     3808   2596   2834    105    -53     -5
ATOM    778  CZ  PHE A  63      -6.872  -4.152 -11.406  1.00 21.13           C  
ANISOU  778  CZ  PHE A  63     3373   2204   2450     85    -45     -3
ATOM    779  H   PHE A  63     -12.831  -2.793 -13.939  1.00 15.54           H  
ATOM    780  HA  PHE A  63     -10.642  -1.716 -12.519  1.00 16.33           H  
ATOM    781  HB3 PHE A  63     -10.395  -3.924 -14.625  1.00 18.59           H  
ATOM    782  HB2 PHE A  63     -11.257  -4.216 -13.141  1.00 18.59           H  
ATOM    783  HD1 PHE A  63     -10.261  -4.053 -11.061  1.00 21.94           H  
ATOM    784  HD2 PHE A  63      -7.888  -3.481 -14.580  1.00 23.53           H  
ATOM    785  HE1 PHE A  63      -8.242  -4.435  -9.757  1.00 23.65           H  
ATOM    786  HE2 PHE A  63      -5.842  -3.764 -13.204  1.00 24.31           H  
ATOM    787  HZ  PHE A  63      -5.976  -4.301 -10.821  1.00 21.13           H  
ATOM    788  N   ILE A  64     -10.436  -1.474 -15.831  1.00 16.45           N  
ANISOU  788  N   ILE A  64     2873   1565   1812     86    -43     -3
ATOM    789  CA  ILE A  64      -9.699  -0.876 -16.922  1.00 19.29           C  
ANISOU  789  CA  ILE A  64     3267   1903   2160     71    -35     -1
ATOM    790  C   ILE A  64     -10.047   0.650 -16.929  1.00 18.37           C  
ANISOU  790  C   ILE A  64     3150   1779   2050     39    -17      1
ATOM    791  O   ILE A  64      -9.211   1.517 -17.074  1.00 19.93           O  
ANISOU  791  O   ILE A  64     3348   1971   2251     16     -6      4
ATOM    792  CB  ILE A  64     -10.104  -1.397 -18.369  1.00 21.02           C  
ANISOU  792  CB  ILE A  64     3534   2101   2350     92    -43     -2
ATOM    793  CG1 ILE A  64      -9.649  -2.878 -18.554  1.00 22.71           C  
ANISOU  793  CG1 ILE A  64     3746   2324   2558    126    -59     -4
ATOM    794  CG2 ILE A  64      -9.587  -0.512 -19.480  1.00 23.32           C  
ANISOU  794  CG2 ILE A  64     3869   2366   2625     71    -32      0
ATOM    795  CD1 ILE A  64     -10.327  -3.563 -19.763  1.00 25.80           C  
ANISOU  795  CD1 ILE A  64     4177   2701   2923    157    -72     -5
ATOM    796  H   ILE A  64     -11.209  -2.087 -16.062  1.00 16.45           H  
ATOM    797  HA  ILE A  64      -8.623  -1.004 -16.781  1.00 19.29           H  
ATOM    798  HB  ILE A  64     -11.194  -1.391 -18.431  1.00 21.02           H  
ATOM    799 HG13 ILE A  64      -9.877  -3.457 -17.659  1.00 22.71           H  
ATOM    800 HG12 ILE A  64      -8.565  -2.919 -18.667  1.00 22.71           H  
ATOM    801 HG21 ILE A  64      -9.752  -0.966 -20.456  1.00 23.32           H  
ATOM    802 HG22 ILE A  64     -10.083   0.457 -19.532  1.00 23.32           H  
ATOM    803 HG23 ILE A  64      -8.513  -0.343 -19.385  1.00 23.32           H  
ATOM    804 HD11 ILE A  64     -10.230  -4.647 -19.697  1.00 25.80           H  
ATOM    805 HD12 ILE A  64     -11.394  -3.338 -19.799  1.00 25.80           H  
ATOM    806 HD13 ILE A  64      -9.888  -3.254 -20.710  1.00 25.80           H  
ATOM    807  N   GLU A  65     -11.308   0.898 -16.730  1.00 17.45           N  
ANISOU  807  N   GLU A  65     3030   1663   1935     35    -12      1
ATOM    808  CA  GLU A  65     -11.878   2.290 -16.583  1.00 18.19           C  
ANISOU  808  CA  GLU A  65     3123   1753   2037      7      7      3
ATOM    809  C   GLU A  65     -11.205   3.091 -15.427  1.00 17.90           C  
ANISOU  809  C   GLU A  65     3041   1734   2025     -8     15      5
ATOM    810  O   GLU A  65     -10.953   4.302 -15.530  1.00 18.38           O  
ANISOU  810  O   GLU A  65     3098   1793   2093    -32     29      8
ATOM    811  CB  GLU A  65     -13.418   2.252 -16.333  1.00 21.53           C  
ANISOU  811  CB  GLU A  65     3553   2172   2455     10     10      2
ATOM    812  CG  GLU A  65     -14.218   3.564 -16.333  1.00 23.73           C  
ANISOU  812  CG  GLU A  65     3835   2444   2739    -17     32      3
ATOM    813  CD  GLU A  65     -14.718   4.021 -17.644  1.00 27.33           C  
ANISOU  813  CD  GLU A  65     4329   2879   3178    -35     43      5
ATOM    814  OE1 GLU A  65     -15.872   3.645 -17.990  1.00 28.68           O  
ANISOU  814  OE1 GLU A  65     4537   3034   3327    -23     32      3
ATOM    815  OE2 GLU A  65     -14.084   4.811 -18.326  1.00 28.55           O1-
ANISOU  815  OE2 GLU A  65     4473   3032   3340    -62     63      7
ATOM    816  H   GLU A  65     -11.958   0.133 -16.610  1.00 17.45           H  
ATOM    817  HA  GLU A  65     -11.693   2.824 -17.515  1.00 18.19           H  
ATOM    818  HB3 GLU A  65     -13.605   1.738 -15.389  1.00 21.53           H  
ATOM    819  HB2 GLU A  65     -13.852   1.605 -17.093  1.00 21.53           H  
ATOM    820  HG3 GLU A  65     -13.645   4.366 -15.868  1.00 23.73           H  
ATOM    821  HG2 GLU A  65     -15.076   3.432 -15.671  1.00 23.73           H  
ATOM    822  N   GLU A  66     -10.920   2.349 -14.363  1.00 16.58           N  
ANISOU  822  N   GLU A  66     2842   1586   1872      6      6      4
ATOM    823  CA  GLU A  66     -10.123   2.957 -13.268  1.00 17.19           C  
ANISOU  823  CA  GLU A  66     2879   1679   1972     -5     12      6
ATOM    824  C   GLU A  66      -8.659   3.248 -13.591  1.00 18.32           C  
ANISOU  824  C   GLU A  66     3019   1824   2119    -12     10      8
ATOM    825  O   GLU A  66      -8.229   4.348 -13.279  1.00 17.33           O  
ANISOU  825  O   GLU A  66     2871   1705   2008    -30     19     11
ATOM    826  CB  GLU A  66     -10.171   2.022 -12.076  1.00 17.63           C  
ANISOU  826  CB  GLU A  66     2907   1753   2038     11      2      4
ATOM    827  CG  GLU A  66      -9.511   2.627 -10.744  1.00 17.49           C  
ANISOU  827  CG  GLU A  66     2853   1750   2043      0      9      6
ATOM    828  CD  GLU A  66     -10.559   3.530  -9.957  1.00 21.12           C  
ANISOU  828  CD  GLU A  66     3303   2209   2513    -16     27      9
ATOM    829  OE1 GLU A  66     -11.680   3.807 -10.500  1.00 21.58           O  
ANISOU  829  OE1 GLU A  66     3380   2256   2563    -21     36      8
ATOM    830  OE2 GLU A  66     -10.226   3.933  -8.775  1.00 21.91           O1-
ANISOU  830  OE2 GLU A  66     3375   2320   2630    -21     32     11
ATOM    831  H   GLU A  66     -11.177   1.374 -14.293  1.00 16.58           H  
ATOM    832  HA  GLU A  66     -10.603   3.897 -12.986  1.00 17.19           H  
ATOM    833  HB3 GLU A  66      -9.658   1.090 -12.313  1.00 17.63           H  
ATOM    834  HB2 GLU A  66     -11.192   1.722 -11.863  1.00 17.63           H  
ATOM    835  HG3 GLU A  66      -8.598   3.194 -10.920  1.00 17.49           H  
ATOM    836  HG2 GLU A  66      -9.229   1.806 -10.085  1.00 17.49           H  
ATOM    837  N   ALA A  67      -7.835   2.267 -14.172  1.00 17.68           N  
ANISOU  837  N   ALA A  67     2960   1734   2022      1     -1      7
ATOM    838  CA  ALA A  67      -6.484   2.453 -14.794  1.00 18.89           C  
ANISOU  838  CA  ALA A  67     3117   1886   2176     -8     -2      8
ATOM    839  C   ALA A  67      -6.324   3.785 -15.609  1.00 19.88           C  
ANISOU  839  C   ALA A  67     3251   2003   2301    -37     10     12
ATOM    840  O   ALA A  67      -5.217   4.348 -15.570  1.00 20.70           O  
ANISOU  840  O   ALA A  67     3340   2112   2412    -52     11     14
ATOM    841  CB  ALA A  67      -6.137   1.144 -15.578  1.00 20.06           C  
ANISOU  841  CB  ALA A  67     3293   2023   2304     13    -14      6
ATOM    842  H   ALA A  67      -8.244   1.356 -14.332  1.00 17.68           H  
ATOM    843  HA  ALA A  67      -5.782   2.515 -13.967  1.00 18.89           H  
ATOM    844  HB1 ALA A  67      -6.764   1.020 -16.459  1.00 20.06           H  
ATOM    845  HB2 ALA A  67      -5.100   1.158 -15.915  1.00 20.06           H  
ATOM    846  HB3 ALA A  67      -6.266   0.262 -14.949  1.00 20.06           H  
ATOM    847  N   LYS A  68      -7.348   4.242 -16.346  1.00 20.89           N  
ANISOU  847  N   LYS A  68     3402   2117   2417    -48     20     12
ATOM    848  CA  LYS A  68      -7.311   5.521 -17.071  1.00 23.71           C  
ANISOU  848  CA  LYS A  68     3767   2468   2773    -79     35     15
ATOM    849  C   LYS A  68      -6.986   6.732 -16.121  1.00 26.05           C  
ANISOU  849  C   LYS A  68     4019   2784   3095    -96     44     18
ATOM    850  O   LYS A  68      -6.129   7.521 -16.533  1.00 29.53           O  
ANISOU  850  O   LYS A  68     4449   3229   3540   -118     49     21
ATOM    851  CB  LYS A  68      -8.693   5.754 -17.746  1.00 24.90           C  
ANISOU  851  CB  LYS A  68     3951   2602   2909    -87     46     13
ATOM    852  CG  LYS A  68      -9.147   4.621 -18.719  1.00 25.86           C  
ANISOU  852  CG  LYS A  68     4120   2701   3002    -69     36     11
ATOM    853  CD  LYS A  68     -10.491   5.005 -19.457  1.00 28.80           C  
ANISOU  853  CD  LYS A  68     4528   3057   3360    -77     47     10
ATOM    854  CE  LYS A  68     -10.957   3.822 -20.393  1.00 31.99           C  
ANISOU  854  CE  LYS A  68     4980   3439   3735    -55     35      7
ATOM    855  NZ  LYS A  68     -12.316   4.175 -20.890  1.00 34.58           N1+
ANISOU  855  NZ  LYS A  68     5348   3746   4043    -63     44      6
ATOM    856  H   LYS A  68      -8.218   3.727 -16.374  1.00 20.89           H  
ATOM    857  HA  LYS A  68      -6.541   5.458 -17.841  1.00 23.71           H  
ATOM    858  HB3 LYS A  68      -8.655   6.693 -18.301  1.00 24.90           H  
ATOM    859  HB2 LYS A  68      -9.460   5.891 -16.984  1.00 24.90           H  
ATOM    860  HG3 LYS A  68      -9.301   3.701 -18.164  1.00 25.86           H  
ATOM    861  HG2 LYS A  68      -8.364   4.421 -19.451  1.00 25.86           H  
ATOM    862  HD3 LYS A  68     -10.343   5.915 -20.040  1.00 28.80           H  
ATOM    863  HD2 LYS A  68     -11.252   5.230 -18.707  1.00 28.80           H  
ATOM    864  HE3 LYS A  68     -11.014   2.884 -19.839  1.00 31.99           H  
ATOM    865  HE2 LYS A  68     -10.270   3.680 -21.228  1.00 31.99           H  
ATOM    866  HZ1 LYS A  68     -12.274   5.031 -21.424  1.00 34.58           H  
ATOM    867  HZ2 LYS A  68     -12.675   3.430 -21.469  1.00 34.58           H  
ATOM    868  HZ3 LYS A  68     -12.937   4.310 -20.098  1.00 34.58           H  
ATOM    869  N   VAL A  69      -7.548   6.748 -14.944  1.00 22.54           N  
ANISOU  869  N   VAL A  69     3548   2352   2665    -82     45     17
ATOM    870  CA  VAL A  69      -7.266   7.743 -13.948  1.00 24.69           C  
ANISOU  870  CA  VAL A  69     3779   2643   2961    -91     53     21
ATOM    871  C   VAL A  69      -5.928   7.483 -13.301  1.00 24.86           C  
ANISOU  871  C   VAL A  69     3775   2676   2993    -88     42     22
ATOM    872  O   VAL A  69      -5.177   8.471 -13.252  1.00 25.27           O  
ANISOU  872  O   VAL A  69     3802   2740   3058   -103     46     26
ATOM    873  CB  VAL A  69      -8.321   7.811 -12.878  1.00 24.83           C  
ANISOU  873  CB  VAL A  69     3783   2665   2986    -75     57     19
ATOM    874  CG1 VAL A  69      -7.966   8.911 -11.761  1.00 27.48           C  
ANISOU  874  CG1 VAL A  69     4078   3018   3344    -77     64     22
ATOM    875  CG2 VAL A  69      -9.685   8.249 -13.418  1.00 27.75           C  
ANISOU  875  CG2 VAL A  69     4178   3021   3344    -81     70     17
ATOM    876  H   VAL A  69      -8.190   6.014 -14.679  1.00 22.54           H  
ATOM    877  HA  VAL A  69      -7.230   8.719 -14.440  1.00 24.69           H  
ATOM    878  HB  VAL A  69      -8.438   6.841 -12.392  1.00 24.83           H  
ATOM    879 HG11 VAL A  69      -8.805   9.067 -11.083  1.00 27.48           H  
ATOM    880 HG12 VAL A  69      -7.132   8.611 -11.137  1.00 27.48           H  
ATOM    881 HG13 VAL A  69      -7.723   9.874 -12.210  1.00 27.48           H  
ATOM    882 HG21 VAL A  69     -10.430   8.299 -12.624  1.00 27.75           H  
ATOM    883 HG22 VAL A  69      -9.633   9.231 -13.890  1.00 27.75           H  
ATOM    884 HG23 VAL A  69     -10.060   7.544 -14.160  1.00 27.75           H  
ATOM    885  N   MET A  70      -5.621   6.276 -12.907  1.00 18.92           N  
ANISOU  885  N   MET A  70     3030   1923   2235    -68     28     19
ATOM    886  CA  MET A  70      -4.298   5.931 -12.271  1.00 18.82           C  
ANISOU  886  CA  MET A  70     2997   1922   2231    -62     17     20
ATOM    887  C   MET A  70      -3.176   6.201 -13.318  1.00 21.15           C  
ANISOU  887  C   MET A  70     3302   2212   2521    -81     14     23
ATOM    888  O   MET A  70      -2.106   6.547 -12.827  1.00 21.16           O  
ANISOU  888  O   MET A  70     3282   2224   2533    -88     10     26
ATOM    889  CB  MET A  70      -4.275   4.393 -11.994  1.00 17.64           C  
ANISOU  889  CB  MET A  70     2852   1774   2077    -37      4     16
ATOM    890  CG  MET A  70      -5.438   3.903 -11.061  1.00 18.23           C  
ANISOU  890  CG  MET A  70     2914   1855   2157    -23      5     13
ATOM    891  SD  MET A  70      -5.605   2.083 -11.161  1.00 19.39           S  
ANISOU  891  SD  MET A  70     3072   2004   2293      4     -9      8
ATOM    892  CE  MET A  70      -4.081   1.442 -10.372  1.00 22.04           C  
ANISOU  892  CE  MET A  70     3383   2354   2638      9    -16      8
ATOM    893  H   MET A  70      -6.288   5.524 -13.016  1.00 18.92           H  
ATOM    894  HA  MET A  70      -4.133   6.493 -11.357  1.00 18.82           H  
ATOM    895  HB3 MET A  70      -3.318   4.128 -11.547  1.00 17.64           H  
ATOM    896  HB2 MET A  70      -4.313   3.847 -12.936  1.00 17.64           H  
ATOM    897  HG3 MET A  70      -6.393   4.333 -11.354  1.00 18.23           H  
ATOM    898  HG2 MET A  70      -5.270   4.197 -10.026  1.00 18.23           H  
ATOM    899  HE1 MET A  70      -3.993   0.374 -10.548  1.00 22.04           H  
ATOM    900  HE2 MET A  70      -3.199   1.919 -10.795  1.00 22.04           H  
ATOM    901  HE3 MET A  70      -4.085   1.625  -9.300  1.00 22.04           H  
ATOM    902  N   MET A  71      -3.396   6.243 -14.631  1.00 22.95           N  
ANISOU  902  N   MET A  71     3566   2424   2731    -89     16     22
ATOM    903  CA  MET A  71      -2.407   6.641 -15.593  1.00 26.77           C  
ANISOU  903  CA  MET A  71     4063   2901   3206   -111     14     24
ATOM    904  C   MET A  71      -2.020   8.091 -15.569  1.00 24.03           C  
ANISOU  904  C   MET A  71     3693   2566   2871   -140     22     29
ATOM    905  O   MET A  71      -0.828   8.352 -15.640  1.00 26.26           O  
ANISOU  905  O   MET A  71     3972   2851   3153   -157     16     32
ATOM    906  CB  MET A  71      -2.689   6.191 -17.073  1.00 29.63           C  
ANISOU  906  CB  MET A  71     4474   3240   3542   -113     15     22
ATOM    907  CG  MET A  71      -1.599   6.277 -18.161  1.00 33.87           C  
ANISOU  907  CG  MET A  71     5031   3770   4068    -85      2     19
ATOM    908  SD  MET A  71      -0.116   5.190 -18.276  1.00 51.10           S  
ANISOU  908  SD  MET A  71     7275   5923   6217    -88      3     17
ATOM    909  CE  MET A  71       1.019   6.259 -19.026  1.00 40.90           C  
ANISOU  909  CE  MET A  71     5994   4625   4919   -131      8     21
ATOM    910  H   MET A  71      -4.298   5.966 -14.998  1.00 22.95           H  
ATOM    911  HA  MET A  71      -1.507   6.085 -15.317  1.00 26.77           H  
ATOM    912  HB3 MET A  71      -3.570   6.725 -17.432  1.00 29.63           H  
ATOM    913  HB2 MET A  71      -3.001   5.147 -17.038  1.00 29.63           H  
ATOM    914  HG3 MET A  71      -1.232   7.303 -18.173  1.00 33.87           H  
ATOM    915  HG2 MET A  71      -2.100   6.171 -19.122  1.00 33.87           H  
ATOM    916  HE1 MET A  71       1.983   5.765 -19.141  1.00 40.90           H  
ATOM    917  HE2 MET A  71       0.663   6.562 -20.010  1.00 40.90           H  
ATOM    918  HE3 MET A  71       1.166   7.150 -18.414  1.00 40.90           H  
ATOM    919  N   ASN A  72      -2.969   9.014 -15.325  1.00 23.66           N  
ANISOU  919  N   ASN A  72     3625   2528   2836   -145     35     30
ATOM    920  CA  ASN A  72      -2.718  10.462 -15.176  1.00 26.81           C  
ANISOU  920  CA  ASN A  72     3993   2942   3250   -168     44     35
ATOM    921  C   ASN A  72      -1.910  10.654 -13.855  1.00 24.03           C  
ANISOU  921  C   ASN A  72     3599   2612   2921   -159     38     38
ATOM    922  O   ASN A  72      -0.985  11.499 -13.817  1.00 28.48           O  
ANISOU  922  O   ASN A  72     4133   3190   3497   -175     43     43
ATOM    923  CB  ASN A  72      -3.995  11.258 -15.273  1.00 32.44           C  
ANISOU  923  CB  ASN A  72     4705   3655   3964   -177     63     35
ATOM    924  CG  ASN A  72      -4.597  11.430 -16.617  1.00 40.04           C  
ANISOU  924  CG  ASN A  72     5712   4596   4904   -190     70     32
ATOM    925  OD1 ASN A  72      -4.448  12.447 -17.244  1.00 43.72           O  
ANISOU  925  OD1 ASN A  72     6205   5053   5355   -207     64     32
ATOM    926  ND2 ASN A  72      -5.293  10.366 -17.054  1.00 46.85           N  
ANISOU  926  ND2 ASN A  72     6589   5450   5761   -183     82     29
ATOM    927  H   ASN A  72      -3.922   8.710 -15.183  1.00 23.66           H  
ATOM    928  HA  ASN A  72      -2.083  10.733 -16.023  1.00 26.81           H  
ATOM    929  HB3 ASN A  72      -3.793  12.265 -14.904  1.00 32.44           H  
ATOM    930  HB2 ASN A  72      -4.743  10.854 -14.588  1.00 32.44           H  
ATOM    931 HD22 ASN A  72      -5.732  10.395 -17.962  1.00 46.85           H  
ATOM    932 HD21 ASN A  72      -5.387   9.529 -16.493  1.00 46.85           H  
ATOM    933  N   LEU A  73      -2.232   9.897 -12.764  1.00 21.03           N  
ANISOU  933  N   LEU A  73     3214   2233   2545   -133     30     36
ATOM    934  CA  LEU A  73      -1.544  10.010 -11.488  1.00 18.63           C  
ANISOU  934  CA  LEU A  73     2875   1944   2258   -125     24     39
ATOM    935  C   LEU A  73      -0.042   9.603 -11.629  1.00 20.84           C  
ANISOU  935  C   LEU A  73     3156   2226   2535   -136     10     41
ATOM    936  O   LEU A  73       0.220   8.420 -11.818  1.00 22.22           O  
ANISOU  936  O   LEU A  73     3359   2388   2694   -136      3     39
ATOM    937  CB  LEU A  73      -2.314   9.026 -10.530  1.00 18.95           C  
ANISOU  937  CB  LEU A  73     2915   1984   2301    -99     19     36
ATOM    938  CG  LEU A  73      -3.777   9.563 -10.217  1.00 20.18           C  
ANISOU  938  CG  LEU A  73     3070   2137   2459    -87     30     33
ATOM    939  CD1 LEU A  73      -4.555   8.418  -9.549  1.00 19.68           C  
ANISOU  939  CD1 LEU A  73     3010   2073   2394    -65     23     29
ATOM    940  CD2 LEU A  73      -3.859  10.902  -9.422  1.00 21.19           C  
ANISOU  940  CD2 LEU A  73     3170   2276   2603    -92     43     37
ATOM    941  H   LEU A  73      -2.970   9.209 -12.825  1.00 21.03           H  
ATOM    942  HA  LEU A  73      -1.616  11.035 -11.124  1.00 18.63           H  
ATOM    943  HB3 LEU A  73      -1.770   8.924  -9.590  1.00 18.95           H  
ATOM    944  HB2 LEU A  73      -2.356   8.028 -10.951  1.00 18.95           H  
ATOM    945  HG  LEU A  73      -4.281   9.748 -11.164  1.00 20.18           H  
ATOM    946 HD11 LEU A  73      -5.316   8.011 -10.208  1.00 19.68           H  
ATOM    947 HD12 LEU A  73      -3.910   7.589  -9.255  1.00 19.68           H  
ATOM    948 HD13 LEU A  73      -5.057   8.742  -8.640  1.00 19.68           H  
ATOM    949 HD21 LEU A  73      -4.420  10.809  -8.493  1.00 21.19           H  
ATOM    950 HD22 LEU A  73      -2.861  11.241  -9.156  1.00 21.19           H  
ATOM    951 HD23 LEU A  73      -4.328  11.685 -10.018  1.00 21.19           H  
ATOM    952  N   SER A  74       0.847  10.626 -11.574  1.00 17.14           N  
ANISOU  952  N   SER A  74     2658   1774   2080   -146      7     47
ATOM    953  CA  SER A  74       2.217  10.424 -11.992  1.00 18.55           C  
ANISOU  953  CA  SER A  74     2838   1955   2255   -159     -7     49
ATOM    954  C   SER A  74       3.128  11.055 -10.960  1.00 17.09           C  
ANISOU  954  C   SER A  74     2618   1787   2088   -154    -14     54
ATOM    955  O   SER A  74       3.679  12.128 -11.272  1.00 19.69           O  
ANISOU  955  O   SER A  74     2919   2131   2430   -162     -8     59
ATOM    956  CB  SER A  74       2.451  10.787 -13.527  1.00 20.70           C  
ANISOU  956  CB  SER A  74     3119   2226   2518   -191     -5     52
ATOM    957  OG  SER A  74       1.837  12.091 -13.813  1.00 25.25           O  
ANISOU  957  OG  SER A  74     3700   2804   3089   -207    -20     54
ATOM    958  H   SER A  74       0.550  11.575 -11.386  1.00 17.14           H  
ATOM    959  HA  SER A  74       2.475   9.365 -11.919  1.00 18.55           H  
ATOM    960  HB3 SER A  74       1.989  10.035 -14.168  1.00 20.70           H  
ATOM    961  HB2 SER A  74       3.513  10.816 -13.773  1.00 20.70           H  
ATOM    962  HG  SER A  74       0.881  11.976 -13.824  1.00 25.25           H  
ATOM    963  N   HIS A  75       3.282  10.462  -9.790  1.00 15.42           N  
ANISOU  963  N   HIS A  75     2410   1574   1876   -142    -26     54
ATOM    964  CA  HIS A  75       4.201  10.919  -8.736  1.00 14.70           C  
ANISOU  964  CA  HIS A  75     2292   1497   1798   -137    -35     58
ATOM    965  C   HIS A  75       5.332   9.905  -8.565  1.00 13.82           C  
ANISOU  965  C   HIS A  75     2196   1377   1676   -135    -49     57
ATOM    966  O   HIS A  75       5.076   8.705  -8.701  1.00 14.94           O  
ANISOU  966  O   HIS A  75     2362   1507   1808   -124    -48     52
ATOM    967  CB  HIS A  75       3.503  11.104  -7.368  1.00 14.20           C  
ANISOU  967  CB  HIS A  75     2210   1439   1748   -114    -26     58
ATOM    968  CG  HIS A  75       4.336  12.113  -6.542  1.00 14.95           C  
ANISOU  968  CG  HIS A  75     2279   1547   1856   -108    -33     64
ATOM    969  ND1 HIS A  75       5.343  11.649  -5.631  1.00 16.03           N  
ANISOU  969  ND1 HIS A  75     2419   1681   1991    -99    -45     64
ATOM    970  CD2 HIS A  75       4.408  13.467  -6.594  1.00 15.64           C  
ANISOU  970  CD2 HIS A  75     2337   1649   1956   -109    -31     70
ATOM    971  CE1 HIS A  75       5.851  12.722  -5.088  1.00 16.53           C  
ANISOU  971  CE1 HIS A  75     2460   1757   2066    -95    -50     70
ATOM    972  NE2 HIS A  75       5.402  13.809  -5.724  1.00 17.70           N  
ANISOU  972  NE2 HIS A  75     2586   1916   2223    -99    -42     74
ATOM    973  H   HIS A  75       2.801   9.593  -9.606  1.00 15.42           H  
ATOM    974  HA  HIS A  75       4.642  11.873  -9.034  1.00 14.70           H  
ATOM    975  HB3 HIS A  75       3.406  10.172  -6.814  1.00 14.20           H  
ATOM    976  HB2 HIS A  75       2.504  11.514  -7.502  1.00 14.20           H  
ATOM    977  HD2 HIS A  75       3.878  14.193  -7.193  1.00 15.64           H  
ATOM    978  HE1 HIS A  75       6.643  12.723  -4.354  1.00 16.53           H  
ATOM    979  HE2 HIS A  75       5.730  14.749  -5.552  1.00 17.70           H  
ATOM    980  N   GLU A  76       6.494  10.375  -8.100  1.00 14.81           N  
ANISOU  980  N   GLU A  76     2308   1513   1807   -144    -61     63
ATOM    981  CA  GLU A  76       7.685   9.688  -7.688  1.00 16.04           C  
ANISOU  981  CA  GLU A  76     2481   1662   1953   -146    -74     62
ATOM    982  C   GLU A  76       7.446   8.551  -6.666  1.00 14.98           C  
ANISOU  982  C   GLU A  76     2352   1520   1818   -121    -72     57
ATOM    983  O   GLU A  76       8.231   7.607  -6.529  1.00 15.84           O  
ANISOU  983  O   GLU A  76     2482   1620   1917   -119    -78     54
ATOM    984  CB  GLU A  76       8.665  10.730  -7.069  1.00  0.00           C  
ATOM    985  CG  GLU A  76       8.964  11.949  -7.969  1.00  0.00           C  
ATOM    986  CD  GLU A  76       8.578  13.320  -7.371  1.00  0.00           C  
ATOM    987  OE1 GLU A  76       9.272  13.767  -6.399  1.00  0.00           O  
ATOM    988  OE2 GLU A  76       7.646  13.886  -7.974  1.00  0.00           O1-
ATOM    989  H   GLU A  76       6.555  11.377  -7.971  1.00 14.81           H  
ATOM    990  HA  GLU A  76       8.140   9.251  -8.578  1.00 16.04           H  
ATOM    991  HB3 GLU A  76       9.608  10.233  -6.837  1.00  0.00           H  
ATOM    992  HB2 GLU A  76       8.278  11.063  -6.104  1.00  0.00           H  
ATOM    993  HG3 GLU A  76       8.522  11.823  -8.959  1.00  0.00           H  
ATOM    994  HG2 GLU A  76      10.038  11.978  -8.160  1.00  0.00           H  
ATOM    995  N   LYS A  77       6.526   8.761  -5.757  1.00 13.27           N  
ANISOU  995  N   LYS A  77     2118   1310   1614   -104    -64     57
ATOM    996  CA  LYS A  77       6.162   7.935  -4.613  1.00 12.64           C  
ANISOU  996  CA  LYS A  77     2042   1227   1534    -85    -62     52
ATOM    997  C   LYS A  77       5.085   6.914  -4.810  1.00 12.05           C  
ANISOU  997  C   LYS A  77     1976   1146   1455    -72    -50     45
ATOM    998  O   LYS A  77       4.658   6.219  -3.925  1.00 11.91           O  
ANISOU  998  O   LYS A  77     1960   1128   1438    -58    -47     41
ATOM    999  CB  LYS A  77       5.837   8.845  -3.347  1.00 12.99           C  
ANISOU  999  CB  LYS A  77     2065   1280   1591    -75    -63     56
ATOM   1000  CG  LYS A  77       6.984   9.772  -2.949  1.00 14.36           C  
ANISOU 1000  CG  LYS A  77     2226   1461   1769    -84    -76     63
ATOM   1001  CD  LYS A  77       8.099   9.053  -2.114  1.00 14.15           C  
ANISOU 1001  CD  LYS A  77     2218   1427   1730    -91    -88     63
ATOM   1002  CE  LYS A  77       9.514   9.376  -2.499  1.00 17.23           C  
ANISOU 1002  CE  LYS A  77     2600   1825   2123   -103   -104     70
ATOM   1003  NZ  LYS A  77       9.950  10.642  -1.917  1.00 19.45           N1+
ANISOU 1003  NZ  LYS A  77     2864   2113   2414    -91   -108     75
ATOM   1004  H   LYS A  77       5.990   9.616  -5.836  1.00 13.27           H  
ATOM   1005  HA  LYS A  77       7.040   7.348  -4.338  1.00 12.64           H  
ATOM   1006  HB3 LYS A  77       5.561   8.243  -2.481  1.00 12.99           H  
ATOM   1007  HB2 LYS A  77       4.974   9.467  -3.588  1.00 12.99           H  
ATOM   1008  HG3 LYS A  77       6.575  10.580  -2.345  1.00 14.36           H  
ATOM   1009  HG2 LYS A  77       7.411  10.261  -3.824  1.00 14.36           H  
ATOM   1010  HD3 LYS A  77       7.968   7.972  -2.184  1.00 14.15           H  
ATOM   1011  HD2 LYS A  77       7.932   9.287  -1.071  1.00 14.15           H  
ATOM   1012  HE3 LYS A  77       9.626   9.398  -3.583  1.00 17.23           H  
ATOM   1013  HE2 LYS A  77      10.182   8.603  -2.126  1.00 17.23           H  
ATOM   1014  HZ1 LYS A  77       9.309  11.385  -2.162  1.00 19.45           H  
ATOM   1015  HZ2 LYS A  77       9.966  10.548  -0.907  1.00 19.45           H  
ATOM   1016  HZ3 LYS A  77      10.878  10.869  -2.239  1.00 19.45           H  
ATOM   1017  N   LEU A  78       4.440   6.995  -5.964  1.00 13.16           N  
ANISOU 1017  N   LEU A  78     2130   1281   1589    -79    -46     44
ATOM   1018  CA  LEU A  78       3.571   5.959  -6.558  1.00 13.64           C  
ANISOU 1018  CA  LEU A  78     2204   1336   1644    -68    -38     38
ATOM   1019  C   LEU A  78       4.377   5.045  -7.436  1.00 13.43           C  
ANISOU 1019  C   LEU A  78     2206   1296   1600    -69    -42     35
ATOM   1020  O   LEU A  78       5.357   5.485  -8.016  1.00 15.29           O  
ANISOU 1020  O   LEU A  78     2454   1528   1829    -87    -45     37
ATOM   1021  CB  LEU A  78       2.374   6.489  -7.289  1.00 16.77           C  
ANISOU 1021  CB  LEU A  78     2593   1733   2045    -74    -28     40
ATOM   1022  CG  LEU A  78       1.485   7.567  -6.620  1.00 16.90           C  
ANISOU 1022  CG  LEU A  78     2616   1746   2059    -62    -19     35
ATOM   1023  CD1 LEU A  78       0.184   7.740  -7.387  1.00 14.77           C  
ANISOU 1023  CD1 LEU A  78     2334   1481   1797    -47    -16     33
ATOM   1024  CD2 LEU A  78       1.297   7.299  -5.078  1.00 18.16           C  
ANISOU 1024  CD2 LEU A  78     2773   1906   2223    -72     -8     38
ATOM   1025  H   LEU A  78       4.757   7.689  -6.627  1.00 13.16           H  
ATOM   1026  HA  LEU A  78       3.214   5.311  -5.759  1.00 13.64           H  
ATOM   1027  HB3 LEU A  78       1.747   5.636  -7.536  1.00 16.77           H  
ATOM   1028  HB2 LEU A  78       2.694   6.891  -8.252  1.00 16.77           H  
ATOM   1029  HG  LEU A  78       2.026   8.506  -6.701  1.00 16.90           H  
ATOM   1030 HD11 LEU A  78       0.152   7.139  -8.296  1.00 14.77           H  
ATOM   1031 HD12 LEU A  78      -0.687   7.461  -6.796  1.00 14.77           H  
ATOM   1032 HD13 LEU A  78       0.052   8.776  -7.694  1.00 14.77           H  
ATOM   1033 HD21 LEU A  78       1.781   6.407  -4.693  1.00 18.16           H  
ATOM   1034 HD22 LEU A  78       1.677   8.150  -4.518  1.00 18.16           H  
ATOM   1035 HD23 LEU A  78       0.247   7.203  -4.809  1.00 18.16           H  
ATOM   1036  N   VAL A  79       3.984   3.762  -7.591  1.00 12.11           N  
ANISOU 1036  N   VAL A  79     2051   1126   1425    -53    -41     29
ATOM   1037  CA  VAL A  79       4.444   2.804  -8.552  1.00 14.20           C  
ANISOU 1037  CA  VAL A  79     2346   1377   1672    -49    -44     25
ATOM   1038  C   VAL A  79       3.698   3.066  -9.869  1.00 14.57           C  
ANISOU 1038  C   VAL A  79     2410   1415   1711    -56    -39     26
ATOM   1039  O   VAL A  79       2.789   2.238 -10.143  1.00 16.84           O  
ANISOU 1039  O   VAL A  79     2693   1704   2002    -51    -33     25
ATOM   1040  CB  VAL A  79       4.269   1.348  -7.977  1.00 15.09           C  
ANISOU 1040  CB  VAL A  79     2462   1491   1779    -25    -43     19
ATOM   1041  CG1 VAL A  79       4.820   0.204  -8.905  1.00 18.00           C  
ANISOU 1041  CG1 VAL A  79     2863   1848   2130    -15    -44     15
ATOM   1042  CG2 VAL A  79       5.007   1.232  -6.607  1.00 16.72           C  
ANISOU 1042  CG2 VAL A  79     2654   1706   1991    -21    -45     18
ATOM   1043  H   VAL A  79       3.204   3.443  -7.032  1.00 12.11           H  
ATOM   1044  HA  VAL A  79       5.507   2.968  -8.741  1.00 14.20           H  
ATOM   1045  HB  VAL A  79       3.212   1.159  -7.790  1.00 15.09           H  
ATOM   1046 HG11 VAL A  79       4.198   0.074  -9.787  1.00 18.00           H  
ATOM   1047 HG12 VAL A  79       5.835   0.419  -9.239  1.00 18.00           H  
ATOM   1048 HG13 VAL A  79       4.844  -0.754  -8.386  1.00 18.00           H  
ATOM   1049 HG21 VAL A  79       4.892   0.249  -6.165  1.00 16.72           H  
ATOM   1050 HG22 VAL A  79       6.077   1.364  -6.764  1.00 16.72           H  
ATOM   1051 HG23 VAL A  79       4.713   1.974  -5.879  1.00 16.72           H  
ATOM   1052  N   GLN A  80       3.890   4.169 -10.574  1.00 17.24           N  
ANISOU 1052  N   GLN A  80     2772   1743   2037    -71    -42     28
ATOM   1053  CA  GLN A  80       3.202   4.635 -11.768  1.00 18.86           C  
ANISOU 1053  CA  GLN A  80     2999   1936   2231    -84    -37     28
ATOM   1054  C   GLN A  80       3.261   3.811 -12.966  1.00 16.32           C  
ANISOU 1054  C   GLN A  80     2708   1601   1893    -64    -35     23
ATOM   1055  O   GLN A  80       4.232   3.077 -13.067  1.00 19.22           O  
ANISOU 1055  O   GLN A  80     3093   1961   2249    -50    -40     20
ATOM   1056  CB  GLN A  80       3.632   6.105 -11.955  1.00 22.96           C  
ANISOU 1056  CB  GLN A  80     3536   2447   2739   -110    -42     32
ATOM   1057  CG  GLN A  80       5.183   6.340 -12.216  1.00 28.27           C  
ANISOU 1057  CG  GLN A  80     4230   3110   3402   -128    -35     32
ATOM   1058  CD  GLN A  80       5.478   7.810 -12.450  1.00 35.18           C  
ANISOU 1058  CD  GLN A  80     5120   3979   4266   -161    -39     36
ATOM   1059  OE1 GLN A  80       4.707   8.419 -13.172  1.00 42.10           O  
ANISOU 1059  OE1 GLN A  80     6019   4846   5131   -180    -33     36
ATOM   1060  NE2 GLN A  80       6.504   8.446 -11.937  1.00 35.87           N  
ANISOU 1060  NE2 GLN A  80     5199   4073   4357   -171    -49     39
ATOM   1061  H   GLN A  80       4.616   4.792 -10.249  1.00 17.24           H  
ATOM   1062  HA  GLN A  80       2.149   4.665 -11.479  1.00 18.86           H  
ATOM   1063  HB3 GLN A  80       3.320   6.685 -11.084  1.00 22.96           H  
ATOM   1064  HB2 GLN A  80       3.061   6.515 -12.790  1.00 22.96           H  
ATOM   1065  HG3 GLN A  80       5.522   5.770 -13.082  1.00 28.27           H  
ATOM   1066  HG2 GLN A  80       5.761   6.001 -11.358  1.00 28.27           H  
ATOM   1067 HE22 GLN A  80       6.644   9.425 -12.138  1.00 35.87           H  
ATOM   1068 HE21 GLN A  80       7.155   7.960 -11.336  1.00 35.87           H  
ATOM   1069  N   LEU A  81       2.236   3.916 -13.807  1.00 19.52           N  
ANISOU 1069  N   LEU A  81     3118   2004   2297    -61    -29     22
ATOM   1070  CA  LEU A  81       1.988   2.985 -14.898  1.00 19.51           C  
ANISOU 1070  CA  LEU A  81     3148   1988   2277    -43    -28     18
ATOM   1071  C   LEU A  81       2.792   3.325 -16.136  1.00 21.73           C  
ANISOU 1071  C   LEU A  81     3466   2250   2540    -64    -25     19
ATOM   1072  O   LEU A  81       3.213   4.496 -16.275  1.00 27.34           O  
ANISOU 1072  O   LEU A  81     4173   2961   3254    -88    -19     22
ATOM   1073  CB  LEU A  81       0.489   3.008 -15.231  1.00 22.98           C  
ANISOU 1073  CB  LEU A  81     3577   2432   2722    -34    -22     16
ATOM   1074  CG  LEU A  81      -0.359   1.957 -14.510  1.00 26.55           C  
ANISOU 1074  CG  LEU A  81     4065   2868   3154    -19    -22     13
ATOM   1075  CD1 LEU A  81      -0.588   2.425 -13.027  1.00 27.48           C  
ANISOU 1075  CD1 LEU A  81     4190   2986   3263     12    -31      9
ATOM   1076  CD2 LEU A  81      -1.844   1.775 -15.237  1.00 32.75           C  
ANISOU 1076  CD2 LEU A  81     4842   3657   3946    -17    -16     12
ATOM   1077  H   LEU A  81       1.510   4.595 -13.630  1.00 19.52           H  
ATOM   1078  HA  LEU A  81       2.272   1.980 -14.592  1.00 19.51           H  
ATOM   1079  HB3 LEU A  81       0.364   2.784 -16.292  1.00 22.98           H  
ATOM   1080  HB2 LEU A  81       0.066   4.008 -15.116  1.00 22.98           H  
ATOM   1081  HG  LEU A  81       0.148   0.992 -14.521  1.00 26.55           H  
ATOM   1082 HD11 LEU A  81      -0.040   1.782 -12.337  1.00 27.48           H  
ATOM   1083 HD12 LEU A  81      -0.255   3.446 -12.846  1.00 27.48           H  
ATOM   1084 HD13 LEU A  81      -1.633   2.385 -12.724  1.00 27.48           H  
ATOM   1085 HD21 LEU A  81      -1.954   0.772 -15.647  1.00 32.75           H  
ATOM   1086 HD22 LEU A  81      -2.682   1.941 -14.560  1.00 32.75           H  
ATOM   1087 HD23 LEU A  81      -1.967   2.471 -16.068  1.00 32.75           H  
ATOM   1088  N   TYR A  82       2.996   2.280 -16.995  1.00 19.29           N  
ANISOU 1088  N   TYR A  82     3192   1925   2211    -56    -30     18
ATOM   1089  CA  TYR A  82       3.359   2.402 -18.402  1.00 21.15           C  
ANISOU 1089  CA  TYR A  82     3472   2139   2424    -76    -28     19
ATOM   1090  C   TYR A  82       2.104   2.408 -19.236  1.00 20.45           C  
ANISOU 1090  C   TYR A  82     3416   2036   2320    -66    -23     17
ATOM   1091  O   TYR A  82       2.036   3.266 -20.175  1.00 26.86           O  
ANISOU 1091  O   TYR A  82     4253   2833   3119    -92    -17     18
ATOM   1092  CB  TYR A  82       4.434   1.314 -18.774  1.00 20.42           C  
ANISOU 1092  CB  TYR A  82     3409   2034   2316    -69    -34     18
ATOM   1093  CG  TYR A  82       5.846   1.569 -18.338  1.00 21.95           C  
ANISOU 1093  CG  TYR A  82     3582   2239   2520    -84    -39     21
ATOM   1094  CD1 TYR A  82       6.309   1.240 -17.080  1.00 24.35           C  
ANISOU 1094  CD1 TYR A  82     3863   2553   2836   -117    -39     25
ATOM   1095  CD2 TYR A  82       6.642   2.261 -19.259  1.00 21.82           C  
ANISOU 1095  CD2 TYR A  82     3569   2221   2499    -64    -44     19
ATOM   1096  CE1 TYR A  82       7.614   1.584 -16.690  1.00 28.23           C  
ANISOU 1096  CE1 TYR A  82     4339   3053   3335   -130    -47     28
ATOM   1097  CE2 TYR A  82       7.954   2.463 -18.919  1.00 24.04           C  
ANISOU 1097  CE2 TYR A  82     3838   2509   2787    -77    -49     21
ATOM   1098  CZ  TYR A  82       8.441   2.193 -17.622  1.00 26.45           C  
ANISOU 1098  CZ  TYR A  82     4122   2824   3104   -111    -52     26
ATOM   1099  OH  TYR A  82       9.744   2.492 -17.302  1.00 30.71           O  
ANISOU 1099  OH  TYR A  82     4650   3370   3649   -123    -59     28
ATOM   1100  H   TYR A  82       2.676   1.362 -16.713  1.00 19.29           H  
ATOM   1101  HA  TYR A  82       3.834   3.374 -18.548  1.00 21.15           H  
ATOM   1102  HB3 TYR A  82       4.448   1.202 -19.855  1.00 20.42           H  
ATOM   1103  HB2 TYR A  82       4.114   0.343 -18.398  1.00 20.42           H  
ATOM   1104  HD1 TYR A  82       5.641   0.755 -16.391  1.00 24.35           H  
ATOM   1105  HD2 TYR A  82       6.275   2.544 -20.235  1.00 21.82           H  
ATOM   1106  HE1 TYR A  82       7.969   1.359 -15.698  1.00 28.23           H  
ATOM   1107  HE2 TYR A  82       8.612   2.933 -19.635  1.00 24.04           H  
ATOM   1108  HH  TYR A  82       9.972   2.263 -16.398  1.00 30.71           H  
ATOM   1109  N   GLY A  83       1.206   1.494 -18.913  1.00 19.44           N  
ANISOU 1109  N   GLY A  83     3286   1910   2192    -33    -25     13
ATOM   1110  CA  GLY A  83      -0.111   1.366 -19.512  1.00 18.40           C  
ANISOU 1110  CA  GLY A  83     3185   1763   2043    -21    -23     11
ATOM   1111  C   GLY A  83      -0.651  -0.058 -19.346  1.00 17.05           C  
ANISOU 1111  C   GLY A  83     3014   1597   1869     20    -30      8
ATOM   1112  O   GLY A  83      -0.239  -0.782 -18.378  1.00 18.41           O  
ANISOU 1112  O   GLY A  83     3158   1785   2054     37    -35      6
ATOM   1113  H   GLY A  83       1.407   0.853 -18.158  1.00 19.44           H  
ATOM   1114  HA3 GLY A  83      -0.045   1.601 -20.575  1.00 18.40           H  
ATOM   1115  HA2 GLY A  83      -0.790   2.077 -19.040  1.00 18.40           H  
ATOM   1116  N   VAL A  84      -1.714  -0.336 -20.143  1.00 16.87           N  
ANISOU 1116  N   VAL A  84     3022   1560   1829     36    -31      6
ATOM   1117  CA  VAL A  84      -2.369  -1.637 -20.203  1.00 16.28           C  
ANISOU 1117  CA  VAL A  84     2948   1489   1748     76    -40      3
ATOM   1118  C   VAL A  84      -2.164  -2.427 -21.616  1.00 16.72           C  
ANISOU 1118  C   VAL A  84     3062   1518   1773     95    -43      2
ATOM   1119  O   VAL A  84      -1.685  -1.826 -22.567  1.00 21.10           O  
ANISOU 1119  O   VAL A  84     3657   2050   2311     73    -37      4
ATOM   1120  CB  VAL A  84      -3.933  -1.368 -20.187  1.00 18.80           C  
ANISOU 1120  CB  VAL A  84     3244   1821   2079     78    -40      2
ATOM   1121  CG1 VAL A  84      -4.515  -0.699 -18.948  1.00 24.17           C  
ANISOU 1121  CG1 VAL A  84     3924   2508   2752    116    -51     -1
ATOM   1122  CG2 VAL A  84      -4.596  -0.758 -21.474  1.00 19.36           C  
ANISOU 1122  CG2 VAL A  84     3260   1917   2178     65    -38      2
ATOM   1123  H   VAL A  84      -2.048   0.365 -20.792  1.00 16.87           H  
ATOM   1124  HA  VAL A  84      -2.072  -2.280 -19.375  1.00 16.28           H  
ATOM   1125  HB  VAL A  84      -4.373  -2.363 -20.113  1.00 18.80           H  
ATOM   1126 HG11 VAL A  84      -4.183   0.337 -18.866  1.00 24.17           H  
ATOM   1127 HG12 VAL A  84      -5.606  -0.701 -18.958  1.00 24.17           H  
ATOM   1128 HG13 VAL A  84      -4.195  -1.221 -18.049  1.00 24.17           H  
ATOM   1129 HG21 VAL A  84      -4.091   0.159 -21.770  1.00 19.36           H  
ATOM   1130 HG22 VAL A  84      -4.562  -1.431 -22.330  1.00 19.36           H  
ATOM   1131 HG23 VAL A  84      -5.647  -0.519 -21.311  1.00 19.36           H  
ATOM   1132  N   CYS A  85      -2.694  -3.675 -21.704  1.00 16.47           N  
ANISOU 1132  N   CYS A  85     3034   1491   1734    134    -52     -1
ATOM   1133  CA  CYS A  85      -2.845  -4.410 -22.950  1.00 17.97           C  
ANISOU 1133  CA  CYS A  85     3277   1657   1894    162    -56     -1
ATOM   1134  C   CYS A  85      -4.078  -5.299 -22.772  1.00 19.90           C  
ANISOU 1134  C   CYS A  85     3511   1914   2138    193    -66     -3
ATOM   1135  O   CYS A  85      -4.006  -6.246 -22.050  1.00 21.93           O  
ANISOU 1135  O   CYS A  85     3734   2195   2405    223    -74     -6
ATOM   1136  CB  CYS A  85      -1.648  -5.265 -23.460  1.00 18.27           C  
ANISOU 1136  CB  CYS A  85     3330   1691   1920    187    -58     -3
ATOM   1137  SG  CYS A  85      -0.046  -4.524 -23.226  1.00 19.63           S  
ANISOU 1137  SG  CYS A  85     3505   1857   2097    155    -50     -1
ATOM   1138  H   CYS A  85      -3.102  -4.103 -20.884  1.00 16.47           H  
ATOM   1139  HA  CYS A  85      -3.073  -3.686 -23.735  1.00 17.97           H  
ATOM   1140  HB3 CYS A  85      -1.780  -5.500 -24.516  1.00 18.27           H  
ATOM   1141  HB2 CYS A  85      -1.601  -6.222 -22.940  1.00 18.27           H  
ATOM   1142  HG  CYS A  85      -0.217  -3.525 -24.102  1.00 19.63           H  
ATOM   1143  N   THR A  86      -5.243  -4.837 -23.309  1.00 23.35           N  
ANISOU 1143  N   THR A  86     3980   2332   2558    188    -66     -2
ATOM   1144  CA  THR A  86      -6.546  -5.353 -23.232  1.00 27.17           C  
ANISOU 1144  CA  THR A  86     4455   2826   3042    211    -76     -4
ATOM   1145  C   THR A  86      -7.063  -6.117 -24.420  1.00 30.72           C  
ANISOU 1145  C   THR A  86     4960   3252   3459    243    -85     -4
ATOM   1146  O   THR A  86      -8.001  -6.897 -24.284  1.00 31.68           O  
ANISOU 1146  O   THR A  86     5081   3378   3576    258    -94     -4
ATOM   1147  CB  THR A  86      -7.496  -4.184 -22.796  1.00 28.53           C  
ANISOU 1147  CB  THR A  86     4610   3002   3228    178    -69     -3
ATOM   1148  OG1 THR A  86      -7.659  -3.152 -23.751  1.00 33.22           O  
ANISOU 1148  OG1 THR A  86     5252   3567   3804    152    -59     -1
ATOM   1149  CG2 THR A  86      -7.004  -3.535 -21.502  1.00 27.93           C  
ANISOU 1149  CG2 THR A  86     4482   2948   3182    148    -60     -2
ATOM   1150  H   THR A  86      -5.197  -3.969 -23.825  1.00 23.35           H  
ATOM   1151  HA  THR A  86      -6.551  -6.073 -22.416  1.00 27.17           H  
ATOM   1152  HB  THR A  86      -8.488  -4.596 -22.608  1.00 28.53           H  
ATOM   1153  HG1 THR A  86      -8.168  -2.442 -23.353  1.00 33.22           H  
ATOM   1154 HG21 THR A  86      -7.668  -2.732 -21.184  1.00 27.93           H  
ATOM   1155 HG22 THR A  86      -6.965  -4.261 -20.689  1.00 27.93           H  
ATOM   1156 HG23 THR A  86      -6.014  -3.101 -21.603  1.00 27.93           H  
ATOM   1157  N   LYS A  87      -6.281  -6.126 -25.507  1.00 33.42           N  
ANISOU 1157  N   LYS A  87     5352   3568   3777    253    -82     -3
ATOM   1158  CA  LYS A  87      -6.479  -6.977 -26.723  1.00 36.05           C  
ANISOU 1158  CA  LYS A  87     5745   3874   4077    280    -89     -2
ATOM   1159  C   LYS A  87      -6.016  -8.413 -26.563  1.00 44.32           C  
ANISOU 1159  C   LYS A  87     6791   4932   5116    336   -103     -4
ATOM   1160  O   LYS A  87      -5.288  -8.830 -27.479  1.00 52.92           O  
ANISOU 1160  O   LYS A  87     7934   5998   6176    369   -108     -3
ATOM   1161  CB  LYS A  87      -5.936  -6.316 -28.007  1.00  0.00           C  
ATOM   1162  CG  LYS A  87      -6.404  -4.875 -28.286  1.00  0.00           C  
ATOM   1163  CD  LYS A  87      -5.942  -4.361 -29.586  1.00  0.00           C  
ATOM   1164  CE  LYS A  87      -6.603  -3.030 -30.062  1.00  0.00           C  
ATOM   1165  NZ  LYS A  87      -7.959  -3.370 -30.534  1.00  0.00           N1+
ATOM   1166  H   LYS A  87      -5.460  -5.540 -25.516  1.00 33.42           H  
ATOM   1167  HA  LYS A  87      -7.558  -7.054 -26.872  1.00 36.05           H  
ATOM   1168  HB3 LYS A  87      -6.205  -6.933 -28.867  1.00  0.00           H  
ATOM   1169  HB2 LYS A  87      -4.846  -6.303 -27.969  1.00  0.00           H  
ATOM   1170  HG3 LYS A  87      -6.052  -4.212 -27.495  1.00  0.00           H  
ATOM   1171  HG2 LYS A  87      -7.492  -4.853 -28.230  1.00  0.00           H  
ATOM   1172  HD3 LYS A  87      -6.043  -5.129 -30.356  1.00  0.00           H  
ATOM   1173  HD2 LYS A  87      -4.868  -4.185 -29.512  1.00  0.00           H  
ATOM   1174  HE3 LYS A  87      -6.042  -2.598 -30.891  1.00  0.00           H  
ATOM   1175  HE2 LYS A  87      -6.641  -2.290 -29.262  1.00  0.00           H  
ATOM   1176  HZ1 LYS A  87      -7.897  -4.040 -31.287  1.00  0.00           H  
ATOM   1177  HZ2 LYS A  87      -8.490  -3.767 -29.772  1.00  0.00           H  
ATOM   1178  HZ3 LYS A  87      -8.419  -2.534 -30.864  1.00  0.00           H  
ATOM   1179  N   GLN A  88      -6.268  -9.012 -25.386  1.00 42.24           N  
ANISOU 1179  N   GLN A  88     6467   4704   4879    347   -106     -6
ATOM   1180  CA  GLN A  88      -5.753 -10.376 -25.030  1.00 42.80           C  
ANISOU 1180  CA  GLN A  88     6521   4795   4948    398   -118     -8
ATOM   1181  C   GLN A  88      -6.587 -10.760 -23.766  1.00 39.98           C  
ANISOU 1181  C   GLN A  88     6089   4479   4621    395   -124    -10
ATOM   1182  O   GLN A  88      -7.541 -10.023 -23.379  1.00 44.06           O  
ANISOU 1182  O   GLN A  88     6576   5006   5159    357   -118    -10
ATOM   1183  CB  GLN A  88      -4.137 -10.294 -24.765  1.00  0.00           C  
ATOM   1184  CG  GLN A  88      -3.843  -9.105 -23.812  1.00  0.00           C  
ATOM   1185  CD  GLN A  88      -2.380  -9.163 -23.429  1.00  0.00           C  
ATOM   1186  OE1 GLN A  88      -1.494  -8.795 -24.195  1.00  0.00           O  
ATOM   1187  NE2 GLN A  88      -2.139  -9.726 -22.291  1.00  0.00           N  
ATOM   1188  H   GLN A  88      -6.848  -8.556 -24.692  1.00 42.24           H  
ATOM   1189  HA  GLN A  88      -5.976 -11.084 -25.829  1.00 42.80           H  
ATOM   1190  HB3 GLN A  88      -3.608 -10.157 -25.709  1.00  0.00           H  
ATOM   1191  HB2 GLN A  88      -3.785 -11.237 -24.344  1.00  0.00           H  
ATOM   1192  HG3 GLN A  88      -4.467  -9.142 -22.919  1.00  0.00           H  
ATOM   1193  HG2 GLN A  88      -4.033  -8.146 -24.294  1.00  0.00           H  
ATOM   1194 HE22 GLN A  88      -1.188  -9.822 -21.963  1.00  0.00           H  
ATOM   1195 HE21 GLN A  88      -2.898 -10.064 -21.708  1.00  0.00           H  
ATOM   1196  N   ARG A  89      -6.247 -11.861 -23.089  1.00 37.29           N  
ANISOU 1196  N   ARG A  89     5720   4165   4284    436   -135    -13
ATOM   1197  CA  ARG A  89      -7.030 -12.535 -22.008  1.00 38.83           C  
ANISOU 1197  CA  ARG A  89     5848   4400   4506    430   -138    -15
ATOM   1198  C   ARG A  89      -6.055 -13.601 -21.378  1.00 38.27           C  
ANISOU 1198  C   ARG A  89     5758   4345   4436    464   -138    -18
ATOM   1199  O   ARG A  89      -5.847 -14.568 -22.104  1.00 48.92           O  
ANISOU 1199  O   ARG A  89     7143   5683   5764    504   -142    -17
ATOM   1200  CB  ARG A  89      -8.346 -13.152 -22.698  1.00  0.00           C  
ATOM   1201  CG  ARG A  89      -9.122 -13.951 -21.652  1.00  0.00           C  
ATOM   1202  CD  ARG A  89     -10.510 -14.292 -22.097  1.00  0.00           C  
ATOM   1203  NE  ARG A  89     -11.164 -15.376 -21.341  1.00  0.00           N  
ATOM   1204  CZ  ARG A  89     -12.412 -15.787 -21.466  1.00  0.00           C  
ATOM   1205  NH1 ARG A  89     -13.263 -15.251 -22.416  1.00  0.00           N  
ATOM   1206  NH2 ARG A  89     -12.913 -16.840 -20.770  1.00  0.00           N1+
ATOM   1207  H   ARG A  89      -5.442 -12.384 -23.403  1.00 37.29           H  
ATOM   1208  HA  ARG A  89      -7.332 -11.805 -21.258  1.00 38.83           H  
ATOM   1209  HB3 ARG A  89      -8.081 -13.795 -23.538  1.00  0.00           H  
ATOM   1210  HB2 ARG A  89      -8.972 -12.351 -23.094  1.00  0.00           H  
ATOM   1211  HG3 ARG A  89      -9.210 -13.312 -20.772  1.00  0.00           H  
ATOM   1212  HG2 ARG A  89      -8.574 -14.839 -21.347  1.00  0.00           H  
ATOM   1213  HD3 ARG A  89     -10.562 -14.454 -23.174  1.00  0.00           H  
ATOM   1214  HD2 ARG A  89     -11.130 -13.418 -21.891  1.00  0.00           H  
ATOM   1215  HE  ARG A  89     -10.563 -15.863 -20.685  1.00  0.00           H  
ATOM   1216 HH12 ARG A  89     -14.199 -15.607 -22.533  1.00  0.00           H  
ATOM   1217 HH11 ARG A  89     -12.944 -14.494 -23.002  1.00  0.00           H  
ATOM   1218 HH22 ARG A  89     -13.859 -17.156 -20.917  1.00  0.00           H  
ATOM   1219 HH21 ARG A  89     -12.331 -17.316 -20.095  1.00  0.00           H  
ATOM   1220  N   PRO A  90      -5.394 -13.391 -20.252  1.00 32.61           N  
ANISOU 1220  N   PRO A  90     4994   3653   3744    447   -129    -20
ATOM   1221  CA  PRO A  90      -5.504 -12.227 -19.270  1.00 30.82           C  
ANISOU 1221  CA  PRO A  90     4729   3439   3542    402   -124    -20
ATOM   1222  C   PRO A  90      -5.110 -10.841 -19.835  1.00 24.76           C  
ANISOU 1222  C   PRO A  90     3990   2642   2774    361   -111    -17
ATOM   1223  O   PRO A  90      -4.141 -10.775 -20.639  1.00 30.21           O  
ANISOU 1223  O   PRO A  90     4716   3311   3453    362   -102    -16
ATOM   1224  CB  PRO A  90      -4.786 -12.658 -17.987  1.00 32.58           C  
ANISOU 1224  CB  PRO A  90     4902   3692   3784    405   -119    -24
ATOM   1225  CG  PRO A  90      -3.701 -13.625 -18.580  1.00 34.26           C  
ANISOU 1225  CG  PRO A  90     5144   3892   3982    432   -112    -24
ATOM   1226  CD  PRO A  90      -4.442 -14.358 -19.738  1.00 32.50           C  
ANISOU 1226  CD  PRO A  90     4963   3652   3732    471   -123    -23
ATOM   1227  HA  PRO A  90      -6.561 -12.138 -19.012  1.00 30.82           H  
ATOM   1228  HB3 PRO A  90      -5.468 -13.199 -17.331  1.00 32.58           H  
ATOM   1229  HB2 PRO A  90      -4.346 -11.833 -17.425  1.00 32.58           H  
ATOM   1230  HG3 PRO A  90      -3.336 -14.326 -17.834  1.00 34.26           H  
ATOM   1231  HG2 PRO A  90      -2.869 -13.043 -18.977  1.00 34.26           H  
ATOM   1232  HD2 PRO A  90      -3.737 -14.704 -20.496  1.00 32.50           H  
ATOM   1233  HD3 PRO A  90      -4.959 -15.222 -19.344  1.00 32.50           H  
ATOM   1234  N   ILE A  91      -5.800  -9.742 -19.426  1.00 22.14           N  
ANISOU 1234  N   ILE A  91     3644   2312   2457    324   -108    -16
ATOM   1235  CA  ILE A  91      -5.394  -8.357 -19.823  1.00 22.13           C  
ANISOU 1235  CA  ILE A  91     3659   2289   2459    282    -95    -13
ATOM   1236  C   ILE A  91      -4.252  -7.946 -18.844  1.00 19.82           C  
ANISOU 1236  C   ILE A  91     3338   2008   2185    264    -86    -13
ATOM   1237  O   ILE A  91      -4.036  -8.440 -17.714  1.00 20.08           O  
ANISOU 1237  O   ILE A  91     3331   2068   2232    276    -88    -16
ATOM   1238  CB  ILE A  91      -6.584  -7.395 -19.666  1.00 28.76           C  
ANISOU 1238  CB  ILE A  91     4492   3127   3308    251    -92    -11
ATOM   1239  CG1 ILE A  91      -6.866  -7.159 -18.185  1.00 31.08           C  
ANISOU 1239  CG1 ILE A  91     4731   3451   3627    239    -93    -13
ATOM   1240  CG2 ILE A  91      -7.795  -7.790 -20.606  1.00 30.92           C  
ANISOU 1240  CG2 ILE A  91     4792   3391   3565    267   -102    -11
ATOM   1241  CD1 ILE A  91      -8.077  -6.246 -17.924  1.00 35.60           C  
ANISOU 1241  CD1 ILE A  91     5300   4018   4209    206    -87    -11
ATOM   1242  H   ILE A  91      -6.563  -9.825 -18.769  1.00 22.14           H  
ATOM   1243  HA  ILE A  91      -5.040  -8.346 -20.854  1.00 22.13           H  
ATOM   1244  HB  ILE A  91      -6.236  -6.436 -20.053  1.00 28.76           H  
ATOM   1245 HG13 ILE A  91      -6.048  -6.676 -17.653  1.00 31.08           H  
ATOM   1246 HG12 ILE A  91      -7.079  -8.115 -17.708  1.00 31.08           H  
ATOM   1247 HG21 ILE A  91      -8.297  -8.688 -20.245  1.00 30.92           H  
ATOM   1248 HG22 ILE A  91      -8.539  -6.995 -20.655  1.00 30.92           H  
ATOM   1249 HG23 ILE A  91      -7.458  -7.991 -21.622  1.00 30.92           H  
ATOM   1250 HD11 ILE A  91      -7.988  -5.727 -16.971  1.00 35.60           H  
ATOM   1251 HD12 ILE A  91      -8.169  -5.485 -18.698  1.00 35.60           H  
ATOM   1252 HD13 ILE A  91      -9.005  -6.819 -17.905  1.00 35.60           H  
ATOM   1253  N   PHE A  92      -3.380  -7.136 -19.340  1.00 17.96           N  
ANISOU 1253  N   PHE A  92     3130   1749   1944    236    -76    -10
ATOM   1254  CA  PHE A  92      -2.254  -6.638 -18.592  1.00 17.81           C  
ANISOU 1254  CA  PHE A  92     3093   1736   1940    216    -68    -10
ATOM   1255  C   PHE A  92      -2.412  -5.271 -17.977  1.00 17.71           C  
ANISOU 1255  C   PHE A  92     3063   1723   1943    174    -61     -7
ATOM   1256  O   PHE A  92      -3.137  -4.472 -18.543  1.00 17.54           O  
ANISOU 1256  O   PHE A  92     3064   1685   1915    153    -58     -5
ATOM   1257  CB  PHE A  92      -1.070  -6.734 -19.612  1.00 17.83           C  
ANISOU 1257  CB  PHE A  92     3141   1713   1923    217    -63     -8
ATOM   1258  CG  PHE A  92      -0.505  -8.110 -20.004  1.00 20.06           C  
ANISOU 1258  CG  PHE A  92     3448   1990   2186    260    -67    -11
ATOM   1259  CD1 PHE A  92      -0.818  -9.293 -19.353  1.00 23.19           C  
ANISOU 1259  CD1 PHE A  92     3817   2409   2585    298    -74    -14
ATOM   1260  CD2 PHE A  92       0.465  -8.145 -21.033  1.00 20.96           C  
ANISOU 1260  CD2 PHE A  92     3615   2074   2275    263    -62     -9
ATOM   1261  CE1 PHE A  92      -0.361 -10.569 -19.902  1.00 23.28           C  
ANISOU 1261  CE1 PHE A  92     3853   2416   2577    341    -77    -16
ATOM   1262  CE2 PHE A  92       0.907  -9.360 -21.546  1.00 21.01           C  
ANISOU 1262  CE2 PHE A  92     3648   2073   2262    305    -63    -11
ATOM   1263  CZ  PHE A  92       0.517 -10.590 -21.033  1.00 22.87           C  
ANISOU 1263  CZ  PHE A  92     3855   2333   2502    346    -70    -14
ATOM   1264  H   PHE A  92      -3.500  -6.777 -20.278  1.00 17.96           H  
ATOM   1265  HA  PHE A  92      -1.983  -7.287 -17.760  1.00 17.81           H  
ATOM   1266  HB3 PHE A  92      -0.226  -6.181 -19.199  1.00 17.83           H  
ATOM   1267  HB2 PHE A  92      -1.331  -6.204 -20.529  1.00 17.83           H  
ATOM   1268  HD1 PHE A  92      -1.513  -9.304 -18.532  1.00 23.19           H  
ATOM   1269  HD2 PHE A  92       0.787  -7.226 -21.502  1.00 20.96           H  
ATOM   1270  HE1 PHE A  92      -0.712 -11.499 -19.484  1.00 23.28           H  
ATOM   1271  HE2 PHE A  92       1.585  -9.344 -22.386  1.00 21.01           H  
ATOM   1272  HZ  PHE A  92       0.866 -11.518 -21.462  1.00 22.87           H  
ATOM   1273  N   ILE A  93      -1.734  -4.975 -16.840  1.00 16.53           N  
ANISOU 1273  N   ILE A  93     2873   1593   1815    159    -59     -7
ATOM   1274  CA  ILE A  93      -1.319  -3.669 -16.318  1.00 17.48           C  
ANISOU 1274  CA  ILE A  93     2976   1714   1951    121    -52     -4
ATOM   1275  C   ILE A  93       0.231  -3.808 -16.270  1.00 15.07           C  
ANISOU 1275  C   ILE A  93     2679   1402   1645    107    -49     -2
ATOM   1276  O   ILE A  93       0.671  -4.740 -15.641  1.00 17.34           O  
ANISOU 1276  O   ILE A  93     2953   1701   1937    122    -50     -4
ATOM   1277  CB  ILE A  93      -1.883  -3.371 -14.915  1.00 17.19           C  
ANISOU 1277  CB  ILE A  93     2890   1703   1939    113    -52     -5
ATOM   1278  CG1 ILE A  93      -3.465  -3.434 -14.873  1.00 18.64           C  
ANISOU 1278  CG1 ILE A  93     3066   1895   2122    128    -57     -7
ATOM   1279  CG2 ILE A  93      -1.249  -2.103 -14.175  1.00 17.45           C  
ANISOU 1279  CG2 ILE A  93     2912   1733   1985     78    -45      0
ATOM   1280  CD1 ILE A  93      -4.235  -2.081 -15.282  1.00 19.00           C  
ANISOU 1280  CD1 ILE A  93     3068   1963   2188    121    -56     -8
ATOM   1281  H   ILE A  93      -1.255  -5.742 -16.384  1.00 16.53           H  
ATOM   1282  HA  ILE A  93      -1.601  -2.875 -17.012  1.00 17.48           H  
ATOM   1283  HB  ILE A  93      -1.586  -4.216 -14.291  1.00 17.19           H  
ATOM   1284 HG13 ILE A  93      -3.745  -3.671 -13.847  1.00 18.64           H  
ATOM   1285 HG12 ILE A  93      -3.845  -4.259 -15.473  1.00 18.64           H  
ATOM   1286 HG21 ILE A  93      -1.197  -1.249 -14.848  1.00 17.45           H  
ATOM   1287 HG22 ILE A  93      -1.867  -1.807 -13.330  1.00 17.45           H  
ATOM   1288 HG23 ILE A  93      -0.238  -2.304 -13.817  1.00 17.45           H  
ATOM   1289 HD11 ILE A  93      -5.080  -2.295 -15.936  1.00 19.00           H  
ATOM   1290 HD12 ILE A  93      -4.619  -1.571 -14.398  1.00 19.00           H  
ATOM   1291 HD13 ILE A  93      -3.573  -1.389 -15.801  1.00 19.00           H  
ATOM   1292  N   ILE A  94       0.928  -2.732 -16.665  1.00 14.31           N  
ANISOU 1292  N   ILE A  94     2605   1289   1544     78    -45      2
ATOM   1293  CA  ILE A  94       2.380  -2.672 -16.628  1.00 14.39           C  
ANISOU 1293  CA  ILE A  94     2629   1290   1549     64    -43      3
ATOM   1294  C   ILE A  94       2.721  -1.366 -15.856  1.00 14.90           C  
ANISOU 1294  C   ILE A  94     2660   1367   1633     32    -42      7
ATOM   1295  O   ILE A  94       2.093  -0.315 -16.125  1.00 14.52           O  
ANISOU 1295  O   ILE A  94     2606   1319   1592     10    -38     10
ATOM   1296  CB  ILE A  94       2.932  -2.488 -18.176  1.00 14.66           C  
ANISOU 1296  CB  ILE A  94     2719   1295   1557     52    -41      5
ATOM   1297  CG1 ILE A  94       2.454  -3.702 -19.136  1.00 16.48           C  
ANISOU 1297  CG1 ILE A  94     2989   1510   1764     86    -43      2
ATOM   1298  CG2 ILE A  94       4.481  -2.507 -18.301  1.00 15.27           C  
ANISOU 1298  CG2 ILE A  94     2814   1363   1626     41    -41      6
ATOM   1299  CD1 ILE A  94       1.077  -3.545 -19.788  1.00 16.52           C  
ANISOU 1299  CD1 ILE A  94     2991   1522   1765    126    -47     -1
ATOM   1300  H   ILE A  94       0.457  -1.938 -17.082  1.00 14.31           H  
ATOM   1301  HA  ILE A  94       2.820  -3.543 -16.153  1.00 14.39           H  
ATOM   1302  HB  ILE A  94       2.567  -1.545 -18.586  1.00 14.66           H  
ATOM   1303 HG13 ILE A  94       2.534  -4.638 -18.597  1.00 16.48           H  
ATOM   1304 HG12 ILE A  94       3.153  -3.768 -19.966  1.00 16.48           H  
ATOM   1305 HG21 ILE A  94       4.937  -1.731 -17.687  1.00 15.27           H  
ATOM   1306 HG22 ILE A  94       4.899  -3.454 -17.967  1.00 15.27           H  
ATOM   1307 HG23 ILE A  94       4.808  -2.326 -19.326  1.00 15.27           H  
ATOM   1308 HD11 ILE A  94       0.260  -3.663 -19.081  1.00 16.52           H  
ATOM   1309 HD12 ILE A  94       0.972  -2.569 -20.261  1.00 16.52           H  
ATOM   1310 HD13 ILE A  94       0.942  -4.302 -20.557  1.00 16.52           H  
ATOM   1311  N   THR A  95       3.771  -1.515 -14.997  1.00 14.70           N  
ANISOU 1311  N   THR A  95     2616   1351   1617     32    -43      7
ATOM   1312  CA  THR A  95       4.291  -0.448 -14.112  1.00 14.37           C  
ANISOU 1312  CA  THR A  95     2539   1325   1596      7    -44     10
ATOM   1313  C   THR A  95       5.791  -0.508 -14.062  1.00 14.68           C  
ANISOU 1313  C   THR A  95     2587   1359   1632     -6    -46     12
ATOM   1314  O   THR A  95       6.448  -1.358 -14.737  1.00 13.91           O  
ANISOU 1314  O   THR A  95     2518   1249   1517      5    -47     10
ATOM   1315  CB  THR A  95       3.852  -0.570 -12.642  1.00 15.10           C  
ANISOU 1315  CB  THR A  95     2589   1440   1710     18    -43      8
ATOM   1316  OG1 THR A  95       4.198  -1.780 -11.969  1.00 16.67           O  
ANISOU 1316  OG1 THR A  95     2781   1645   1908     35    -45      5
ATOM   1317  CG2 THR A  95       2.415  -0.281 -12.435  1.00 15.99           C  
ANISOU 1317  CG2 THR A  95     2697   1557   1822     34    -42      6
ATOM   1318  H   THR A  95       4.217  -2.420 -14.903  1.00 14.70           H  
ATOM   1319  HA  THR A  95       4.022   0.532 -14.507  1.00 14.37           H  
ATOM   1320  HB  THR A  95       4.330   0.221 -12.061  1.00 15.10           H  
ATOM   1321  HG1 THR A  95       5.157  -1.849 -11.935  1.00 16.67           H  
ATOM   1322 HG21 THR A  95       2.173  -0.282 -11.376  1.00 15.99           H  
ATOM   1323 HG22 THR A  95       2.149   0.705 -12.809  1.00 15.99           H  
ATOM   1324 HG23 THR A  95       1.777  -1.014 -12.930  1.00 15.99           H  
ATOM   1325  N   GLU A  96       6.472   0.346 -13.277  1.00 17.35           N  
ANISOU 1325  N   GLU A  96     2898   1708   1986    -30    -48     16
ATOM   1326  CA  GLU A  96       7.907   0.226 -13.010  1.00 18.28           C  
ANISOU 1326  CA  GLU A  96     3013   1828   2106    -42    -53     19
ATOM   1327  C   GLU A  96       8.290  -1.011 -12.085  1.00 14.76           C  
ANISOU 1327  C   GLU A  96     2562   1386   1658    -16    -52     14
ATOM   1328  O   GLU A  96       7.494  -1.506 -11.250  1.00 16.33           O  
ANISOU 1328  O   GLU A  96     2738   1599   1867      3    -49     11
ATOM   1329  CB  GLU A  96       8.565   1.537 -12.435  1.00 19.84           C  
ANISOU 1329  CB  GLU A  96     3170   2043   2326    -60    -55     23
ATOM   1330  CG  GLU A  96       7.786   2.262 -11.311  1.00 18.76           C  
ANISOU 1330  CG  GLU A  96     3021   1911   2194    -73    -62     26
ATOM   1331  CD  GLU A  96       8.336   3.645 -11.003  1.00 19.38           C  
ANISOU 1331  CD  GLU A  96     3066   2005   2292    -90    -65     32
ATOM   1332  OE1 GLU A  96       9.495   3.936 -11.300  1.00 18.77           O  
ANISOU 1332  OE1 GLU A  96     2970   1935   2225    -91    -59     32
ATOM   1333  OE2 GLU A  96       7.660   4.444 -10.331  1.00 23.90           O1-
ANISOU 1333  OE2 GLU A  96     3636   2580   2867   -103    -72     35
ATOM   1334  H   GLU A  96       5.981   1.060 -12.758  1.00 17.35           H  
ATOM   1335  HA  GLU A  96       8.403   0.047 -13.964  1.00 18.28           H  
ATOM   1336  HB3 GLU A  96       8.711   2.219 -13.274  1.00 19.84           H  
ATOM   1337  HB2 GLU A  96       9.569   1.305 -12.075  1.00 19.84           H  
ATOM   1338  HG3 GLU A  96       7.801   1.662 -10.400  1.00 18.76           H  
ATOM   1339  HG2 GLU A  96       6.738   2.377 -11.591  1.00 18.76           H  
ATOM   1340  N   TYR A  97       9.445  -1.582 -12.405  1.00 14.18           N  
ANISOU 1340  N   TYR A  97     2513   1303   1574    -19    -54     14
ATOM   1341  CA  TYR A  97      10.064  -2.664 -11.633  1.00 14.92           C  
ANISOU 1341  CA  TYR A  97     2605   1400   1664      3    -52     10
ATOM   1342  C   TYR A  97      10.565  -2.197 -10.308  1.00 14.69           C  
ANISOU 1342  C   TYR A  97     2548   1384   1651    -11    -55     12
ATOM   1343  O   TYR A  97      11.314  -1.228 -10.317  1.00 15.92           O  
ANISOU 1343  O   TYR A  97     2707   1536   1807    -36    -62     17
ATOM   1344  CB  TYR A  97      11.260  -3.168 -12.401  1.00 16.38           C  
ANISOU 1344  CB  TYR A  97     2834   1564   1825      7    -51      9
ATOM   1345  CG  TYR A  97      12.021  -4.338 -11.982  1.00 16.21           C  
ANISOU 1345  CG  TYR A  97     2814   1545   1799     27    -46      5
ATOM   1346  CD1 TYR A  97      11.386  -5.477 -11.456  1.00 16.90           C  
ANISOU 1346  CD1 TYR A  97     2880   1647   1893     57    -39     -1
ATOM   1347  CD2 TYR A  97      13.430  -4.340 -11.870  1.00 18.11           C  
ANISOU 1347  CD2 TYR A  97     3075   1775   2031     15    -47      6
ATOM   1348  CE1 TYR A  97      12.097  -6.520 -10.790  1.00 17.99           C  
ANISOU 1348  CE1 TYR A  97     3018   1789   2027     74    -33     -5
ATOM   1349  CE2 TYR A  97      14.140  -5.455 -11.384  1.00 17.41           C  
ANISOU 1349  CE2 TYR A  97     2989   1688   1937     32    -41      2
ATOM   1350  CZ  TYR A  97      13.478  -6.584 -10.852  1.00 20.06           C  
ANISOU 1350  CZ  TYR A  97     3304   2039   2279     62    -32     -4
ATOM   1351  OH  TYR A  97      14.067  -7.652 -10.311  1.00 25.05           O  
ANISOU 1351  OH  TYR A  97     3935   2676   2907     79    -23     -8
ATOM   1352  H   TYR A  97      10.012  -1.185 -13.142  1.00 14.18           H  
ATOM   1353  HA  TYR A  97       9.333  -3.464 -11.507  1.00 14.92           H  
ATOM   1354  HB3 TYR A  97      11.962  -2.349 -12.573  1.00 16.38           H  
ATOM   1355  HB2 TYR A  97      10.917  -3.431 -13.399  1.00 16.38           H  
ATOM   1356  HD1 TYR A  97      10.307  -5.524 -11.451  1.00 16.90           H  
ATOM   1357  HD2 TYR A  97      13.991  -3.477 -12.200  1.00 18.11           H  
ATOM   1358  HE1 TYR A  97      11.541  -7.321 -10.329  1.00 17.99           H  
ATOM   1359  HE2 TYR A  97      15.220  -5.425 -11.380  1.00 17.41           H  
ATOM   1360  HH  TYR A  97      15.025  -7.614 -10.355  1.00 25.05           H  
ATOM   1361  N   MET A  98      10.246  -2.902  -9.243  1.00 13.16           N  
ANISOU 1361  N   MET A  98     2329   1205   1467      7    -51      8
ATOM   1362  CA  MET A  98      10.729  -2.574  -7.915  1.00 12.23           C  
ANISOU 1362  CA  MET A  98     2185   1100   1363     -3    -52     10
ATOM   1363  C   MET A  98      11.430  -3.814  -7.333  1.00 11.51           C  
ANISOU 1363  C   MET A  98     2100   1008   1264     11    -47      5
ATOM   1364  O   MET A  98      10.728  -4.732  -6.939  1.00 12.23           O  
ANISOU 1364  O   MET A  98     2179   1111   1357     31    -40     -1
ATOM   1365  CB  MET A  98       9.476  -2.278  -7.049  1.00 12.35           C  
ANISOU 1365  CB  MET A  98     2166   1131   1395      1    -50      9
ATOM   1366  CG  MET A  98       8.707  -1.027  -7.589  1.00 13.07           C  
ANISOU 1366  CG  MET A  98     2250   1222   1494    -13    -53     13
ATOM   1367  SD  MET A  98       9.318   0.605  -7.232  1.00 14.62           S  
ANISOU 1367  SD  MET A  98     2440   1417   1698    -42    -62     22
ATOM   1368  CE  MET A  98       9.069   0.595  -5.452  1.00 13.32           C  
ANISOU 1368  CE  MET A  98     2241   1268   1551    -41    -62     23
ATOM   1369  H   MET A  98       9.633  -3.701  -9.321  1.00 13.16           H  
ATOM   1370  HA  MET A  98      11.411  -1.722  -7.888  1.00 12.23           H  
ATOM   1371  HB3 MET A  98       9.770  -2.133  -6.011  1.00 12.35           H  
ATOM   1372  HB2 MET A  98       8.786  -3.122  -7.040  1.00 12.35           H  
ATOM   1373  HG3 MET A  98       7.700  -1.061  -7.172  1.00 13.07           H  
ATOM   1374  HG2 MET A  98       8.543  -1.086  -8.663  1.00 13.07           H  
ATOM   1375  HE1 MET A  98       8.008   0.528  -5.217  1.00 13.32           H  
ATOM   1376  HE2 MET A  98       9.583  -0.237  -4.986  1.00 13.32           H  
ATOM   1377  HE3 MET A  98       9.457   1.514  -5.014  1.00 13.32           H  
ATOM   1378  N   ALA A  99      12.759  -3.867  -7.442  1.00 12.65           N  
ANISOU 1378  N   ALA A  99     2269   1139   1397      0    -50      7
ATOM   1379  CA  ALA A  99      13.530  -5.118  -7.387  1.00 14.97           C  
ANISOU 1379  CA  ALA A  99     2582   1428   1678     14    -43      3
ATOM   1380  C   ALA A  99      13.458  -5.919  -6.112  1.00 15.92           C  
ANISOU 1380  C   ALA A  99     2678   1563   1807     22    -36     -1
ATOM   1381  O   ALA A  99      13.455  -7.136  -6.169  1.00 17.66           O  
ANISOU 1381  O   ALA A  99     2902   1786   2020     42    -25     -7
ATOM   1382  CB  ALA A  99      15.040  -4.842  -7.692  1.00 16.00           C  
ANISOU 1382  CB  ALA A  99     2745   1539   1793     -5    -49      7
ATOM   1383  H   ALA A  99      13.255  -3.065  -7.804  1.00 12.65           H  
ATOM   1384  HA  ALA A  99      13.143  -5.756  -8.182  1.00 14.97           H  
ATOM   1385  HB1 ALA A  99      15.485  -4.186  -6.942  1.00 16.00           H  
ATOM   1386  HB2 ALA A  99      15.620  -5.765  -7.715  1.00 16.00           H  
ATOM   1387  HB3 ALA A  99      15.158  -4.361  -8.663  1.00 16.00           H  
ATOM   1388  N   ASN A 100      13.355  -5.170  -5.016  1.00 13.30           N  
ANISOU 1388  N   ASN A 100     2319   1243   1492      8    -41      2
ATOM   1389  CA  ASN A 100      13.359  -5.697  -3.633  1.00 14.37           C  
ANISOU 1389  CA  ASN A 100     2433   1391   1634     12    -34     -2
ATOM   1390  C   ASN A 100      11.948  -5.934  -3.137  1.00 13.23           C  
ANISOU 1390  C   ASN A 100     2260   1265   1500     25    -27     -7
ATOM   1391  O   ASN A 100      11.896  -6.361  -1.956  1.00 15.71           O  
ANISOU 1391  O   ASN A 100     2556   1591   1820     25    -21    -11
ATOM   1392  CB  ASN A 100      14.078  -4.592  -2.830  1.00 15.68           C  
ANISOU 1392  CB  ASN A 100     2594   1556   1807     -9    -41      3
ATOM   1393  CG  ASN A 100      15.602  -4.628  -2.837  1.00 18.22           C  
ANISOU 1393  CG  ASN A 100     2947   1863   2114    -18    -44      5
ATOM   1394  OD1 ASN A 100      16.198  -5.694  -3.044  1.00 26.94           O  
ANISOU 1394  OD1 ASN A 100     4067   2964   3207     -6    -33     -1
ATOM   1395  ND2 ASN A 100      16.275  -3.462  -2.631  1.00 18.26           N  
ANISOU 1395  ND2 ASN A 100     2959   1859   2118    -38    -57     12
ATOM   1396  H   ASN A 100      13.324  -4.165  -5.108  1.00 13.30           H  
ATOM   1397  HA  ASN A 100      13.926  -6.630  -3.630  1.00 14.37           H  
ATOM   1398  HB3 ASN A 100      13.835  -4.699  -1.772  1.00 15.68           H  
ATOM   1399  HB2 ASN A 100      13.724  -3.598  -3.112  1.00 15.68           H  
ATOM   1400 HD22 ASN A 100      17.284  -3.455  -2.639  1.00 18.26           H  
ATOM   1401 HD21 ASN A 100      15.776  -2.590  -2.518  1.00 18.26           H  
ATOM   1402  N   GLY A 101      10.886  -5.695  -3.907  1.00 13.30           N  
ANISOU 1402  N   GLY A 101     2266   1276   1510     35    -29     -8
ATOM   1403  CA  GLY A 101       9.578  -6.314  -3.686  1.00 12.48           C  
ANISOU 1403  CA  GLY A 101     2139   1190   1413     50    -23    -13
ATOM   1404  C   GLY A 101       8.860  -5.446  -2.656  1.00 11.69           C  
ANISOU 1404  C   GLY A 101     2012   1102   1329     38    -25    -12
ATOM   1405  O   GLY A 101       8.967  -4.198  -2.622  1.00 12.40           O  
ANISOU 1405  O   GLY A 101     2100   1185   1426     22    -31     -6
ATOM   1406  H   GLY A 101      11.031  -5.276  -4.816  1.00 13.30           H  
ATOM   1407  HA3 GLY A 101       9.675  -7.347  -3.345  1.00 12.48           H  
ATOM   1408  HA2 GLY A 101       9.013  -6.318  -4.618  1.00 12.48           H  
ATOM   1409  N   CYS A 102       7.965  -6.074  -1.882  1.00 12.93           N  
ANISOU 1409  N   CYS A 102     2148   1274   1489     48    -19    -17
ATOM   1410  CA  CYS A 102       7.241  -5.369  -0.764  1.00 13.38           C  
ANISOU 1410  CA  CYS A 102     2183   1342   1558     39    -20    -17
ATOM   1411  C   CYS A 102       8.221  -4.930   0.307  1.00 12.24           C  
ANISOU 1411  C   CYS A 102     2034   1198   1419     22    -18    -15
ATOM   1412  O   CYS A 102       9.148  -5.708   0.451  1.00 12.28           O  
ANISOU 1412  O   CYS A 102     2043   1204   1419     21    -13    -18
ATOM   1413  CB  CYS A 102       6.067  -6.175  -0.106  1.00  0.00           C  
ATOM   1414  SG  CYS A 102       6.577  -7.839   0.570  1.00  0.00           S  
ATOM   1415  H   CYS A 102       7.817  -7.071  -1.966  1.00 12.93           H  
ATOM   1416  HB2 CYS A 102       5.595  -5.602   0.694  1.00  0.00           H  
ATOM   1417  HB3 CYS A 102       5.309  -6.296  -0.877  1.00  0.00           H  
ATOM   1418  HA  CYS A 102       6.815  -4.453  -1.157  1.00 13.38           H  
ATOM   1419  N   LEU A 103       8.062  -3.807   1.087  1.00 11.56           N  
ANISOU 1419  N   LEU A 103     1940   1109   1343     10    -22    -11
ATOM   1420  CA  LEU A 103       8.798  -3.334   2.224  1.00 11.36           C  
ANISOU 1420  CA  LEU A 103     1913   1082   1321     -3    -22     -8
ATOM   1421  C   LEU A 103       8.678  -4.399   3.362  1.00 11.62           C  
ANISOU 1421  C   LEU A 103     1937   1126   1352     -5    -12    -15
ATOM   1422  O   LEU A 103       9.616  -4.586   4.139  1.00 11.77           O  
ANISOU 1422  O   LEU A 103     1963   1142   1367    -14     -9    -15
ATOM   1423  CB  LEU A 103       8.212  -1.920   2.637  1.00 10.62           C  
ANISOU 1423  CB  LEU A 103     1812    985   1237    -10    -25     -2
ATOM   1424  CG  LEU A 103       8.981  -1.145   3.719  1.00 11.52           C  
ANISOU 1424  CG  LEU A 103     1925   1096   1354    -21    -25      1
ATOM   1425  CD1 LEU A 103      10.370  -0.656   3.199  1.00 11.89           C  
ANISOU 1425  CD1 LEU A 103     1986   1133   1397    -26    -32      6
ATOM   1426  CD2 LEU A 103       8.144   0.180   4.011  1.00 12.37           C  
ANISOU 1426  CD2 LEU A 103     2025   1202   1472    -23    -27      6
ATOM   1427  H   LEU A 103       7.272  -3.215   0.854  1.00 11.56           H  
ATOM   1428  HA  LEU A 103       9.845  -3.235   1.939  1.00 11.36           H  
ATOM   1429  HB3 LEU A 103       7.178  -2.054   2.963  1.00 10.62           H  
ATOM   1430  HB2 LEU A 103       8.158  -1.295   1.744  1.00 10.62           H  
ATOM   1431  HG  LEU A 103       9.090  -1.732   4.629  1.00 11.52           H  
ATOM   1432 HD11 LEU A 103      10.527  -0.908   2.156  1.00 11.89           H  
ATOM   1433 HD12 LEU A 103      10.532   0.413   3.308  1.00 11.89           H  
ATOM   1434 HD13 LEU A 103      11.165  -1.143   3.764  1.00 11.89           H  
ATOM   1435 HD21 LEU A 103       7.322  -0.035   4.695  1.00 12.37           H  
ATOM   1436 HD22 LEU A 103       8.748   0.951   4.486  1.00 12.37           H  
ATOM   1437 HD23 LEU A 103       7.712   0.603   3.103  1.00 12.37           H  
ATOM   1438  N   LEU A 104       7.486  -5.012   3.473  1.00 12.66           N  
ANISOU 1438  N   LEU A 104     2054   1273   1484      0     -7    -21
ATOM   1439  CA  LEU A 104       7.187  -6.139   4.450  1.00 14.37           C  
ANISOU 1439  CA  LEU A 104     2260   1503   1698     -7      2    -28
ATOM   1440  C   LEU A 104       8.284  -7.255   4.538  1.00 13.53           C  
ANISOU 1440  C   LEU A 104     2159   1399   1583     -4      9    -32
ATOM   1441  O   LEU A 104       8.935  -7.392   5.552  1.00 15.04           O  
ANISOU 1441  O   LEU A 104     2353   1591   1771    -16     16    -35
ATOM   1442  CB  LEU A 104       5.766  -6.750   4.000  1.00 16.49           C  
ANISOU 1442  CB  LEU A 104     2510   1789   1967     -1      4    -34
ATOM   1443  CG  LEU A 104       5.140  -7.849   4.908  1.00 17.88           C  
ANISOU 1443  CG  LEU A 104     2673   1982   2141    -12     13    -41
ATOM   1444  CD1 LEU A 104       5.144  -7.408   6.360  1.00 18.74           C  
ANISOU 1444  CD1 LEU A 104     2788   2080   2251    -31     14    -38
ATOM   1445  CD2 LEU A 104       3.769  -8.245   4.342  1.00 20.26           C  
ANISOU 1445  CD2 LEU A 104     2955   2302   2442     -6     11    -46
ATOM   1446  H   LEU A 104       6.745  -4.769   2.831  1.00 12.66           H  
ATOM   1447  HA  LEU A 104       7.099  -5.678   5.435  1.00 14.37           H  
ATOM   1448  HB3 LEU A 104       5.836  -7.133   2.992  1.00 16.49           H  
ATOM   1449  HB2 LEU A 104       5.058  -5.924   3.943  1.00 16.49           H  
ATOM   1450  HG  LEU A 104       5.776  -8.733   4.839  1.00 17.88           H  
ATOM   1451 HD11 LEU A 104       6.008  -7.813   6.887  1.00 18.74           H  
ATOM   1452 HD12 LEU A 104       5.167  -6.324   6.470  1.00 18.74           H  
ATOM   1453 HD13 LEU A 104       4.257  -7.757   6.890  1.00 18.74           H  
ATOM   1454 HD21 LEU A 104       3.559  -7.765   3.386  1.00 20.26           H  
ATOM   1455 HD22 LEU A 104       3.716  -9.321   4.176  1.00 20.26           H  
ATOM   1456 HD23 LEU A 104       2.956  -7.978   5.017  1.00 20.26           H  
ATOM   1457  N   ASN A 105       8.634  -7.958   3.422  1.00 15.23           N  
ANISOU 1457  N   ASN A 105     2379   1615   1794     12      9    -34
ATOM   1458  CA  ASN A 105       9.725  -8.965   3.467  1.00 15.38           C  
ANISOU 1458  CA  ASN A 105     2404   1636   1804     17     18    -38
ATOM   1459  C   ASN A 105      11.122  -8.297   3.447  1.00 13.99           C  
ANISOU 1459  C   ASN A 105     2252   1441   1623      7     16    -33
ATOM   1460  O   ASN A 105      12.025  -9.004   3.933  1.00 16.38           O  
ANISOU 1460  O   ASN A 105     2561   1744   1920      1     26    -37
ATOM   1461  CB  ASN A 105       9.571  -9.918   2.229  1.00 18.37           C  
ANISOU 1461  CB  ASN A 105     2786   2018   2176     40     19    -41
ATOM   1462  CG  ASN A 105       8.476 -10.918   2.365  1.00 21.05           C  
ANISOU 1462  CG  ASN A 105     3100   2381   2516     53     24    -48
ATOM   1463  OD1 ASN A 105       8.235 -11.364   3.481  1.00 24.73           O  
ANISOU 1463  OD1 ASN A 105     3547   2862   2988     43     24    -51
ATOM   1464  ND2 ASN A 105       7.887 -11.284   1.268  1.00 27.56           N  
ANISOU 1464  ND2 ASN A 105     3927   3209   3333     77     25    -50
ATOM   1465  H   ASN A 105       8.157  -7.819   2.542  1.00 15.23           H  
ATOM   1466  HA  ASN A 105       9.611  -9.531   4.394  1.00 15.38           H  
ATOM   1467  HB3 ASN A 105      10.488 -10.491   2.082  1.00 18.37           H  
ATOM   1468  HB2 ASN A 105       9.424  -9.326   1.331  1.00 18.37           H  
ATOM   1469 HD22 ASN A 105       7.096 -11.919   1.289  1.00 27.56           H  
ATOM   1470 HD21 ASN A 105       8.212 -10.916   0.380  1.00 27.56           H  
ATOM   1471  N   TYR A 106      11.290  -7.069   2.945  1.00 12.43           N  
ANISOU 1471  N   TYR A 106     2067   1227   1429      3      4    -25
ATOM   1472  CA  TYR A 106      12.587  -6.406   2.965  1.00 13.34           C  
ANISOU 1472  CA  TYR A 106     2203   1326   1541     -8     -1    -19
ATOM   1473  C   TYR A 106      12.939  -5.951   4.422  1.00 12.65           C  
ANISOU 1473  C   TYR A 106     2115   1237   1455    -23      1    -18
ATOM   1474  O   TYR A 106      14.078  -6.158   4.821  1.00 13.31           O  
ANISOU 1474  O   TYR A 106     2213   1314   1530    -30      5    -19
ATOM   1475  CB  TYR A 106      12.693  -5.245   1.926  1.00 13.68           C  
ANISOU 1475  CB  TYR A 106     2252   1357   1589    -11    -16    -10
ATOM   1476  CG  TYR A 106      13.828  -4.260   1.920  1.00 13.95           C  
ANISOU 1476  CG  TYR A 106     2305   1375   1619    -21    -26     -3
ATOM   1477  CD1 TYR A 106      15.110  -4.572   1.347  1.00 16.44           C  
ANISOU 1477  CD1 TYR A 106     2644   1680   1923    -20    -27     -3
ATOM   1478  CD2 TYR A 106      13.576  -3.068   2.552  1.00 14.98           C  
ANISOU 1478  CD2 TYR A 106     2431   1503   1759    -32    -35      4
ATOM   1479  CE1 TYR A 106      16.099  -3.622   1.307  1.00 17.20           C  
ANISOU 1479  CE1 TYR A 106     2757   1763   2016    -33    -40      4
ATOM   1480  CE2 TYR A 106      14.643  -2.141   2.661  1.00 17.35           C  
ANISOU 1480  CE2 TYR A 106     2745   1792   2056    -42    -48     11
ATOM   1481  CZ  TYR A 106      15.862  -2.426   1.987  1.00 17.31           C  
ANISOU 1481  CZ  TYR A 106     2761   1776   2038    -44    -50     11
ATOM   1482  OH  TYR A 106      16.909  -1.515   1.899  1.00 21.05           O  
ANISOU 1482  OH  TYR A 106     3250   2239   2508    -57    -65     19
ATOM   1483  H   TYR A 106      10.508  -6.554   2.565  1.00 12.43           H  
ATOM   1484  HA  TYR A 106      13.342  -7.139   2.670  1.00 13.34           H  
ATOM   1485  HB3 TYR A 106      11.766  -4.675   1.998  1.00 13.68           H  
ATOM   1486  HB2 TYR A 106      12.651  -5.684   0.928  1.00 13.68           H  
ATOM   1487  HD1 TYR A 106      15.270  -5.532   0.876  1.00 16.44           H  
ATOM   1488  HD2 TYR A 106      12.621  -2.856   3.009  1.00 14.98           H  
ATOM   1489  HE1 TYR A 106      17.040  -3.817   0.814  1.00 17.20           H  
ATOM   1490  HE2 TYR A 106      14.494  -1.198   3.167  1.00 17.35           H  
ATOM   1491  HH  TYR A 106      16.726  -0.684   2.343  1.00 21.05           H  
ATOM   1492  N   LEU A 107      11.987  -5.382   5.201  1.00 12.00           N  
ANISOU 1492  N   LEU A 107     2016   1161   1380    -28      1    -18
ATOM   1493  CA  LEU A 107      12.135  -5.113   6.701  1.00 12.16           C  
ANISOU 1493  CA  LEU A 107     2039   1180   1401    -42      4    -18
ATOM   1494  C   LEU A 107      12.630  -6.344   7.467  1.00 12.25           C  
ANISOU 1494  C   LEU A 107     2051   1200   1403    -48     19    -26
ATOM   1495  O   LEU A 107      13.430  -6.272   8.436  1.00 13.29           O  
ANISOU 1495  O   LEU A 107     2197   1324   1530    -60     22    -26
ATOM   1496  CB  LEU A 107      10.713  -4.667   7.265  1.00 11.45           C  
ANISOU 1496  CB  LEU A 107     1935   1097   1320    -44      3    -17
ATOM   1497  CG  LEU A 107      10.511  -3.106   7.144  1.00 11.76           C  
ANISOU 1497  CG  LEU A 107     1973   1127   1368    -41     -8     -9
ATOM   1498  CD1 LEU A 107       9.109  -2.668   7.497  1.00 11.13           C  
ANISOU 1498  CD1 LEU A 107     1880   1055   1295    -41     -6    -10
ATOM   1499  CD2 LEU A 107      11.535  -2.339   7.958  1.00 11.77           C  
ANISOU 1499  CD2 LEU A 107     1989   1115   1369    -48    -16     -1
ATOM   1500  H   LEU A 107      11.069  -5.200   4.810  1.00 12.00           H  
ATOM   1501  HA  LEU A 107      12.857  -4.314   6.821  1.00 12.16           H  
ATOM   1502  HB3 LEU A 107      10.624  -4.935   8.318  1.00 11.45           H  
ATOM   1503  HB2 LEU A 107       9.916  -5.207   6.755  1.00 11.45           H  
ATOM   1504  HG  LEU A 107      10.664  -2.850   6.095  1.00 11.76           H  
ATOM   1505 HD11 LEU A 107       8.374  -3.422   7.214  1.00 11.13           H  
ATOM   1506 HD12 LEU A 107       8.996  -2.501   8.568  1.00 11.13           H  
ATOM   1507 HD13 LEU A 107       8.842  -1.743   6.986  1.00 11.13           H  
ATOM   1508 HD21 LEU A 107      12.103  -2.991   8.621  1.00 11.77           H  
ATOM   1509 HD22 LEU A 107      12.251  -1.838   7.306  1.00 11.77           H  
ATOM   1510 HD23 LEU A 107      11.086  -1.567   8.584  1.00 11.77           H  
ATOM   1511  N   ARG A 108      12.239  -7.576   7.043  1.00 14.17           N  
ANISOU 1511  N   ARG A 108     2279   1460   1645    -40     28    -34
ATOM   1512  CA  ARG A 108      12.505  -8.899   7.711  1.00 16.28           C  
ANISOU 1512  CA  ARG A 108     2539   1741   1905    -46     45    -44
ATOM   1513  C   ARG A 108      13.973  -9.384   7.621  1.00 17.03           C  
ANISOU 1513  C   ARG A 108     2651   1828   1989    -43     51    -45
ATOM   1514  O   ARG A 108      14.362 -10.273   8.372  1.00 19.89           O  
ANISOU 1514  O   ARG A 108     3014   2200   2345    -51     66    -52
ATOM   1515  CB  ARG A 108      11.471  -9.930   7.248  1.00 16.68           C  
ANISOU 1515  CB  ARG A 108     2563   1816   1958    -37     50    -51
ATOM   1516  CG  ARG A 108      10.064  -9.663   7.852  1.00 15.33           C  
ANISOU 1516  CG  ARG A 108     2378   1653   1795    -44     46    -51
ATOM   1517  CD  ARG A 108       9.102 -10.822   7.497  1.00 17.30           C  
ANISOU 1517  CD  ARG A 108     2601   1925   2046    -33     47    -57
ATOM   1518  NE  ARG A 108       7.746 -10.591   7.966  1.00 18.24           N  
ANISOU 1518  NE  ARG A 108     2708   2052   2169    -45     44    -58
ATOM   1519  CZ  ARG A 108       6.619 -11.065   7.476  1.00 22.22           C  
ANISOU 1519  CZ  ARG A 108     3191   2577   2675    -41     43    -62
ATOM   1520  NH1 ARG A 108       6.501 -11.593   6.200  1.00 24.27           N  
ANISOU 1520  NH1 ARG A 108     3436   2852   2934    -21     42    -66
ATOM   1521  NH2 ARG A 108       5.564 -11.094   8.306  1.00 25.72           N1+
ANISOU 1521  NH2 ARG A 108     3630   3024   3121    -56     40    -63
ATOM   1522  H   ARG A 108      11.641  -7.626   6.230  1.00 14.17           H  
ATOM   1523  HA  ARG A 108      12.347  -8.743   8.780  1.00 16.28           H  
ATOM   1524  HB3 ARG A 108      11.785 -10.921   7.578  1.00 16.68           H  
ATOM   1525  HB2 ARG A 108      11.426  -9.981   6.163  1.00 16.68           H  
ATOM   1526  HG3 ARG A 108       9.655  -8.685   7.602  1.00 15.33           H  
ATOM   1527  HG2 ARG A 108      10.194  -9.660   8.936  1.00 15.33           H  
ATOM   1528  HD3 ARG A 108       9.421 -11.706   8.050  1.00 17.30           H  
ATOM   1529  HD2 ARG A 108       9.169 -11.086   6.442  1.00 17.30           H  
ATOM   1530  HE  ARG A 108       7.686 -10.078   8.837  1.00 18.24           H  
ATOM   1531 HH12 ARG A 108       5.630 -11.991   5.883  1.00 24.27           H  
ATOM   1532 HH11 ARG A 108       7.288 -11.561   5.565  1.00 24.27           H  
ATOM   1533 HH22 ARG A 108       5.642 -10.723   9.241  1.00 25.72           H  
ATOM   1534 HH21 ARG A 108       4.679 -11.455   7.990  1.00 25.72           H  
ATOM   1535  N   GLU A 109      14.734  -8.785   6.721  1.00 15.53           N  
ANISOU 1535  N   GLU A 109     2480   1624   1798    -34     42    -39
ATOM   1536  CA  GLU A 109      16.197  -8.995   6.582  1.00 16.57           C  
ANISOU 1536  CA  GLU A 109     2634   1744   1917    -32     49    -41
ATOM   1537  C   GLU A 109      16.980  -8.244   7.646  1.00 16.04           C  
ANISOU 1537  C   GLU A 109     2588   1661   1844    -51     46    -36
ATOM   1538  O   GLU A 109      16.894  -7.026   7.740  1.00 15.32           O  
ANISOU 1538  O   GLU A 109     2512   1553   1755    -55     30    -27
ATOM   1539  CB  GLU A 109      16.638  -8.581   5.171  1.00 19.50           C  
ANISOU 1539  CB  GLU A 109     3021   2102   2285    -19     39    -36
ATOM   1540  CG  GLU A 109      15.874  -9.250   3.983  1.00 24.08           C  
ANISOU 1540  CG  GLU A 109     3585   2695   2867      2     42    -39
ATOM   1541  CD  GLU A 109      16.850  -9.283   2.765  1.00 30.77           C  
ANISOU 1541  CD  GLU A 109     4450   3528   3711     14     31    -34
ATOM   1542  OE1 GLU A 109      16.765  -8.413   1.877  1.00 27.30           O  
ANISOU 1542  OE1 GLU A 109     4021   3075   3277      7     14    -26
ATOM   1543  OE2 GLU A 109      17.794 -10.130   2.721  1.00 44.34           O1-
ANISOU 1543  OE2 GLU A 109     6175   5251   5423     32     41    -39
ATOM   1544  H   GLU A 109      14.334  -8.061   6.140  1.00 15.53           H  
ATOM   1545  HA  GLU A 109      16.402 -10.062   6.691  1.00 16.57           H  
ATOM   1546  HB3 GLU A 109      17.713  -8.752   5.094  1.00 19.50           H  
ATOM   1547  HB2 GLU A 109      16.505  -7.509   5.066  1.00 19.50           H  
ATOM   1548  HG3 GLU A 109      14.959  -8.707   3.743  1.00 24.08           H  
ATOM   1549  HG2 GLU A 109      15.588 -10.273   4.233  1.00 24.08           H  
ATOM   1550  N   MET A 110      17.843  -8.937   8.448  1.00 17.33           N  
ANISOU 1550  N   MET A 110     2756   1829   2000    -62     62    -43
ATOM   1551  CA  MET A 110      18.499  -8.325   9.622  1.00 18.13           C  
ANISOU 1551  CA  MET A 110     2881   1915   2094    -79     60    -39
ATOM   1552  C   MET A 110      19.749  -7.521   9.153  1.00 17.18           C  
ANISOU 1552  C   MET A 110     2792   1772   1963    -79     52    -34
ATOM   1553  O   MET A 110      20.435  -6.904  10.017  1.00 16.81           O  
ANISOU 1553  O   MET A 110     2765   1709   1913    -90     41    -27
ATOM   1554  CB  MET A 110      18.819  -9.509  10.564  1.00 22.89           C  
ANISOU 1554  CB  MET A 110     3482   2526   2689    -93     79    -48
ATOM   1555  CG  MET A 110      19.392  -9.081  11.881  1.00 25.75           C  
ANISOU 1555  CG  MET A 110     3817   2906   3060    -99     83    -52
ATOM   1556  SD  MET A 110      18.180  -8.536  13.122  1.00 28.37           S  
ANISOU 1556  SD  MET A 110     4149   3228   3402   -105     64    -42
ATOM   1557  CE  MET A 110      17.111  -9.906  13.190  1.00 31.57           C  
ANISOU 1557  CE  MET A 110     4587   3615   3792   -126     71    -42
ATOM   1558  H   MET A 110      17.942  -9.936   8.342  1.00 17.33           H  
ATOM   1559  HA  MET A 110      17.809  -7.642  10.121  1.00 18.13           H  
ATOM   1560  HB3 MET A 110      19.543 -10.165  10.075  1.00 22.89           H  
ATOM   1561  HB2 MET A 110      17.934 -10.127  10.700  1.00 22.89           H  
ATOM   1562  HG3 MET A 110      20.195  -8.356  11.826  1.00 25.75           H  
ATOM   1563  HG2 MET A 110      19.870  -9.957  12.319  1.00 25.75           H  
ATOM   1564  HE1 MET A 110      16.452  -9.936  12.323  1.00 31.57           H  
ATOM   1565  HE2 MET A 110      17.674 -10.838  13.245  1.00 31.57           H  
ATOM   1566  HE3 MET A 110      16.483  -9.835  14.078  1.00 31.57           H  
ATOM   1567  N   ARG A 111      20.186  -7.762   7.940  1.00 15.21           N  
ANISOU 1567  N   ARG A 111     2548   1522   1709    -66     55    -36
ATOM   1568  CA  ARG A 111      21.482  -7.244   7.433  1.00 13.97           C  
ANISOU 1568  CA  ARG A 111     2425   1343   1541    -68     46    -30
ATOM   1569  C   ARG A 111      21.634  -5.693   7.199  1.00 13.36           C  
ANISOU 1569  C   ARG A 111     2356   1252   1469    -74     21    -19
ATOM   1570  O   ARG A 111      22.744  -5.217   7.013  1.00 14.47           O  
ANISOU 1570  O   ARG A 111     2524   1376   1599    -83     11    -13
ATOM   1571  CB  ARG A 111      21.878  -8.058   6.219  1.00 15.15           C  
ANISOU 1571  CB  ARG A 111     2581   1491   1683    -52     53    -33
ATOM   1572  CG  ARG A 111      21.010  -7.768   4.957  1.00 15.65           C  
ANISOU 1572  CG  ARG A 111     2627   1563   1758    -37     44    -31
ATOM   1573  CD  ARG A 111      21.340  -8.861   3.848  1.00 16.01           C  
ANISOU 1573  CD  ARG A 111     2683   1606   1793    -19     53    -35
ATOM   1574  NE  ARG A 111      20.338  -8.642   2.702  1.00 16.33           N  
ANISOU 1574  NE  ARG A 111     2708   1656   1843     -3     48    -35
ATOM   1575  CZ  ARG A 111      20.465  -7.970   1.612  1.00 15.58           C  
ANISOU 1575  CZ  ARG A 111     2621   1549   1749     -3     31    -27
ATOM   1576  NH1 ARG A 111      21.597  -7.426   1.122  1.00 16.29           N  
ANISOU 1576  NH1 ARG A 111     2736   1620   1833    -18     16    -20
ATOM   1577  NH2 ARG A 111      19.377  -7.929   0.818  1.00 17.02           N1+
ANISOU 1577  NH2 ARG A 111     2789   1739   1938     11     27    -28
ATOM   1578  H   ARG A 111      19.647  -8.346   7.317  1.00 15.21           H  
ATOM   1579  HA  ARG A 111      22.222  -7.484   8.200  1.00 13.97           H  
ATOM   1580  HB3 ARG A 111      21.815  -9.118   6.470  1.00 15.15           H  
ATOM   1581  HB2 ARG A 111      22.927  -7.876   5.980  1.00 15.15           H  
ATOM   1582  HG3 ARG A 111      21.281  -6.782   4.578  1.00 15.65           H  
ATOM   1583  HG2 ARG A 111      19.943  -7.736   5.181  1.00 15.65           H  
ATOM   1584  HD3 ARG A 111      21.295  -9.878   4.239  1.00 16.01           H  
ATOM   1585  HD2 ARG A 111      22.346  -8.705   3.459  1.00 16.01           H  
ATOM   1586  HE  ARG A 111      19.440  -9.099   2.842  1.00 16.33           H  
ATOM   1587 HH12 ARG A 111      22.456  -7.498   1.648  1.00 16.29           H  
ATOM   1588 HH11 ARG A 111      21.601  -6.960   0.227  1.00 16.29           H  
ATOM   1589 HH22 ARG A 111      19.409  -7.484  -0.088  1.00 17.02           H  
ATOM   1590 HH21 ARG A 111      18.494  -8.327   1.136  1.00 17.02           H  
ATOM   1591  N   HIS A 112      20.460  -5.069   7.386  1.00 12.24           N  
ANISOU 1591  N   HIS A 112     2190   1119   1341    -69     10    -15
ATOM   1592  CA  HIS A 112      20.248  -3.645   7.131  1.00 12.32           C  
ANISOU 1592  CA  HIS A 112     2204   1120   1358    -73    -13     -4
ATOM   1593  C   HIS A 112      20.312  -2.861   8.473  1.00 12.23           C  
ANISOU 1593  C   HIS A 112     2205   1098   1344    -85    -22      2
ATOM   1594  O   HIS A 112      20.792  -1.713   8.471  1.00 12.36           O  
ANISOU 1594  O   HIS A 112     2231   1106   1360    -89    -42     10
ATOM   1595  CB  HIS A 112      18.808  -3.552   6.433  1.00 14.10           C  
ANISOU 1595  CB  HIS A 112     2402   1357   1600    -65    -20     -2
ATOM   1596  CG  HIS A 112      18.869  -4.212   5.026  1.00 13.96           C  
ANISOU 1596  CG  HIS A 112     2376   1345   1582    -53    -15     -5
ATOM   1597  ND1 HIS A 112      19.908  -4.035   4.135  1.00 16.03           N  
ANISOU 1597  ND1 HIS A 112     2657   1596   1837    -51    -22     -3
ATOM   1598  CD2 HIS A 112      18.016  -5.131   4.496  1.00 14.49           C  
ANISOU 1598  CD2 HIS A 112     2422   1428   1656    -41     -4    -12
ATOM   1599  CE1 HIS A 112      19.661  -4.855   3.068  1.00 16.26           C  
ANISOU 1599  CE1 HIS A 112     2677   1633   1868    -36    -15     -7
ATOM   1600  NE2 HIS A 112      18.519  -5.529   3.212  1.00 16.24           N  
ANISOU 1600  NE2 HIS A 112     2650   1647   1874    -29     -5    -13
ATOM   1601  H   HIS A 112      19.638  -5.615   7.601  1.00 12.24           H  
ATOM   1602  HA  HIS A 112      21.015  -3.241   6.467  1.00 12.32           H  
ATOM   1603  HB3 HIS A 112      18.512  -2.509   6.314  1.00 14.10           H  
ATOM   1604  HB2 HIS A 112      18.044  -4.040   7.039  1.00 14.10           H  
ATOM   1605  HD2 HIS A 112      17.090  -5.513   4.893  1.00 14.49           H  
ATOM   1606  HE1 HIS A 112      20.302  -4.929   2.202  1.00 16.26           H  
ATOM   1607  HE2 HIS A 112      18.104  -6.189   2.567  1.00 16.24           H  
ATOM   1608  N   ARG A 113      19.779  -3.365   9.600  0.50 11.88           N  
ANISOU 1608  N   ARG A 113     2158   1058   1298    -90    -10     -3
ATOM   1609  CA  ARG A 113      19.724  -2.700  10.978  0.50 12.20           C  
ANISOU 1609  CA  ARG A 113     2216   1087   1333    -99    -18      2
ATOM   1610  C   ARG A 113      19.188  -1.280  10.814  0.50 12.28           C  
ANISOU 1610  C   ARG A 113     2217   1095   1354    -96    -40     13
ATOM   1611  O   ARG A 113      19.765  -0.230  11.196  0.50 12.27           O  
ANISOU 1611  O   ARG A 113     2231   1081   1348    -99    -58     21
ATOM   1612  CB  ARG A 113      21.075  -2.686  11.704  0.50 13.09           C  
ANISOU 1612  CB  ARG A 113     2362   1182   1428   -107    -21      4
ATOM   1613  CG  ARG A 113      21.640  -4.087  11.916  0.50 13.68           C  
ANISOU 1613  CG  ARG A 113     2447   1259   1491   -112      4     -7
ATOM   1614  CD  ARG A 113      22.983  -3.937  12.740  0.50 14.71           C  
ANISOU 1614  CD  ARG A 113     2613   1371   1603   -118      2     -6
ATOM   1615  NE  ARG A 113      24.182  -3.490  11.942  0.50 15.53           N  
ANISOU 1615  NE  ARG A 113     2735   1473   1693   -125     26    -15
ATOM   1616  CZ  ARG A 113      25.457  -3.511  12.414  0.50 15.52           C  
ANISOU 1616  CZ  ARG A 113     2727   1482   1689   -117     47    -24
ATOM   1617  NH1 ARG A 113      25.770  -4.008  13.601  0.50 15.35           N  
ANISOU 1617  NH1 ARG A 113     2684   1471   1677   -102     46    -25
ATOM   1618  NH2 ARG A 113      26.427  -2.984  11.598  0.50 17.59           N1+
ANISOU 1618  NH2 ARG A 113     3006   1741   1936   -125     69    -32
ATOM   1619  H   ARG A 113      19.379  -4.291   9.560  0.50 11.88           H  
ATOM   1620  HA  ARG A 113      19.006  -3.258  11.581  0.50 12.20           H  
ATOM   1621  HB3 ARG A 113      20.948  -2.199  12.672  0.50 13.09           H  
ATOM   1622  HB2 ARG A 113      21.790  -2.081  11.144  0.50 13.09           H  
ATOM   1623  HG3 ARG A 113      21.860  -4.518  10.939  0.50 13.68           H  
ATOM   1624  HG2 ARG A 113      20.942  -4.764  12.410  0.50 13.68           H  
ATOM   1625  HD3 ARG A 113      23.170  -4.850  13.306  0.50 14.71           H  
ATOM   1626  HD2 ARG A 113      22.855  -3.151  13.485  0.50 14.71           H  
ATOM   1627  HE  ARG A 113      23.998  -3.110  11.024  0.50 15.53           H  
ATOM   1628 HH12 ARG A 113      26.727  -4.008  13.923  0.50 15.35           H  
ATOM   1629 HH11 ARG A 113      25.049  -4.393  14.193  0.50 15.35           H  
ATOM   1630 HH22 ARG A 113      26.187  -2.617  10.689  0.50 17.59           H  
ATOM   1631 HH21 ARG A 113      27.391  -2.958  11.899  0.50 17.59           H  
ATOM   1632  N   PHE A 114      17.936  -1.180  10.288  1.00 12.12           N  
ANISOU 1632  N   PHE A 114     2169   1087   1348    -89    -38     12
ATOM   1633  CA  PHE A 114      17.198   0.028  10.092  1.00 12.87           C  
ANISOU 1633  CA  PHE A 114     2253   1183   1455    -83    -55     21
ATOM   1634  C   PHE A 114      17.196   0.917  11.371  1.00 12.58           C  
ANISOU 1634  C   PHE A 114     2228   1137   1416    -85    -66     29
ATOM   1635  O   PHE A 114      16.739   0.476  12.435  1.00 14.59           O  
ANISOU 1635  O   PHE A 114     2492   1387   1664    -89    -55     25
ATOM   1636  CB  PHE A 114      15.754  -0.284   9.636  1.00 12.74           C  
ANISOU 1636  CB  PHE A 114     2207   1181   1453    -75    -49     19
ATOM   1637  CG  PHE A 114      15.663  -1.173   8.373  1.00 12.28           C  
ANISOU 1637  CG  PHE A 114     2135   1131   1399    -70    -44     15
ATOM   1638  CD1 PHE A 114      15.911  -0.590   7.135  1.00 13.97           C  
ANISOU 1638  CD1 PHE A 114     2349   1344   1616    -68    -56     20
ATOM   1639  CD2 PHE A 114      15.270  -2.542   8.485  1.00 12.22           C  
ANISOU 1639  CD2 PHE A 114     2118   1134   1391    -68    -27      5
ATOM   1640  CE1 PHE A 114      15.758  -1.403   6.002  1.00 13.33           C  
ANISOU 1640  CE1 PHE A 114     2261   1269   1536    -62    -50     15
ATOM   1641  CE2 PHE A 114      15.189  -3.333   7.330  1.00 14.46           C  
ANISOU 1641  CE2 PHE A 114     2390   1427   1678    -59    -23      1
ATOM   1642  CZ  PHE A 114      15.424  -2.748   6.097  1.00 13.59           C  
ANISOU 1642  CZ  PHE A 114     2284   1312   1569    -56    -34      6
ATOM   1643  H   PHE A 114      17.464  -2.023   9.997  1.00 12.12           H  
ATOM   1644  HA  PHE A 114      17.689   0.558   9.278  1.00 12.87           H  
ATOM   1645  HB3 PHE A 114      15.230   0.651   9.437  1.00 12.74           H  
ATOM   1646  HB2 PHE A 114      15.206  -0.774  10.443  1.00 12.74           H  
ATOM   1647  HD1 PHE A 114      16.189   0.450   7.044  1.00 13.97           H  
ATOM   1648  HD2 PHE A 114      15.078  -2.981   9.453  1.00 12.22           H  
ATOM   1649  HE1 PHE A 114      15.941  -0.975   5.028  1.00 13.33           H  
ATOM   1650  HE2 PHE A 114      14.965  -4.386   7.403  1.00 14.46           H  
ATOM   1651  HZ  PHE A 114      15.354  -3.350   5.203  1.00 13.59           H  
ATOM   1652  N   GLN A 115      17.817   2.089  11.221  1.00 12.32           N  
ANISOU 1652  N   GLN A 115     2192   1102   1388    -81    -87     39
ATOM   1653  CA  GLN A 115      18.036   3.126  12.259  1.00 13.69           C  
ANISOU 1653  CA  GLN A 115     2369   1271   1564    -76    -98     47
ATOM   1654  C   GLN A 115      16.754   3.959  12.265  1.00 12.75           C  
ANISOU 1654  C   GLN A 115     2225   1162   1460    -65    -94     48
ATOM   1655  O   GLN A 115      15.983   3.953  11.274  1.00 12.22           O  
ANISOU 1655  O   GLN A 115     2135   1104   1402    -63    -91     47
ATOM   1656  CB  GLN A 115      19.249   4.054  11.962  1.00 14.94           C  
ANISOU 1656  CB  GLN A 115     2531   1425   1721    -75   -124     58
ATOM   1657  CG  GLN A 115      20.572   3.268  12.084  1.00 17.40           C  
ANISOU 1657  CG  GLN A 115     2867   1727   2018    -87   -131     58
ATOM   1658  CD  GLN A 115      21.746   4.149  11.674  1.00 20.28           C  
ANISOU 1658  CD  GLN A 115     3231   2092   2383    -87   -159     69
ATOM   1659  OE1 GLN A 115      21.778   4.784  10.621  1.00 23.46           O  
ANISOU 1659  OE1 GLN A 115     3629   2498   2785    -95   -170     72
ATOM   1660  NE2 GLN A 115      22.701   4.221  12.561  1.00 22.39           N  
ANISOU 1660  NE2 GLN A 115     3499   2357   2652    -78   -171     77
ATOM   1661  H   GLN A 115      18.202   2.313  10.310  1.00 12.32           H  
ATOM   1662  HA  GLN A 115      18.160   2.651  13.234  1.00 13.69           H  
ATOM   1663  HB3 GLN A 115      19.267   4.890  12.663  1.00 14.94           H  
ATOM   1664  HB2 GLN A 115      19.143   4.486  10.965  1.00 14.94           H  
ATOM   1665  HG3 GLN A 115      20.562   2.403  11.421  1.00 17.40           H  
ATOM   1666  HG2 GLN A 115      20.694   2.887  13.099  1.00 17.40           H  
ATOM   1667 HE22 GLN A 115      23.508   4.801  12.383  1.00 22.39           H  
ATOM   1668 HE21 GLN A 115      22.640   3.704  13.426  1.00 22.39           H  
ATOM   1669  N   THR A 116      16.539   4.712  13.347  1.00 12.09           N  
ANISOU 1669  N   THR A 116     2147   1071   1374    -59    -95     52
ATOM   1670  CA  THR A 116      15.308   5.546  13.469  1.00 12.94           C  
ANISOU 1670  CA  THR A 116     2234   1187   1495    -48    -91     54
ATOM   1671  C   THR A 116      14.976   6.660  12.448  1.00 12.35           C  
ANISOU 1671  C   THR A 116     2135   1123   1436    -39   -106     62
ATOM   1672  O   THR A 116      13.826   6.824  12.020  1.00 12.63           O  
ANISOU 1672  O   THR A 116     2148   1167   1482    -34    -99     61
ATOM   1673  CB  THR A 116      15.201   6.038  14.933  1.00 13.81           C  
ANISOU 1673  CB  THR A 116     2360   1287   1600    -40    -87     56
ATOM   1674  OG1 THR A 116      16.220   7.010  15.309  1.00 15.41           O  
ANISOU 1674  OG1 THR A 116     2577   1482   1798    -33   -105     66
ATOM   1675  CG2 THR A 116      15.377   4.875  15.905  1.00 14.56           C  
ANISOU 1675  CG2 THR A 116     2476   1375   1682    -53    -69     46
ATOM   1676  H   THR A 116      17.186   4.726  14.123  1.00 12.09           H  
ATOM   1677  HA  THR A 116      14.487   4.838  13.346  1.00 12.94           H  
ATOM   1678  HB  THR A 116      14.222   6.493  15.093  1.00 13.81           H  
ATOM   1679  HG1 THR A 116      15.957   7.890  15.009  1.00 15.41           H  
ATOM   1680 HG21 THR A 116      14.701   4.053  15.665  1.00 14.56           H  
ATOM   1681 HG22 THR A 116      16.394   4.481  15.921  1.00 14.56           H  
ATOM   1682 HG23 THR A 116      15.144   5.191  16.922  1.00 14.56           H  
ATOM   1683  N   GLN A 117      16.018   7.337  11.906  1.00 12.85           N  
ANISOU 1683  N   GLN A 117     2199   1186   1497    -40   -125     70
ATOM   1684  CA  GLN A 117      15.783   8.187  10.715  1.00 13.97           C  
ANISOU 1684  CA  GLN A 117     2315   1340   1652    -36   -139     77
ATOM   1685  C   GLN A 117      15.272   7.444   9.454  1.00 13.13           C  
ANISOU 1685  C   GLN A 117     2195   1243   1552    -45   -130     71
ATOM   1686  O   GLN A 117      14.325   7.859   8.801  1.00 13.74           O  
ANISOU 1686  O   GLN A 117     2249   1331   1642    -41   -130     74
ATOM   1687  CB  GLN A 117      16.943   9.143  10.579  1.00  0.00           C  
ATOM   1688  CG  GLN A 117      16.842   9.857   9.211  1.00  0.00           C  
ATOM   1689  CD  GLN A 117      17.920  10.825   8.807  1.00  0.00           C  
ATOM   1690  OE1 GLN A 117      18.702  11.301   9.667  1.00  0.00           O  
ATOM   1691  NE2 GLN A 117      17.948  11.209   7.565  1.00  0.00           N  
ATOM   1692  H   GLN A 117      16.967   7.202  12.224  1.00 12.85           H  
ATOM   1693  HA  GLN A 117      14.949   8.841  10.981  1.00 13.97           H  
ATOM   1694  HB3 GLN A 117      17.891   8.606  10.643  1.00  0.00           H  
ATOM   1695  HB2 GLN A 117      16.935   9.872  11.390  1.00  0.00           H  
ATOM   1696  HG3 GLN A 117      15.887  10.377   9.143  1.00  0.00           H  
ATOM   1697  HG2 GLN A 117      16.858   9.127   8.401  1.00  0.00           H  
ATOM   1698 HE22 GLN A 117      18.634  11.884   7.262  1.00  0.00           H  
ATOM   1699 HE21 GLN A 117      17.302  10.825   6.885  1.00  0.00           H  
ATOM   1700  N   GLN A 118      16.025   6.340   9.191  1.00 11.01           N  
ANISOU 1700  N   GLN A 118     1943    969   1273    -55   -121     63
ATOM   1701  CA  GLN A 118      15.662   5.430   8.111  1.00 11.21           C  
ANISOU 1701  CA  GLN A 118     1959   1000   1302    -59   -114     57
ATOM   1702  C   GLN A 118      14.139   4.913   8.177  1.00 10.38           C  
ANISOU 1702  C   GLN A 118     1838    901   1205    -52    -97     52
ATOM   1703  O   GLN A 118      13.507   5.067   7.149  1.00 10.45           O  
ANISOU 1703  O   GLN A 118     1831    917   1222    -50    -94     51
ATOM   1704  CB  GLN A 118      16.564   4.185   8.015  1.00 11.50           C  
ANISOU 1704  CB  GLN A 118     2016   1029   1324    -68   -107     50
ATOM   1705  CG  GLN A 118      17.984   4.387   7.370  1.00 12.70           C  
ANISOU 1705  CG  GLN A 118     2187   1173   1465    -78   -123     54
ATOM   1706  CD  GLN A 118      18.927   3.216   7.698  1.00 13.83           C  
ANISOU 1706  CD  GLN A 118     2354   1307   1594    -83   -111     46
ATOM   1707  OE1 GLN A 118      18.934   2.651   8.785  1.00 15.45           O  
ANISOU 1707  OE1 GLN A 118     2577   1504   1789    -85   -106     44
ATOM   1708  NE2 GLN A 118      19.734   2.856   6.733  1.00 14.18           N  
ANISOU 1708  NE2 GLN A 118     2401   1352   1635    -85   -105     42
ATOM   1709  H   GLN A 118      16.798   6.079   9.786  1.00 11.01           H  
ATOM   1710  HA  GLN A 118      15.777   5.985   7.179  1.00 11.21           H  
ATOM   1711  HB3 GLN A 118      16.064   3.410   7.431  1.00 11.50           H  
ATOM   1712  HB2 GLN A 118      16.672   3.755   9.004  1.00 11.50           H  
ATOM   1713  HG3 GLN A 118      18.440   5.293   7.772  1.00 12.70           H  
ATOM   1714  HG2 GLN A 118      17.890   4.533   6.293  1.00 12.70           H  
ATOM   1715 HE22 GLN A 118      20.382   2.095   6.877  1.00 14.18           H  
ATOM   1716 HE21 GLN A 118      19.719   3.336   5.845  1.00 14.18           H  
ATOM   1717  N   LEU A 119      13.678   4.623   9.386  1.00 10.72           N  
ANISOU 1717  N   LEU A 119     1888    940   1244    -49    -85     47
ATOM   1718  CA  LEU A 119      12.309   4.231   9.712  1.00 10.38           C  
ANISOU 1718  CA  LEU A 119     1832    903   1207    -44    -70     42
ATOM   1719  C   LEU A 119      11.337   5.309   9.337  1.00  9.98           C  
ANISOU 1719  C   LEU A 119     1764    857   1169    -34    -74     49
ATOM   1720  O   LEU A 119      10.261   5.000   8.825  1.00 10.54           O  
ANISOU 1720  O   LEU A 119     1820    935   1248    -32    -67     46
ATOM   1721  CB  LEU A 119      12.073   3.834  11.175  1.00 10.64           C  
ANISOU 1721  CB  LEU A 119     1881    930   1231    -47    -59     37
ATOM   1722  CG  LEU A 119      12.834   2.598  11.594  1.00 11.69           C  
ANISOU 1722  CG  LEU A 119     2030   1060   1352    -57    -51     29
ATOM   1723  CD1 LEU A 119      12.954   2.252  13.086  1.00 13.32           C  
ANISOU 1723  CD1 LEU A 119     2252   1261   1549    -63    -39     24
ATOM   1724  CD2 LEU A 119      12.427   1.273  10.891  1.00 12.12           C  
ANISOU 1724  CD2 LEU A 119     2072   1124   1407    -58    -42     21
ATOM   1725  H   LEU A 119      14.327   4.629  10.163  1.00 10.72           H  
ATOM   1726  HA  LEU A 119      12.075   3.367   9.091  1.00 10.38           H  
ATOM   1727  HB3 LEU A 119      11.010   3.661  11.358  1.00 10.64           H  
ATOM   1728  HB2 LEU A 119      12.355   4.660  11.828  1.00 10.64           H  
ATOM   1729  HG  LEU A 119      13.860   2.771  11.287  1.00 11.69           H  
ATOM   1730 HD11 LEU A 119      13.930   1.825  13.321  1.00 13.32           H  
ATOM   1731 HD12 LEU A 119      12.833   3.143  13.702  1.00 13.32           H  
ATOM   1732 HD13 LEU A 119      12.186   1.550  13.411  1.00 13.32           H  
ATOM   1733 HD21 LEU A 119      11.410   1.334  10.502  1.00 12.12           H  
ATOM   1734 HD22 LEU A 119      13.076   1.071  10.041  1.00 12.12           H  
ATOM   1735 HD23 LEU A 119      12.470   0.400  11.540  1.00 12.12           H  
ATOM   1736  N   LEU A 120      11.635   6.505   9.834  1.00 10.81           N  
ANISOU 1736  N   LEU A 120     1870    959   1277    -28    -86     58
ATOM   1737  CA  LEU A 120      10.849   7.655   9.536  1.00 11.22           C  
ANISOU 1737  CA  LEU A 120     1904   1018   1342    -17    -88     64
ATOM   1738  C   LEU A 120      10.815   8.072   8.074  1.00 12.02           C  
ANISOU 1738  C   LEU A 120     1985   1130   1452    -20    -94     67
ATOM   1739  O   LEU A 120       9.709   8.321   7.586  1.00 11.65           O  
ANISOU 1739  O   LEU A 120     1921   1089   1415    -15    -86     67
ATOM   1740  CB  LEU A 120      11.277   8.892  10.378  1.00 12.55           C  
ANISOU 1740  CB  LEU A 120     2076   1182   1509     -6   -100     74
ATOM   1741  CG  LEU A 120      10.174   9.971  10.503  1.00 15.30           C  
ANISOU 1741  CG  LEU A 120     2408   1536   1869     11    -98     80
ATOM   1742  CD1 LEU A 120       8.782   9.467  10.776  1.00 14.99           C  
ANISOU 1742  CD1 LEU A 120     2370   1494   1831     16    -79     75
ATOM   1743  CD2 LEU A 120      10.577  11.094  11.547  1.00 17.33           C  
ANISOU 1743  CD2 LEU A 120     2672   1789   2123     24   -111     89
ATOM   1744  H   LEU A 120      12.493   6.651  10.349  1.00 10.81           H  
ATOM   1745  HA  LEU A 120       9.835   7.362   9.805  1.00 11.22           H  
ATOM   1746  HB3 LEU A 120      12.201   9.329   9.996  1.00 12.55           H  
ATOM   1747  HB2 LEU A 120      11.518   8.553  11.386  1.00 12.55           H  
ATOM   1748  HG  LEU A 120      10.134  10.474   9.536  1.00 15.30           H  
ATOM   1749 HD11 LEU A 120       8.208   9.390   9.854  1.00 14.99           H  
ATOM   1750 HD12 LEU A 120       8.751   8.497  11.259  1.00 14.99           H  
ATOM   1751 HD13 LEU A 120       8.231  10.140  11.433  1.00 14.99           H  
ATOM   1752 HD21 LEU A 120      10.203  12.067  11.236  1.00 17.33           H  
ATOM   1753 HD22 LEU A 120      10.164  10.886  12.534  1.00 17.33           H  
ATOM   1754 HD23 LEU A 120      11.659  11.174  11.657  1.00 17.33           H  
ATOM   1755  N   GLU A 121      11.911   7.948   7.362  1.00 11.87           N  
ANISOU 1755  N   GLU A 121     1970   1111   1428    -31   -105     68
ATOM   1756  CA  GLU A 121      12.077   8.116   5.947  1.00 12.08           C  
ANISOU 1756  CA  GLU A 121     1983   1146   1460    -39   -110     70
ATOM   1757  C   GLU A 121      11.075   7.205   5.091  1.00 10.42           C  
ANISOU 1757  C   GLU A 121     1772    937   1251    -41    -96     62
ATOM   1758  O   GLU A 121      10.656   7.713   4.063  1.00 11.81           O  
ANISOU 1758  O   GLU A 121     1934   1120   1434    -42    -94     63
ATOM   1759  CB  GLU A 121      13.493   7.931   5.627  1.00 13.90           C  
ANISOU 1759  CB  GLU A 121     2226   1373   1681    -52   -125     72
ATOM   1760  CG  GLU A 121      14.285   9.244   5.762  1.00 17.94           C  
ANISOU 1760  CG  GLU A 121     2729   1892   2196    -64   -133     75
ATOM   1761  CD  GLU A 121      15.780   9.105   5.305  1.00 24.03           C  
ANISOU 1761  CD  GLU A 121     3477   2676   2977    -65   -146     85
ATOM   1762  OE1 GLU A 121      16.357  10.168   5.004  1.00 28.75           O  
ANISOU 1762  OE1 GLU A 121     4065   3277   3580    -54   -153     91
ATOM   1763  OE2 GLU A 121      16.325   7.984   5.308  1.00 29.73           O1-
ANISOU 1763  OE2 GLU A 121     4192   3404   3701    -79   -149     85
ATOM   1764  H   GLU A 121      12.761   7.695   7.852  1.00 11.87           H  
ATOM   1765  HA  GLU A 121      11.789   9.144   5.718  1.00 12.08           H  
ATOM   1766  HB3 GLU A 121      13.601   7.548   4.610  1.00 13.90           H  
ATOM   1767  HB2 GLU A 121      13.958   7.195   6.268  1.00 13.90           H  
ATOM   1768  HG3 GLU A 121      14.298   9.572   6.799  1.00 17.94           H  
ATOM   1769  HG2 GLU A 121      13.812  10.035   5.178  1.00 17.94           H  
ATOM   1770  N   MET A 122      10.664   6.093   5.653  1.00 10.25           N  
ANISOU 1770  N   MET A 122     1763    910   1221    -40    -85     53
ATOM   1771  CA  MET A 122       9.692   5.124   4.974  1.00  9.93           C  
ANISOU 1771  CA  MET A 122     1721    872   1181    -39    -73     46
ATOM   1772  C   MET A 122       8.290   5.714   5.134  1.00  9.59           C  
ANISOU 1772  C   MET A 122     1663    833   1148    -31    -64     46
ATOM   1773  O   MET A 122       7.467   5.560   4.178  1.00 10.42           O  
ANISOU 1773  O   MET A 122     1760    942   1257    -31    -59     45
ATOM   1774  CB  MET A 122       9.798   3.711   5.653  1.00 10.49           C  
ANISOU 1774  CB  MET A 122     1803    940   1242    -39    -63     37
ATOM   1775  CG  MET A 122      11.110   2.929   5.379  1.00 11.49           C  
ANISOU 1775  CG  MET A 122     1946   1061   1358    -46    -68     35
ATOM   1776  SD  MET A 122      11.435   1.836   6.770  1.00 14.32           S  
ANISOU 1776  SD  MET A 122     2315   1420   1706    -45    -53     24
ATOM   1777  CE  MET A 122      13.172   1.659   6.573  1.00 15.59           C  
ANISOU 1777  CE  MET A 122     2498   1571   1854    -52    -59     24
ATOM   1778  H   MET A 122      11.043   5.809   6.546  1.00 10.25           H  
ATOM   1779  HA  MET A 122       9.926   5.041   3.910  1.00  9.93           H  
ATOM   1780  HB3 MET A 122       8.969   3.101   5.294  1.00 10.49           H  
ATOM   1781  HB2 MET A 122       9.624   3.807   6.723  1.00 10.49           H  
ATOM   1782  HG3 MET A 122      11.939   3.629   5.278  1.00 11.49           H  
ATOM   1783  HG2 MET A 122      11.057   2.359   4.454  1.00 11.49           H  
ATOM   1784  HE1 MET A 122      13.390   1.080   5.675  1.00 15.59           H  
ATOM   1785  HE2 MET A 122      13.675   2.618   6.489  1.00 15.59           H  
ATOM   1786  HE3 MET A 122      13.585   1.129   7.430  1.00 15.59           H  
ATOM   1787  N   CYS A 123       7.986   6.418   6.228  1.00 10.19           N  
ANISOU 1787  N   CYS A 123     1740    907   1226    -25    -61     48
ATOM   1788  CA  CYS A 123       6.742   6.991   6.670  1.00  9.86           C  
ANISOU 1788  CA  CYS A 123     1687    866   1191    -16    -52     49
ATOM   1789  C   CYS A 123       6.443   8.245   5.893  1.00 10.87           C  
ANISOU 1789  C   CYS A 123     1799   1002   1330    -13    -56     57
ATOM   1790  O   CYS A 123       5.325   8.404   5.425  1.00 11.07           O  
ANISOU 1790  O   CYS A 123     1816   1029   1360    -10    -47     56
ATOM   1791  CB  CYS A 123       6.694   7.152   8.250  1.00 11.74           C  
ANISOU 1791  CB  CYS A 123     1936   1099   1427    -10    -49     51
ATOM   1792  SG  CYS A 123       6.556   5.590   9.119  1.00 11.90           S  
ANISOU 1792  SG  CYS A 123     1975   1112   1433    -17    -40     42
ATOM   1793  H   CYS A 123       8.737   6.544   6.893  1.00 10.19           H  
ATOM   1794  HA  CYS A 123       5.959   6.278   6.405  1.00  9.86           H  
ATOM   1795  HB3 CYS A 123       5.815   7.731   8.525  1.00 11.74           H  
ATOM   1796  HB2 CYS A 123       7.558   7.687   8.627  1.00 11.74           H  
ATOM   1797  HG  CYS A 123       7.791   5.161   8.836  1.00 11.90           H  
ATOM   1798  N   LYS A 124       7.492   9.064   5.749  1.00 11.37           N  
ANISOU 1798  N   LYS A 124     1856   1068   1396    -15    -69     64
ATOM   1799  CA  LYS A 124       7.563  10.405   5.121  1.00 12.26           C  
ANISOU 1799  CA  LYS A 124     1949   1190   1518    -15    -75     71
ATOM   1800  C   LYS A 124       7.297  10.303   3.539  1.00 11.90           C  
ANISOU 1800  C   LYS A 124     1900   1148   1473    -26    -72     68
ATOM   1801  O   LYS A 124       6.332  10.895   3.028  1.00 12.67           O  
ANISOU 1801  O   LYS A 124     1984   1252   1578    -26    -65     70
ATOM   1802  CB  LYS A 124       8.906  11.191   5.422  1.00 13.86           C  
ANISOU 1802  CB  LYS A 124     2146   1397   1722    -17    -92     80
ATOM   1803  CG  LYS A 124       8.952  12.674   4.977  1.00 17.74           C  
ANISOU 1803  CG  LYS A 124     2612   1903   2224    -18    -97     87
ATOM   1804  CD  LYS A 124      10.167  13.435   5.379  1.00 25.26           C  
ANISOU 1804  CD  LYS A 124     3554   2863   3180    -13   -114     96
ATOM   1805  CE  LYS A 124      11.316  13.261   4.376  1.00 24.41           C  
ANISOU 1805  CE  LYS A 124     3450   2758   3065    -33   -131     98
ATOM   1806  NZ  LYS A 124      11.217  14.139   3.218  1.00 27.22           N1+
ANISOU 1806  NZ  LYS A 124     3796   3122   3424    -51   -131     97
ATOM   1807  H   LYS A 124       8.361   8.767   6.175  1.00 11.37           H  
ATOM   1808  HA  LYS A 124       6.741  10.987   5.542  1.00 12.26           H  
ATOM   1809  HB3 LYS A 124       9.748  10.650   4.990  1.00 13.86           H  
ATOM   1810  HB2 LYS A 124       9.068  11.162   6.501  1.00 13.86           H  
ATOM   1811  HG3 LYS A 124       8.086  13.172   5.415  1.00 17.74           H  
ATOM   1812  HG2 LYS A 124       8.800  12.741   3.899  1.00 17.74           H  
ATOM   1813  HD3 LYS A 124      10.488  13.104   6.363  1.00 25.26           H  
ATOM   1814  HD2 LYS A 124       9.919  14.491   5.504  1.00 25.26           H  
ATOM   1815  HE3 LYS A 124      11.408  12.223   4.053  1.00 24.41           H  
ATOM   1816  HE2 LYS A 124      12.254  13.518   4.867  1.00 24.41           H  
ATOM   1817  HZ1 LYS A 124      12.018  13.997   2.619  1.00 27.22           H  
ATOM   1818  HZ2 LYS A 124      10.375  13.926   2.703  1.00 27.22           H  
ATOM   1819  HZ3 LYS A 124      11.191  15.102   3.522  1.00 27.22           H  
ATOM   1820  N   ASP A 125       8.110   9.444   2.935  1.00 10.81           N  
ANISOU 1820  N   ASP A 125     1776   1005   1325    -36    -77     63
ATOM   1821  CA  ASP A 125       7.764   8.880   1.637  1.00 11.72           C  
ANISOU 1821  CA  ASP A 125     1894   1120   1437    -46    -74     60
ATOM   1822  C   ASP A 125       6.347   8.375   1.453  1.00 11.26           C  
ANISOU 1822  C   ASP A 125     1834   1062   1382    -38    -59     55
ATOM   1823  O   ASP A 125       5.745   8.774   0.505  1.00 11.25           O  
ANISOU 1823  O   ASP A 125     1826   1063   1384    -43    -54     56
ATOM   1824  CB  ASP A 125       8.866   7.837   1.166  1.00 12.89           C  
ANISOU 1824  CB  ASP A 125     2064   1260   1572    -51    -77     54
ATOM   1825  CG  ASP A 125      10.290   8.381   0.971  1.00 14.61           C  
ANISOU 1825  CG  ASP A 125     2292   1476   1784    -62    -92     58
ATOM   1826  OD1 ASP A 125      10.486   9.639   0.954  1.00 17.01           O  
ANISOU 1826  OD1 ASP A 125     2584   1787   2093    -69   -102     66
ATOM   1827  OD2 ASP A 125      11.092   7.583   0.419  1.00 16.45           O1-
ANISOU 1827  OD2 ASP A 125     2544   1700   2005    -63    -92     53
ATOM   1828  H   ASP A 125       8.873   9.007   3.434  1.00 10.81           H  
ATOM   1829  HA  ASP A 125       7.837   9.749   0.982  1.00 11.72           H  
ATOM   1830  HB3 ASP A 125       8.545   7.388   0.225  1.00 12.89           H  
ATOM   1831  HB2 ASP A 125       8.923   7.017   1.883  1.00 12.89           H  
ATOM   1832  N   VAL A 126       5.877   7.472   2.331  1.00 11.14           N  
ANISOU 1832  N   VAL A 126     1827   1043   1364    -31    -51     49
ATOM   1833  CA  VAL A 126       4.460   6.995   2.074  1.00 10.54           C  
ANISOU 1833  CA  VAL A 126     1750    966   1288    -25    -39     44
ATOM   1834  C   VAL A 126       3.426   8.136   2.225  1.00 10.66           C  
ANISOU 1834  C   VAL A 126     1753    985   1314    -20    -32     49
ATOM   1835  O   VAL A 126       2.453   8.224   1.456  1.00 11.14           O  
ANISOU 1835  O   VAL A 126     1811   1045   1375    -20    -23     47
ATOM   1836  CB  VAL A 126       4.038   5.726   2.943  1.00 11.39           C  
ANISOU 1836  CB  VAL A 126     1867   1071   1389    -21    -34     37
ATOM   1837  CG1 VAL A 126       2.502   5.491   2.963  1.00 11.51           C  
ANISOU 1837  CG1 VAL A 126     1881   1087   1405    -16    -23     33
ATOM   1838  CG2 VAL A 126       4.747   4.446   2.433  1.00 11.89           C  
ANISOU 1838  CG2 VAL A 126     1942   1134   1443    -24    -38     31
ATOM   1839  H   VAL A 126       6.409   7.100   3.107  1.00 11.14           H  
ATOM   1840  HA  VAL A 126       4.406   6.673   1.031  1.00 10.54           H  
ATOM   1841  HB  VAL A 126       4.363   5.897   3.970  1.00 11.39           H  
ATOM   1842 HG11 VAL A 126       2.108   5.371   1.955  1.00 11.51           H  
ATOM   1843 HG12 VAL A 126       2.259   4.581   3.511  1.00 11.51           H  
ATOM   1844 HG13 VAL A 126       1.941   6.290   3.441  1.00 11.51           H  
ATOM   1845 HG21 VAL A 126       5.827   4.577   2.417  1.00 11.89           H  
ATOM   1846 HG22 VAL A 126       4.529   3.591   3.073  1.00 11.89           H  
ATOM   1847 HG23 VAL A 126       4.436   4.193   1.420  1.00 11.89           H  
ATOM   1848  N   CYS A 127       3.677   9.020   3.160  1.00 10.99           N  
ANISOU 1848  N   CYS A 127     1788   1028   1361    -14    -34     54
ATOM   1849  CA  CYS A 127       2.784  10.185   3.414  1.00 10.81           C  
ANISOU 1849  CA  CYS A 127     1753   1007   1346     -5    -25     59
ATOM   1850  C   CYS A 127       2.672  11.192   2.228  1.00 12.13           C  
ANISOU 1850  C   CYS A 127     1905   1183   1521    -11    -25     64
ATOM   1851  O   CYS A 127       1.616  11.693   1.921  1.00 12.80           O  
ANISOU 1851  O   CYS A 127     1983   1269   1611     -7    -13     64
ATOM   1852  CB  CYS A 127       3.348  10.902   4.599  1.00 11.09           C  
ANISOU 1852  CB  CYS A 127     1786   1042   1385      6    -29     65
ATOM   1853  SG  CYS A 127       2.089  11.962   5.522  1.00 13.63           S  
ANISOU 1853  SG  CYS A 127     2101   1364   1714     23    -14     69
ATOM   1854  H   CYS A 127       4.483   8.913   3.763  1.00 10.99           H  
ATOM   1855  HA  CYS A 127       1.790   9.806   3.658  1.00 10.81           H  
ATOM   1856  HB3 CYS A 127       4.216  11.511   4.348  1.00 11.09           H  
ATOM   1857  HB2 CYS A 127       3.680  10.190   5.350  1.00 11.09           H  
ATOM   1858  HG  CYS A 127       1.897  12.849   4.537  1.00 13.63           H  
ATOM   1859  N   GLU A 128       3.769  11.426   1.502  1.00 12.25           N  
ANISOU 1859  N   GLU A 128     1915   1203   1536    -22    -38     67
ATOM   1860  CA  GLU A 128       3.911  12.344   0.369  1.00 12.89           C  
ANISOU 1860  CA  GLU A 128     1983   1294   1623    -33    -39     71
ATOM   1861  C   GLU A 128       3.221  11.685  -0.865  1.00 12.29           C  
ANISOU 1861  C   GLU A 128     1916   1211   1540    -40    -28     65
ATOM   1862  O   GLU A 128       2.363  12.374  -1.472  1.00 13.30           O  
ANISOU 1862  O   GLU A 128     2035   1344   1674    -43    -18     66
ATOM   1863  CB  GLU A 128       5.429  12.673   0.264  1.00 13.73           C  
ANISOU 1863  CB  GLU A 128     2087   1404   1725    -47    -56     74
ATOM   1864  CG  GLU A 128       5.808  13.238  -1.121  1.00 15.45           C  
ANISOU 1864  CG  GLU A 128     2290   1632   1950    -41    -67     82
ATOM   1865  CD  GLU A 128       7.342  13.410  -1.442  1.00 20.66           C  
ANISOU 1865  CD  GLU A 128     2953   2293   2604    -56    -86     85
ATOM   1866  OE1 GLU A 128       8.050  12.714  -0.730  1.00 25.47           O  
ANISOU 1866  OE1 GLU A 128     3580   2895   3203    -69    -89     81
ATOM   1867  OE2 GLU A 128       7.836  14.240  -2.214  1.00 22.82           O1-
ANISOU 1867  OE2 GLU A 128     3214   2575   2880    -53    -99     92
ATOM   1868  H   GLU A 128       4.626  10.964   1.779  1.00 12.25           H  
ATOM   1869  HA  GLU A 128       3.375  13.270   0.584  1.00 12.89           H  
ATOM   1870  HB3 GLU A 128       5.997  11.764   0.467  1.00 13.73           H  
ATOM   1871  HB2 GLU A 128       5.706  13.391   1.037  1.00 13.73           H  
ATOM   1872  HG3 GLU A 128       5.320  14.204  -1.255  1.00 15.45           H  
ATOM   1873  HG2 GLU A 128       5.433  12.602  -1.920  1.00 15.45           H  
ATOM   1874  N   ALA A 129       3.344  10.374  -1.040  1.00 11.59           N  
ANISOU 1874  N   ALA A 129     1848   1114   1441    -42    -30     58
ATOM   1875  CA  ALA A 129       2.377   9.663  -1.937  1.00 11.60           C  
ANISOU 1875  CA  ALA A 129     1863   1110   1437    -45    -23     53
ATOM   1876  C   ALA A 129       0.897   9.784  -1.536  1.00 11.92           C  
ANISOU 1876  C   ALA A 129     1901   1147   1480    -36     -8     50
ATOM   1877  O   ALA A 129      -0.019  10.079  -2.372  1.00 12.64           O  
ANISOU 1877  O   ALA A 129     1995   1238   1571    -40      1     50
ATOM   1878  CB  ALA A 129       2.762   8.150  -2.008  1.00 11.52           C  
ANISOU 1878  CB  ALA A 129     1871   1091   1414    -44    -28     46
ATOM   1879  H   ALA A 129       3.977   9.820  -0.478  1.00 11.59           H  
ATOM   1880  HA  ALA A 129       2.469  10.083  -2.941  1.00 11.60           H  
ATOM   1881  HB1 ALA A 129       3.358   7.830  -1.153  1.00 11.52           H  
ATOM   1882  HB2 ALA A 129       1.894   7.491  -2.064  1.00 11.52           H  
ATOM   1883  HB3 ALA A 129       3.332   7.971  -2.907  1.00 11.52           H  
ATOM   1884  N   MET A 130       0.585   9.449  -0.260  1.00 11.41           N  
ANISOU 1884  N   MET A 130     1836   1082   1418    -24     -5     49
ATOM   1885  CA  MET A 130      -0.793   9.627   0.268  1.00 11.03           C  
ANISOU 1885  CA  MET A 130     1791   1031   1371    -16      8     47
ATOM   1886  C   MET A 130      -1.375  11.076   0.219  1.00 12.51           C  
ANISOU 1886  C   MET A 130     1963   1223   1568    -12     18     53
ATOM   1887  O   MET A 130      -2.584  11.314  -0.025  1.00 13.00           O  
ANISOU 1887  O   MET A 130     2029   1281   1629    -10     32     51
ATOM   1888  CB  MET A 130      -0.960   8.923   1.608  1.00 11.56           C  
ANISOU 1888  CB  MET A 130     1864   1093   1433     -7      8     44
ATOM   1889  CG  MET A 130      -0.804   7.395   1.596  1.00 11.55           C  
ANISOU 1889  CG  MET A 130     1875   1091   1423    -10      2     37
ATOM   1890  SD  MET A 130      -1.918   6.522   0.377  1.00 12.94           S  
ANISOU 1890  SD  MET A 130     2063   1264   1591    -12      5     30
ATOM   1891  CE  MET A 130      -3.542   6.854   1.034  1.00 15.69           C  
ANISOU 1891  CE  MET A 130     2414   1608   1939     -7     19     29
ATOM   1892  H   MET A 130       1.300   9.141   0.388  1.00 11.41           H  
ATOM   1893  HA  MET A 130      -1.439   9.098  -0.433  1.00 11.03           H  
ATOM   1894  HB3 MET A 130      -1.962   9.144   1.968  1.00 11.56           H  
ATOM   1895  HB2 MET A 130      -0.267   9.351   2.333  1.00 11.56           H  
ATOM   1896  HG3 MET A 130      -0.995   6.995   2.593  1.00 11.55           H  
ATOM   1897  HG2 MET A 130       0.217   7.117   1.348  1.00 11.55           H  
ATOM   1898  HE1 MET A 130      -4.294   6.270   0.503  1.00 15.69           H  
ATOM   1899  HE2 MET A 130      -3.575   6.592   2.089  1.00 15.69           H  
ATOM   1900  HE3 MET A 130      -3.790   7.911   0.932  1.00 15.69           H  
ATOM   1901  N   GLU A 131      -0.485  12.085   0.537  1.00 12.18           N  
ANISOU 1901  N   GLU A 131     1905   1190   1535    -10     14     60
ATOM   1902  CA  GLU A 131      -0.786  13.494   0.274  1.00 14.22           C  
ANISOU 1902  CA  GLU A 131     2144   1456   1804     -6     23     66
ATOM   1903  C   GLU A 131      -1.119  13.741  -1.233  1.00 13.72           C  
ANISOU 1903  C   GLU A 131     2078   1396   1740    -21     29     65
ATOM   1904  O   GLU A 131      -1.881  14.611  -1.570  1.00 14.95           O  
ANISOU 1904  O   GLU A 131     2229   1553   1899    -19     45     66
ATOM   1905  CB  GLU A 131       0.007  14.473   1.111  1.00 15.68           C  
ANISOU 1905  CB  GLU A 131     2309   1653   1997     -3     12     74
ATOM   1906  CG  GLU A 131      -0.368  16.012   0.961  1.00 18.52           C  
ANISOU 1906  CG  GLU A 131     2644   2026   2369      4     23     81
ATOM   1907  CD  GLU A 131       0.655  16.927   0.336  1.00 22.13           C  
ANISOU 1907  CD  GLU A 131     3076   2499   2834      4      9     89
ATOM   1908  OE1 GLU A 131       1.687  16.434  -0.193  1.00 24.58           O  
ANISOU 1908  OE1 GLU A 131     3387   2813   3141    -10     -8     90
ATOM   1909  OE2 GLU A 131       0.485  18.154   0.437  1.00 30.30           O1-
ANISOU 1909  OE2 GLU A 131     4091   3545   3879     20     17     95
ATOM   1910  H   GLU A 131       0.455  11.869   0.851  1.00 12.18           H  
ATOM   1911  HA  GLU A 131      -1.776  13.617   0.719  1.00 14.22           H  
ATOM   1912  HB3 GLU A 131       1.069  14.282   0.966  1.00 15.68           H  
ATOM   1913  HB2 GLU A 131      -0.154  14.217   2.158  1.00 15.68           H  
ATOM   1914  HG3 GLU A 131      -0.558  16.393   1.964  1.00 18.52           H  
ATOM   1915  HG2 GLU A 131      -1.315  16.133   0.437  1.00 18.52           H  
ATOM   1916  N   TYR A 132      -0.406  13.112  -2.196  1.00 12.96           N  
ANISOU 1916  N   TYR A 132     1988   1300   1637    -37     18     64
ATOM   1917  CA  TYR A 132      -0.703  13.250  -3.681  1.00 13.68           C  
ANISOU 1917  CA  TYR A 132     2083   1390   1724    -53     23     63
ATOM   1918  C   TYR A 132      -2.155  12.692  -4.030  1.00 13.28           C  
ANISOU 1918  C   TYR A 132     2054   1327   1665    -50     35     56
ATOM   1919  O   TYR A 132      -3.042  13.355  -4.587  1.00 13.75           O  
ANISOU 1919  O   TYR A 132     2112   1386   1725    -55     50     56
ATOM   1920  CB  TYR A 132       0.330  12.640  -4.563  1.00 14.14           C  
ANISOU 1920  CB  TYR A 132     2151   1447   1774    -70      8     62
ATOM   1921  CG  TYR A 132       0.237  12.683  -6.051  1.00 15.51           C  
ANISOU 1921  CG  TYR A 132     2338   1617   1940    -87     14     60
ATOM   1922  CD1 TYR A 132       0.691  13.853  -6.730  1.00 16.05           C  
ANISOU 1922  CD1 TYR A 132     2392   1695   2013   -103     19     64
ATOM   1923  CD2 TYR A 132      -0.214  11.617  -6.807  1.00 14.79           C  
ANISOU 1923  CD2 TYR A 132     2274   1510   1834    -86     14     53
ATOM   1924  CE1 TYR A 132       0.588  13.998  -8.106  1.00 16.91           C  
ANISOU 1924  CE1 TYR A 132     2517   1798   2111   -122     26     61
ATOM   1925  CE2 TYR A 132      -0.222  11.729  -8.254  1.00 15.86           C  
ANISOU 1925  CE2 TYR A 132     2429   1639   1960   -101     19     51
ATOM   1926  CZ  TYR A 132       0.088  12.957  -8.878  1.00 15.59           C  
ANISOU 1926  CZ  TYR A 132     2382   1613   1929   -120     25     55
ATOM   1927  OH  TYR A 132       0.000  13.063 -10.231  1.00 18.44           O  
ANISOU 1927  OH  TYR A 132     2763   1966   2278   -139     32     53
ATOM   1928  H   TYR A 132       0.331  12.470  -1.938  1.00 12.96           H  
ATOM   1929  HA  TYR A 132      -0.716  14.318  -3.907  1.00 13.68           H  
ATOM   1930  HB3 TYR A 132       0.445  11.591  -4.298  1.00 14.14           H  
ATOM   1931  HB2 TYR A 132       1.292  13.083  -4.299  1.00 14.14           H  
ATOM   1932  HD1 TYR A 132       1.082  14.678  -6.152  1.00 16.05           H  
ATOM   1933  HD2 TYR A 132      -0.520  10.698  -6.329  1.00 14.79           H  
ATOM   1934  HE1 TYR A 132       0.902  14.921  -8.571  1.00 16.91           H  
ATOM   1935  HE2 TYR A 132      -0.546  10.889  -8.848  1.00 15.86           H  
ATOM   1936  HH  TYR A 132       0.351  13.892 -10.568  1.00 18.44           H  
ATOM   1937  N   LEU A 133      -2.343  11.445  -3.488  1.00 12.76           N  
ANISOU 1937  N   LEU A 133     2007   1252   1591    -42     30     50
ATOM   1938  CA  LEU A 133      -3.609  10.711  -3.675  1.00 12.78           C  
ANISOU 1938  CA  LEU A 133     2028   1244   1585    -38     39     45
ATOM   1939  C   LEU A 133      -4.752  11.330  -2.842  1.00 14.50           C  
ANISOU 1939  C   LEU A 133     2239   1461   1809    -29     56     46
ATOM   1940  O   LEU A 133      -5.878  11.044  -3.181  1.00 15.44           O  
ANISOU 1940  O   LEU A 133     2368   1574   1923    -33     68     44
ATOM   1941  CB  LEU A 133      -3.431   9.206  -3.305  1.00 11.97           C  
ANISOU 1941  CB  LEU A 133     1939   1136   1474    -31     30     39
ATOM   1942  CG  LEU A 133      -2.581   8.510  -4.351  1.00 12.18           C  
ANISOU 1942  CG  LEU A 133     1977   1160   1491    -36     17     36
ATOM   1943  CD1 LEU A 133      -2.734   7.001  -4.078  1.00 13.18           C  
ANISOU 1943  CD1 LEU A 133     2113   1284   1610    -26     11     30
ATOM   1944  CD2 LEU A 133      -3.131   8.700  -5.738  1.00 12.90           C  
ANISOU 1944  CD2 LEU A 133     2085   1244   1573    -45     20     35
ATOM   1945  H   LEU A 133      -1.596  10.973  -2.993  1.00 12.76           H  
ATOM   1946  HA  LEU A 133      -3.923  10.845  -4.709  1.00 12.78           H  
ATOM   1947  HB3 LEU A 133      -4.408   8.724  -3.240  1.00 11.97           H  
ATOM   1948  HB2 LEU A 133      -2.982   9.108  -2.315  1.00 11.97           H  
ATOM   1949  HG  LEU A 133      -1.536   8.817  -4.292  1.00 12.18           H  
ATOM   1950 HD11 LEU A 133      -1.963   6.427  -4.593  1.00 13.18           H  
ATOM   1951 HD12 LEU A 133      -2.640   6.774  -3.015  1.00 13.18           H  
ATOM   1952 HD13 LEU A 133      -3.702   6.615  -4.405  1.00 13.18           H  
ATOM   1953 HD21 LEU A 133      -3.046   7.803  -6.354  1.00 12.90           H  
ATOM   1954 HD22 LEU A 133      -4.175   8.987  -5.775  1.00 12.90           H  
ATOM   1955 HD23 LEU A 133      -2.571   9.475  -6.263  1.00 12.90           H  
ATOM   1956  N   GLU A 134      -4.501  12.242  -1.947  0.50 15.23           N  
ANISOU 1956  N   GLU A 134     2319   1559   1910    -18     58     50
ATOM   1957  CA  GLU A 134      -5.481  13.020  -1.196  0.50 16.49           C  
ANISOU 1957  CA  GLU A 134     2473   1716   2075     -6     75     52
ATOM   1958  C   GLU A 134      -5.872  14.316  -1.970  0.50 17.26           C  
ANISOU 1958  C   GLU A 134     2557   1820   2179    -11     89     56
ATOM   1959  O   GLU A 134      -7.040  14.512  -2.062  0.50 15.87           O  
ANISOU 1959  O   GLU A 134     2388   1638   2001     -7    107     55
ATOM   1960  CB  GLU A 134      -5.040  13.296   0.248  0.50 18.13           C  
ANISOU 1960  CB  GLU A 134     2670   1929   2290      8     71     57
ATOM   1961  CG  GLU A 134      -6.139  13.918   1.159  0.50 19.69           C  
ANISOU 1961  CG  GLU A 134     2853   2130   2497     23     86     63
ATOM   1962  CD  GLU A 134      -5.618  14.383   2.497  0.50 19.34           C  
ANISOU 1962  CD  GLU A 134     2805   2088   2457     40     81     67
ATOM   1963  OE1 GLU A 134      -4.700  15.260   2.452  0.50 13.59           O  
ANISOU 1963  OE1 GLU A 134     2053   1371   1739     50     77     75
ATOM   1964  OE2 GLU A 134      -6.099  13.951   3.537  0.50 21.74           O1-
ANISOU 1964  OE2 GLU A 134     3130   2379   2752     43     80     62
ATOM   1965  H   GLU A 134      -3.535  12.442  -1.730  0.50 15.23           H  
ATOM   1966  HA  GLU A 134      -6.384  12.411  -1.113  0.50 16.49           H  
ATOM   1967  HB3 GLU A 134      -4.149  13.925   0.226  0.50 18.13           H  
ATOM   1968  HB2 GLU A 134      -4.735  12.358   0.710  0.50 18.13           H  
ATOM   1969  HG3 GLU A 134      -6.943  13.193   1.301  0.50 19.69           H  
ATOM   1970  HG2 GLU A 134      -6.596  14.781   0.676  0.50 19.69           H  
ATOM   1971  N   SER A 135      -4.920  15.024  -2.509  1.00 16.93           N  
ANISOU 1971  N   SER A 135     2499   1791   2143    -22     81     60
ATOM   1972  CA  SER A 135      -5.211  16.225  -3.202  1.00 17.80           C  
ANISOU 1972  CA  SER A 135     2592   1911   2260    -32     94     64
ATOM   1973  C   SER A 135      -5.855  16.013  -4.588  1.00 20.08           C  
ANISOU 1973  C   SER A 135     2899   2191   2538    -47    104     59
ATOM   1974  O   SER A 135      -6.829  16.709  -4.970  1.00 22.14           O  
ANISOU 1974  O   SER A 135     3153   2457   2803    -53    121     61
ATOM   1975  CB  SER A 135      -3.927  17.008  -3.201  1.00 20.64           C  
ANISOU 1975  CB  SER A 135     2928   2288   2628    -43     81     69
ATOM   1976  OG  SER A 135      -2.808  16.309  -3.599  1.00 18.14           O  
ANISOU 1976  OG  SER A 135     2623   1968   2301    -63     70     67
ATOM   1977  H   SER A 135      -3.951  14.756  -2.417  1.00 16.93           H  
ATOM   1978  HA  SER A 135      -5.928  16.811  -2.621  1.00 17.80           H  
ATOM   1979  HB3 SER A 135      -3.731  17.382  -2.195  1.00 20.64           H  
ATOM   1980  HB2 SER A 135      -4.024  17.892  -3.833  1.00 20.64           H  
ATOM   1981  HG  SER A 135      -2.466  15.812  -2.847  1.00 18.14           H  
ATOM   1982  N   LYS A 136      -5.422  14.948  -5.308  1.00 17.96           N  
ANISOU 1982  N   LYS A 136     2657   1910   2258    -52     94     54
ATOM   1983  CA  LYS A 136      -6.025  14.357  -6.514  1.00 19.87           C  
ANISOU 1983  CA  LYS A 136     2922   2140   2486    -63    100     49
ATOM   1984  C   LYS A 136      -7.366  13.556  -6.238  1.00 19.24           C  
ANISOU 1984  C   LYS A 136     2866   2046   2397    -51    107     44
ATOM   1985  O   LYS A 136      -8.032  13.116  -7.164  1.00 20.73           O  
ANISOU 1985  O   LYS A 136     3079   2224   2574    -58    109     40
ATOM   1986  CB  LYS A 136      -5.027  13.352  -7.240  1.00 22.19           C  
ANISOU 1986  CB  LYS A 136     3231   2429   2770    -75     83     47
ATOM   1987  CG  LYS A 136      -3.695  13.958  -7.726  1.00 24.79           C  
ANISOU 1987  CG  LYS A 136     3543   2771   3104    -90     74     51
ATOM   1988  CD  LYS A 136      -3.763  15.164  -8.605  1.00 28.93           C  
ANISOU 1988  CD  LYS A 136     4061   3301   3630   -110     88     54
ATOM   1989  CE  LYS A 136      -2.517  15.663  -9.296  1.00 34.73           C  
ANISOU 1989  CE  LYS A 136     4789   4044   4363   -131     75     56
ATOM   1990  NZ  LYS A 136      -2.626  17.136  -9.545  1.00 41.18           N1+
ANISOU 1990  NZ  LYS A 136     5585   4876   5186   -153     86     60
ATOM   1991  H   LYS A 136      -4.635  14.428  -4.940  1.00 17.96           H  
ATOM   1992  HA  LYS A 136      -6.278  15.167  -7.200  1.00 19.87           H  
ATOM   1993  HB3 LYS A 136      -5.532  12.927  -8.108  1.00 22.19           H  
ATOM   1994  HB2 LYS A 136      -4.811  12.511  -6.578  1.00 22.19           H  
ATOM   1995  HG3 LYS A 136      -3.114  13.195  -8.234  1.00 24.79           H  
ATOM   1996  HG2 LYS A 136      -3.087  14.230  -6.867  1.00 24.79           H  
ATOM   1997  HD3 LYS A 136      -4.176  15.962  -7.982  1.00 28.93           H  
ATOM   1998  HD2 LYS A 136      -4.524  14.985  -9.366  1.00 28.93           H  
ATOM   1999  HE3 LYS A 136      -2.329  15.119 -10.221  1.00 34.73           H  
ATOM   2000  HE2 LYS A 136      -1.655  15.515  -8.647  1.00 34.73           H  
ATOM   2001  HZ1 LYS A 136      -2.760  17.617  -8.667  1.00 41.18           H  
ATOM   2002  HZ2 LYS A 136      -1.779  17.469  -9.983  1.00 41.18           H  
ATOM   2003  HZ3 LYS A 136      -3.412  17.319 -10.152  1.00 41.18           H  
ATOM   2004  N   GLN A 137      -7.770  13.423  -4.903  1.00 19.13           N  
ANISOU 2004  N   GLN A 137     2847   2032   2389    -35    110     45
ATOM   2005  CA  GLN A 137      -8.963  12.776  -4.448  1.00 19.46           C  
ANISOU 2005  CA  GLN A 137     2910   2062   2423    -26    116     40
ATOM   2006  C   GLN A 137      -9.030  11.326  -4.952  1.00 19.69           C  
ANISOU 2006  C   GLN A 137     2960   2084   2439    -28     99     34
ATOM   2007  O   GLN A 137      -9.880  10.974  -5.794  1.00 19.79           O  
ANISOU 2007  O   GLN A 137     2995   2086   2439    -27    102     30
ATOM   2008  CB  GLN A 137     -10.297  13.661  -4.751  1.00 22.84           C  
ANISOU 2008  CB  GLN A 137     3349   2482   2847    -28    138     40
ATOM   2009  CG  GLN A 137     -11.580  12.978  -4.164  1.00 28.67           C  
ANISOU 2009  CG  GLN A 137     4066   3229   3598    -21    157     45
ATOM   2010  CD  GLN A 137     -12.856  13.749  -4.567  1.00 35.00           C  
ANISOU 2010  CD  GLN A 137     4842   4047   4411    -32    159     50
ATOM   2011  OE1 GLN A 137     -13.021  14.915  -4.192  1.00 39.45           O  
ANISOU 2011  OE1 GLN A 137     5412   4610   4969    -50    159     49
ATOM   2012  NE2 GLN A 137     -13.806  13.099  -5.213  1.00 36.17           N  
ANISOU 2012  NE2 GLN A 137     4960   4209   4573    -22    159     56
ATOM   2013  H   GLN A 137      -7.195  13.828  -4.177  1.00 19.13           H  
ATOM   2014  HA  GLN A 137      -8.866  12.717  -3.363  1.00 19.46           H  
ATOM   2015  HB3 GLN A 137     -10.408  13.804  -5.827  1.00 22.84           H  
ATOM   2016  HB2 GLN A 137     -10.180  14.655  -4.317  1.00 22.84           H  
ATOM   2017  HG3 GLN A 137     -11.517  12.951  -3.076  1.00 28.67           H  
ATOM   2018  HG2 GLN A 137     -11.696  11.946  -4.487  1.00 28.67           H  
ATOM   2019 HE22 GLN A 137     -14.669  13.569  -5.445  1.00 36.17           H  
ATOM   2020 HE21 GLN A 137     -13.675  12.135  -5.483  1.00 36.17           H  
ATOM   2021  N   PHE A 138      -8.147  10.457  -4.374  1.00 16.19           N  
ANISOU 2021  N   PHE A 138     2510   1646   1996    -30     82     34
ATOM   2022  CA  PHE A 138      -8.181   9.017  -4.625  1.00 15.78           C  
ANISOU 2022  CA  PHE A 138     2474   1590   1932    -29     67     29
ATOM   2023  C   PHE A 138      -8.125   8.287  -3.211  1.00 15.49           C  
ANISOU 2023  C   PHE A 138     2431   1558   1898    -20     58     27
ATOM   2024  O   PHE A 138      -7.453   8.795  -2.353  1.00 16.76           O  
ANISOU 2024  O   PHE A 138     2577   1726   2067    -18     52     30
ATOM   2025  CB  PHE A 138      -6.873   8.778  -5.480  1.00 14.82           C  
ANISOU 2025  CB  PHE A 138     2351   1470   1808    -37     56     30
ATOM   2026  CG  PHE A 138      -6.930   7.502  -6.322  1.00 14.69           C  
ANISOU 2026  CG  PHE A 138     2355   1447   1778    -34     45     25
ATOM   2027  CD1 PHE A 138      -6.746   6.322  -5.647  1.00 14.82           C  
ANISOU 2027  CD1 PHE A 138     2371   1469   1793    -25     32     21
ATOM   2028  CD2 PHE A 138      -7.273   7.475  -7.697  1.00 16.46           C  
ANISOU 2028  CD2 PHE A 138     2601   1662   1990    -40     46     23
ATOM   2029  CE1 PHE A 138      -6.772   5.113  -6.279  1.00 15.37           C  
ANISOU 2029  CE1 PHE A 138     2455   1535   1850    -19     21     17
ATOM   2030  CE2 PHE A 138      -7.256   6.251  -8.372  1.00 17.02           C  
ANISOU 2030  CE2 PHE A 138     2693   1728   2048    -33     33     19
ATOM   2031  CZ  PHE A 138      -7.024   5.092  -7.635  1.00 16.40           C  
ANISOU 2031  CZ  PHE A 138     2608   1655   1968    -21     21     16
ATOM   2032  H   PHE A 138      -7.450  10.780  -3.712  1.00 16.19           H  
ATOM   2033  HA  PHE A 138      -9.073   8.708  -5.172  1.00 15.78           H  
ATOM   2034  HB3 PHE A 138      -6.029   8.716  -4.800  1.00 14.82           H  
ATOM   2035  HB2 PHE A 138      -6.673   9.615  -6.152  1.00 14.82           H  
ATOM   2036  HD1 PHE A 138      -6.523   6.335  -4.590  1.00 14.82           H  
ATOM   2037  HD2 PHE A 138      -7.480   8.391  -8.232  1.00 16.46           H  
ATOM   2038  HE1 PHE A 138      -6.586   4.220  -5.713  1.00 15.37           H  
ATOM   2039  HE2 PHE A 138      -7.464   6.199  -9.431  1.00 17.02           H  
ATOM   2040  HZ  PHE A 138      -7.041   4.140  -8.146  1.00 16.40           H  
ATOM   2041  N   LEU A 139      -8.730   7.111  -3.050  1.00 13.50           N  
ANISOU 2041  N   LEU A 139     2192   1301   1636    -15     55     21
ATOM   2042  CA  LEU A 139      -8.862   6.277  -1.862  1.00 13.80           C  
ANISOU 2042  CA  LEU A 139     2225   1344   1673    -10     47     18
ATOM   2043  C   LEU A 139      -8.391   4.918  -2.202  1.00 13.03           C  
ANISOU 2043  C   LEU A 139     2127   1252   1570     -8     32     15
ATOM   2044  O   LEU A 139      -8.750   4.347  -3.212  1.00 14.39           O  
ANISOU 2044  O   LEU A 139     2312   1422   1734     -7     26     12
ATOM   2045  CB  LEU A 139     -10.341   6.142  -1.504  1.00 14.49           C  
ANISOU 2045  CB  LEU A 139     2327   1427   1752     -8     50     14
ATOM   2046  CG  LEU A 139     -11.117   7.480  -1.474  1.00 16.15           C  
ANISOU 2046  CG  LEU A 139     2542   1630   1964     -7     67     16
ATOM   2047  CD1 LEU A 139     -12.610   7.315  -0.953  1.00 15.95           C  
ANISOU 2047  CD1 LEU A 139     2532   1601   1928     -9     66     11
ATOM   2048  CD2 LEU A 139     -10.510   8.618  -0.724  1.00 17.98           C  
ANISOU 2048  CD2 LEU A 139     2759   1865   2209     -3     74     22
ATOM   2049  H   LEU A 139      -9.199   6.726  -3.857  1.00 13.50           H  
ATOM   2050  HA  LEU A 139      -8.297   6.703  -1.034  1.00 13.80           H  
ATOM   2051  HB3 LEU A 139     -10.420   5.664  -0.526  1.00 14.49           H  
ATOM   2052  HB2 LEU A 139     -10.860   5.485  -2.202  1.00 14.49           H  
ATOM   2053  HG  LEU A 139     -11.211   7.805  -2.511  1.00 16.15           H  
ATOM   2054 HD11 LEU A 139     -13.313   7.806  -1.626  1.00 15.95           H  
ATOM   2055 HD12 LEU A 139     -12.892   6.264  -0.904  1.00 15.95           H  
ATOM   2056 HD13 LEU A 139     -12.775   7.716   0.048  1.00 15.95           H  
ATOM   2057 HD21 LEU A 139     -10.123   9.371  -1.411  1.00 17.98           H  
ATOM   2058 HD22 LEU A 139     -11.200   9.145  -0.065  1.00 17.98           H  
ATOM   2059 HD23 LEU A 139      -9.678   8.294  -0.099  1.00 17.98           H  
ATOM   2060  N   HIS A 140      -7.345   4.479  -1.437  1.00 12.04           N  
ANISOU 2060  N   HIS A 140     1991   1134   1450     -7     25     15
ATOM   2061  CA  HIS A 140      -6.636   3.221  -1.629  1.00 11.49           C  
ANISOU 2061  CA  HIS A 140     1921   1070   1374     -4     13     11
ATOM   2062  C   HIS A 140      -7.481   2.054  -1.238  1.00 11.89           C  
ANISOU 2062  C   HIS A 140     1978   1124   1414     -1      8      4
ATOM   2063  O   HIS A 140      -7.728   1.123  -1.927  1.00 12.47           O  
ANISOU 2063  O   HIS A 140     2058   1199   1479      5      0      1
ATOM   2064  CB  HIS A 140      -5.303   3.226  -0.837  1.00 11.44           C  
ANISOU 2064  CB  HIS A 140     1902   1069   1373     -5      9     12
ATOM   2065  CG  HIS A 140      -4.343   2.212  -1.373  1.00 11.03           C  
ANISOU 2065  CG  HIS A 140     1852   1024   1317     -2     -2      8
ATOM   2066  ND1 HIS A 140      -4.679   0.850  -1.616  1.00 12.25           N  
ANISOU 2066  ND1 HIS A 140     2007   1184   1462      3     -7      2
ATOM   2067  CD2 HIS A 140      -2.924   2.289  -1.471  1.00 12.47           C  
ANISOU 2067  CD2 HIS A 140     2032   1205   1500     -3     -7     11
ATOM   2068  CE1 HIS A 140      -3.549   0.188  -1.875  1.00 12.84           C  
ANISOU 2068  CE1 HIS A 140     2082   1263   1534      8    -14      0
ATOM   2069  NE2 HIS A 140      -2.475   1.006  -1.928  1.00 12.77           N  
ANISOU 2069  NE2 HIS A 140     2074   1248   1530      3    -14      5
ATOM   2070  H   HIS A 140      -7.059   5.030  -0.636  1.00 12.04           H  
ATOM   2071  HA  HIS A 140      -6.404   3.146  -2.693  1.00 11.49           H  
ATOM   2072  HB3 HIS A 140      -5.450   3.053   0.229  1.00 11.44           H  
ATOM   2073  HB2 HIS A 140      -4.827   4.204  -0.924  1.00 11.44           H  
ATOM   2074  HD2 HIS A 140      -2.251   3.117  -1.308  1.00 12.47           H  
ATOM   2075  HE1 HIS A 140      -3.512  -0.867  -2.100  1.00 12.84           H  
ATOM   2076  HE2 HIS A 140      -1.526   0.733  -2.150  1.00 12.77           H  
ATOM   2077  N   ARG A 141      -7.983   2.129  -0.044  1.00 11.65           N  
ANISOU 2077  N   ARG A 141     1947   1095   1384     -4     13      3
ATOM   2078  CA  ARG A 141      -8.794   1.165   0.703  1.00 11.60           C  
ANISOU 2078  CA  ARG A 141     1945   1095   1368     -5      8     -4
ATOM   2079  C   ARG A 141      -8.151  -0.203   1.039  1.00 12.21           C  
ANISOU 2079  C   ARG A 141     2010   1185   1442     -4     -1     -9
ATOM   2080  O   ARG A 141      -8.828  -1.095   1.529  1.00 14.23           O  
ANISOU 2080  O   ARG A 141     2267   1450   1691     -9     -4    -14
ATOM   2081  CB  ARG A 141     -10.195   0.966   0.012  1.00 11.79           C  
ANISOU 2081  CB  ARG A 141     1983   1115   1383     -1      5     -6
ATOM   2082  CG  ARG A 141     -10.739   2.305  -0.582  1.00 12.50           C  
ANISOU 2082  CG  ARG A 141     2087   1192   1472     -5     17     -3
ATOM   2083  CD  ARG A 141     -12.218   2.137  -0.967  1.00 13.47           C  
ANISOU 2083  CD  ARG A 141     2226   1308   1584     -2     14     -4
ATOM   2084  NE  ARG A 141     -12.850   3.246  -1.612  1.00 14.05           N  
ANISOU 2084  NE  ARG A 141     2315   1370   1653     -7     26     -3
ATOM   2085  CZ  ARG A 141     -12.675   3.537  -2.927  1.00 14.44           C  
ANISOU 2085  CZ  ARG A 141     2374   1408   1705     -8     39      1
ATOM   2086  NH1 ARG A 141     -13.285   4.597  -3.422  1.00 15.11           N  
ANISOU 2086  NH1 ARG A 141     2475   1482   1784    -12     50      1
ATOM   2087  NH2 ARG A 141     -11.857   2.878  -3.752  1.00 14.37           N1+
ANISOU 2087  NH2 ARG A 141     2360   1397   1703     -8     41      4
ATOM   2088  H   ARG A 141      -7.743   2.948   0.504  1.00 11.65           H  
ATOM   2089  HA  ARG A 141      -8.978   1.649   1.663  1.00 11.60           H  
ATOM   2090  HB3 ARG A 141     -10.902   0.549   0.730  1.00 11.79           H  
ATOM   2091  HB2 ARG A 141     -10.114   0.240  -0.798  1.00 11.79           H  
ATOM   2092  HG3 ARG A 141     -10.163   2.701  -1.416  1.00 12.50           H  
ATOM   2093  HG2 ARG A 141     -10.682   3.045   0.218  1.00 12.50           H  
ATOM   2094  HD3 ARG A 141     -12.777   2.052  -0.035  1.00 13.47           H  
ATOM   2095  HD2 ARG A 141     -12.398   1.197  -1.489  1.00 13.47           H  
ATOM   2096  HE  ARG A 141     -13.404   3.859  -1.032  1.00 14.05           H  
ATOM   2097 HH12 ARG A 141     -13.135   4.871  -4.383  1.00 15.11           H  
ATOM   2098 HH11 ARG A 141     -13.892   5.159  -2.843  1.00 15.11           H  
ATOM   2099 HH22 ARG A 141     -11.742   3.166  -4.714  1.00 14.37           H  
ATOM   2100 HH21 ARG A 141     -11.309   2.104  -3.405  1.00 14.37           H  
ATOM   2101  N   ASP A 142      -6.849  -0.352   0.869  1.00 12.28           N  
ANISOU 2101  N   ASP A 142     2011   1199   1455     -1     -5     -8
ATOM   2102  CA  ASP A 142      -6.008  -1.515   1.177  1.00 12.65           C  
ANISOU 2102  CA  ASP A 142     2047   1259   1499     -1    -11    -13
ATOM   2103  C   ASP A 142      -4.569  -1.012   1.286  1.00 11.70           C  
ANISOU 2103  C   ASP A 142     1921   1138   1385     -2    -10    -10
ATOM   2104  O   ASP A 142      -3.691  -1.488   0.598  1.00 12.98           O  
ANISOU 2104  O   ASP A 142     2080   1307   1546      3    -15    -12
ATOM   2105  CB  ASP A 142      -6.237  -2.572   0.105  1.00 13.54           C  
ANISOU 2105  CB  ASP A 142     2157   1384   1604      8    -21    -18
ATOM   2106  CG  ASP A 142      -5.481  -3.918   0.322  1.00 15.08           C  
ANISOU 2106  CG  ASP A 142     2338   1597   1796      7    -24    -24
ATOM   2107  OD1 ASP A 142      -5.474  -4.670  -0.669  1.00 16.37           O  
ANISOU 2107  OD1 ASP A 142     2495   1763   1960     -6    -19    -26
ATOM   2108  OD2 ASP A 142      -5.144  -4.257   1.435  1.00 21.14           O1-
ANISOU 2108  OD2 ASP A 142     3099   2375   2558     18    -31    -28
ATOM   2109  H   ASP A 142      -6.343   0.426   0.468  1.00 12.28           H  
ATOM   2110  HA  ASP A 142      -6.303  -1.905   2.154  1.00 12.65           H  
ATOM   2111  HB3 ASP A 142      -5.984  -2.161  -0.874  1.00 13.54           H  
ATOM   2112  HB2 ASP A 142      -7.300  -2.809   0.055  1.00 13.54           H  
ATOM   2113  N   LEU A 143      -4.384  -0.040   2.197  1.00 11.20           N  
ANISOU 2113  N   LEU A 143     1859   1067   1330     -8     -3     -5
ATOM   2114  CA  LEU A 143      -3.055   0.435   2.582  1.00 11.06           C  
ANISOU 2114  CA  LEU A 143     1838   1047   1318     -8     -5     -1
ATOM   2115  C   LEU A 143      -2.476  -0.424   3.741  1.00 11.25           C  
ANISOU 2115  C   LEU A 143     1857   1079   1337    -13     -5     -6
ATOM   2116  O   LEU A 143      -3.230  -0.750   4.615  1.00 12.09           O  
ANISOU 2116  O   LEU A 143     1965   1189   1441    -21      0     -9
ATOM   2117  CB  LEU A 143      -3.025   1.980   2.853  1.00 11.12           C  
ANISOU 2117  CB  LEU A 143     1847   1046   1334    -10      1      6
ATOM   2118  CG  LEU A 143      -1.685   2.605   3.182  1.00 12.59           C  
ANISOU 2118  CG  LEU A 143     2029   1230   1524    -11     -2     11
ATOM   2119  CD1 LEU A 143      -0.732   2.696   1.937  1.00 12.54           C  
ANISOU 2119  CD1 LEU A 143     2023   1224   1519    -10     -9     13
ATOM   2120  CD2 LEU A 143      -1.817   4.007   3.793  1.00 13.15           C  
ANISOU 2120  CD2 LEU A 143     2098   1294   1603    -10      3     18
ATOM   2121  H   LEU A 143      -5.164   0.311   2.733  1.00 11.20           H  
ATOM   2122  HA  LEU A 143      -2.391   0.292   1.727  1.00 11.06           H  
ATOM   2123  HB3 LEU A 143      -3.707   2.173   3.682  1.00 11.12           H  
ATOM   2124  HB2 LEU A 143      -3.459   2.504   2.000  1.00 11.12           H  
ATOM   2125  HG  LEU A 143      -1.194   1.995   3.940  1.00 12.59           H  
ATOM   2126 HD11 LEU A 143      -1.175   2.247   1.049  1.00 12.54           H  
ATOM   2127 HD12 LEU A 143      -0.477   3.726   1.680  1.00 12.54           H  
ATOM   2128 HD13 LEU A 143       0.203   2.172   2.131  1.00 12.54           H  
ATOM   2129 HD21 LEU A 143      -2.489   4.002   4.652  1.00 13.15           H  
ATOM   2130 HD22 LEU A 143      -0.852   4.377   4.138  1.00 13.15           H  
ATOM   2131 HD23 LEU A 143      -2.213   4.721   3.071  1.00 13.15           H  
ATOM   2132  N   ALA A 144      -1.239  -0.887   3.561  1.00 11.95           N  
ANISOU 2132  N   ALA A 144     1944   1172   1426    -11     -9     -7
ATOM   2133  CA  ALA A 144      -0.411  -1.643   4.506  1.00 11.16           C  
ANISOU 2133  CA  ALA A 144     1839   1081   1321    -16     -8    -12
ATOM   2134  C   ALA A 144       0.917  -2.061   3.760  1.00 11.47           C  
ANISOU 2134  C   ALA A 144     1880   1119   1360    -12    -11    -11
ATOM   2135  O   ALA A 144       0.970  -1.894   2.532  1.00 11.55           O  
ANISOU 2135  O   ALA A 144     1894   1124   1370     -4    -16     -8
ATOM   2136  CB  ALA A 144      -1.221  -2.971   4.862  1.00 11.24           C  
ANISOU 2136  CB  ALA A 144     1841   1105   1324    -16     -8    -20
ATOM   2137  H   ALA A 144      -0.754  -0.632   2.712  1.00 11.95           H  
ATOM   2138  HA  ALA A 144      -0.185  -1.058   5.396  1.00 11.16           H  
ATOM   2139  HB1 ALA A 144      -0.598  -3.694   5.387  1.00 11.24           H  
ATOM   2140  HB2 ALA A 144      -2.079  -2.775   5.501  1.00 11.24           H  
ATOM   2141  HB3 ALA A 144      -1.580  -3.456   3.956  1.00 11.24           H  
ATOM   2142  N   ALA A 145       1.891  -2.589   4.550  1.00 11.75           N  
ANISOU 2142  N   ALA A 145     1915   1157   1392    -18     -9    -13
ATOM   2143  CA  ALA A 145       3.307  -2.847   4.208  1.00 12.78           C  
ANISOU 2143  CA  ALA A 145     2051   1285   1521    -14    -12    -12
ATOM   2144  C   ALA A 145       3.405  -3.746   2.931  1.00 12.57           C  
ANISOU 2144  C   ALA A 145     2023   1266   1489     -2    -14    -17
ATOM   2145  O   ALA A 145       4.394  -3.626   2.203  1.00 13.23           O  
ANISOU 2145  O   ALA A 145     2115   1342   1570      4    -17    -14
ATOM   2146  CB  ALA A 145       4.231  -3.393   5.357  1.00 12.87           C  
ANISOU 2146  CB  ALA A 145     2065   1298   1528    -23     -7    -15
ATOM   2147  H   ALA A 145       1.674  -2.728   5.533  1.00 11.75           H  
ATOM   2148  HA  ALA A 145       3.720  -1.885   3.914  1.00 12.78           H  
ATOM   2149  HB1 ALA A 145       3.928  -4.397   5.652  1.00 12.87           H  
ATOM   2150  HB2 ALA A 145       5.271  -3.445   5.035  1.00 12.87           H  
ATOM   2151  HB3 ALA A 145       4.190  -2.750   6.236  1.00 12.87           H  
ATOM   2152  N   ARG A 146       2.441  -4.580   2.662  1.00 14.00           N  
ANISOU 2152  N   ARG A 146     2193   1460   1667      2    -12    -23
ATOM   2153  CA  ARG A 146       2.414  -5.415   1.483  1.00 15.82           C  
ANISOU 2153  CA  ARG A 146     2421   1699   1891     18    -15    -27
ATOM   2154  C   ARG A 146       2.374  -4.598   0.163  1.00 15.14           C  
ANISOU 2154  C   ARG A 146     2347   1600   1805     28    -21    -22
ATOM   2155  O   ARG A 146       2.957  -5.128  -0.811  1.00 20.16           O  
ANISOU 2155  O   ARG A 146     2989   2236   2433     42    -23    -24
ATOM   2156  CB  ARG A 146       1.192  -6.340   1.629  1.00 17.09           C  
ANISOU 2156  CB  ARG A 146     2565   1879   2048     21    -14    -34
ATOM   2157  CG  ARG A 146      -0.139  -5.647   2.090  1.00 18.01           C  
ANISOU 2157  CG  ARG A 146     2681   1995   2168     16    -17    -33
ATOM   2158  CD  ARG A 146      -1.437  -6.378   1.746  1.00 23.46           C  
ANISOU 2158  CD  ARG A 146     3357   2705   2854     17    -20    -39
ATOM   2159  NE  ARG A 146      -2.597  -5.770   2.480  1.00 27.71           N  
ANISOU 2159  NE  ARG A 146     3900   3236   3393     10    -22    -37
ATOM   2160  CZ  ARG A 146      -2.955  -5.851   3.741  1.00 23.93           C  
ANISOU 2160  CZ  ARG A 146     3421   2755   2915     -7    -17    -37
ATOM   2161  NH1 ARG A 146      -2.443  -6.806   4.496  1.00 28.57           N  
ANISOU 2161  NH1 ARG A 146     4006   3347   3504    -19    -11    -39
ATOM   2162  NH2 ARG A 146      -3.944  -5.087   4.136  1.00 19.81           N1+
ANISOU 2162  NH2 ARG A 146     2908   2227   2394    -15    -17    -35
ATOM   2163  H   ARG A 146       1.650  -4.644   3.286  1.00 14.00           H  
ATOM   2164  HA  ARG A 146       3.313  -6.035   1.463  1.00 15.82           H  
ATOM   2165  HB3 ARG A 146       1.423  -7.115   2.359  1.00 17.09           H  
ATOM   2166  HB2 ARG A 146       1.028  -6.870   0.689  1.00 17.09           H  
ATOM   2167  HG3 ARG A 146      -0.195  -4.702   1.550  1.00 18.01           H  
ATOM   2168  HG2 ARG A 146      -0.101  -5.368   3.144  1.00 18.01           H  
ATOM   2169  HD3 ARG A 146      -1.360  -7.460   1.859  1.00 23.46           H  
ATOM   2170  HD2 ARG A 146      -1.664  -6.194   0.695  1.00 23.46           H  
ATOM   2171  HE  ARG A 146      -3.156  -5.145   1.909  1.00 27.71           H  
ATOM   2172 HH12 ARG A 146      -2.729  -6.907   5.460  1.00 28.57           H  
ATOM   2173 HH11 ARG A 146      -1.746  -7.427   4.114  1.00 28.57           H  
ATOM   2174 HH22 ARG A 146      -4.282  -5.125   5.086  1.00 19.81           H  
ATOM   2175 HH21 ARG A 146      -4.396  -4.473   3.467  1.00 19.81           H  
ATOM   2176  N   ASN A 147       1.671  -3.511   0.140  0.50 14.33           N  
ANISOU 2176  N   ASN A 147     2249   1488   1708     20    -22    -17
ATOM   2177  CA  ASN A 147       1.414  -2.687  -1.027  0.50 15.18           C  
ANISOU 2177  CA  ASN A 147     2369   1584   1815     25    -26    -12
ATOM   2178  C   ASN A 147       2.335  -1.421  -0.929  0.50 13.83           C  
ANISOU 2178  C   ASN A 147     2209   1399   1646     19    -28     -6
ATOM   2179  O   ASN A 147       2.146  -0.428  -1.695  0.50 13.36           O  
ANISOU 2179  O   ASN A 147     2163   1330   1582     22    -31     -3
ATOM   2180  CB  ASN A 147      -0.153  -2.306  -1.044  0.50 16.18           C  
ANISOU 2180  CB  ASN A 147     2493   1710   1946     22    -25    -11
ATOM   2181  CG  ASN A 147      -1.097  -3.437  -1.411  0.50 16.32           C  
ANISOU 2181  CG  ASN A 147     2505   1740   1957     31    -28    -17
ATOM   2182  OD1 ASN A 147      -0.681  -4.512  -1.800  0.50 18.34           O  
ANISOU 2182  OD1 ASN A 147     2763   2001   2205     45    -32    -21
ATOM   2183  ND2 ASN A 147      -2.402  -3.256  -1.151  0.50 17.42           N  
ANISOU 2183  ND2 ASN A 147     2637   1883   2097     24    -26    -19
ATOM   2184  H   ASN A 147       1.246  -3.187   0.999  0.50 14.33           H  
ATOM   2185  HA  ASN A 147       1.664  -3.237  -1.936  0.50 15.18           H  
ATOM   2186  HB3 ASN A 147      -0.323  -1.523  -1.777  0.50 16.18           H  
ATOM   2187  HB2 ASN A 147      -0.445  -1.884  -0.081  0.50 16.18           H  
ATOM   2188 HD22 ASN A 147      -3.065  -3.997  -1.336  0.50 17.42           H  
ATOM   2189 HD21 ASN A 147      -2.738  -2.401  -0.724  0.50 17.42           H  
ATOM   2190  N   CYS A 148       3.409  -1.499  -0.087  1.00 11.29           N  
ANISOU 2190  N   CYS A 148     1885   1076   1329      9    -27     -3
ATOM   2191  CA  CYS A 148       4.416  -0.475  -0.035  1.00 10.86           C  
ANISOU 2191  CA  CYS A 148     1839   1011   1276      2    -31      3
ATOM   2192  C   CYS A 148       5.641  -1.203  -0.597  1.00 10.43           C  
ANISOU 2192  C   CYS A 148     1798    953   1212      6    -34      1
ATOM   2193  O   CYS A 148       6.164  -2.083   0.126  1.00 11.27           O  
ANISOU 2193  O   CYS A 148     1903   1067   1313     14    -30     -5
ATOM   2194  CB  CYS A 148       4.560   0.026   1.423  1.00 10.60           C  
ANISOU 2194  CB  CYS A 148     1799    977   1250     -8    -31      7
ATOM   2195  SG  CYS A 148       3.121   0.989   1.785  1.00 12.63           S  
ANISOU 2195  SG  CYS A 148     2044   1236   1517    -11    -27     10
ATOM   2196  H   CYS A 148       3.565  -2.325   0.475  1.00 11.29           H  
ATOM   2197  HA  CYS A 148       4.205   0.382  -0.677  1.00 10.86           H  
ATOM   2198  HB3 CYS A 148       5.437   0.665   1.525  1.00 10.60           H  
ATOM   2199  HB2 CYS A 148       4.668  -0.793   2.132  1.00 10.60           H  
ATOM   2200  HG  CYS A 148       2.262  -0.036   1.766  1.00 12.63           H  
ATOM   2201  N   LEU A 149       5.892  -0.962  -1.904  1.00 10.46           N  
ANISOU 2201  N   LEU A 149     1816    946   1213      0    -39      6
ATOM   2202  CA  LEU A 149       7.044  -1.572  -2.583  1.00 10.47           C  
ANISOU 2202  CA  LEU A 149     1836    940   1203      3    -41      5
ATOM   2203  C   LEU A 149       8.209  -0.624  -2.326  1.00 10.12           C  
ANISOU 2203  C   LEU A 149     1798    889   1159    -11    -47     11
ATOM   2204  O   LEU A 149       8.037   0.552  -2.219  1.00 11.32           O  
ANISOU 2204  O   LEU A 149     1941   1040   1320    -23    -51     17
ATOM   2205  CB  LEU A 149       6.565  -1.877  -4.001  1.00 11.24           C  
ANISOU 2205  CB  LEU A 149     1951   1028   1291     10    -42      5
ATOM   2206  CG  LEU A 149       6.093  -3.408  -4.237  1.00 12.59           C  
ANISOU 2206  CG  LEU A 149     2120   1205   1457     28    -39     -1
ATOM   2207  CD1 LEU A 149       5.194  -4.076  -3.222  1.00 12.29           C  
ANISOU 2207  CD1 LEU A 149     2104   1156   1411     32    -41      1
ATOM   2208  CD2 LEU A 149       5.688  -3.713  -5.684  1.00 14.86           C  
ANISOU 2208  CD2 LEU A 149     2409   1500   1738     44    -35     -7
ATOM   2209  H   LEU A 149       5.383  -0.251  -2.412  1.00 10.46           H  
ATOM   2210  HA  LEU A 149       7.286  -2.511  -2.095  1.00 10.47           H  
ATOM   2211  HB3 LEU A 149       7.390  -1.695  -4.689  1.00 11.24           H  
ATOM   2212  HB2 LEU A 149       5.779  -1.188  -4.313  1.00 11.24           H  
ATOM   2213  HG  LEU A 149       7.026  -3.955  -4.146  1.00 12.59           H  
ATOM   2214 HD11 LEU A 149       4.184  -4.192  -3.617  1.00 12.29           H  
ATOM   2215 HD12 LEU A 149       5.545  -5.078  -2.982  1.00 12.29           H  
ATOM   2216 HD13 LEU A 149       5.093  -3.513  -2.298  1.00 12.29           H  
ATOM   2217 HD21 LEU A 149       5.718  -4.786  -5.867  1.00 14.86           H  
ATOM   2218 HD22 LEU A 149       4.680  -3.359  -5.895  1.00 14.86           H  
ATOM   2219 HD23 LEU A 149       6.359  -3.231  -6.395  1.00 14.86           H  
ATOM   2220  N   VAL A 150       9.412  -1.272  -2.182  1.00  9.80           N  
ANISOU 2220  N   VAL A 150     1775    841   1108    -11    -48     10
ATOM   2221  CA  VAL A 150      10.670  -0.735  -2.002  1.00 11.26           C  
ANISOU 2221  CA  VAL A 150     1969   1019   1291    -25    -55     14
ATOM   2222  C   VAL A 150      11.523  -1.077  -3.229  1.00 10.20           C  
ANISOU 2222  C   VAL A 150     1865    871   1142    -29    -59     16
ATOM   2223  O   VAL A 150      11.439  -2.205  -3.724  1.00 10.79           O  
ANISOU 2223  O   VAL A 150     1954    941   1204    -15    -53     10
ATOM   2224  CB  VAL A 150      11.410  -1.240  -0.771  1.00 11.43           C  
ANISOU 2224  CB  VAL A 150     1990   1044   1310    -23    -51     11
ATOM   2225  CG1 VAL A 150      11.471  -2.772  -0.641  1.00 11.98           C  
ANISOU 2225  CG1 VAL A 150     2070   1106   1378    -38    -60     17
ATOM   2226  CG2 VAL A 150      12.818  -0.700  -0.515  1.00 11.58           C  
ANISOU 2226  CG2 VAL A 150     1986   1075   1340    -20    -45      9
ATOM   2227  H   VAL A 150       9.413  -2.279  -2.290  1.00  9.80           H  
ATOM   2228  HA  VAL A 150      10.590   0.346  -1.929  1.00 11.26           H  
ATOM   2229  HB  VAL A 150      10.805  -0.885   0.059  1.00 11.43           H  
ATOM   2230 HG11 VAL A 150      11.918  -3.056   0.306  1.00 11.98           H  
ATOM   2231 HG12 VAL A 150      10.478  -3.217  -0.660  1.00 11.98           H  
ATOM   2232 HG13 VAL A 150      12.058  -3.237  -1.429  1.00 11.98           H  
ATOM   2233 HG21 VAL A 150      12.825   0.389  -0.560  1.00 11.58           H  
ATOM   2234 HG22 VAL A 150      13.177  -0.983   0.473  1.00 11.58           H  
ATOM   2235 HG23 VAL A 150      13.542  -1.069  -1.244  1.00 11.58           H  
ATOM   2236  N   ASN A 151      12.282  -0.084  -3.783  1.00 11.27           N  
ANISOU 2236  N   ASN A 151     2005   1001   1277    -47    -69     23
ATOM   2237  CA  ASN A 151      13.213  -0.272  -4.963  1.00 11.34           C  
ANISOU 2237  CA  ASN A 151     2044    994   1270    -55    -74     24
ATOM   2238  C   ASN A 151      14.747  -0.702  -4.830  1.00 13.08           C  
ANISOU 2238  C   ASN A 151     2284   1207   1480    -61    -78     24
ATOM   2239  O   ASN A 151      15.333  -0.940  -3.756  1.00 12.64           O  
ANISOU 2239  O   ASN A 151     2218   1155   1428    -60    -77     24
ATOM   2240  CB  ASN A 151      12.986   0.800  -6.040  1.00 12.27           C  
ANISOU 2240  CB  ASN A 151     2161   1110   1389    -75    -82     30
ATOM   2241  CG  ASN A 151      13.362   2.226  -5.670  1.00 12.97           C  
ANISOU 2241  CG  ASN A 151     2238   1204   1485    -95    -94     37
ATOM   2242  OD1 ASN A 151      13.799   2.507  -4.580  1.00 12.30           O  
ANISOU 2242  OD1 ASN A 151     2148   1122   1404    -95    -98     39
ATOM   2243  ND2 ASN A 151      12.902   3.102  -6.533  1.00 15.10           N  
ANISOU 2243  ND2 ASN A 151     2501   1477   1760   -112   -100     43
ATOM   2244  H   ASN A 151      12.273   0.840  -3.367  1.00 11.27           H  
ATOM   2245  HA  ASN A 151      12.823  -1.161  -5.460  1.00 11.34           H  
ATOM   2246  HB3 ASN A 151      11.920   0.808  -6.256  1.00 12.27           H  
ATOM   2247  HB2 ASN A 151      13.451   0.541  -6.991  1.00 12.27           H  
ATOM   2248 HD22 ASN A 151      13.004   4.089  -6.350  1.00 15.10           H  
ATOM   2249 HD21 ASN A 151      12.451   2.795  -7.383  1.00 15.10           H  
ATOM   2250  N   ASP A 152      15.438  -0.654  -5.997  1.00 13.58           N  
ANISOU 2250  N   ASP A 152     2379   1255   1527    -71    -82     25
ATOM   2251  CA  ASP A 152      16.916  -0.782  -6.159  1.00 15.16           C  
ANISOU 2251  CA  ASP A 152     2603   1443   1712    -77    -85     26
ATOM   2252  C   ASP A 152      17.637   0.483  -5.606  1.00 15.31           C  
ANISOU 2252  C   ASP A 152     2613   1467   1738    -97    -99     32
ATOM   2253  O   ASP A 152      18.743   0.337  -5.153  1.00 17.69           O  
ANISOU 2253  O   ASP A 152     2932   1760   2029   -101   -101     32
ATOM   2254  CB  ASP A 152      17.408  -1.291  -7.489  1.00 17.72           C  
ANISOU 2254  CB  ASP A 152     2969   1748   2015    -86    -88     26
ATOM   2255  CG  ASP A 152      18.885  -1.571  -7.755  1.00 19.70           C  
ANISOU 2255  CG  ASP A 152     3220   1998   2267   -113   -100     33
ATOM   2256  OD1 ASP A 152      19.223  -1.521  -8.927  1.00 27.47           O  
ANISOU 2256  OD1 ASP A 152     4177   2995   3266   -118   -103     36
ATOM   2257  OD2 ASP A 152      19.660  -1.985  -6.842  1.00 32.38           O1-
ANISOU 2257  OD2 ASP A 152     4860   3589   3854   -130   -107     35
ATOM   2258  H   ASP A 152      14.936  -0.445  -6.848  1.00 13.58           H  
ATOM   2259  HA  ASP A 152      17.194  -1.573  -5.458  1.00 15.16           H  
ATOM   2260  HB3 ASP A 152      17.046  -0.596  -8.249  1.00 17.72           H  
ATOM   2261  HB2 ASP A 152      16.877  -2.219  -7.705  1.00 17.72           H  
ATOM   2262  N   GLN A 153      16.906   1.658  -5.541  1.00 13.80           N  
ANISOU 2262  N   GLN A 153     2395   1287   1561   -108   -108     38
ATOM   2263  CA  GLN A 153      17.275   2.837  -4.740  1.00 14.61           C  
ANISOU 2263  CA  GLN A 153     2484   1396   1671   -122   -122     45
ATOM   2264  C   GLN A 153      17.040   2.796  -3.267  1.00 14.50           C  
ANISOU 2264  C   GLN A 153     2442   1395   1674   -109   -118     45
ATOM   2265  O   GLN A 153      17.302   3.854  -2.657  1.00 15.58           O  
ANISOU 2265  O   GLN A 153     2564   1538   1817   -116   -130     51
ATOM   2266  CB  GLN A 153      16.769   4.077  -5.452  1.00 16.68           C  
ANISOU 2266  CB  GLN A 153     2733   1665   1939   -142   -135     52
ATOM   2267  CG  GLN A 153      17.319   4.237  -6.855  1.00 18.88           C  
ANISOU 2267  CG  GLN A 153     3041   1931   2200   -162   -141     53
ATOM   2268  CD  GLN A 153      16.430   5.069  -7.643  1.00 20.87           C  
ANISOU 2268  CD  GLN A 153     3326   2170   2434   -173   -149     54
ATOM   2269  OE1 GLN A 153      16.415   6.251  -7.456  1.00 22.53           O  
ANISOU 2269  OE1 GLN A 153     3530   2385   2647   -182   -162     59
ATOM   2270  NE2 GLN A 153      15.626   4.540  -8.627  1.00 23.07           N  
ANISOU 2270  NE2 GLN A 153     3642   2431   2694   -168   -140     49
ATOM   2271  H   GLN A 153      15.975   1.673  -5.930  1.00 13.80           H  
ATOM   2272  HA  GLN A 153      18.363   2.904  -4.807  1.00 14.61           H  
ATOM   2273  HB3 GLN A 153      16.999   4.981  -4.887  1.00 16.68           H  
ATOM   2274  HB2 GLN A 153      15.680   4.024  -5.479  1.00 16.68           H  
ATOM   2275  HG3 GLN A 153      17.428   3.286  -7.376  1.00 18.88           H  
ATOM   2276  HG2 GLN A 153      18.317   4.678  -6.823  1.00 18.88           H  
ATOM   2277 HE22 GLN A 153      15.039   5.148  -9.178  1.00 23.07           H  
ATOM   2278 HE21 GLN A 153      15.639   3.549  -8.823  1.00 23.07           H  
ATOM   2279  N   GLY A 154      16.517   1.693  -2.616  1.00 13.23           N  
ANISOU 2279  N   GLY A 154     2275   1237   1516    -90   -102     38
ATOM   2280  CA  GLY A 154      15.998   1.715  -1.260  1.00 12.94           C  
ANISOU 2280  CA  GLY A 154     2216   1210   1491    -80    -97     37
ATOM   2281  C   GLY A 154      14.784   2.664  -0.956  1.00 12.78           C  
ANISOU 2281  C   GLY A 154     2167   1202   1488    -79    -98     40
ATOM   2282  O   GLY A 154      14.356   2.738   0.244  1.00 13.30           O  
ANISOU 2282  O   GLY A 154     2216   1274   1563    -72    -94     40
ATOM   2283  H   GLY A 154      16.342   0.851  -3.148  1.00 13.23           H  
ATOM   2284  HA3 GLY A 154      16.811   1.969  -0.579  1.00 12.94           H  
ATOM   2285  HA2 GLY A 154      15.696   0.698  -1.008  1.00 12.94           H  
ATOM   2286  N   VAL A 155      14.170   3.331  -1.967  1.00 12.78           N  
ANISOU 2286  N   VAL A 155     2162   1203   1491    -85   -101     43
ATOM   2287  CA  VAL A 155      13.049   4.246  -1.830  1.00 12.48           C  
ANISOU 2287  CA  VAL A 155     2099   1176   1468    -83    -99     46
ATOM   2288  C   VAL A 155      11.759   3.469  -1.778  1.00 12.32           C  
ANISOU 2288  C   VAL A 155     2072   1158   1450    -67    -84     39
ATOM   2289  O   VAL A 155      11.660   2.497  -2.555  1.00 12.82           O  
ANISOU 2289  O   VAL A 155     2150   1216   1505    -61    -78     33
ATOM   2290  CB  VAL A 155      12.918   5.281  -3.062  1.00 13.86           C  
ANISOU 2290  CB  VAL A 155     2271   1352   1643    -98   -105     50
ATOM   2291  CG1 VAL A 155      11.692   6.226  -3.167  1.00 14.15           C  
ANISOU 2291  CG1 VAL A 155     2281   1399   1695    -95   -100     53
ATOM   2292  CG2 VAL A 155      14.197   6.058  -3.247  1.00 15.54           C  
ANISOU 2292  CG2 VAL A 155     2488   1565   1853   -115   -121     57
ATOM   2293  H   VAL A 155      14.485   3.179  -2.916  1.00 12.78           H  
ATOM   2294  HA  VAL A 155      13.162   4.816  -0.906  1.00 12.48           H  
ATOM   2295  HB  VAL A 155      12.833   4.679  -3.963  1.00 13.86           H  
ATOM   2296 HG11 VAL A 155      11.610   6.836  -2.270  1.00 14.15           H  
ATOM   2297 HG12 VAL A 155      11.770   6.896  -4.024  1.00 14.15           H  
ATOM   2298 HG13 VAL A 155      10.761   5.672  -3.282  1.00 14.15           H  
ATOM   2299 HG21 VAL A 155      14.407   6.677  -2.374  1.00 15.54           H  
ATOM   2300 HG22 VAL A 155      15.051   5.401  -3.398  1.00 15.54           H  
ATOM   2301 HG23 VAL A 155      14.145   6.716  -4.115  1.00 15.54           H  
ATOM   2302  N   VAL A 156      10.769   3.943  -0.995  1.00 11.52           N  
ANISOU 2302  N   VAL A 156     1952   1066   1362    -60    -79     39
ATOM   2303  CA  VAL A 156       9.490   3.221  -0.846  1.00 11.64           C  
ANISOU 2303  CA  VAL A 156     1960   1084   1379    -47    -67     33
ATOM   2304  C   VAL A 156       8.463   3.924  -1.836  1.00 11.52           C  
ANISOU 2304  C   VAL A 156     1935   1072   1371    -49    -64     35
ATOM   2305  O   VAL A 156       8.401   5.112  -1.790  1.00 12.39           O  
ANISOU 2305  O   VAL A 156     2032   1185   1489    -56    -68     41
ATOM   2306  CB  VAL A 156       9.025   3.349   0.629  1.00 12.65           C  
ANISOU 2306  CB  VAL A 156     2076   1217   1514    -40    -61     31
ATOM   2307  CG1 VAL A 156       7.623   2.737   0.873  1.00 12.57           C  
ANISOU 2307  CG1 VAL A 156     2058   1212   1505    -31    -50     25
ATOM   2308  CG2 VAL A 156       9.919   2.525   1.608  1.00 12.73           C  
ANISOU 2308  CG2 VAL A 156     2097   1224   1516    -42    -62     29
ATOM   2309  H   VAL A 156      10.892   4.786  -0.451  1.00 11.52           H  
ATOM   2310  HA  VAL A 156       9.595   2.169  -1.100  1.00 11.64           H  
ATOM   2311  HB  VAL A 156       9.021   4.397   0.937  1.00 12.65           H  
ATOM   2312 HG11 VAL A 156       6.847   3.283   0.336  1.00 12.57           H  
ATOM   2313 HG12 VAL A 156       7.578   1.698   0.545  1.00 12.57           H  
ATOM   2314 HG13 VAL A 156       7.349   2.766   1.928  1.00 12.57           H  
ATOM   2315 HG21 VAL A 156      10.948   2.886   1.599  1.00 12.73           H  
ATOM   2316 HG22 VAL A 156       9.561   2.599   2.635  1.00 12.73           H  
ATOM   2317 HG23 VAL A 156       9.938   1.473   1.323  1.00 12.73           H  
ATOM   2318  N   LYS A 157       7.664   3.213  -2.656  1.00 10.91           N  
ANISOU 2318  N   LYS A 157     1864    993   1289    -41    -57     30
ATOM   2319  CA  LYS A 157       6.604   3.690  -3.485  1.00 11.31           C  
ANISOU 2319  CA  LYS A 157     1910   1045   1344    -43    -53     31
ATOM   2320  C   LYS A 157       5.418   2.803  -3.291  1.00 10.39           C  
ANISOU 2320  C   LYS A 157     1789    931   1228    -30    -45     25
ATOM   2321  O   LYS A 157       5.603   1.590  -3.233  1.00 12.07           O  
ANISOU 2321  O   LYS A 157     2007   1145   1434    -20    -42     19
ATOM   2322  CB  LYS A 157       7.079   3.782  -4.955  1.00 11.45           C  
ANISOU 2322  CB  LYS A 157     1946   1053   1350    -50    -56     31
ATOM   2323  CG  LYS A 157       8.464   4.509  -5.327  1.00 12.15           C  
ANISOU 2323  CG  LYS A 157     2042   1139   1437    -67    -66     37
ATOM   2324  CD  LYS A 157       8.696   4.641  -6.873  1.00 13.41           C  
ANISOU 2324  CD  LYS A 157     2220   1289   1585    -80    -68     38
ATOM   2325  CE  LYS A 157      10.078   5.279  -7.158  1.00 15.04           C  
ANISOU 2325  CE  LYS A 157     2437   1493   1786    -99    -80     43
ATOM   2326  NZ  LYS A 157      10.097   5.823  -8.513  1.00 16.78           N1+
ANISOU 2326  NZ  LYS A 157     2670   1707   1997   -118    -81     45
ATOM   2327  H   LYS A 157       7.746   2.202  -2.629  1.00 10.91           H  
ATOM   2328  HA  LYS A 157       6.352   4.691  -3.146  1.00 11.31           H  
ATOM   2329  HB3 LYS A 157       6.284   4.248  -5.533  1.00 11.45           H  
ATOM   2330  HB2 LYS A 157       7.161   2.770  -5.347  1.00 11.45           H  
ATOM   2331  HG3 LYS A 157       9.292   3.954  -4.885  1.00 12.15           H  
ATOM   2332  HG2 LYS A 157       8.484   5.495  -4.864  1.00 12.15           H  
ATOM   2333  HD3 LYS A 157       7.882   5.218  -7.311  1.00 13.41           H  
ATOM   2334  HD2 LYS A 157       8.642   3.655  -7.336  1.00 13.41           H  
ATOM   2335  HE3 LYS A 157      10.860   4.536  -7.048  1.00 15.04           H  
ATOM   2336  HE2 LYS A 157      10.298   6.085  -6.458  1.00 15.04           H  
ATOM   2337  HZ1 LYS A 157      11.003   6.218  -8.718  1.00 16.78           H  
ATOM   2338  HZ2 LYS A 157       9.883   5.093  -9.182  1.00 16.78           H  
ATOM   2339  HZ3 LYS A 157       9.390   6.541  -8.586  1.00 16.78           H  
ATOM   2340  N   VAL A 158       4.291   3.422  -2.957  1.00 11.04           N  
ANISOU 2340  N   VAL A 158     1862   1015   1317    -30    -39     27
ATOM   2341  CA  VAL A 158       3.025   2.793  -2.752  1.00 10.57           C  
ANISOU 2341  CA  VAL A 158     1800    958   1257    -20    -32     22
ATOM   2342  C   VAL A 158       2.464   2.105  -4.052  1.00  9.93           C  
ANISOU 2342  C   VAL A 158     1736    872   1166    -16    -32     18
ATOM   2343  O   VAL A 158       2.587   2.735  -5.131  1.00 11.52           O  
ANISOU 2343  O   VAL A 158     1948   1066   1363    -24    -33     21
ATOM   2344  CB  VAL A 158       1.951   3.817  -2.120  1.00 10.99           C  
ANISOU 2344  CB  VAL A 158     1841   1014   1321    -23    -26     26
ATOM   2345  CG1 VAL A 158       0.560   3.271  -1.919  1.00 13.22           C  
ANISOU 2345  CG1 VAL A 158     2125   1296   1601    -17    -18     22
ATOM   2346  CG2 VAL A 158       2.456   4.471  -0.838  1.00 12.34           C  
ANISOU 2346  CG2 VAL A 158     1999   1189   1499    -22    -25     28
ATOM   2347  H   VAL A 158       4.278   4.433  -2.959  1.00 11.04           H  
ATOM   2348  HA  VAL A 158       3.183   2.005  -2.015  1.00 10.57           H  
ATOM   2349  HB  VAL A 158       1.846   4.630  -2.841  1.00 10.99           H  
ATOM   2350 HG11 VAL A 158       0.572   2.387  -1.280  1.00 13.22           H  
ATOM   2351 HG12 VAL A 158      -0.086   4.012  -1.449  1.00 13.22           H  
ATOM   2352 HG13 VAL A 158       0.088   2.994  -2.862  1.00 13.22           H  
ATOM   2353 HG21 VAL A 158       2.618   3.725  -0.060  1.00 12.34           H  
ATOM   2354 HG22 VAL A 158       3.394   5.004  -0.993  1.00 12.34           H  
ATOM   2355 HG23 VAL A 158       1.739   5.199  -0.457  1.00 12.34           H  
ATOM   2356  N   SER A 159       1.830   0.941  -3.971  1.00 10.66           N  
ANISOU 2356  N   SER A 159     1830    968   1253     -3    -31     12
ATOM   2357  CA  SER A 159       1.521   0.027  -5.023  1.00 11.80           C  
ANISOU 2357  CA  SER A 159     1991   1108   1386      7    -32      8
ATOM   2358  C   SER A 159       0.014  -0.286  -4.872  1.00 11.99           C  
ANISOU 2358  C   SER A 159     2009   1138   1408     16    -29      4
ATOM   2359  O   SER A 159      -0.532  -0.081  -3.773  1.00 12.63           O  
ANISOU 2359  O   SER A 159     2076   1226   1497     14    -26      3
ATOM   2360  CB  SER A 159       2.453  -1.231  -5.006  1.00 13.84           C  
ANISOU 2360  CB  SER A 159     2257   1367   1635     16    -36      5
ATOM   2361  OG  SER A 159       2.040  -2.292  -5.879  1.00 14.63           O  
ANISOU 2361  OG  SER A 159     2377   1460   1722     28    -37      2
ATOM   2362  H   SER A 159       1.716   0.539  -3.047  1.00 10.66           H  
ATOM   2363  HA  SER A 159       1.645   0.522  -5.987  1.00 11.80           H  
ATOM   2364  HB3 SER A 159       2.480  -1.654  -4.002  1.00 13.84           H  
ATOM   2365  HB2 SER A 159       3.478  -0.967  -5.238  1.00 13.84           H  
ATOM   2366  HG  SER A 159       1.155  -2.578  -5.630  1.00 14.63           H  
ATOM   2367  N   ASP A 160      -0.635  -0.659  -5.914  1.00 13.24           N  
ANISOU 2367  N   ASP A 160     2184   1292   1557     26    -31      2
ATOM   2368  CA  ASP A 160      -1.983  -1.209  -5.917  1.00 14.42           C  
ANISOU 2368  CA  ASP A 160     2331   1446   1701     37    -32     -3
ATOM   2369  C   ASP A 160      -3.103  -0.342  -5.359  1.00 13.00           C  
ANISOU 2369  C   ASP A 160     2145   1265   1528     27    -26      0
ATOM   2370  O   ASP A 160      -3.999  -0.819  -4.611  1.00 14.40           O  
ANISOU 2370  O   ASP A 160     2318   1449   1705     31    -26     -4
ATOM   2371  CB  ASP A 160      -2.120  -2.609  -5.349  1.00 16.54           C  
ANISOU 2371  CB  ASP A 160     2585   1730   1968     48    -35     -9
ATOM   2372  CG  ASP A 160      -1.267  -3.686  -6.003  1.00 21.08           C  
ANISOU 2372  CG  ASP A 160     3170   2307   2533     66    -40    -12
ATOM   2373  OD1 ASP A 160      -0.657  -3.460  -7.093  1.00 23.13           O  
ANISOU 2373  OD1 ASP A 160     3452   2554   2782     72    -42    -10
ATOM   2374  OD2 ASP A 160      -1.145  -4.779  -5.435  1.00 29.71           O1-
ANISOU 2374  OD2 ASP A 160     4248   3415   3625     73    -41    -17
ATOM   2375  H   ASP A 160      -0.139  -0.755  -6.789  1.00 13.24           H  
ATOM   2376  HA  ASP A 160      -2.234  -1.276  -6.977  1.00 14.42           H  
ATOM   2377  HB3 ASP A 160      -3.146  -2.973  -5.442  1.00 16.54           H  
ATOM   2378  HB2 ASP A 160      -1.882  -2.597  -4.283  1.00 16.54           H  
ATOM   2379  N   PHE A 161      -3.013   0.968  -5.647  1.00 11.99           N  
ANISOU 2379  N   PHE A 161     2020   1130   1408     14    -21      5
ATOM   2380  CA  PHE A 161      -4.045   1.933  -5.213  1.00 12.90           C  
ANISOU 2380  CA  PHE A 161     2128   1244   1531      6    -13      8
ATOM   2381  C   PHE A 161      -5.391   1.780  -5.961  1.00 12.27           C  
ANISOU 2381  C   PHE A 161     2062   1157   1442     10    -11      6
ATOM   2382  O   PHE A 161      -5.430   1.932  -7.181  1.00 13.66           O  
ANISOU 2382  O   PHE A 161     2257   1324   1608     11    -12      6
ATOM   2383  CB  PHE A 161      -3.419   3.329  -5.112  1.00 13.61           C  
ANISOU 2383  CB  PHE A 161     2212   1329   1629     -7     -7     14
ATOM   2384  CG  PHE A 161      -2.691   3.718  -6.299  1.00 13.53           C  
ANISOU 2384  CG  PHE A 161     2216   1312   1613    -14    -10     16
ATOM   2385  CD1 PHE A 161      -1.265   3.598  -6.343  1.00 14.61           C  
ANISOU 2385  CD1 PHE A 161     2351   1449   1749    -16    -17     17
ATOM   2386  CD2 PHE A 161      -3.391   4.146  -7.424  1.00 16.28           C  
ANISOU 2386  CD2 PHE A 161     2580   1651   1955    -21     -6     18
ATOM   2387  CE1 PHE A 161      -0.523   3.959  -7.491  1.00 15.80           C  
ANISOU 2387  CE1 PHE A 161     2519   1593   1893    -24    -20     19
ATOM   2388  CE2 PHE A 161      -2.686   4.458  -8.527  1.00 16.43           C  
ANISOU 2388  CE2 PHE A 161     2614   1662   1967    -30     -8     20
ATOM   2389  CZ  PHE A 161      -1.303   4.344  -8.575  1.00 16.86           C  
ANISOU 2389  CZ  PHE A 161     2668   1718   2020    -32    -16     21
ATOM   2390  H   PHE A 161      -2.261   1.323  -6.220  1.00 11.99           H  
ATOM   2391  HA  PHE A 161      -4.281   1.687  -4.179  1.00 12.90           H  
ATOM   2392  HB3 PHE A 161      -2.760   3.379  -4.244  1.00 13.61           H  
ATOM   2393  HB2 PHE A 161      -4.201   4.066  -4.928  1.00 13.61           H  
ATOM   2394  HD1 PHE A 161      -0.732   3.239  -5.474  1.00 14.61           H  
ATOM   2395  HD2 PHE A 161      -4.463   4.248  -7.421  1.00 16.28           H  
ATOM   2396  HE1 PHE A 161       0.549   3.856  -7.543  1.00 15.80           H  
ATOM   2397  HE2 PHE A 161      -3.207   4.815  -9.399  1.00 16.43           H  
ATOM   2398  HZ  PHE A 161      -0.802   4.601  -9.497  1.00 16.86           H  
ATOM   2399  N   GLY A 162      -6.498   1.639  -5.185  1.00 11.91           N  
ANISOU 2399  N   GLY A 162     2012   1116   1398     11     -8      3
ATOM   2400  CA  GLY A 162      -7.881   1.786  -5.642  1.00 11.84           C  
ANISOU 2400  CA  GLY A 162     2017   1102   1380     14     -7      1
ATOM   2401  C   GLY A 162      -8.345   0.542  -6.406  1.00 12.42           C  
ANISOU 2401  C   GLY A 162     2100   1179   1440     28    -18     -4
ATOM   2402  O   GLY A 162      -9.380   0.679  -7.042  1.00 13.33           O  
ANISOU 2402  O   GLY A 162     2229   1291   1547     31    -20     -6
ATOM   2403  H   GLY A 162      -6.375   1.522  -4.188  1.00 11.91           H  
ATOM   2404  HA3 GLY A 162      -8.001   2.654  -6.288  1.00 11.84           H  
ATOM   2405  HA2 GLY A 162      -8.526   1.936  -4.775  1.00 11.84           H  
ATOM   2406  N   LEU A 163      -7.654  -0.619  -6.440  1.00 13.12           N  
ANISOU 2406  N   LEU A 163     2185   1275   1527     37    -26     -6
ATOM   2407  CA  LEU A 163      -8.036  -1.796  -7.166  1.00 14.40           C  
ANISOU 2407  CA  LEU A 163     2357   1440   1675     54    -37    -10
ATOM   2408  C   LEU A 163      -8.803  -2.887  -6.315  1.00 14.20           C  
ANISOU 2408  C   LEU A 163     2321   1428   1646     61    -45    -15
ATOM   2409  O   LEU A 163      -9.644  -3.644  -6.792  1.00 14.30           O  
ANISOU 2409  O   LEU A 163     2345   1442   1645     75    -54    -17
ATOM   2410  CB  LEU A 163      -6.766  -2.299  -7.911  1.00 17.57           C  
ANISOU 2410  CB  LEU A 163     2757   1844   2074     65    -42    -11
ATOM   2411  CG  LEU A 163      -6.173  -1.335  -8.983  1.00 23.54           C  
ANISOU 2411  CG  LEU A 163     3533   2596   2816     84    -50    -12
ATOM   2412  CD1 LEU A 163      -4.838  -1.962  -9.438  1.00 23.50           C  
ANISOU 2412  CD1 LEU A 163     3557   2570   2803     77    -46     -8
ATOM   2413  CD2 LEU A 163      -7.139  -0.952 -10.104  1.00 24.98           C  
ANISOU 2413  CD2 LEU A 163     3712   2781   3000     89    -50    -12
ATOM   2414  H   LEU A 163      -6.779  -0.674  -5.938  1.00 13.12           H  
ATOM   2415  HA  LEU A 163      -8.746  -1.512  -7.937  1.00 14.40           H  
ATOM   2416  HB3 LEU A 163      -6.988  -3.257  -8.377  1.00 17.57           H  
ATOM   2417  HB2 LEU A 163      -6.000  -2.513  -7.164  1.00 17.57           H  
ATOM   2418  HG  LEU A 163      -5.909  -0.405  -8.480  1.00 23.54           H  
ATOM   2419 HD11 LEU A 163      -4.727  -3.000  -9.126  1.00 23.50           H  
ATOM   2420 HD12 LEU A 163      -4.725  -1.951 -10.522  1.00 23.50           H  
ATOM   2421 HD13 LEU A 163      -3.992  -1.416  -9.019  1.00 23.50           H  
ATOM   2422 HD21 LEU A 163      -8.044  -1.557 -10.095  1.00 24.98           H  
ATOM   2423 HD22 LEU A 163      -7.455   0.085 -10.000  1.00 24.98           H  
ATOM   2424 HD23 LEU A 163      -6.695  -1.058 -11.094  1.00 24.98           H  
ATOM   2425  N   SER A 164      -8.370  -2.954  -5.065  1.00 14.10           N  
ANISOU 2425  N   SER A 164     2291   1426   1642     50    -41    -16
ATOM   2426  CA  SER A 164      -8.775  -3.871  -3.966  1.00 15.73           C  
ANISOU 2426  CA  SER A 164     2487   1646   1843     51    -48    -21
ATOM   2427  C   SER A 164     -10.119  -4.644  -4.061  1.00 14.50           C  
ANISOU 2427  C   SER A 164     2349   1482   1677     52    -51    -21
ATOM   2428  O   SER A 164     -10.147  -5.890  -3.930  1.00 15.81           O  
ANISOU 2428  O   SER A 164     2511   1661   1835     57    -62    -25
ATOM   2429  CB  SER A 164      -8.443  -3.133  -2.679  1.00 15.15           C  
ANISOU 2429  CB  SER A 164     2396   1582   1779     36    -42    -22
ATOM   2430  OG  SER A 164      -9.238  -1.954  -2.426  1.00 16.32           O  
ANISOU 2430  OG  SER A 164     2552   1717   1932     24    -31    -18
ATOM   2431  H   SER A 164      -7.668  -2.283  -4.791  1.00 14.10           H  
ATOM   2432  HA  SER A 164      -8.029  -4.664  -4.031  1.00 15.73           H  
ATOM   2433  HB3 SER A 164      -7.391  -2.845  -2.673  1.00 15.15           H  
ATOM   2434  HB2 SER A 164      -8.574  -3.809  -1.833  1.00 15.15           H  
ATOM   2435  HG  SER A 164      -8.874  -1.503  -1.659  1.00 16.32           H  
ATOM   2436  N   ARG A 165     -11.215  -3.782  -4.222  1.00 12.93           N  
ANISOU 2436  N   ARG A 165     2169   1264   1478     46    -42    -17
ATOM   2437  CA  ARG A 165     -12.654  -4.199  -4.084  1.00 12.28           C  
ANISOU 2437  CA  ARG A 165     2109   1172   1386     45    -42    -16
ATOM   2438  C   ARG A 165     -13.245  -4.878  -5.315  1.00 13.87           C  
ANISOU 2438  C   ARG A 165     2325   1374   1572     64    -57    -19
ATOM   2439  O   ARG A 165     -14.137  -5.716  -5.225  1.00 15.45           O  
ANISOU 2439  O   ARG A 165     2541   1569   1761     65    -62    -20
ATOM   2440  CB  ARG A 165     -13.640  -3.086  -3.726  1.00 12.61           C  
ANISOU 2440  CB  ARG A 165     2167   1194   1431     35    -27    -11
ATOM   2441  CG  ARG A 165     -13.225  -2.376  -2.419  1.00 12.50           C  
ANISOU 2441  CG  ARG A 165     2141   1178   1429     20    -12     -9
ATOM   2442  CD  ARG A 165     -14.248  -1.374  -1.785  1.00 13.00           C  
ANISOU 2442  CD  ARG A 165     2216   1227   1498     12      3     -4
ATOM   2443  NE  ARG A 165     -14.650  -0.398  -2.817  1.00 13.08           N  
ANISOU 2443  NE  ARG A 165     2223   1236   1513     14      2     -1
ATOM   2444  CZ  ARG A 165     -15.368   0.743  -2.609  1.00 13.78           C  
ANISOU 2444  CZ  ARG A 165     2317   1314   1603      5     13      3
ATOM   2445  NH1 ARG A 165     -15.614   1.589  -3.582  1.00 15.03           N  
ANISOU 2445  NH1 ARG A 165     2473   1472   1764      4     10      5
ATOM   2446  NH2 ARG A 165     -15.693   1.159  -1.360  1.00 14.85           N1+
ANISOU 2446  NH2 ARG A 165     2462   1440   1739     -4     27      5
ATOM   2447  H   ARG A 165     -11.044  -2.790  -4.311  1.00 12.93           H  
ATOM   2448  HA  ARG A 165     -12.684  -4.939  -3.282  1.00 12.28           H  
ATOM   2449  HB3 ARG A 165     -14.646  -3.491  -3.599  1.00 12.61           H  
ATOM   2450  HB2 ARG A 165     -13.690  -2.365  -4.544  1.00 12.61           H  
ATOM   2451  HG3 ARG A 165     -12.239  -1.915  -2.491  1.00 12.50           H  
ATOM   2452  HG2 ARG A 165     -13.106  -3.174  -1.684  1.00 12.50           H  
ATOM   2453  HD3 ARG A 165     -13.727  -0.805  -1.014  1.00 13.00           H  
ATOM   2454  HD2 ARG A 165     -15.088  -1.878  -1.304  1.00 13.00           H  
ATOM   2455  HE  ARG A 165     -14.384  -0.630  -3.763  1.00 13.08           H  
ATOM   2456 HH12 ARG A 165     -16.113   2.449  -3.405  1.00 15.03           H  
ATOM   2457 HH11 ARG A 165     -15.337   1.369  -4.528  1.00 15.03           H  
ATOM   2458 HH22 ARG A 165     -16.177   2.032  -1.215  1.00 14.85           H  
ATOM   2459 HH21 ARG A 165     -15.487   0.569  -0.567  1.00 14.85           H  
ATOM   2460  N   TYR A 166     -12.601  -4.668  -6.449  1.00 13.88           N  
ANISOU 2460  N   TYR A 166     2323   1378   1571     78    -63    -19
ATOM   2461  CA  TYR A 166     -12.908  -5.111  -7.779  1.00 14.67           C  
ANISOU 2461  CA  TYR A 166     2444   1475   1655     99    -76    -20
ATOM   2462  C   TYR A 166     -12.737  -6.715  -7.997  1.00 16.41           C  
ANISOU 2462  C   TYR A 166     2644   1719   1872    118    -91    -24
ATOM   2463  O   TYR A 166     -12.940  -7.121  -9.146  1.00 20.53           O  
ANISOU 2463  O   TYR A 166     3179   2242   2381    141   -103    -25
ATOM   2464  CB  TYR A 166     -12.154  -4.299  -8.831  1.00 15.03           C  
ANISOU 2464  CB  TYR A 166     2514   1502   1697    102    -70    -16
ATOM   2465  CG  TYR A 166     -12.497  -2.838  -9.089  1.00 14.60           C  
ANISOU 2465  CG  TYR A 166     2470   1430   1649     81    -54    -12
ATOM   2466  CD1 TYR A 166     -13.868  -2.390  -9.092  1.00 16.44           C  
ANISOU 2466  CD1 TYR A 166     2723   1650   1873     74    -50    -11
ATOM   2467  CD2 TYR A 166     -11.445  -1.850  -9.183  1.00 14.29           C  
ANISOU 2467  CD2 TYR A 166     2419   1389   1623     66    -42     -9
ATOM   2468  CE1 TYR A 166     -14.144  -1.097  -9.421  1.00 17.54           C  
ANISOU 2468  CE1 TYR A 166     2869   1777   2020     54    -33     -8
ATOM   2469  CE2 TYR A 166     -11.764  -0.550  -9.568  1.00 13.88           C  
ANISOU 2469  CE2 TYR A 166     2370   1325   1577     48    -28     -6
ATOM   2470  CZ  TYR A 166     -13.088  -0.148  -9.675  1.00 16.23           C  
ANISOU 2470  CZ  TYR A 166     2686   1613   1869     41    -21     -5
ATOM   2471  OH  TYR A 166     -13.385   1.103 -10.177  1.00 17.02           O  
ANISOU 2471  OH  TYR A 166     2787   1704   1976     24     -5     -2
ATOM   2472  H   TYR A 166     -11.792  -4.062  -6.405  1.00 13.88           H  
ATOM   2473  HA  TYR A 166     -13.974  -4.934  -7.922  1.00 14.67           H  
ATOM   2474  HB3 TYR A 166     -12.316  -4.763  -9.804  1.00 15.03           H  
ATOM   2475  HB2 TYR A 166     -11.082  -4.399  -8.669  1.00 15.03           H  
ATOM   2476  HD1 TYR A 166     -14.683  -3.080  -8.939  1.00 16.44           H  
ATOM   2477  HD2 TYR A 166     -10.413  -2.155  -9.125  1.00 14.29           H  
ATOM   2478  HE1 TYR A 166     -15.174  -0.784  -9.516  1.00 17.54           H  
ATOM   2479  HE2 TYR A 166     -10.969   0.152  -9.768  1.00 13.88           H  
ATOM   2480  HH  TYR A 166     -12.618   1.661 -10.342  1.00 17.02           H  
ATOM   2481  N   VAL A 167     -12.371  -7.518  -7.008  1.00 17.19           N  
ANISOU 2481  N   VAL A 167     2713   1838   1981    110    -91    -27
ATOM   2482  CA  VAL A 167     -12.163  -8.989  -7.027  1.00 18.33           C  
ANISOU 2482  CA  VAL A 167     2832   2009   2123    124   -103    -32
ATOM   2483  C   VAL A 167     -13.536  -9.636  -6.765  1.00 20.43           C  
ANISOU 2483  C   VAL A 167     3095   2288   2378    129   -118    -35
ATOM   2484  O   VAL A 167     -14.101  -9.364  -5.717  1.00 19.83           O  
ANISOU 2484  O   VAL A 167     3018   2212   2303    109   -116    -36
ATOM   2485  CB  VAL A 167     -11.179  -9.461  -5.910  1.00 22.59           C  
ANISOU 2485  CB  VAL A 167     3341   2564   2677    109    -95    -34
ATOM   2486  CG1 VAL A 167     -10.917 -10.909  -6.025  1.00 23.45           C  
ANISOU 2486  CG1 VAL A 167     3420   2705   2784    117   -106    -40
ATOM   2487  CG2 VAL A 167      -9.837  -8.750  -5.978  1.00 23.64           C  
ANISOU 2487  CG2 VAL A 167     3477   2687   2818    109    -84    -32
ATOM   2488  H   VAL A 167     -12.245  -7.098  -6.098  1.00 17.19           H  
ATOM   2489  HA  VAL A 167     -11.788  -9.289  -8.008  1.00 18.33           H  
ATOM   2490  HB  VAL A 167     -11.606  -9.256  -4.926  1.00 22.59           H  
ATOM   2491 HG11 VAL A 167     -10.558 -11.176  -7.020  1.00 23.45           H  
ATOM   2492 HG12 VAL A 167     -10.162 -11.234  -5.309  1.00 23.45           H  
ATOM   2493 HG13 VAL A 167     -11.805 -11.507  -5.823  1.00 23.45           H  
ATOM   2494 HG21 VAL A 167      -9.945  -7.668  -5.916  1.00 23.64           H  
ATOM   2495 HG22 VAL A 167      -9.195  -9.054  -5.152  1.00 23.64           H  
ATOM   2496 HG23 VAL A 167      -9.302  -8.973  -6.898  1.00 23.64           H  
ATOM   2497  N   LEU A 168     -14.029 -10.424  -7.690  1.00 20.12           N  
ANISOU 2497  N   LEU A 168     3054   2263   2329    155   -134    -37
ATOM   2498  CA  LEU A 168     -15.431 -10.977  -7.606  1.00 22.66           C  
ANISOU 2498  CA  LEU A 168     3374   2597   2637    162   -152    -40
ATOM   2499  C   LEU A 168     -15.441 -12.091  -6.620  1.00 27.64           C  
ANISOU 2499  C   LEU A 168     3966   3264   3272    158   -161    -45
ATOM   2500  O   LEU A 168     -15.990 -13.169  -6.953  1.00 33.62           O  
ANISOU 2500  O   LEU A 168     4719   4034   4022    150   -174    -47
ATOM   2501  CB  LEU A 168     -15.829 -11.425  -9.069  1.00 21.91           C  
ANISOU 2501  CB  LEU A 168     3301   2497   2526    194   -167    -38
ATOM   2502  CG  LEU A 168     -15.838 -10.229 -10.050  1.00 23.71           C  
ANISOU 2502  CG  LEU A 168     3574   2690   2747    195   -159    -33
ATOM   2503  CD1 LEU A 168     -16.171 -10.791 -11.333  1.00 26.52           C  
ANISOU 2503  CD1 LEU A 168     3953   3040   3084    229   -173    -32
ATOM   2504  CD2 LEU A 168     -16.711  -9.107  -9.624  1.00 25.31           C  
ANISOU 2504  CD2 LEU A 168     3797   2876   2945    172   -156    -32
ATOM   2505  H   LEU A 168     -13.502 -10.635  -8.528  1.00 20.12           H  
ATOM   2506  HA  LEU A 168     -16.117 -10.214  -7.237  1.00 22.66           H  
ATOM   2507  HB3 LEU A 168     -16.821 -11.880  -9.053  1.00 21.91           H  
ATOM   2508  HB2 LEU A 168     -15.138 -12.200  -9.405  1.00 21.91           H  
ATOM   2509  HG  LEU A 168     -14.822  -9.841 -10.135  1.00 23.71           H  
ATOM   2510 HD11 LEU A 168     -15.804 -10.151 -12.136  1.00 26.52           H  
ATOM   2511 HD12 LEU A 168     -15.734 -11.776 -11.507  1.00 26.52           H  
ATOM   2512 HD13 LEU A 168     -17.250 -10.885 -11.465  1.00 26.52           H  
ATOM   2513 HD21 LEU A 168     -17.255  -8.674 -10.464  1.00 25.31           H  
ATOM   2514 HD22 LEU A 168     -17.459  -9.416  -8.894  1.00 25.31           H  
ATOM   2515 HD23 LEU A 168     -16.121  -8.306  -9.176  1.00 25.31           H  
ATOM   2516  N   ASP A 169     -14.704 -12.136  -5.509  1.00 28.44           N  
ANISOU 2516  N   ASP A 169     4040   3382   3384    160   -154    -47
ATOM   2517  CA  ASP A 169     -14.753 -13.224  -4.545  1.00 34.88           C  
ANISOU 2517  CA  ASP A 169     4817   4233   4204    150   -159    -53
ATOM   2518  C   ASP A 169     -14.897 -12.487  -3.237  1.00 35.17           C  
ANISOU 2518  C   ASP A 169     4848   4268   4246    112   -151    -55
ATOM   2519  O   ASP A 169     -14.026 -11.700  -2.811  1.00 33.09           O  
ANISOU 2519  O   ASP A 169     4585   3994   3994     94   -133    -54
ATOM   2520  CB  ASP A 169     -13.494 -14.130  -4.720  1.00 36.37           C  
ANISOU 2520  CB  ASP A 169     4979   4437   4401    159   -151    -56
ATOM   2521  CG  ASP A 169     -13.181 -15.199  -3.603  1.00 43.69           C  
ANISOU 2521  CG  ASP A 169     5864   5404   5332    147   -154    -63
ATOM   2522  OD1 ASP A 169     -12.044 -15.830  -3.689  1.00 49.59           O  
ANISOU 2522  OD1 ASP A 169     6599   6170   6074    134   -167    -66
ATOM   2523  OD2 ASP A 169     -13.979 -15.339  -2.590  1.00 53.91           O1-
ANISOU 2523  OD2 ASP A 169     7138   6712   6635    149   -144    -65
ATOM   2524  H   ASP A 169     -14.174 -11.320  -5.233  1.00 28.44           H  
ATOM   2525  HA  ASP A 169     -15.635 -13.856  -4.679  1.00 34.88           H  
ATOM   2526  HB3 ASP A 169     -12.613 -13.494  -4.816  1.00 36.37           H  
ATOM   2527  HB2 ASP A 169     -13.569 -14.657  -5.672  1.00 36.37           H  
ATOM   2528  N   ASP A 170     -16.044 -12.695  -2.628  1.00 37.89           N  
ANISOU 2528  N   ASP A 170     5190   4625   4582    101   -164    -57
ATOM   2529  CA  ASP A 170     -16.473 -12.119  -1.336  1.00 40.43           C  
ANISOU 2529  CA  ASP A 170     5516   4941   4904     65   -157    -58
ATOM   2530  C   ASP A 170     -15.445 -12.234  -0.183  1.00 39.92           C  
ANISOU 2530  C   ASP A 170     5425   4893   4848     41   -146    -62
ATOM   2531  O   ASP A 170     -15.478 -11.291   0.648  1.00 37.51           O  
ANISOU 2531  O   ASP A 170     5131   4574   4546     14   -134    -62
ATOM   2532  CB  ASP A 170     -17.762 -12.718  -0.779  1.00 46.54           C  
ANISOU 2532  CB  ASP A 170     6295   5725   5663     57   -176    -60
ATOM   2533  CG  ASP A 170     -19.095 -12.504  -1.611  1.00 53.04           C  
ANISOU 2533  CG  ASP A 170     7156   6521   6474     70   -182    -55
ATOM   2534  OD1 ASP A 170     -19.627 -11.378  -1.615  1.00 52.79           O  
ANISOU 2534  OD1 ASP A 170     7146   6465   6446     87   -173    -51
ATOM   2535  OD2 ASP A 170     -19.484 -13.321  -2.414  1.00 55.11           O1-
ANISOU 2535  OD2 ASP A 170     7429   6787   6724     61   -196    -56
ATOM   2536  H   ASP A 170     -16.712 -13.322  -3.054  1.00 37.89           H  
ATOM   2537  HA  ASP A 170     -16.642 -11.057  -1.518  1.00 40.43           H  
ATOM   2538  HB3 ASP A 170     -17.965 -12.324   0.219  1.00 46.54           H  
ATOM   2539  HB2 ASP A 170     -17.633 -13.795  -0.654  1.00 46.54           H  
ATOM   2540  N   GLU A 171     -14.540 -13.180  -0.078  1.00 38.29           N  
ANISOU 2540  N   GLU A 171     5187   4716   4646     51   -149    -66
ATOM   2541  CA  GLU A 171     -13.463 -13.115   0.946  1.00 38.93           C  
ANISOU 2541  CA  GLU A 171     5246   4810   4737     31   -135    -70
ATOM   2542  C   GLU A 171     -12.643 -11.755   0.962  1.00 36.64           C  
ANISOU 2542  C   GLU A 171     4977   4488   4458     22   -114    -65
ATOM   2543  O   GLU A 171     -12.092 -11.465   2.026  1.00 32.60           O  
ANISOU 2543  O   GLU A 171     4461   3975   3950     -1   -102    -67
ATOM   2544  CB  GLU A 171     -12.555 -14.391   0.900  1.00  0.00           C  
ATOM   2545  CG  GLU A 171     -13.300 -15.724   1.105  1.00  0.00           C  
ATOM   2546  CD  GLU A 171     -13.786 -16.001   2.518  1.00  0.00           C  
ATOM   2547  OE1 GLU A 171     -14.752 -16.784   2.580  1.00  0.00           O  
ATOM   2548  OE2 GLU A 171     -13.160 -15.608   3.501  1.00  0.00           O1-
ATOM   2549  H   GLU A 171     -14.492 -13.930  -0.757  1.00 38.29           H  
ATOM   2550  HA  GLU A 171     -13.975 -13.140   1.910  1.00 38.93           H  
ATOM   2551  HB3 GLU A 171     -11.742 -14.290   1.618  1.00  0.00           H  
ATOM   2552  HB2 GLU A 171     -12.068 -14.426  -0.076  1.00  0.00           H  
ATOM   2553  HG3 GLU A 171     -12.625 -16.538   0.837  1.00  0.00           H  
ATOM   2554  HG2 GLU A 171     -14.131 -15.793   0.400  1.00  0.00           H  
ATOM   2555  N   TYR A 172     -12.591 -10.989  -0.209  1.00 34.22           N  
ANISOU 2555  N   TYR A 172     4693   4155   4153     41   -111    -59
ATOM   2556  CA  TYR A 172     -11.876  -9.731  -0.285  1.00 35.90           C  
ANISOU 2556  CA  TYR A 172     4924   4340   4375     35    -94    -54
ATOM   2557  C   TYR A 172     -12.791  -8.545   0.085  1.00 33.33           C  
ANISOU 2557  C   TYR A 172     4625   3988   4050     19    -87    -50
ATOM   2558  O   TYR A 172     -12.239  -7.476   0.159  1.00 31.88           O  
ANISOU 2558  O   TYR A 172     4452   3787   3875     10    -73    -46
ATOM   2559  CB  TYR A 172     -11.305  -9.614  -1.632  1.00 32.62           C  
ANISOU 2559  CB  TYR A 172     4519   3912   3962     60    -93    -50
ATOM   2560  CG  TYR A 172     -10.354 -10.696  -2.117  1.00 38.64           C  
ANISOU 2560  CG  TYR A 172     5261   4691   4728     75    -92    -53
ATOM   2561  CD1 TYR A 172      -8.990 -10.468  -2.224  1.00 43.02           C  
ANISOU 2561  CD1 TYR A 172     5812   5240   5292     65    -78    -53
ATOM   2562  CD2 TYR A 172     -10.833 -11.968  -2.446  1.00 41.33           C  
ANISOU 2562  CD2 TYR A 172     5589   5052   5061    100   -104    -56
ATOM   2563  CE1 TYR A 172      -8.014 -11.432  -2.569  1.00 47.41           C  
ANISOU 2563  CE1 TYR A 172     6353   5810   5850     78    -75    -55
ATOM   2564  CE2 TYR A 172      -9.806 -12.951  -2.762  1.00 47.20           C  
ANISOU 2564  CE2 TYR A 172     6315   5810   5808    116   -101    -59
ATOM   2565  CZ  TYR A 172      -8.434 -12.698  -2.946  1.00 51.68           C  
ANISOU 2565  CZ  TYR A 172     6881   6371   6384    104    -86    -59
ATOM   2566  OH  TYR A 172      -7.568 -13.691  -3.372  1.00 65.13           O  
ANISOU 2566  OH  TYR A 172     8570   8088   8089    119    -80    -61
ATOM   2567  H   TYR A 172     -13.072 -11.297  -1.044  1.00 34.22           H  
ATOM   2568  HA  TYR A 172     -11.049  -9.734   0.428  1.00 35.90           H  
ATOM   2569  HB3 TYR A 172     -10.784  -8.659  -1.721  1.00 32.62           H  
ATOM   2570  HB2 TYR A 172     -12.115  -9.558  -2.362  1.00 32.62           H  
ATOM   2571  HD1 TYR A 172      -8.626  -9.491  -1.945  1.00 43.02           H  
ATOM   2572  HD2 TYR A 172     -11.856 -12.274  -2.365  1.00 41.33           H  
ATOM   2573  HE1 TYR A 172      -6.964 -11.189  -2.555  1.00 47.41           H  
ATOM   2574  HE2 TYR A 172     -10.153 -13.952  -2.968  1.00 47.20           H  
ATOM   2575  HH  TYR A 172      -8.015 -14.526  -3.534  1.00 65.13           H  
ATOM   2576  N   THR A 173     -14.156  -8.715   0.224  1.00 35.66           N  
ANISOU 2576  N   THR A 173     4932   4282   4334     15    -96    -51
ATOM   2577  CA  THR A 173     -15.065  -7.608   0.495  1.00 38.45           C  
ANISOU 2577  CA  THR A 173     5316   4607   4686     11    -89    -46
ATOM   2578  C   THR A 173     -16.020  -7.791   1.636  1.00 42.42           C  
ANISOU 2578  C   THR A 173     5832   5101   5186    -14    -82    -46
ATOM   2579  O   THR A 173     -16.425  -6.739   2.148  1.00 41.17           O  
ANISOU 2579  O   THR A 173     5695   4919   5030    -18    -69    -42
ATOM   2580  CB  THR A 173     -15.760  -7.128  -0.865  1.00 37.08           C  
ANISOU 2580  CB  THR A 173     5161   4426   4502     30   -101    -44
ATOM   2581  OG1 THR A 173     -16.294  -8.302  -1.535  1.00 35.70           O  
ANISOU 2581  OG1 THR A 173     4981   4270   4315     28   -118    -48
ATOM   2582  CG2 THR A 173     -14.872  -6.432  -1.860  1.00 39.12           C  
ANISOU 2582  CG2 THR A 173     5418   4685   4763     57   -105    -42
ATOM   2583  H   THR A 173     -14.569  -9.632   0.113  1.00 35.66           H  
ATOM   2584  HA  THR A 173     -14.463  -6.757   0.822  1.00 38.45           H  
ATOM   2585  HB  THR A 173     -16.597  -6.467  -0.633  1.00 37.08           H  
ATOM   2586  HG1 THR A 173     -17.021  -8.653  -1.017  1.00 35.70           H  
ATOM   2587 HG21 THR A 173     -14.067  -7.080  -2.207  1.00 39.12           H  
ATOM   2588 HG22 THR A 173     -15.439  -6.114  -2.736  1.00 39.12           H  
ATOM   2589 HG23 THR A 173     -14.418  -5.544  -1.422  1.00 39.12           H  
ATOM   2590  N   SER A 174     -16.257  -8.989   2.056  1.00 31.02           N  
ATOM   2591  CA  SER A 174     -16.923  -9.238   3.355  1.00 32.28           C  
ATOM   2592  C   SER A 174     -15.963  -8.848   4.489  1.00 31.44           C  
ATOM   2593  O   SER A 174     -14.769  -9.218   4.512  1.00 32.07           O  
ATOM   2594  CB  SER A 174     -17.319 -10.796   3.410  1.00  0.00           C  
ATOM   2595  OG  SER A 174     -18.300 -11.032   4.358  1.00  0.00           O  
ATOM   2596  H   SER A 174     -15.870  -9.794   1.578  1.00 31.02           H  
ATOM   2597  HA  SER A 174     -17.837  -8.640   3.396  1.00 32.28           H  
ATOM   2598  HB3 SER A 174     -16.448 -11.420   3.614  1.00  0.00           H  
ATOM   2599  HB2 SER A 174     -17.716 -11.115   2.445  1.00  0.00           H  
ATOM   2600  HG  SER A 174     -18.532 -11.963   4.331  1.00  0.00           H  
ATOM   2601  N   SER A 175     -16.546  -8.031   5.427  1.00 31.02           N  
ATOM   2602  CA  SER A 175     -15.946  -7.495   6.656  1.00 30.54           C  
ATOM   2603  C   SER A 175     -15.295  -8.553   7.603  1.00 30.29           C  
ATOM   2604  O   SER A 175     -14.318  -8.272   8.323  1.00 30.82           O  
ATOM   2605  CB  SER A 175     -17.081  -6.755   7.272  1.00  0.00           C  
ATOM   2606  OG  SER A 175     -18.250  -7.531   7.522  1.00  0.00           O  
ATOM   2607  H   SER A 175     -17.521  -7.792   5.309  1.00 31.02           H  
ATOM   2608  HA  SER A 175     -15.168  -6.785   6.382  1.00 30.54           H  
ATOM   2609  HB3 SER A 175     -17.359  -5.898   6.655  1.00  0.00           H  
ATOM   2610  HB2 SER A 175     -16.742  -6.345   8.221  1.00  0.00           H  
ATOM   2611  HG  SER A 175     -18.887  -6.980   7.985  1.00  0.00           H  
ATOM   2612  N   VAL A 176     -15.774  -9.827   7.570  1.00 27.98           N  
ATOM   2613  CA  VAL A 176     -15.090 -10.928   8.252  1.00 27.56           C  
ATOM   2614  C   VAL A 176     -14.409 -11.970   7.351  1.00 27.51           C  
ATOM   2615  O   VAL A 176     -14.048 -13.063   7.795  1.00 28.08           O  
ATOM   2616  CB  VAL A 176     -16.004 -11.665   9.315  1.00  0.00           C  
ATOM   2617  CG1 VAL A 176     -16.188 -10.818  10.601  1.00  0.00           C  
ATOM   2618  CG2 VAL A 176     -17.327 -12.135   8.637  1.00  0.00           C  
ATOM   2619  H   VAL A 176     -16.570 -10.061   6.993  1.00 27.98           H  
ATOM   2620  HA  VAL A 176     -14.245 -10.555   8.831  1.00 27.56           H  
ATOM   2621  HB  VAL A 176     -15.506 -12.568   9.669  1.00  0.00           H  
ATOM   2622 HG11 VAL A 176     -16.803 -11.344  11.331  1.00  0.00           H  
ATOM   2623 HG12 VAL A 176     -15.229 -10.600  11.072  1.00  0.00           H  
ATOM   2624 HG13 VAL A 176     -16.674  -9.867  10.379  1.00  0.00           H  
ATOM   2625 HG21 VAL A 176     -17.136 -12.786   7.784  1.00  0.00           H  
ATOM   2626 HG22 VAL A 176     -17.941 -12.696   9.343  1.00  0.00           H  
ATOM   2627 HG23 VAL A 176     -17.925 -11.292   8.289  1.00  0.00           H  
ATOM   2628  N   GLY A 177     -14.151 -11.477   6.109  1.00 38.96           N  
ANISOU 2628  N   GLY A 177     5299   4775   4729    -91   -104    -73
ATOM   2629  CA  GLY A 177     -13.476 -12.230   5.019  1.00 39.61           C  
ANISOU 2629  CA  GLY A 177     5356   4874   4819    -65   -108    -74
ATOM   2630  C   GLY A 177     -12.055 -12.504   5.389  1.00 40.68           C  
ANISOU 2630  C   GLY A 177     5466   5029   4961    -74    -98    -78
ATOM   2631  O   GLY A 177     -11.351 -11.683   6.084  1.00 39.58           O  
ANISOU 2631  O   GLY A 177     5338   4875   4827    -90    -82    -77
ATOM   2632  H   GLY A 177     -14.443 -10.534   5.883  1.00 38.96           H  
ATOM   2633  HA3 GLY A 177     -13.517 -11.634   4.110  1.00 39.61           H  
ATOM   2634  HA2 GLY A 177     -14.017 -13.158   4.827  1.00 39.61           H  
ATOM   2635  N   SER A 178     -11.507 -13.570   4.858  1.00 38.56           N  
ANISOU 2635  N   SER A 178     5164   4794   4692    -63   -108    -83
ATOM   2636  CA  SER A 178     -10.132 -14.049   5.039  1.00 36.52           C  
ANISOU 2636  CA  SER A 178     4879   4556   4440    -65    -98    -87
ATOM   2637  C   SER A 178      -9.049 -13.211   4.288  1.00 35.23           C  
ANISOU 2637  C   SER A 178     4729   4370   4288    -49    -83    -83
ATOM   2638  O   SER A 178      -7.933 -13.142   4.731  1.00 40.07           O  
ANISOU 2638  O   SER A 178     5331   4989   4905    -60    -70    -85
ATOM   2639  CB  SER A 178     -10.025 -15.555   4.665  1.00  0.00           C  
ATOM   2640  OG  SER A 178     -10.451 -15.926   3.405  1.00  0.00           O  
ATOM   2641  H   SER A 178     -12.094 -14.176   4.295  1.00 38.56           H  
ATOM   2642  HA  SER A 178      -9.898 -13.967   6.102  1.00 36.52           H  
ATOM   2643  HB3 SER A 178     -10.608 -16.136   5.380  1.00  0.00           H  
ATOM   2644  HB2 SER A 178      -8.995 -15.894   4.783  1.00  0.00           H  
ATOM   2645  HG  SER A 178     -11.419 -15.898   3.390  1.00  0.00           H  
ATOM   2646  N   LYS A 179      -9.432 -12.576   3.200  1.00 33.24           N  
ANISOU 2646  N   LYS A 179     4498   4091   4039    -26    -85    -76
ATOM   2647  CA  LYS A 179      -8.521 -11.884   2.320  1.00 33.87           C  
ANISOU 2647  CA  LYS A 179     4590   4151   4129     -9    -74    -71
ATOM   2648  C   LYS A 179      -8.791 -10.363   2.555  1.00 32.90           C  
ANISOU 2648  C   LYS A 179     4499   3991   4010    -16    -65    -64
ATOM   2649  O   LYS A 179      -8.176  -9.553   1.831  1.00 33.34           O  
ANISOU 2649  O   LYS A 179     4567   4029   4073     -2    -59    -59
ATOM   2650  CB  LYS A 179      -8.779 -12.273   0.824  1.00  0.00           C  
ATOM   2651  CG  LYS A 179      -8.696 -13.810   0.690  1.00  0.00           C  
ATOM   2652  CD  LYS A 179      -7.277 -14.360   0.902  1.00  0.00           C  
ATOM   2653  CE  LYS A 179      -6.149 -13.695   0.037  1.00  0.00           C  
ATOM   2654  NZ  LYS A 179      -4.821 -14.102   0.333  1.00  0.00           N1+
ATOM   2655  H   LYS A 179     -10.395 -12.631   2.898  1.00 33.24           H  
ATOM   2656  HA  LYS A 179      -7.473 -12.065   2.563  1.00 33.87           H  
ATOM   2657  HB3 LYS A 179      -8.099 -11.752   0.156  1.00  0.00           H  
ATOM   2658  HB2 LYS A 179      -9.779 -11.955   0.532  1.00  0.00           H  
ATOM   2659  HG3 LYS A 179      -9.020 -14.083  -0.314  1.00  0.00           H  
ATOM   2660  HG2 LYS A 179      -9.395 -14.320   1.351  1.00  0.00           H  
ATOM   2661  HD3 LYS A 179      -7.296 -15.430   0.690  1.00  0.00           H  
ATOM   2662  HD2 LYS A 179      -7.023 -14.287   1.961  1.00  0.00           H  
ATOM   2663  HE3 LYS A 179      -6.148 -12.615   0.169  1.00  0.00           H  
ATOM   2664  HE2 LYS A 179      -6.338 -13.882  -1.019  1.00  0.00           H  
ATOM   2665  HZ1 LYS A 179      -4.175 -13.615  -0.271  1.00  0.00           H  
ATOM   2666  HZ2 LYS A 179      -4.609 -13.885   1.297  1.00  0.00           H  
ATOM   2667  HZ3 LYS A 179      -4.733 -15.098   0.187  1.00  0.00           H  
ATOM   2668  N   PHE A 180      -9.690 -10.019   3.512  1.00 28.76           N  
ANISOU 2668  N   PHE A 180     3988   3457   3481    -36    -64    -64
ATOM   2669  CA  PHE A 180     -10.168  -8.634   3.815  1.00 26.77           C  
ANISOU 2669  CA  PHE A 180     3763   3176   3233    -43    -54    -58
ATOM   2670  C   PHE A 180      -9.100  -8.023   4.806  1.00 22.51           C  
ANISOU 2670  C   PHE A 180     3226   2626   2701    -55    -40    -56
ATOM   2671  O   PHE A 180      -8.586  -8.714   5.647  1.00 23.26           O  
ANISOU 2671  O   PHE A 180     3306   2737   2793    -70    -35    -62
ATOM   2672  CB  PHE A 180     -11.581  -8.706   4.430  1.00 26.66           C  
ANISOU 2672  CB  PHE A 180     3764   3155   3210    -61    -57    -58
ATOM   2673  CG  PHE A 180     -12.162  -7.399   4.699  1.00 26.55           C  
ANISOU 2673  CG  PHE A 180     3779   3111   3199    -64    -46    -52
ATOM   2674  CD1 PHE A 180     -13.173  -6.951   3.835  1.00 26.08           C  
ANISOU 2674  CD1 PHE A 180     3735   3035   3138    -50    -48    -48
ATOM   2675  CD2 PHE A 180     -11.874  -6.601   5.815  1.00 25.13           C  
ANISOU 2675  CD2 PHE A 180     3609   2917   3021    -80    -32    -51
ATOM   2676  CE1 PHE A 180     -13.822  -5.766   4.140  1.00 28.16           C  
ANISOU 2676  CE1 PHE A 180     4022   3273   3406    -52    -36    -42
ATOM   2677  CE2 PHE A 180     -12.556  -5.451   6.080  1.00 25.11           C  
ANISOU 2677  CE2 PHE A 180     3631   2888   3021    -80    -21    -45
ATOM   2678  CZ  PHE A 180     -13.439  -4.899   5.165  1.00 28.09           C  
ANISOU 2678  CZ  PHE A 180     4021   3253   3400    -66    -23    -41
ATOM   2679  H   PHE A 180     -10.118 -10.754   4.057  1.00 28.76           H  
ATOM   2680  HA  PHE A 180     -10.207  -8.076   2.878  1.00 26.77           H  
ATOM   2681  HB3 PHE A 180     -11.558  -9.250   5.372  1.00 26.66           H  
ATOM   2682  HB2 PHE A 180     -12.228  -9.282   3.767  1.00 26.66           H  
ATOM   2683  HD1 PHE A 180     -13.469  -7.530   2.974  1.00 26.08           H  
ATOM   2684  HD2 PHE A 180     -11.156  -6.951   6.538  1.00 25.13           H  
ATOM   2685  HE1 PHE A 180     -14.604  -5.435   3.475  1.00 28.16           H  
ATOM   2686  HE2 PHE A 180     -12.311  -4.893   6.972  1.00 25.11           H  
ATOM   2687  HZ  PHE A 180     -13.934  -3.955   5.337  1.00 28.09           H  
ATOM   2688  N   PRO A 181      -8.741  -6.744   4.648  1.00 21.02           N  
ANISOU 2688  N   PRO A 181     3057   2412   2520    -49    -31    -49
ATOM   2689  CA  PRO A 181      -7.730  -6.123   5.520  1.00 18.30           C  
ANISOU 2689  CA  PRO A 181     2716   2057   2182    -56    -20    -47
ATOM   2690  C   PRO A 181      -8.168  -5.859   7.009  1.00 15.70           C  
ANISOU 2690  C   PRO A 181     2401   1716   1847    -78    -11    -47
ATOM   2691  O   PRO A 181      -7.978  -4.742   7.451  1.00 14.57           O  
ANISOU 2691  O   PRO A 181     2276   1552   1709    -77     -2    -41
ATOM   2692  CB  PRO A 181      -7.413  -4.835   4.722  1.00 20.46           C  
ANISOU 2692  CB  PRO A 181     2999   2311   2464    -40    -18    -40
ATOM   2693  CG  PRO A 181      -8.753  -4.430   4.156  1.00 22.05           C  
ANISOU 2693  CG  PRO A 181     3211   2504   2663    -32    -22    -37
ATOM   2694  CD  PRO A 181      -9.221  -5.755   3.603  1.00 22.88           C  
ANISOU 2694  CD  PRO A 181     3306   2629   2759    -32    -33    -43
ATOM   2695  HA  PRO A 181      -6.828  -6.736   5.556  1.00 18.30           H  
ATOM   2696  HB3 PRO A 181      -6.732  -5.064   3.902  1.00 20.46           H  
ATOM   2697  HB2 PRO A 181      -6.949  -4.039   5.305  1.00 20.46           H  
ATOM   2698  HG3 PRO A 181      -8.680  -3.655   3.392  1.00 22.05           H  
ATOM   2699  HG2 PRO A 181      -9.426  -4.081   4.937  1.00 22.05           H  
ATOM   2700  HD2 PRO A 181     -10.301  -5.764   3.459  1.00 22.88           H  
ATOM   2701  HD3 PRO A 181      -8.743  -5.979   2.648  1.00 22.88           H  
ATOM   2702  N   VAL A 182      -8.789  -6.855   7.648  1.00 14.77           N  
ANISOU 2702  N   VAL A 182     2277   1616   1720    -97    -13    -54
ATOM   2703  CA  VAL A 182      -9.444  -6.874   8.965  1.00 14.27           C  
ANISOU 2703  CA  VAL A 182     2230   1543   1649   -120     -4    -55
ATOM   2704  C   VAL A 182      -8.627  -6.038  10.000  1.00 12.21           C  
ANISOU 2704  C   VAL A 182     1982   1266   1392   -123      8    -51
ATOM   2705  O   VAL A 182      -9.094  -5.061  10.589  1.00 12.15           O  
ANISOU 2705  O   VAL A 182     1997   1236   1382   -128     16    -47
ATOM   2706  CB  VAL A 182      -9.741  -8.249   9.570  1.00 15.22           C  
ANISOU 2706  CB  VAL A 182     2337   1687   1757   -144     -8    -64
ATOM   2707  CG1 VAL A 182      -9.991  -8.319  11.079  1.00 15.99           C  
ANISOU 2707  CG1 VAL A 182     2456   1774   1844   -171      3    -66
ATOM   2708  CG2 VAL A 182     -10.844  -9.055   8.830  1.00 16.41           C  
ANISOU 2708  CG2 VAL A 182     2478   1855   1902   -142    -22    -67
ATOM   2709  H   VAL A 182      -8.871  -7.728   7.140  1.00 14.77           H  
ATOM   2710  HA  VAL A 182     -10.396  -6.358   8.835  1.00 14.27           H  
ATOM   2711  HB  VAL A 182      -8.834  -8.837   9.416  1.00 15.22           H  
ATOM   2712 HG11 VAL A 182      -9.105  -8.093  11.673  1.00 15.99           H  
ATOM   2713 HG12 VAL A 182     -10.787  -7.638  11.383  1.00 15.99           H  
ATOM   2714 HG13 VAL A 182     -10.296  -9.322  11.371  1.00 15.99           H  
ATOM   2715 HG21 VAL A 182     -10.948 -10.065   9.225  1.00 16.41           H  
ATOM   2716 HG22 VAL A 182     -11.809  -8.559   8.921  1.00 16.41           H  
ATOM   2717 HG23 VAL A 182     -10.618  -9.148   7.768  1.00 16.41           H  
ATOM   2718  N   ARG A 183      -7.385  -6.407  10.248  1.00 11.41           N  
ANISOU 2718  N   ARG A 183     1866   1172   1296   -117      9    -52
ATOM   2719  CA  ARG A 183      -6.456  -5.848  11.243  1.00 10.91           C  
ANISOU 2719  CA  ARG A 183     1815   1095   1234   -122     18    -49
ATOM   2720  C   ARG A 183      -6.013  -4.414  11.020  1.00 10.67           C  
ANISOU 2720  C   ARG A 183     1799   1042   1214   -105     21    -40
ATOM   2721  O   ARG A 183      -5.556  -3.821  11.965  1.00 11.07           O  
ANISOU 2721  O   ARG A 183     1861   1078   1265   -106     27    -36
ATOM   2722  CB  ARG A 183      -5.245  -6.816  11.308  1.00 11.36           C  
ANISOU 2722  CB  ARG A 183     1856   1167   1292   -124     19    -53
ATOM   2723  CG  ARG A 183      -5.647  -8.288  11.587  1.00 12.00           C  
ANISOU 2723  CG  ARG A 183     1922   1274   1365   -144     20    -63
ATOM   2724  CD  ARG A 183      -4.476  -9.268  11.376  1.00 11.94           C  
ANISOU 2724  CD  ARG A 183     1890   1287   1360   -137     20    -67
ATOM   2725  NE  ARG A 183      -4.823 -10.688  11.490  1.00 13.67           N  
ANISOU 2725  NE  ARG A 183     2086   1536   1572   -151     18    -76
ATOM   2726  CZ  ARG A 183      -4.749 -11.606  12.475  1.00 13.16           C  
ANISOU 2726  CZ  ARG A 183     2019   1485   1498   -180     26    -83
ATOM   2727  NH1 ARG A 183      -5.184 -12.834  12.152  1.00 14.38           N  
ANISOU 2727  NH1 ARG A 183     2147   1671   1646   -192     23    -92
ATOM   2728  NH2 ARG A 183      -4.304 -11.351  13.747  1.00 14.42           N1+
ANISOU 2728  NH2 ARG A 183     2200   1626   1652   -195     38    -82
ATOM   2729  H   ARG A 183      -7.024  -7.198   9.736  1.00 11.41           H  
ATOM   2730  HA  ARG A 183      -6.966  -5.883  12.208  1.00 10.91           H  
ATOM   2731  HB3 ARG A 183      -4.551  -6.489  12.085  1.00 11.36           H  
ATOM   2732  HB2 ARG A 183      -4.694  -6.763  10.371  1.00 11.36           H  
ATOM   2733  HG3 ARG A 183      -6.521  -8.632  11.034  1.00 12.00           H  
ATOM   2734  HG2 ARG A 183      -5.920  -8.346  12.636  1.00 12.00           H  
ATOM   2735  HD3 ARG A 183      -3.747  -9.095  12.161  1.00 11.94           H  
ATOM   2736  HD2 ARG A 183      -3.948  -9.063  10.444  1.00 11.94           H  
ATOM   2737  HE  ARG A 183      -5.233 -11.035  10.635  1.00 13.67           H  
ATOM   2738 HH12 ARG A 183      -5.152 -13.574  12.838  1.00 14.38           H  
ATOM   2739 HH11 ARG A 183      -5.593 -13.015  11.246  1.00 14.38           H  
ATOM   2740 HH22 ARG A 183      -4.351 -12.062  14.467  1.00 14.42           H  
ATOM   2741 HH21 ARG A 183      -3.980 -10.426  13.992  1.00 14.42           H  
ATOM   2742  N   TRP A 184      -6.102  -3.942   9.768  1.00 10.87           N  
ANISOU 2742  N   TRP A 184     1821   1063   1247    -88     15    -36
ATOM   2743  CA  TRP A 184      -5.726  -2.504   9.347  1.00 10.93           C  
ANISOU 2743  CA  TRP A 184     1837   1053   1263    -73     17    -27
ATOM   2744  C   TRP A 184      -6.901  -1.583   9.195  1.00 10.84           C  
ANISOU 2744  C   TRP A 184     1839   1029   1250    -71     21    -24
ATOM   2745  O   TRP A 184      -6.742  -0.339   9.064  1.00 11.80           O  
ANISOU 2745  O   TRP A 184     1965   1139   1381    -58     23    -17
ATOM   2746  CB  TRP A 184      -5.112  -2.662   7.933  1.00 11.27           C  
ANISOU 2746  CB  TRP A 184     1867   1100   1315    -56     10    -25
ATOM   2747  CG  TRP A 184      -3.748  -3.316   8.031  1.00 10.81           C  
ANISOU 2747  CG  TRP A 184     1799   1050   1258    -55      8    -26
ATOM   2748  CD1 TRP A 184      -2.576  -2.721   8.282  1.00 11.40           C  
ANISOU 2748  CD1 TRP A 184     1877   1116   1339    -49      9    -21
ATOM   2749  CD2 TRP A 184      -3.292  -4.758   8.017  1.00 12.31           C  
ANISOU 2749  CD2 TRP A 184     1975   1259   1443    -59      5    -34
ATOM   2750  NE1 TRP A 184      -1.505  -3.550   8.177  1.00 11.21           N  
ANISOU 2750  NE1 TRP A 184     1846   1102   1313    -51      7    -25
ATOM   2751  CE2 TRP A 184      -1.859  -4.848   8.146  1.00 11.53           C  
ANISOU 2751  CE2 TRP A 184     1874   1159   1347    -56      7    -33
ATOM   2752  CE3 TRP A 184      -3.990  -6.014   7.804  1.00 14.25           C  
ANISOU 2752  CE3 TRP A 184     2209   1525   1683    -64      2    -41
ATOM   2753  CZ2 TRP A 184      -1.162  -6.049   8.086  1.00 13.27           C  
ANISOU 2753  CZ2 TRP A 184     2083   1397   1564    -58      7    -39
ATOM   2754  CZ3 TRP A 184      -3.302  -7.272   7.888  1.00 14.95           C  
ANISOU 2754  CZ3 TRP A 184     2281   1631   1768    -64      1    -47
ATOM   2755  CH2 TRP A 184      -1.919  -7.257   8.036  1.00 14.54           C  
ANISOU 2755  CH2 TRP A 184     2229   1577   1719    -62      6    -46
ATOM   2756  H   TRP A 184      -6.488  -4.530   9.042  1.00 10.87           H  
ATOM   2757  HA  TRP A 184      -5.012  -2.050  10.036  1.00 10.93           H  
ATOM   2758  HB3 TRP A 184      -4.967  -1.692   7.453  1.00 11.27           H  
ATOM   2759  HB2 TRP A 184      -5.753  -3.247   7.272  1.00 11.27           H  
ATOM   2760  HD1 TRP A 184      -2.491  -1.648   8.379  1.00 11.40           H  
ATOM   2761  HE1 TRP A 184      -0.548  -3.213   8.180  1.00 11.21           H  
ATOM   2762  HE3 TRP A 184      -5.060  -6.003   7.660  1.00 14.25           H  
ATOM   2763  HZ2 TRP A 184      -0.083  -6.069   8.143  1.00 13.27           H  
ATOM   2764  HZ3 TRP A 184      -3.840  -8.205   7.802  1.00 14.95           H  
ATOM   2765  HH2 TRP A 184      -1.389  -8.198   8.056  1.00 14.54           H  
ATOM   2766  N   SER A 185      -8.084  -2.229   9.202  1.00 11.73           N  
ANISOU 2766  N   SER A 185     1962   1143   1352    -86     23    -29
ATOM   2767  CA  SER A 185      -9.318  -1.540   8.974  1.00 13.03           C  
ANISOU 2767  CA  SER A 185     2142   1295   1513    -85     27    -27
ATOM   2768  C   SER A 185      -9.885  -0.975  10.325  1.00 12.29           C  
ANISOU 2768  C   SER A 185     2074   1184   1412    -94     39    -25
ATOM   2769  O   SER A 185      -9.618  -1.597  11.376  1.00 12.91           O  
ANISOU 2769  O   SER A 185     2160   1266   1480   -112     41    -30
ATOM   2770  CB  SER A 185     -10.398  -2.519   8.382  1.00 13.82           C  
ANISOU 2770  CB  SER A 185     2237   1410   1604    -94     18    -33
ATOM   2771  OG  SER A 185     -10.077  -2.735   7.063  1.00 14.76           O  
ANISOU 2771  OG  SER A 185     2338   1542   1728    -81      8    -34
ATOM   2772  H   SER A 185      -8.129  -3.229   9.345  1.00 11.73           H  
ATOM   2773  HA  SER A 185      -9.142  -0.747   8.247  1.00 13.03           H  
ATOM   2774  HB3 SER A 185     -11.392  -2.080   8.439  1.00 13.82           H  
ATOM   2775  HB2 SER A 185     -10.432  -3.466   8.921  1.00 13.82           H  
ATOM   2776  HG  SER A 185      -9.284  -3.280   7.033  1.00 14.76           H  
ATOM   2777  N   PRO A 186     -10.476   0.191  10.227  1.00 12.64           N  
ANISOU 2777  N   PRO A 186     2133   1211   1459    -82     48    -19
ATOM   2778  CA  PRO A 186     -11.054   0.802  11.438  1.00 13.49           C  
ANISOU 2778  CA  PRO A 186     2267   1300   1558    -87     60    -17
ATOM   2779  C   PRO A 186     -12.480   0.227  11.722  1.00 13.34           C  
ANISOU 2779  C   PRO A 186     2268   1279   1521   -107     62    -24
ATOM   2780  O   PRO A 186     -13.129  -0.372  10.819  1.00 13.11           O  
ANISOU 2780  O   PRO A 186     2228   1262   1490   -111     52    -27
ATOM   2781  CB  PRO A 186     -11.182   2.271  11.098  1.00 12.00           C  
ANISOU 2781  CB  PRO A 186     2083   1096   1379    -66     69     -9
ATOM   2782  CG  PRO A 186     -11.408   2.301   9.597  1.00 13.12           C  
ANISOU 2782  CG  PRO A 186     2209   1248   1528    -60     62     -9
ATOM   2783  CD  PRO A 186     -10.684   1.053   9.088  1.00 13.05           C  
ANISOU 2783  CD  PRO A 186     2178   1260   1523    -64     48    -14
ATOM   2784  HA  PRO A 186     -10.383   0.666  12.285  1.00 13.49           H  
ATOM   2785  HB3 PRO A 186     -10.254   2.787  11.286  1.00 12.00           H  
ATOM   2786  HB2 PRO A 186     -11.957   2.814  11.637  1.00 12.00           H  
ATOM   2787  HG3 PRO A 186     -11.092   3.230   9.137  1.00 13.12           H  
ATOM   2788  HG2 PRO A 186     -12.475   2.185   9.402  1.00 13.12           H  
ATOM   2789  HD2 PRO A 186     -11.203   0.565   8.266  1.00 13.05           H  
ATOM   2790  HD3 PRO A 186      -9.705   1.361   8.717  1.00 13.05           H  
ATOM   2791  N   PRO A 187     -13.077   0.612  12.848  1.00 13.69           N  
ANISOU 2791  N   PRO A 187     2342   1307   1554   -116     73    -24
ATOM   2792  CA  PRO A 187     -14.352   0.182  13.252  1.00 14.69           C  
ANISOU 2792  CA  PRO A 187     2491   1429   1661   -138     74    -29
ATOM   2793  C   PRO A 187     -15.566   0.481  12.269  1.00 15.04           C  
ANISOU 2793  C   PRO A 187     2540   1472   1705   -133     72    -29
ATOM   2794  O   PRO A 187     -16.383  -0.429  12.135  1.00 15.73           O  
ANISOU 2794  O   PRO A 187     2626   1570   1781   -150     63    -35
ATOM   2795  CB  PRO A 187     -14.681   0.778  14.603  1.00 15.98           C  
ANISOU 2795  CB  PRO A 187     2691   1568   1812   -142     89    -27
ATOM   2796  CG  PRO A 187     -13.285   0.924  15.166  1.00 17.00           C  
ANISOU 2796  CG  PRO A 187     2815   1687   1956   -115     96    -19
ATOM   2797  CD  PRO A 187     -12.316   1.197  13.976  1.00 13.97           C  
ANISOU 2797  CD  PRO A 187     2393   1325   1589   -107     83    -18
ATOM   2798  HA  PRO A 187     -14.282  -0.901  13.376  1.00 14.69           H  
ATOM   2799  HB3 PRO A 187     -15.323   0.148  15.219  1.00 15.98           H  
ATOM   2800  HB2 PRO A 187     -15.143   1.762  14.506  1.00 15.98           H  
ATOM   2801  HG3 PRO A 187     -13.021  -0.008  15.652  1.00 17.00           H  
ATOM   2802  HG2 PRO A 187     -13.223   1.694  15.935  1.00 17.00           H  
ATOM   2803  HD2 PRO A 187     -12.198   2.270  13.826  1.00 13.97           H  
ATOM   2804  HD3 PRO A 187     -11.343   0.754  14.166  1.00 13.97           H  
ATOM   2805  N   GLU A 188     -15.793   1.606  11.650  1.00 13.84           N  
ANISOU 2805  N   GLU A 188     2389   1307   1563   -109     81    -22
ATOM   2806  CA  GLU A 188     -16.916   1.931  10.724  1.00 14.74           C  
ANISOU 2806  CA  GLU A 188     2513   1415   1673   -105     83    -22
ATOM   2807  C   GLU A 188     -16.823   1.147   9.373  1.00 14.74           C  
ANISOU 2807  C   GLU A 188     2487   1435   1678   -106     66    -25
ATOM   2808  O   GLU A 188     -17.882   0.885   8.787  1.00 15.39           O  
ANISOU 2808  O   GLU A 188     2577   1515   1753   -108     62    -26
ATOM   2809  CB  GLU A 188     -16.938   3.499  10.716  1.00 14.21           C  
ANISOU 2809  CB  GLU A 188     2454   1329   1615    -82     99    -14
ATOM   2810  CG  GLU A 188     -15.840   4.125   9.837  1.00 15.29           C  
ANISOU 2810  CG  GLU A 188     2563   1474   1773    -62     97     -8
ATOM   2811  CD  GLU A 188     -14.531   4.476  10.579  1.00 15.30           C  
ANISOU 2811  CD  GLU A 188     2552   1476   1784    -53     98     -4
ATOM   2812  OE1 GLU A 188     -13.520   4.739   9.920  1.00 14.91           O  
ANISOU 2812  OE1 GLU A 188     2519   1422   1726    -62    101     -6
ATOM   2813  OE2 GLU A 188     -14.481   4.332  11.805  1.00 15.22           O1-
ANISOU 2813  OE2 GLU A 188     2519   1473   1791    -38     96      1
ATOM   2814  H   GLU A 188     -15.148   2.373  11.803  1.00 13.84           H  
ATOM   2815  HA  GLU A 188     -17.835   1.601  11.212  1.00 14.74           H  
ATOM   2816  HB3 GLU A 188     -16.962   3.896  11.732  1.00 14.21           H  
ATOM   2817  HB2 GLU A 188     -17.903   3.802  10.310  1.00 14.21           H  
ATOM   2818  HG3 GLU A 188     -16.215   5.060   9.422  1.00 15.29           H  
ATOM   2819  HG2 GLU A 188     -15.600   3.504   8.978  1.00 15.29           H  
ATOM   2820  N   VAL A 189     -15.617   0.737   9.032  1.00 12.58           N  
ANISOU 2820  N   VAL A 189     2183   1179   1418    -99     55    -25
ATOM   2821  CA  VAL A 189     -15.346  -0.233   7.905  1.00 12.76           C  
ANISOU 2821  CA  VAL A 189     2184   1221   1443    -97     40    -28
ATOM   2822  C   VAL A 189     -15.682  -1.694   8.151  1.00 14.47           C  
ANISOU 2822  C   VAL A 189     2397   1455   1646   -118     27    -36
ATOM   2823  O   VAL A 189     -16.456  -2.259   7.333  1.00 16.10           O  
ANISOU 2823  O   VAL A 189     2603   1670   1845   -122     16    -39
ATOM   2824  CB  VAL A 189     -13.913  -0.098   7.397  1.00 12.59           C  
ANISOU 2824  CB  VAL A 189     2135   1211   1438    -82     34    -25
ATOM   2825  CG1 VAL A 189     -13.326  -1.191   6.586  1.00 12.74           C  
ANISOU 2825  CG1 VAL A 189     2134   1251   1456    -82     17    -30
ATOM   2826  CG2 VAL A 189     -13.692   1.286   6.714  1.00 12.23           C  
ANISOU 2826  CG2 VAL A 189     2090   1153   1404    -64     42    -18
ATOM   2827  H   VAL A 189     -14.825   0.988   9.607  1.00 12.58           H  
ATOM   2828  HA  VAL A 189     -15.982   0.096   7.085  1.00 12.76           H  
ATOM   2829  HB  VAL A 189     -13.295  -0.074   8.291  1.00 12.59           H  
ATOM   2830 HG11 VAL A 189     -13.954  -1.400   5.723  1.00 12.74           H  
ATOM   2831 HG12 VAL A 189     -12.330  -0.934   6.226  1.00 12.74           H  
ATOM   2832 HG13 VAL A 189     -13.226  -2.122   7.143  1.00 12.74           H  
ATOM   2833 HG21 VAL A 189     -14.340   1.400   5.845  1.00 12.23           H  
ATOM   2834 HG22 VAL A 189     -13.896   2.107   7.400  1.00 12.23           H  
ATOM   2835 HG23 VAL A 189     -12.664   1.401   6.373  1.00 12.23           H  
ATOM   2836  N   LEU A 190     -15.272  -2.200   9.324  1.00 14.96           N  
ANISOU 2836  N   LEU A 190     2457   1522   1704   -133     29    -39
ATOM   2837  CA  LEU A 190     -15.637  -3.599   9.746  1.00 16.78           C  
ANISOU 2837  CA  LEU A 190     2681   1774   1923   -156     18    -47
ATOM   2838  C   LEU A 190     -17.088  -3.677  10.090  1.00 16.61           C  
ANISOU 2838  C   LEU A 190     2685   1745   1883   -175     18    -50
ATOM   2839  O   LEU A 190     -17.748  -4.636   9.703  1.00 20.47           O  
ANISOU 2839  O   LEU A 190     3163   2252   2362   -187      3    -55
ATOM   2840  CB  LEU A 190     -14.788  -3.858  10.975  1.00 17.58           C  
ANISOU 2840  CB  LEU A 190     2779   1880   2020   -173     23    -50
ATOM   2841  CG  LEU A 190     -13.417  -4.480  10.676  1.00 18.21           C  
ANISOU 2841  CG  LEU A 190     2835   1969   2116   -158     22    -48
ATOM   2842  CD1 LEU A 190     -12.445  -4.415  11.892  1.00 22.43           C  
ANISOU 2842  CD1 LEU A 190     3376   2503   2645   -175     30    -51
ATOM   2843  CD2 LEU A 190     -13.513  -5.924  10.151  1.00 21.25           C  
ANISOU 2843  CD2 LEU A 190     3187   2379   2508   -149      8    -51
ATOM   2844  H   LEU A 190     -14.700  -1.653   9.954  1.00 14.96           H  
ATOM   2845  HA  LEU A 190     -15.412  -4.305   8.943  1.00 16.78           H  
ATOM   2846  HB3 LEU A 190     -15.299  -4.540  11.658  1.00 17.58           H  
ATOM   2847  HB2 LEU A 190     -14.663  -2.937  11.550  1.00 17.58           H  
ATOM   2848  HG  LEU A 190     -12.961  -3.879   9.887  1.00 18.21           H  
ATOM   2849 HD11 LEU A 190     -12.936  -4.019  12.782  1.00 22.43           H  
ATOM   2850 HD12 LEU A 190     -12.019  -5.378  12.171  1.00 22.43           H  
ATOM   2851 HD13 LEU A 190     -11.605  -3.755  11.673  1.00 22.43           H  
ATOM   2852 HD21 LEU A 190     -14.549  -6.247  10.053  1.00 21.25           H  
ATOM   2853 HD22 LEU A 190     -13.056  -6.001   9.164  1.00 21.25           H  
ATOM   2854 HD23 LEU A 190     -13.023  -6.660  10.787  1.00 21.25           H  
ATOM   2855  N   MET A 191     -17.599  -2.652  10.733  1.00 15.36           N  
ANISOU 2855  N   MET A 191     2559   1559   1718   -175     32    -46
ATOM   2856  CA  MET A 191     -19.047  -2.658  11.236  1.00 16.29           C  
ANISOU 2856  CA  MET A 191     2710   1665   1816   -195     34    -49
ATOM   2857  C   MET A 191     -20.117  -2.177  10.205  1.00 18.18           C  
ANISOU 2857  C   MET A 191     2956   1899   2053   -183     30    -47
ATOM   2858  O   MET A 191     -21.156  -2.851  10.078  1.00 19.89           O  
ANISOU 2858  O   MET A 191     3184   2120   2254   -201     20    -52
ATOM   2859  CB  MET A 191     -19.069  -1.895  12.571  1.00 19.34           C  
ANISOU 2859  CB  MET A 191     3132   2023   2193   -198     54    -46
ATOM   2860  CG  MET A 191     -18.312  -2.578  13.637  1.00 26.84           C  
ANISOU 2860  CG  MET A 191     4088   2973   3135   -218     59    -50
ATOM   2861  SD  MET A 191     -17.895  -1.511  14.938  1.00 43.67           S  
ANISOU 2861  SD  MET A 191     6260   5068   5263   -207     84    -43
ATOM   2862  CE  MET A 191     -19.383  -1.671  16.095  1.00 48.43           C  
ANISOU 2862  CE  MET A 191     6914   5645   5842   -219     95    -44
ATOM   2863  H   MET A 191     -17.020  -1.869  11.007  1.00 15.36           H  
ATOM   2864  HA  MET A 191     -19.319  -3.689  11.474  1.00 16.29           H  
ATOM   2865  HB3 MET A 191     -20.106  -1.818  12.903  1.00 19.34           H  
ATOM   2866  HB2 MET A 191     -18.755  -0.862  12.430  1.00 19.34           H  
ATOM   2867  HG3 MET A 191     -17.369  -2.975  13.263  1.00 26.84           H  
ATOM   2868  HG2 MET A 191     -18.870  -3.431  14.025  1.00 26.84           H  
ATOM   2869  HE1 MET A 191     -20.296  -1.368  15.582  1.00 48.43           H  
ATOM   2870  HE2 MET A 191     -19.496  -2.702  16.431  1.00 48.43           H  
ATOM   2871  HE3 MET A 191     -19.249  -1.034  16.970  1.00 48.43           H  
ATOM   2872  N   TYR A 192     -19.806  -1.157   9.379  1.00 16.52           N  
ANISOU 2872  N   TYR A 192     2743   1677   1858   -157     38    -41
ATOM   2873  CA  TYR A 192     -20.784  -0.549   8.471  1.00 17.89           C  
ANISOU 2873  CA  TYR A 192     2934   1837   2028   -147     41    -38
ATOM   2874  C   TYR A 192     -20.150  -0.331   7.107  1.00 16.26           C  
ANISOU 2874  C   TYR A 192     2705   1638   1836   -125     34    -35
ATOM   2875  O   TYR A 192     -20.810   0.323   6.313  1.00 17.36           O  
ANISOU 2875  O   TYR A 192     2859   1765   1974   -116     38    -32
ATOM   2876  CB  TYR A 192     -21.184   0.792   9.065  1.00 19.62           C  
ANISOU 2876  CB  TYR A 192     3183   2026   2247   -137     65    -32
ATOM   2877  CG  TYR A 192     -21.646   0.843  10.519  1.00 20.58           C  
ANISOU 2877  CG  TYR A 192     3332   2133   2354   -153     77    -34
ATOM   2878  CD1 TYR A 192     -22.620  -0.027  10.926  1.00 21.56           C  
ANISOU 2878  CD1 TYR A 192     3478   2257   2455   -180     69    -40
ATOM   2879  CD2 TYR A 192     -21.039   1.688  11.448  1.00 21.69           C  
ANISOU 2879  CD2 TYR A 192     3482   2258   2500   -142     94    -30
ATOM   2880  CE1 TYR A 192     -22.894  -0.145  12.304  1.00 24.55           C  
ANISOU 2880  CE1 TYR A 192     3892   2620   2817   -199     80    -42
ATOM   2881  CE2 TYR A 192     -21.375   1.692  12.801  1.00 28.56           C  
ANISOU 2881  CE2 TYR A 192     4386   3112   3353   -158    105    -31
ATOM   2882  CZ  TYR A 192     -22.307   0.710  13.256  1.00 26.40           C  
ANISOU 2882  CZ  TYR A 192     4138   2836   3055   -187     98    -38
ATOM   2883  OH  TYR A 192     -22.620   0.591  14.611  1.00 32.39           O  
ANISOU 2883  OH  TYR A 192     4934   3577   3794   -205    109    -40
ATOM   2884  H   TYR A 192     -18.916  -0.684   9.459  1.00 16.52           H  
ATOM   2885  HA  TYR A 192     -21.666  -1.175   8.325  1.00 17.89           H  
ATOM   2886  HB3 TYR A 192     -21.993   1.221   8.471  1.00 19.62           H  
ATOM   2887  HB2 TYR A 192     -20.360   1.500   8.968  1.00 19.62           H  
ATOM   2888  HD1 TYR A 192     -23.100  -0.693  10.223  1.00 21.56           H  
ATOM   2889  HD2 TYR A 192     -20.275   2.374  11.112  1.00 21.69           H  
ATOM   2890  HE1 TYR A 192     -23.607  -0.889  12.629  1.00 24.55           H  
ATOM   2891  HE2 TYR A 192     -20.891   2.366  13.493  1.00 28.56           H  
ATOM   2892  HH  TYR A 192     -23.268  -0.094  14.790  1.00 32.39           H  
ATOM   2893  N   SER A 193     -18.872  -0.756   6.807  1.00 15.43           N  
ANISOU 2893  N   SER A 193     2569   1550   1745   -115     27    -34
ATOM   2894  CA  SER A 193     -18.250  -0.465   5.444  1.00 15.29           C  
ANISOU 2894  CA  SER A 193     2532   1537   1740    -95     22    -31
ATOM   2895  C   SER A 193     -18.219   1.062   5.106  1.00 13.96           C  
ANISOU 2895  C   SER A 193     2374   1349   1582    -79     40    -24
ATOM   2896  O   SER A 193     -18.358   1.446   3.958  1.00 16.89           O  
ANISOU 2896  O   SER A 193     2746   1716   1957    -68     39    -22
ATOM   2897  CB  SER A 193     -18.967  -1.309   4.336  1.00 18.44           C  
ANISOU 2897  CB  SER A 193     2931   1945   2130    -93      4    -34
ATOM   2898  OG  SER A 193     -19.014  -2.708   4.767  1.00 20.78           O  
ANISOU 2898  OG  SER A 193     3211   2266   2419   -106    -13    -40
ATOM   2899  H   SER A 193     -18.313  -1.275   7.471  1.00 15.43           H  
ATOM   2900  HA  SER A 193     -17.212  -0.788   5.463  1.00 15.29           H  
ATOM   2901  HB3 SER A 193     -18.427  -1.246   3.391  1.00 18.44           H  
ATOM   2902  HB2 SER A 193     -19.983  -0.959   4.151  1.00 18.44           H  
ATOM   2903  HG  SER A 193     -19.564  -2.764   5.552  1.00 20.78           H  
ATOM   2904  N   LYS A 194     -18.199   1.919   6.100  1.00 14.24           N  
ANISOU 2904  N   LYS A 194     2416   1372   1622    -78     56    -21
ATOM   2905  CA  LYS A 194     -18.056   3.384   5.935  1.00 13.81           C  
ANISOU 2905  CA  LYS A 194     2367   1302   1578    -63     73    -14
ATOM   2906  C   LYS A 194     -16.635   3.641   5.568  1.00 13.88           C  
ANISOU 2906  C   LYS A 194     2348   1319   1605    -49     72    -10
ATOM   2907  O   LYS A 194     -15.782   3.665   6.464  1.00 14.38           O  
ANISOU 2907  O   LYS A 194     2405   1383   1675    -48     75     -8
ATOM   2908  CB  LYS A 194     -18.538   4.052   7.179  1.00 17.02           C  
ANISOU 2908  CB  LYS A 194     2798   1690   1979    -64     92    -12
ATOM   2909  CG  LYS A 194     -18.493   5.628   7.162  1.00 19.18           C  
ANISOU 2909  CG  LYS A 194     3079   1949   2261    -47    111     -6
ATOM   2910  CD  LYS A 194     -19.077   6.151   8.460  1.00 24.91           C  
ANISOU 2910  CD  LYS A 194     3826   2657   2982    -43    130     -3
ATOM   2911  CE  LYS A 194     -19.819   7.517   8.418  1.00 24.96           C  
ANISOU 2911  CE  LYS A 194     3836   2651   2995    -26    150      3
ATOM   2912  NZ  LYS A 194     -20.208   8.017   9.789  1.00 26.84           N1+
ANISOU 2912  NZ  LYS A 194     4044   2900   3255    -11    151      8
ATOM   2913  H   LYS A 194     -18.166   1.571   7.050  1.00 14.24           H  
ATOM   2914  HA  LYS A 194     -18.686   3.721   5.110  1.00 13.81           H  
ATOM   2915  HB3 LYS A 194     -17.969   3.685   8.031  1.00 17.02           H  
ATOM   2916  HB2 LYS A 194     -19.568   3.734   7.351  1.00 17.02           H  
ATOM   2917  HG3 LYS A 194     -19.072   5.996   6.314  1.00 19.18           H  
ATOM   2918  HG2 LYS A 194     -17.474   5.995   7.033  1.00 19.18           H  
ATOM   2919  HD3 LYS A 194     -18.260   6.229   9.178  1.00 24.91           H  
ATOM   2920  HD2 LYS A 194     -19.757   5.412   8.889  1.00 24.91           H  
ATOM   2921  HE3 LYS A 194     -20.714   7.438   7.800  1.00 24.96           H  
ATOM   2922  HE2 LYS A 194     -19.178   8.267   7.955  1.00 24.96           H  
ATOM   2923  HZ1 LYS A 194     -19.379   8.126  10.356  1.00 26.84           H  
ATOM   2924  HZ2 LYS A 194     -20.674   8.909   9.702  1.00 26.84           H  
ATOM   2925  HZ3 LYS A 194     -20.831   7.354  10.227  1.00 26.84           H  
ATOM   2926  N   PHE A 195     -16.151   3.625   4.319  1.00 13.74           N  
ANISOU 2926  N   PHE A 195     2318   1307   1594    -41     65     -9
ATOM   2927  CA  PHE A 195     -14.722   3.815   3.834  1.00 13.79           C  
ANISOU 2927  CA  PHE A 195     2303   1321   1617    -31     64     -4
ATOM   2928  C   PHE A 195     -14.678   5.329   3.420  1.00 13.22           C  
ANISOU 2928  C   PHE A 195     2232   1238   1555    -21     81      2
ATOM   2929  O   PHE A 195     -15.801   5.875   3.212  1.00 14.26           O  
ANISOU 2929  O   PHE A 195     2377   1358   1682    -20     92      4
ATOM   2930  CB  PHE A 195     -14.379   2.972   2.577  1.00 14.56           C  
ANISOU 2930  CB  PHE A 195     2390   1428   1714    -28     49     -6
ATOM   2931  CG  PHE A 195     -14.076   1.513   2.719  1.00 15.10           C  
ANISOU 2931  CG  PHE A 195     2451   1512   1775    -34     32    -13
ATOM   2932  CD1 PHE A 195     -15.100   0.541   2.572  1.00 16.51           C  
ANISOU 2932  CD1 PHE A 195     2641   1692   1938    -42     24    -18
ATOM   2933  CD2 PHE A 195     -12.801   1.038   3.167  1.00 17.29           C  
ANISOU 2933  CD2 PHE A 195     2709   1804   2059    -33     24    -14
ATOM   2934  CE1 PHE A 195     -14.867  -0.860   2.741  1.00 17.76           C  
ANISOU 2934  CE1 PHE A 195     2789   1870   2091    -48      9    -23
ATOM   2935  CE2 PHE A 195     -12.536  -0.350   3.300  1.00 18.03           C  
ANISOU 2935  CE2 PHE A 195     2792   1914   2145    -39     10    -20
ATOM   2936  CZ  PHE A 195     -13.575  -1.281   3.092  1.00 18.53           C  
ANISOU 2936  CZ  PHE A 195     2865   1981   2195    -46      3    -25
ATOM   2937  H   PHE A 195     -16.823   3.506   3.574  1.00 13.74           H  
ATOM   2938  HA  PHE A 195     -14.003   3.624   4.631  1.00 13.79           H  
ATOM   2939  HB3 PHE A 195     -13.488   3.399   2.113  1.00 14.56           H  
ATOM   2940  HB2 PHE A 195     -15.168   3.091   1.833  1.00 14.56           H  
ATOM   2941  HD1 PHE A 195     -16.096   0.867   2.308  1.00 16.51           H  
ATOM   2942  HD2 PHE A 195     -12.006   1.744   3.358  1.00 17.29           H  
ATOM   2943  HE1 PHE A 195     -15.666  -1.575   2.607  1.00 17.76           H  
ATOM   2944  HE2 PHE A 195     -11.553  -0.691   3.593  1.00 18.03           H  
ATOM   2945  HZ  PHE A 195     -13.375  -2.335   3.219  1.00 18.53           H  
ATOM   2946  N   SER A 196     -13.534   5.965   3.541  1.00 13.25           N  
ANISOU 2946  N   SER A 196     2218   1246   1572    -14     83      7
ATOM   2947  CA  SER A 196     -13.291   7.346   3.446  1.00 12.21           C  
ANISOU 2947  CA  SER A 196     2080   1108   1451     -4     97     14
ATOM   2948  C   SER A 196     -11.788   7.495   3.150  1.00 12.25           C  
ANISOU 2948  C   SER A 196     2062   1124   1470      1     90     18
ATOM   2949  O   SER A 196     -10.995   6.554   2.978  1.00 12.37           O  
ANISOU 2949  O   SER A 196     2069   1146   1484     -3     77     15
ATOM   2950  CB  SER A 196     -13.670   8.046   4.795  1.00 13.56           C  
ANISOU 2950  CB  SER A 196     2266   1266   1619      1    114     16
ATOM   2951  OG  SER A 196     -12.812   7.757   5.868  1.00 13.95           O  
ANISOU 2951  OG  SER A 196     2313   1318   1670      3    111     17
ATOM   2952  H   SER A 196     -12.720   5.427   3.812  1.00 13.25           H  
ATOM   2953  HA  SER A 196     -13.862   7.770   2.618  1.00 12.21           H  
ATOM   2954  HB3 SER A 196     -14.689   7.791   5.087  1.00 13.56           H  
ATOM   2955  HB2 SER A 196     -13.664   9.128   4.657  1.00 13.56           H  
ATOM   2956  HG  SER A 196     -12.988   6.858   6.160  1.00 13.95           H  
ATOM   2957  N   SER A 197     -11.200   8.666   3.230  1.00 13.19           N  
ANISOU 2957  N   SER A 197     2170   1243   1601     10    101     25
ATOM   2958  CA  SER A 197      -9.727   8.928   3.308  1.00 13.74           C  
ANISOU 2958  CA  SER A 197     2219   1320   1681     14     94     29
ATOM   2959  C   SER A 197      -9.200   8.623   4.728  1.00 12.31           C  
ANISOU 2959  C   SER A 197     2042   1139   1498     15     89     28
ATOM   2960  O   SER A 197      -8.038   8.335   4.818  1.00 12.43           O  
ANISOU 2960  O   SER A 197     2045   1162   1516     14     76     29
ATOM   2961  CB  SER A 197      -9.471  10.428   3.036  1.00 16.76           C  
ANISOU 2961  CB  SER A 197     2588   1704   2075     25    107     37
ATOM   2962  OG  SER A 197     -10.139  11.384   3.907  1.00 24.77           O  
ANISOU 2962  OG  SER A 197     3614   2709   3088     36    122     39
ATOM   2963  H   SER A 197     -11.773   9.484   3.377  1.00 13.19           H  
ATOM   2964  HA  SER A 197      -9.189   8.324   2.574  1.00 13.74           H  
ATOM   2965  HB3 SER A 197      -9.771  10.656   2.013  1.00 16.76           H  
ATOM   2966  HB2 SER A 197      -8.400  10.632   3.077  1.00 16.76           H  
ATOM   2967  HG  SER A 197      -9.883  12.268   3.631  1.00 24.77           H  
ATOM   2968  N   LYS A 198     -10.081   8.738   5.660  1.00 11.33           N  
ANISOU 2968  N   LYS A 198     1937   1004   1364     17     98     27
ATOM   2969  CA  LYS A 198      -9.790   8.602   7.069  1.00 11.22           C  
ANISOU 2969  CA  LYS A 198     1932    986   1345     16     96     26
ATOM   2970  C   LYS A 198      -9.623   7.144   7.515  1.00 11.15           C  
ANISOU 2970  C   LYS A 198     1927    984   1327      1     83     18
ATOM   2971  O   LYS A 198      -9.099   6.839   8.584  1.00 11.29           O  
ANISOU 2971  O   LYS A 198     1947   1001   1341     -2     78     18
ATOM   2972  CB  LYS A 198     -10.870   9.314   7.881  1.00 11.92           C  
ANISOU 2972  CB  LYS A 198     2045   1060   1425     22    112     27
ATOM   2973  CG  LYS A 198     -11.050  10.825   7.764  1.00 12.45           C  
ANISOU 2973  CG  LYS A 198     2106   1123   1502     41    127     34
ATOM   2974  CD  LYS A 198      -9.810  11.638   8.152  1.00 13.99           C  
ANISOU 2974  CD  LYS A 198     2279   1325   1710     53    122     41
ATOM   2975  CE  LYS A 198      -9.967  13.158   8.435  1.00 15.45           C  
ANISOU 2975  CE  LYS A 198     2459   1509   1904     75    138     49
ATOM   2976  NZ  LYS A 198     -10.627  13.823   7.246  1.00 16.78           N1+
ANISOU 2976  NZ  LYS A 198     2600   1689   2086     86    131     56
ATOM   2977  H   LYS A 198     -11.038   8.957   5.422  1.00 11.33           H  
ATOM   2978  HA  LYS A 198      -8.848   9.110   7.266  1.00 11.22           H  
ATOM   2979  HB3 LYS A 198     -10.663   9.126   8.934  1.00 11.92           H  
ATOM   2980  HB2 LYS A 198     -11.833   8.843   7.729  1.00 11.92           H  
ATOM   2981  HG3 LYS A 198     -11.883  11.149   8.384  1.00 12.45           H  
ATOM   2982  HG2 LYS A 198     -11.339  11.065   6.740  1.00 12.45           H  
ATOM   2983  HD3 LYS A 198      -9.070  11.522   7.358  1.00 13.99           H  
ATOM   2984  HD2 LYS A 198      -9.346  11.179   9.021  1.00 13.99           H  
ATOM   2985  HE3 LYS A 198      -8.995  13.618   8.614  1.00 15.45           H  
ATOM   2986  HE2 LYS A 198     -10.575  13.328   9.322  1.00 15.45           H  
ATOM   2987  HZ1 LYS A 198     -10.057  13.686   6.424  1.00 16.78           H  
ATOM   2988  HZ2 LYS A 198     -11.539  13.414   7.096  1.00 16.78           H  
ATOM   2989  HZ3 LYS A 198     -10.728  14.811   7.428  1.00 16.78           H  
ATOM   2990  N   SER A 199     -10.174   6.141   6.764  1.00 11.31           N  
ANISOU 2990  N   SER A 199     1945   1009   1342     -8     75     13
ATOM   2991  CA  SER A 199      -9.912   4.738   6.901  1.00 11.17           C  
ANISOU 2991  CA  SER A 199     1923   1003   1319    -19     62      7
ATOM   2992  C   SER A 199      -8.530   4.475   6.348  1.00 10.88           C  
ANISOU 2992  C   SER A 199     1866    977   1291    -16     51      8
ATOM   2993  O   SER A 199      -7.778   3.732   7.054  1.00 10.97           O  
ANISOU 2993  O   SER A 199     1873    995   1299    -22     43      5
ATOM   2994  CB  SER A 199     -11.065   3.962   6.257  1.00 11.59           C  
ANISOU 2994  CB  SER A 199     1983   1059   1361    -28     57      0
ATOM   2995  OG  SER A 199     -11.528   4.607   5.023  1.00 12.22           O  
ANISOU 2995  OG  SER A 199     2061   1138   1443    -22     57      2
ATOM   2996  H   SER A 199     -10.704   6.390   5.939  1.00 11.31           H  
ATOM   2997  HA  SER A 199      -9.876   4.492   7.960  1.00 11.17           H  
ATOM   2998  HB3 SER A 199     -11.914   3.924   6.941  1.00 11.59           H  
ATOM   2999  HB2 SER A 199     -10.779   2.930   6.051  1.00 11.59           H  
ATOM   3000  HG  SER A 199     -10.840   4.520   4.356  1.00 12.22           H  
ATOM   3001  N   ASP A 200      -8.123   5.136   5.253  1.00 10.29           N  
ANISOU 3001  N   ASP A 200     1781    903   1226     -8     51     13
ATOM   3002  CA  ASP A 200      -6.682   5.121   4.821  1.00 10.29           C  
ANISOU 3002  CA  ASP A 200     1766    911   1234     -6     42     16
ATOM   3003  C   ASP A 200      -5.781   5.690   5.898  1.00 10.53           C  
ANISOU 3003  C   ASP A 200     1794    938   1268     -3     43     20
ATOM   3004  O   ASP A 200      -4.817   4.948   6.213  1.00 10.20           O  
ANISOU 3004  O   ASP A 200     1747    903   1228     -5     33     19
ATOM   3005  CB  ASP A 200      -6.285   5.753   3.437  1.00 11.86           C  
ANISOU 3005  CB  ASP A 200     1956   1109   1440     -2     43     21
ATOM   3006  CG  ASP A 200      -6.985   5.173   2.260  1.00 11.41           C  
ANISOU 3006  CG  ASP A 200     1902   1055   1377     -5     37     16
ATOM   3007  OD1 ASP A 200      -7.320   3.914   2.246  1.00 12.19           O  
ANISOU 3007  OD1 ASP A 200     2008   1158   1468     -8     31     10
ATOM   3008  OD2 ASP A 200      -7.204   5.894   1.268  1.00 13.75           O1-
ANISOU 3008  OD2 ASP A 200     2195   1351   1680     -5     39     20
ATOM   3009  H   ASP A 200      -8.747   5.750   4.750  1.00 10.29           H  
ATOM   3010  HA  ASP A 200      -6.425   4.061   4.749  1.00 10.29           H  
ATOM   3011  HB3 ASP A 200      -5.218   5.606   3.271  1.00 11.86           H  
ATOM   3012  HB2 ASP A 200      -6.461   6.829   3.455  1.00 11.86           H  
ATOM   3013  N   ILE A 201      -6.103   6.806   6.566  1.00 10.25           N  
ANISOU 3013  N   ILE A 201     1765    895   1236      5     53     25
ATOM   3014  CA  ILE A 201      -5.318   7.302   7.759  1.00 10.19           C  
ANISOU 3014  CA  ILE A 201     1758    884   1230     11     53     29
ATOM   3015  C   ILE A 201      -5.236   6.322   8.986  1.00  9.42           C  
ANISOU 3015  C   ILE A 201     1672    785   1122      1     49     23
ATOM   3016  O   ILE A 201      -4.164   6.306   9.618  1.00  9.91           O  
ANISOU 3016  O   ILE A 201     1732    849   1184      0     42     24
ATOM   3017  CB  ILE A 201      -5.968   8.634   8.278  1.00 10.99           C  
ANISOU 3017  CB  ILE A 201     1867    975   1333     24     67     35
ATOM   3018  CG1 ILE A 201      -5.776   9.809   7.259  1.00 11.64           C  
ANISOU 3018  CG1 ILE A 201     1932   1063   1429     34     71     42
ATOM   3019  CG2 ILE A 201      -5.699   9.065   9.729  1.00 11.82           C  
ANISOU 3019  CG2 ILE A 201     1980   1074   1437     32     66     39
ATOM   3020  CD1 ILE A 201      -4.373  10.474   7.224  1.00 12.52           C  
ANISOU 3020  CD1 ILE A 201     2023   1183   1552     40     62     48
ATOM   3021  H   ILE A 201      -6.907   7.350   6.284  1.00 10.25           H  
ATOM   3022  HA  ILE A 201      -4.301   7.505   7.422  1.00 10.19           H  
ATOM   3023  HB  ILE A 201      -7.038   8.444   8.276  1.00 10.99           H  
ATOM   3024 HG13 ILE A 201      -6.522  10.575   7.463  1.00 11.64           H  
ATOM   3025 HG12 ILE A 201      -6.018   9.463   6.256  1.00 11.64           H  
ATOM   3026 HG21 ILE A 201      -4.630   9.152   9.926  1.00 11.82           H  
ATOM   3027 HG22 ILE A 201      -6.143  10.040   9.924  1.00 11.82           H  
ATOM   3028 HG23 ILE A 201      -6.127   8.379  10.460  1.00 11.82           H  
ATOM   3029 HD11 ILE A 201      -4.313  11.213   6.429  1.00 12.52           H  
ATOM   3030 HD12 ILE A 201      -4.153  10.984   8.162  1.00 12.52           H  
ATOM   3031 HD13 ILE A 201      -3.603   9.724   7.058  1.00 12.52           H  
ATOM   3032  N   TRP A 202      -6.284   5.493   9.274  1.00  9.57           N  
ANISOU 3032  N   TRP A 202     1706    801   1130     -8     54     17
ATOM   3033  CA  TRP A 202      -6.168   4.458  10.306  1.00  8.99           C  
ANISOU 3033  CA  TRP A 202     1643    728   1044    -22     52     11
ATOM   3034  C   TRP A 202      -5.293   3.280   9.845  1.00  9.04           C  
ANISOU 3034  C   TRP A 202     1634    749   1053    -29     40      7
ATOM   3035  O   TRP A 202      -4.511   2.790  10.641  1.00  9.68           O  
ANISOU 3035  O   TRP A 202     1718    831   1131    -34     38      6
ATOM   3036  CB  TRP A 202      -7.584   4.032  10.637  1.00  9.35           C  
ANISOU 3036  CB  TRP A 202     1703    772   1078    -34     57      4
ATOM   3037  CG  TRP A 202      -7.761   3.105  11.791  1.00  9.85           C  
ANISOU 3037  CG  TRP A 202     1774    839   1129    -52     55     -3
ATOM   3038  CD1 TRP A 202      -7.181   1.901  11.824  1.00 10.56           C  
ANISOU 3038  CD1 TRP A 202     1851    946   1217    -63     46     -9
ATOM   3039  CD2 TRP A 202      -8.516   3.183  13.041  1.00 10.47           C  
ANISOU 3039  CD2 TRP A 202     1878    907   1195    -64     63     -5
ATOM   3040  NE1 TRP A 202      -7.497   1.223  12.967  1.00 11.38           N  
ANISOU 3040  NE1 TRP A 202     1966   1051   1308    -82     49    -15
ATOM   3041  CE2 TRP A 202      -8.341   1.968  13.779  1.00 11.07           C  
ANISOU 3041  CE2 TRP A 202     1952    994   1261    -83     59    -13
ATOM   3042  CE3 TRP A 202      -9.220   4.195  13.725  1.00 11.12           C  
ANISOU 3042  CE3 TRP A 202     1986    969   1270    -58     76     -1
ATOM   3043  CZ2 TRP A 202      -8.847   1.796  15.087  1.00 11.89           C  
ANISOU 3043  CZ2 TRP A 202     2079   1090   1348   -102     66    -17
ATOM   3044  CZ3 TRP A 202      -9.866   4.018  14.910  1.00 12.27           C  
ANISOU 3044  CZ3 TRP A 202     2159   1105   1399    -74     82     -5
ATOM   3045  CH2 TRP A 202      -9.694   2.780  15.623  1.00 11.87           C  
ANISOU 3045  CH2 TRP A 202     2106   1066   1339    -97     77    -13
ATOM   3046  H   TRP A 202      -7.137   5.524   8.733  1.00  9.57           H  
ATOM   3047  HA  TRP A 202      -5.724   4.899  11.201  1.00  8.99           H  
ATOM   3048  HB3 TRP A 202      -8.061   3.578   9.767  1.00  9.35           H  
ATOM   3049  HB2 TRP A 202      -8.177   4.919  10.867  1.00  9.35           H  
ATOM   3050  HD1 TRP A 202      -6.600   1.453  11.037  1.00 10.56           H  
ATOM   3051  HE1 TRP A 202      -7.145   0.298  13.168  1.00 11.38           H  
ATOM   3052  HE3 TRP A 202      -9.291   5.147  13.236  1.00 11.12           H  
ATOM   3053  HZ2 TRP A 202      -8.652   0.885  15.633  1.00 11.89           H  
ATOM   3054  HZ3 TRP A 202     -10.452   4.815  15.341  1.00 12.27           H  
ATOM   3055  HH2 TRP A 202     -10.154   2.637  16.590  1.00 11.87           H  
ATOM   3056  N   ALA A 203      -5.392   2.867   8.553  1.00  8.97           N  
ANISOU 3056  N   ALA A 203     1613    749   1048    -28     35      5
ATOM   3057  CA  ALA A 203      -4.432   1.872   8.006  1.00  9.26           C  
ANISOU 3057  CA  ALA A 203     1636    798   1085    -31     24      1
ATOM   3058  C   ALA A 203      -2.987   2.484   7.959  1.00  9.34           C  
ANISOU 3058  C   ALA A 203     1640    806   1101    -25     20      7
ATOM   3059  O   ALA A 203      -2.067   1.709   8.177  1.00  9.91           O  
ANISOU 3059  O   ALA A 203     1709    884   1170    -31     15      3
ATOM   3060  CB  ALA A 203      -4.864   1.536   6.584  1.00  9.55           C  
ANISOU 3060  CB  ALA A 203     1665    840   1123    -27     20      0
ATOM   3061  H   ALA A 203      -6.062   3.280   7.916  1.00  8.97           H  
ATOM   3062  HA  ALA A 203      -4.435   0.971   8.622  1.00  9.26           H  
ATOM   3063  HB1 ALA A 203      -5.895   1.180   6.561  1.00  9.55           H  
ATOM   3064  HB2 ALA A 203      -4.790   2.385   5.907  1.00  9.55           H  
ATOM   3065  HB3 ALA A 203      -4.242   0.741   6.192  1.00  9.55           H  
ATOM   3066  N   PHE A 204      -2.812   3.782   7.722  1.00  9.09           N  
ANISOU 3066  N   PHE A 204     1606    768   1078    -16     21     14
ATOM   3067  CA  PHE A 204      -1.497   4.548   7.902  1.00  9.53           C  
ANISOU 3067  CA  PHE A 204     1657    824   1141    -12     14     20
ATOM   3068  C   PHE A 204      -0.942   4.380   9.314  1.00  9.28           C  
ANISOU 3068  C   PHE A 204     1635    786   1103    -14     15     20
ATOM   3069  O   PHE A 204       0.204   4.122   9.538  1.00  9.80           O  
ANISOU 3069  O   PHE A 204     1701    854   1168    -17      8     21
ATOM   3070  CB  PHE A 204      -1.582   6.051   7.504  1.00 10.22           C  
ANISOU 3070  CB  PHE A 204     1737    909   1239     -2     16     29
ATOM   3071  CG  PHE A 204      -0.313   6.797   7.388  1.00 10.70           C  
ANISOU 3071  CG  PHE A 204     1791    970   1305      2      7     35
ATOM   3072  CD1 PHE A 204       0.418   6.851   6.177  1.00 11.22           C  
ANISOU 3072  CD1 PHE A 204     1850   1042   1372     -3     -3     36
ATOM   3073  CD2 PHE A 204       0.294   7.392   8.568  1.00 10.84           C  
ANISOU 3073  CD2 PHE A 204     1813    982   1324     10      8     41
ATOM   3074  CE1 PHE A 204       1.637   7.427   6.152  1.00 11.44           C  
ANISOU 3074  CE1 PHE A 204     1874   1071   1404     -2    -13     42
ATOM   3075  CE2 PHE A 204       1.592   7.981   8.455  1.00 12.67           C  
ANISOU 3075  CE2 PHE A 204     2040   1216   1560     13     -3     47
ATOM   3076  CZ  PHE A 204       2.149   8.061   7.217  1.00 11.96           C  
ANISOU 3076  CZ  PHE A 204     1941   1132   1472      6    -14     48
ATOM   3077  H   PHE A 204      -3.619   4.344   7.478  1.00  9.09           H  
ATOM   3078  HA  PHE A 204      -0.790   4.082   7.215  1.00  9.53           H  
ATOM   3079  HB3 PHE A 204      -2.208   6.594   8.206  1.00 10.22           H  
ATOM   3080  HB2 PHE A 204      -2.092   6.124   6.543  1.00 10.22           H  
ATOM   3081  HD1 PHE A 204       0.024   6.391   5.282  1.00 11.22           H  
ATOM   3082  HD2 PHE A 204      -0.204   7.355   9.526  1.00 10.84           H  
ATOM   3083  HE1 PHE A 204       2.189   7.469   5.226  1.00 11.44           H  
ATOM   3084  HE2 PHE A 204       2.066   8.454   9.299  1.00 12.67           H  
ATOM   3085  HZ  PHE A 204       3.101   8.560   7.114  1.00 11.96           H  
ATOM   3086  N   GLY A 205      -1.805   4.467  10.336  1.00  9.46           N  
ANISOU 3086  N   GLY A 205     1673    801   1121    -15     24     20
ATOM   3087  CA  GLY A 205      -1.443   4.295  11.746  1.00  9.37           C  
ANISOU 3087  CA  GLY A 205     1677    782   1100    -19     26     19
ATOM   3088  C   GLY A 205      -0.868   2.937  12.019  1.00  8.99           C  
ANISOU 3088  C   GLY A 205     1631    742   1044    -35     24     11
ATOM   3089  O   GLY A 205       0.121   2.752  12.741  1.00  9.17           O  
ANISOU 3089  O   GLY A 205     1659    762   1062    -39     21     11
ATOM   3090  H   GLY A 205      -2.773   4.682  10.137  1.00  9.46           H  
ATOM   3091  HA3 GLY A 205      -2.331   4.441  12.358  1.00  9.37           H  
ATOM   3092  HA2 GLY A 205      -0.726   5.066  12.037  1.00  9.37           H  
ATOM   3093  N   VAL A 206      -1.574   1.896  11.545  1.00  8.82           N  
ANISOU 3093  N   VAL A 206     1602    730   1018    -44     26      4
ATOM   3094  CA  VAL A 206      -1.216   0.533  11.690  1.00  9.59           C  
ANISOU 3094  CA  VAL A 206     1696    840   1109    -57     24     -5
ATOM   3095  C   VAL A 206       0.069   0.252  10.789  1.00  9.26           C  
ANISOU 3095  C   VAL A 206     1641    804   1072    -52     16     -4
ATOM   3096  O   VAL A 206       0.971  -0.469  11.234  1.00  9.88           O  
ANISOU 3096  O   VAL A 206     1723    887   1146    -59     17     -7
ATOM   3097  CB  VAL A 206      -2.335  -0.428  11.412  1.00 10.53           C  
ANISOU 3097  CB  VAL A 206     1807    970   1223    -65     26    -12
ATOM   3098  CG1 VAL A 206      -1.858  -1.904  11.289  1.00 10.68           C  
ANISOU 3098  CG1 VAL A 206     1816   1006   1236    -76     25    -21
ATOM   3099  CG2 VAL A 206      -3.423  -0.302  12.483  1.00 10.72           C  
ANISOU 3099  CG2 VAL A 206     1847    987   1240    -73     33    -13
ATOM   3100  H   VAL A 206      -2.407   2.076  11.001  1.00  8.82           H  
ATOM   3101  HA  VAL A 206      -0.871   0.341  12.702  1.00  9.59           H  
ATOM   3102  HB  VAL A 206      -2.788  -0.159  10.457  1.00 10.53           H  
ATOM   3103 HG11 VAL A 206      -1.167  -2.068  10.466  1.00 10.68           H  
ATOM   3104 HG12 VAL A 206      -1.356  -2.225  12.202  1.00 10.68           H  
ATOM   3105 HG13 VAL A 206      -2.705  -2.574  11.137  1.00 10.68           H  
ATOM   3106 HG21 VAL A 206      -4.243  -0.993  12.286  1.00 10.72           H  
ATOM   3107 HG22 VAL A 206      -3.039  -0.528  13.478  1.00 10.72           H  
ATOM   3108 HG23 VAL A 206      -3.854   0.698  12.501  1.00 10.72           H  
ATOM   3109  N   LEU A 207       0.183   0.846   9.601  1.00  8.73           N  
ANISOU 3109  N   LEU A 207     1566    738   1015    -40     10      1
ATOM   3110  CA  LEU A 207       1.302   0.760   8.673  1.00  8.91           C  
ANISOU 3110  CA  LEU A 207     1581    763   1041    -36      3      3
ATOM   3111  C   LEU A 207       2.559   1.433   9.378  1.00  9.01           C  
ANISOU 3111  C   LEU A 207     1604    768   1053    -36      0      8
ATOM   3112  O   LEU A 207       3.613   0.857   9.250  1.00  8.98           O  
ANISOU 3112  O   LEU A 207     1602    766   1045    -40     -3      6
ATOM   3113  CB  LEU A 207       1.015   1.290   7.234  1.00  9.96           C  
ANISOU 3113  CB  LEU A 207     1706    897   1182    -27     -2      8
ATOM   3114  CG  LEU A 207       2.264   1.351   6.290  1.00 12.52           C  
ANISOU 3114  CG  LEU A 207     2027   1221   1508    -24    -11     10
ATOM   3115  CD1 LEU A 207       3.018   0.089   6.140  1.00 14.35           C  
ANISOU 3115  CD1 LEU A 207     2260   1459   1733    -26    -12      4
ATOM   3116  CD2 LEU A 207       1.814   1.907   4.955  1.00 15.72           C  
ANISOU 3116  CD2 LEU A 207     2428   1627   1919    -18    -13     13
ATOM   3117  H   LEU A 207      -0.591   1.412   9.276  1.00  8.73           H  
ATOM   3118  HA  LEU A 207       1.531  -0.300   8.570  1.00  8.91           H  
ATOM   3119  HB3 LEU A 207       0.598   2.292   7.322  1.00  9.96           H  
ATOM   3120  HB2 LEU A 207       0.233   0.680   6.783  1.00  9.96           H  
ATOM   3121  HG  LEU A 207       2.949   2.092   6.704  1.00 12.52           H  
ATOM   3122 HD11 LEU A 207       3.950   0.115   6.702  1.00 14.35           H  
ATOM   3123 HD12 LEU A 207       2.450  -0.768   6.495  1.00 14.35           H  
ATOM   3124 HD13 LEU A 207       3.288  -0.092   5.102  1.00 14.35           H  
ATOM   3125 HD21 LEU A 207       1.462   1.119   4.288  1.00 15.72           H  
ATOM   3126 HD22 LEU A 207       1.000   2.625   5.059  1.00 15.72           H  
ATOM   3127 HD23 LEU A 207       2.635   2.425   4.459  1.00 15.72           H  
ATOM   3128  N   MET A 208       2.446   2.530  10.063  1.00  9.02           N  
ANISOU 3128  N   MET A 208     1611    759   1058    -31      0     15
ATOM   3129  CA  MET A 208       3.606   3.142  10.816  1.00  9.67           C  
ANISOU 3129  CA  MET A 208     1705    834   1138    -30     -5     20
ATOM   3130  C   MET A 208       4.010   2.179  11.906  1.00  9.45           C  
ANISOU 3130  C   MET A 208     1691    803   1097    -42      1     14
ATOM   3131  O   MET A 208       5.218   2.028  12.158  1.00 10.00           O  
ANISOU 3131  O   MET A 208     1768    870   1162    -46     -3     14
ATOM   3132  CB  MET A 208       3.213   4.513  11.508  1.00 10.30           C  
ANISOU 3132  CB  MET A 208     1789    903   1221    -19     -4     28
ATOM   3133  CG  MET A 208       2.964   5.715  10.579  1.00 12.49           C  
ANISOU 3133  CG  MET A 208     2052   1183   1511     -7     -9     36
ATOM   3134  SD  MET A 208       2.617   7.156  11.661  1.00 13.90           S  
ANISOU 3134  SD  MET A 208     2235   1352   1693      9     -8     45
ATOM   3135  CE  MET A 208       4.280   7.796  11.772  1.00 13.21           C  
ANISOU 3135  CE  MET A 208     2162   1259   1599     10    -19     50
ATOM   3136  H   MET A 208       1.555   3.010  10.114  1.00  9.02           H  
ATOM   3137  HA  MET A 208       4.444   3.305  10.138  1.00  9.67           H  
ATOM   3138  HB3 MET A 208       4.020   4.808  12.174  1.00 10.30           H  
ATOM   3139  HB2 MET A 208       2.332   4.359  12.130  1.00 10.30           H  
ATOM   3140  HG3 MET A 208       2.116   5.544   9.925  1.00 12.49           H  
ATOM   3141  HG2 MET A 208       3.820   5.916   9.938  1.00 12.49           H  
ATOM   3142  HE1 MET A 208       4.281   8.715  12.359  1.00 13.21           H  
ATOM   3143  HE2 MET A 208       4.942   7.075  12.251  1.00 13.21           H  
ATOM   3144  HE3 MET A 208       4.670   8.026  10.781  1.00 13.21           H  
ATOM   3145  N   TRP A 209       3.010   1.560  12.641  1.00  9.03           N  
ANISOU 3145  N   TRP A 209     1643    752   1038    -51     11      7
ATOM   3146  CA  TRP A 209       3.191   0.558  13.652  1.00  9.10           C  
ANISOU 3146  CA  TRP A 209     1663    761   1033    -67     18      0
ATOM   3147  C   TRP A 209       3.978  -0.628  13.010  1.00  9.88           C  
ANISOU 3147  C   TRP A 209     1751    872   1130    -73     17     -6
ATOM   3148  O   TRP A 209       4.910  -1.124  13.577  1.00 10.62           O  
ANISOU 3148  O   TRP A 209     1855    964   1216    -82     20     -9
ATOM   3149  CB  TRP A 209       1.838   0.187  14.354  1.00  9.35           C  
ANISOU 3149  CB  TRP A 209     1701    793   1058    -78     28     -6
ATOM   3150  CG  TRP A 209       1.948  -0.677  15.573  1.00  9.26           C  
ANISOU 3150  CG  TRP A 209     1703    783   1032    -98     37    -13
ATOM   3151  CD1 TRP A 209       1.814  -0.302  16.850  1.00  9.63           C  
ANISOU 3151  CD1 TRP A 209     1778    815   1067   -107     44    -13
ATOM   3152  CD2 TRP A 209       2.163  -2.087  15.597  1.00  9.71           C  
ANISOU 3152  CD2 TRP A 209     1748    858   1084   -113     41    -23
ATOM   3153  NE1 TRP A 209       2.039  -1.401  17.645  1.00 10.39           N  
ANISOU 3153  NE1 TRP A 209     1879    919   1151   -130     52    -22
ATOM   3154  CE2 TRP A 209       2.240  -2.532  16.960  1.00  9.77           C  
ANISOU 3154  CE2 TRP A 209     1775    862   1077   -134     51    -28
ATOM   3155  CE3 TRP A 209       2.210  -3.075  14.577  1.00 10.12           C  
ANISOU 3155  CE3 TRP A 209     1775    930   1142   -110     38    -28
ATOM   3156  CZ2 TRP A 209       2.311  -3.904  17.259  1.00 11.04           C  
ANISOU 3156  CZ2 TRP A 209     1925   1039   1229   -153     58    -38
ATOM   3157  CZ3 TRP A 209       2.368  -4.457  14.865  1.00 10.90           C  
ANISOU 3157  CZ3 TRP A 209     1865   1044   1233   -125     44    -37
ATOM   3158  CH2 TRP A 209       2.467  -4.835  16.208  1.00 11.63           C  
ANISOU 3158  CH2 TRP A 209     1972   1136   1312   -147     54    -42
ATOM   3159  H   TRP A 209       2.047   1.778  12.421  1.00  9.03           H  
ATOM   3160  HA  TRP A 209       3.825   1.024  14.399  1.00  9.10           H  
ATOM   3161  HB3 TRP A 209       1.163  -0.314  13.667  1.00  9.35           H  
ATOM   3162  HB2 TRP A 209       1.333   1.107  14.651  1.00  9.35           H  
ATOM   3163  HD1 TRP A 209       1.636   0.708  17.189  1.00  9.63           H  
ATOM   3164  HE1 TRP A 209       2.023  -1.336  18.656  1.00 10.39           H  
ATOM   3165  HE3 TRP A 209       2.110  -2.773  13.546  1.00 10.12           H  
ATOM   3166  HZ2 TRP A 209       2.309  -4.237  18.286  1.00 11.04           H  
ATOM   3167  HZ3 TRP A 209       2.418  -5.189  14.072  1.00 10.90           H  
ATOM   3168  HH2 TRP A 209       2.580  -5.882  16.448  1.00 11.63           H  
ATOM   3169  N   GLU A 210       3.497  -1.019  11.824  1.00  9.88           N  
ANISOU 3169  N   GLU A 210     1733    885   1137    -67     14     -9
ATOM   3170  CA  GLU A 210       4.180  -2.130  11.045  1.00  9.80           C  
ANISOU 3170  CA  GLU A 210     1712    887   1125    -68     14    -15
ATOM   3171  C   GLU A 210       5.668  -1.777  10.747  1.00  9.25           C  
ANISOU 3171  C   GLU A 210     1649    809   1055    -64      8    -10
ATOM   3172  O   GLU A 210       6.524  -2.614  10.941  1.00 10.09           O  
ANISOU 3172  O   GLU A 210     1760    919   1154    -70     12    -14
ATOM   3173  CB  GLU A 210       3.581  -2.470   9.638  1.00 10.36           C  
ANISOU 3173  CB  GLU A 210     1766    969   1202    -58     10    -16
ATOM   3174  CG  GLU A 210       2.167  -3.049   9.566  1.00 11.72           C  
ANISOU 3174  CG  GLU A 210     1928   1153   1372    -63     14    -22
ATOM   3175  CD  GLU A 210       2.040  -3.722   8.200  1.00 12.75           C  
ANISOU 3175  CD  GLU A 210     2045   1292   1507    -51      8    -23
ATOM   3176  OE1 GLU A 210       2.673  -4.777   8.005  1.00 13.59           O  
ANISOU 3176  OE1 GLU A 210     2141   1413   1610    -48      9    -29
ATOM   3177  OE2 GLU A 210       1.305  -3.172   7.326  1.00 12.26           O1-
ANISOU 3177  OE2 GLU A 210     1985   1223   1452    -42      4    -17
ATOM   3178  H   GLU A 210       2.663  -0.602  11.427  1.00  9.88           H  
ATOM   3179  HA  GLU A 210       4.157  -3.033  11.658  1.00  9.80           H  
ATOM   3180  HB3 GLU A 210       4.287  -3.158   9.166  1.00 10.36           H  
ATOM   3181  HB2 GLU A 210       3.608  -1.590   8.999  1.00 10.36           H  
ATOM   3182  HG3 GLU A 210       1.399  -2.292   9.688  1.00 11.72           H  
ATOM   3183  HG2 GLU A 210       2.014  -3.792  10.350  1.00 11.72           H  
ATOM   3184  N   ILE A 211       5.877  -0.507  10.355  1.00  8.54           N  
ANISOU 3184  N   ILE A 211     1562    710    973    -54     -2     -1
ATOM   3185  CA  ILE A 211       7.203  -0.041  10.025  1.00  8.47           C  
ANISOU 3185  CA  ILE A 211     1561    693    963    -52    -10      5
ATOM   3186  C   ILE A 211       8.150  -0.063  11.283  1.00  9.74           C  
ANISOU 3186  C   ILE A 211     1740    845   1115    -60     -8      5
ATOM   3187  O   ILE A 211       9.296  -0.580  11.111  1.00  9.58           O  
ANISOU 3187  O   ILE A 211     1729    824   1087    -64     -8      3
ATOM   3188  CB  ILE A 211       7.106   1.378   9.362  1.00  8.92           C  
ANISOU 3188  CB  ILE A 211     1613    745   1030    -42    -21     14
ATOM   3189  CG1 ILE A 211       6.702   1.191   7.852  1.00  9.50           C  
ANISOU 3189  CG1 ILE A 211     1673    827   1110    -37    -23     13
ATOM   3190  CG2 ILE A 211       8.357   2.262   9.352  1.00 10.44           C  
ANISOU 3190  CG2 ILE A 211     1816    930   1222    -42    -33     21
ATOM   3191  CD1 ILE A 211       6.008   2.430   7.229  1.00 10.37           C  
ANISOU 3191  CD1 ILE A 211     1776    935   1230    -31    -30     21
ATOM   3192  H   ILE A 211       5.104   0.133  10.221  1.00  8.54           H  
ATOM   3193  HA  ILE A 211       7.628  -0.729   9.292  1.00  8.47           H  
ATOM   3194  HB  ILE A 211       6.317   1.941   9.857  1.00  8.92           H  
ATOM   3195 HG13 ILE A 211       6.015   0.350   7.757  1.00  9.50           H  
ATOM   3196 HG12 ILE A 211       7.575   0.918   7.258  1.00  9.50           H  
ATOM   3197 HG21 ILE A 211       8.643   2.563  10.361  1.00 10.44           H  
ATOM   3198 HG22 ILE A 211       9.207   1.740   8.913  1.00 10.44           H  
ATOM   3199 HG23 ILE A 211       8.207   3.178   8.785  1.00 10.44           H  
ATOM   3200 HD11 ILE A 211       5.491   2.159   6.309  1.00 10.37           H  
ATOM   3201 HD12 ILE A 211       5.269   2.861   7.905  1.00 10.37           H  
ATOM   3202 HD13 ILE A 211       6.729   3.207   6.976  1.00 10.37           H  
ATOM   3203  N   TYR A 212       7.731   0.516  12.446  1.00  9.38           N  
ANISOU 3203  N   TYR A 212     1705    791   1068    -61     -6      8
ATOM   3204  CA  TYR A 212       8.730   0.504  13.494  1.00  8.61           C  
ANISOU 3204  CA  TYR A 212     1630    682    959    -68     -4      9
ATOM   3205  C   TYR A 212       8.746  -0.918  14.249  1.00  9.85           C  
ANISOU 3205  C   TYR A 212     1795    845   1105    -84      9     -1
ATOM   3206  O   TYR A 212       9.609  -1.101  15.123  1.00 11.48           O  
ANISOU 3206  O   TYR A 212     2022   1040   1299    -93     12     -2
ATOM   3207  CB  TYR A 212       8.341   1.675  14.537  1.00  9.75           C  
ANISOU 3207  CB  TYR A 212     1786    815   1105    -61     -6     16
ATOM   3208  CG  TYR A 212       8.647   3.097  14.106  1.00  9.78           C  
ANISOU 3208  CG  TYR A 212     1787    813   1116    -47    -20     26
ATOM   3209  CD1 TYR A 212       7.890   3.811  13.126  1.00 10.65           C  
ANISOU 3209  CD1 TYR A 212     1877    930   1240    -35    -26     31
ATOM   3210  CD2 TYR A 212       9.846   3.700  14.594  1.00 10.70           C  
ANISOU 3210  CD2 TYR A 212     1921    919   1226    -45    -29     32
ATOM   3211  CE1 TYR A 212       8.281   5.047  12.678  1.00 11.13           C  
ANISOU 3211  CE1 TYR A 212     1931    990   1309    -24    -39     41
ATOM   3212  CE2 TYR A 212      10.209   5.013  14.144  1.00 11.65           C  
ANISOU 3212  CE2 TYR A 212     2036   1037   1353    -33    -45     42
ATOM   3213  CZ  TYR A 212       9.496   5.644  13.183  1.00 11.06           C  
ANISOU 3213  CZ  TYR A 212     1937    972   1293    -23    -50     47
ATOM   3214  OH  TYR A 212       9.880   6.828  12.643  1.00 13.51           O  
ANISOU 3214  OH  TYR A 212     2239   1284   1611    -12    -65     57
ATOM   3215  H   TYR A 212       6.833   0.966  12.574  1.00  9.38           H  
ATOM   3216  HA  TYR A 212       9.735   0.723  13.126  1.00  8.61           H  
ATOM   3217  HB3 TYR A 212       8.902   1.511  15.456  1.00  9.75           H  
ATOM   3218  HB2 TYR A 212       7.284   1.614  14.790  1.00  9.75           H  
ATOM   3219  HD1 TYR A 212       7.007   3.376  12.706  1.00 10.65           H  
ATOM   3220  HD2 TYR A 212      10.476   3.178  15.294  1.00 10.70           H  
ATOM   3221  HE1 TYR A 212       7.701   5.554  11.921  1.00 11.13           H  
ATOM   3222  HE2 TYR A 212      11.116   5.463  14.522  1.00 11.65           H  
ATOM   3223  HH  TYR A 212      10.714   7.149  12.994  1.00 13.51           H  
ATOM   3224  N   SER A 213       7.763  -1.808  14.025  1.00  9.60           N  
ANISOU 3224  N   SER A 213     1747    827   1074    -90     18    -10
ATOM   3225  CA  SER A 213       7.858  -3.212  14.443  1.00 10.71           C  
ANISOU 3225  CA  SER A 213     1887    978   1204   -106     31    -20
ATOM   3226  C   SER A 213       8.677  -4.150  13.559  1.00  9.91           C  
ANISOU 3226  C   SER A 213     1773    888   1103   -103     33    -25
ATOM   3227  O   SER A 213       8.789  -5.318  13.828  1.00 11.56           O  
ANISOU 3227  O   SER A 213     1976   1111   1306   -114     44    -34
ATOM   3228  CB  SER A 213       6.425  -3.710  14.787  1.00 10.54           C  
ANISOU 3228  CB  SER A 213     1853    968   1182   -114     39    -26
ATOM   3229  OG  SER A 213       5.974  -2.968  15.942  1.00 12.83           O  
ANISOU 3229  OG  SER A 213     2158   1246   1470   -117     40    -23
ATOM   3230  H   SER A 213       7.004  -1.577  13.397  1.00  9.60           H  
ATOM   3231  HA  SER A 213       8.399  -3.244  15.391  1.00 10.71           H  
ATOM   3232  HB3 SER A 213       6.424  -4.771  15.040  1.00 10.54           H  
ATOM   3233  HB2 SER A 213       5.738  -3.578  13.950  1.00 10.54           H  
ATOM   3234  HG  SER A 213       5.733  -2.084  15.651  1.00 12.83           H  
ATOM   3235  N   LEU A 214       9.201  -3.510  12.448  1.00 10.04           N  
ANISOU 3235  N   LEU A 214     1788    901   1126    -89     22    -19
ATOM   3236  CA  LEU A 214       9.981  -4.217  11.419  1.00 10.49           C  
ANISOU 3236  CA  LEU A 214     1839    966   1182    -84     23    -22
ATOM   3237  C   LEU A 214       9.217  -5.379  10.826  1.00 11.48           C  
ANISOU 3237  C   LEU A 214     1941   1111   1310    -81     30    -30
ATOM   3238  O   LEU A 214       9.828  -6.427  10.613  1.00 12.44           O  
ANISOU 3238  O   LEU A 214     2056   1244   1425    -81     39    -37
ATOM   3239  CB  LEU A 214      11.386  -4.755  11.998  1.00 11.74           C  
ANISOU 3239  CB  LEU A 214     2016   1116   1328    -93     30    -25
ATOM   3240  CG  LEU A 214      12.370  -3.787  12.717  1.00 12.14           C  
ANISOU 3240  CG  LEU A 214     2091   1147   1375    -95     20    -16
ATOM   3241  CD1 LEU A 214      13.361  -4.477  13.726  1.00 13.77           C  
ANISOU 3241  CD1 LEU A 214     2319   1346   1567   -105     28    -20
ATOM   3242  CD2 LEU A 214      13.112  -2.868  11.748  1.00 13.38           C  
ANISOU 3242  CD2 LEU A 214     2248   1296   1540    -82      3     -7
ATOM   3243  H   LEU A 214       9.036  -2.524  12.298  1.00 10.04           H  
ATOM   3244  HA  LEU A 214      10.181  -3.505  10.617  1.00 10.49           H  
ATOM   3245  HB3 LEU A 214      11.948  -5.249  11.202  1.00 11.74           H  
ATOM   3246  HB2 LEU A 214      11.158  -5.550  12.708  1.00 11.74           H  
ATOM   3247  HG  LEU A 214      11.748  -3.141  13.338  1.00 12.14           H  
ATOM   3248 HD11 LEU A 214      14.403  -4.406  13.415  1.00 13.77           H  
ATOM   3249 HD12 LEU A 214      13.286  -4.028  14.717  1.00 13.77           H  
ATOM   3250 HD13 LEU A 214      13.142  -5.538  13.840  1.00 13.77           H  
ATOM   3251 HD21 LEU A 214      12.719  -1.854  11.812  1.00 13.38           H  
ATOM   3252 HD22 LEU A 214      14.182  -2.806  11.943  1.00 13.38           H  
ATOM   3253 HD23 LEU A 214      12.993  -3.193  10.716  1.00 13.38           H  
ATOM   3254  N   GLY A 215       7.922  -5.157  10.447  1.00 10.98           N  
ANISOU 3254  N   GLY A 215     1864   1053   1253    -76     26    -29
ATOM   3255  CA  GLY A 215       7.284  -6.064   9.549  1.00 12.34           C  
ANISOU 3255  CA  GLY A 215     2017   1244   1430    -70     28    -35
ATOM   3256  C   GLY A 215       6.665  -7.299  10.210  1.00 12.77           C  
ANISOU 3256  C   GLY A 215     2058   1317   1478    -83     39    -44
ATOM   3257  O   GLY A 215       6.905  -8.448   9.884  1.00 14.22           O  
ANISOU 3257  O   GLY A 215     2222   1519   1663    -78     41    -50
ATOM   3258  H   GLY A 215       7.473  -4.270  10.635  1.00 10.98           H  
ATOM   3259  HA3 GLY A 215       7.966  -6.378   8.756  1.00 12.34           H  
ATOM   3260  HA2 GLY A 215       6.484  -5.519   9.047  1.00 12.34           H  
ATOM   3261  N   LYS A 216       5.776  -7.062  11.202  1.00 13.11           N  
ANISOU 3261  N   LYS A 216     2113   1355   1515   -101     45    -46
ATOM   3262  CA  LYS A 216       5.208  -8.107  12.071  1.00 14.11           C  
ANISOU 3262  CA  LYS A 216     2229   1497   1636   -119     54    -54
ATOM   3263  C   LYS A 216       3.701  -7.885  12.215  1.00 13.53           C  
ANISOU 3263  C   LYS A 216     2141   1432   1568   -114     48    -54
ATOM   3264  O   LYS A 216       3.107  -6.843  11.891  1.00 13.08           O  
ANISOU 3264  O   LYS A 216     2090   1362   1518   -103     39    -46
ATOM   3265  CB  LYS A 216       5.941  -8.035  13.381  1.00 18.30           C  
ANISOU 3265  CB  LYS A 216     2783   2012   2157   -138     61    -53
ATOM   3266  CG  LYS A 216       7.389  -8.510  13.229  1.00 23.46           C  
ANISOU 3266  CG  LYS A 216     3450   2663   2800   -151     71    -57
ATOM   3267  CD  LYS A 216       7.875  -8.806  14.618  1.00 32.42           C  
ANISOU 3267  CD  LYS A 216     4608   3786   3923   -175     79    -58
ATOM   3268  CE  LYS A 216       9.418  -8.939  14.781  1.00 43.37           C  
ANISOU 3268  CE  LYS A 216     6011   5171   5297   -192     92    -63
ATOM   3269  NZ  LYS A 216      10.010  -7.641  15.165  1.00 51.40           N1+
ANISOU 3269  NZ  LYS A 216     7000   6216   6312   -199    104    -74
ATOM   3270  H   LYS A 216       5.531  -6.111  11.436  1.00 13.11           H  
ATOM   3271  HA  LYS A 216       5.333  -9.100  11.637  1.00 14.11           H  
ATOM   3272  HB3 LYS A 216       5.425  -8.690  14.087  1.00 18.30           H  
ATOM   3273  HB2 LYS A 216       5.899  -7.031  13.808  1.00 18.30           H  
ATOM   3274  HG3 LYS A 216       8.003  -7.737  12.766  1.00 23.46           H  
ATOM   3275  HG2 LYS A 216       7.462  -9.403  12.607  1.00 23.46           H  
ATOM   3276  HD3 LYS A 216       7.434  -9.755  14.928  1.00 32.42           H  
ATOM   3277  HD2 LYS A 216       7.485  -8.074  15.329  1.00 32.42           H  
ATOM   3278  HE3 LYS A 216       9.880  -9.316  13.867  1.00 43.37           H  
ATOM   3279  HE2 LYS A 216       9.647  -9.650  15.575  1.00 43.37           H  
ATOM   3280  HZ1 LYS A 216       9.784  -6.945  14.465  1.00 51.40           H  
ATOM   3281  HZ2 LYS A 216       9.630  -7.346  16.053  1.00 51.40           H  
ATOM   3282  HZ3 LYS A 216      11.013  -7.731  15.241  1.00 51.40           H  
ATOM   3283  N   MET A 217       2.901  -8.987  12.446  0.50 14.67           N  
ANISOU 3283  N   MET A 217     2264   1599   1709   -122     52    -62
ATOM   3284  CA  MET A 217       1.509  -8.981  12.256  0.50 14.21           C  
ANISOU 3284  CA  MET A 217     2196   1548   1653   -121     45    -62
ATOM   3285  C   MET A 217       0.785  -8.246  13.524  0.50 13.39           C  
ANISOU 3285  C   MET A 217     2114   1429   1544   -140     48    -60
ATOM   3286  O   MET A 217       0.921  -8.729  14.625  0.50 14.27           O  
ANISOU 3286  O   MET A 217     2237   1539   1646   -162     57    -64
ATOM   3287  CB  MET A 217       1.072 -10.518  12.171  0.50 16.44           C  
ANISOU 3287  CB  MET A 217     2452   1862   1933   -126     46    -72
ATOM   3288  CG  MET A 217      -0.383 -10.792  11.908  0.50 17.81           C  
ANISOU 3288  CG  MET A 217     2618   2042   2105   -131     39    -73
ATOM   3289  SD  MET A 217      -1.036 -10.092  10.339  0.50 22.25           S  
ANISOU 3289  SD  MET A 217     3144   2645   2664   -133     36    -82
ATOM   3290  CE  MET A 217      -0.312 -11.274   9.207  0.50 21.35           C  
ANISOU 3290  CE  MET A 217     3021   2531   2559    -95     29    -78
ATOM   3291  H   MET A 217       3.320  -9.879  12.667  0.50 14.67           H  
ATOM   3292  HA  MET A 217       1.300  -8.531  11.290  0.50 14.21           H  
ATOM   3293  HB3 MET A 217       1.366 -11.032  13.084  0.50 16.44           H  
ATOM   3294  HB2 MET A 217       1.656 -11.003  11.388  0.50 16.44           H  
ATOM   3295  HG3 MET A 217      -0.984 -10.386  12.723  0.50 17.81           H  
ATOM   3296  HG2 MET A 217      -0.566 -11.867  11.914  0.50 17.81           H  
ATOM   3297  HE1 MET A 217      -0.616 -12.289   9.465  0.50 21.35           H  
ATOM   3298  HE2 MET A 217      -0.645 -11.064   8.190  0.50 21.35           H  
ATOM   3299  HE3 MET A 217       0.775 -11.216   9.228  0.50 21.35           H  
ATOM   3300  N   PRO A 218       0.053  -7.103  13.187  1.00 12.36           N  
ANISOU 3300  N   PRO A 218     1992   1284   1418   -130     41    -54
ATOM   3301  CA  PRO A 218      -0.848  -6.417  14.135  1.00 11.99           C  
ANISOU 3301  CA  PRO A 218     1966   1222   1366   -144     45    -52
ATOM   3302  C   PRO A 218      -1.768  -7.469  14.739  1.00 13.17           C  
ANISOU 3302  C   PRO A 218     2112   1389   1504   -169     50    -61
ATOM   3303  O   PRO A 218      -2.397  -8.247  14.027  1.00 12.88           O  
ANISOU 3303  O   PRO A 218     2051   1374   1468   -170     45    -66
ATOM   3304  CB  PRO A 218      -1.485  -5.233  13.399  1.00 12.53           C  
ANISOU 3304  CB  PRO A 218     2038   1279   1443   -126     37    -45
ATOM   3305  CG  PRO A 218      -1.330  -5.569  11.923  1.00 13.04           C  
ANISOU 3305  CG  PRO A 218     2089   1347   1519   -104     29    -41
ATOM   3306  CD  PRO A 218      -0.075  -6.444  11.889  1.00 13.02           C  
ANISOU 3306  CD  PRO A 218     2068   1366   1513   -107     31    -49
ATOM   3307  HA  PRO A 218      -0.239  -6.016  14.948  1.00 11.99           H  
ATOM   3308  HB3 PRO A 218      -0.922  -4.327  13.626  1.00 12.53           H  
ATOM   3309  HB2 PRO A 218      -2.524  -5.051  13.675  1.00 12.53           H  
ATOM   3310  HG3 PRO A 218      -1.269  -4.697  11.272  1.00 13.04           H  
ATOM   3311  HG2 PRO A 218      -2.185  -6.165  11.602  1.00 13.04           H  
ATOM   3312  HD2 PRO A 218      -0.168  -7.122  11.044  1.00 13.02           H  
ATOM   3313  HD3 PRO A 218       0.799  -5.813  11.729  1.00 13.02           H  
ATOM   3314  N   TYR A 219      -1.722  -7.684  16.117  1.00 13.03           N  
ANISOU 3314  N   TYR A 219     2117   1359   1474   -191     59    -62
ATOM   3315  CA  TYR A 219      -2.717  -8.527  16.794  1.00 12.83           C  
ANISOU 3315  CA  TYR A 219     2093   1348   1436   -221     65    -71
ATOM   3316  C   TYR A 219      -2.618 -10.073  16.501  1.00 13.82           C  
ANISOU 3316  C   TYR A 219     2189   1503   1558   -233     68    -80
ATOM   3317  O   TYR A 219      -3.597 -10.824  16.549  1.00 15.16           O  
ANISOU 3317  O   TYR A 219     2338   1698   1726   -243     64    -87
ATOM   3318  CB  TYR A 219      -4.161  -8.027  16.569  1.00 13.87           C  
ANISOU 3318  CB  TYR A 219     2226   1479   1565   -223     59    -71
ATOM   3319  CG  TYR A 219      -4.658  -6.672  17.144  1.00 11.97           C  
ANISOU 3319  CG  TYR A 219     2008   1211   1330   -204     56    -61
ATOM   3320  CD1 TYR A 219      -5.099  -6.566  18.510  1.00 12.86           C  
ANISOU 3320  CD1 TYR A 219     2156   1299   1433   -213     64    -58
ATOM   3321  CD2 TYR A 219      -4.595  -5.470  16.329  1.00 11.62           C  
ANISOU 3321  CD2 TYR A 219     1949   1165   1300   -176     47    -55
ATOM   3322  CE1 TYR A 219      -5.614  -5.383  18.997  1.00 12.49           C  
ANISOU 3322  CE1 TYR A 219     2126   1229   1391   -194     63    -49
ATOM   3323  CE2 TYR A 219      -5.107  -4.296  16.823  1.00 11.86           C  
ANISOU 3323  CE2 TYR A 219     1997   1174   1337   -159     46    -47
ATOM   3324  CZ  TYR A 219      -5.640  -4.222  18.132  1.00 11.73           C  
ANISOU 3324  CZ  TYR A 219     2012   1135   1311   -167     55    -44
ATOM   3325  OH  TYR A 219      -6.220  -3.097  18.573  1.00 11.91           O  
ANISOU 3325  OH  TYR A 219     2049   1137   1340   -148     56    -35
ATOM   3326  H   TYR A 219      -1.116  -7.128  16.703  1.00 13.03           H  
ATOM   3327  HA  TYR A 219      -2.505  -8.423  17.859  1.00 12.83           H  
ATOM   3328  HB3 TYR A 219      -4.850  -8.744  17.018  1.00 13.87           H  
ATOM   3329  HB2 TYR A 219      -4.424  -8.050  15.512  1.00 13.87           H  
ATOM   3330  HD1 TYR A 219      -5.096  -7.441  19.144  1.00 12.86           H  
ATOM   3331  HD2 TYR A 219      -4.217  -5.512  15.319  1.00 11.62           H  
ATOM   3332  HE1 TYR A 219      -6.002  -5.331  20.004  1.00 12.49           H  
ATOM   3333  HE2 TYR A 219      -5.121  -3.419  16.193  1.00 11.86           H  
ATOM   3334  HH  TYR A 219      -6.398  -3.105  19.521  1.00 11.91           H  
ATOM   3335  N   GLU A 220      -1.334 -10.538  16.274  1.00 14.53           N  
ANISOU 3335  N   GLU A 220     2277   1594   1649   -230     74    -81
ATOM   3336  CA  GLU A 220      -0.979 -11.918  15.794  1.00 17.22           C  
ANISOU 3336  CA  GLU A 220     2587   1963   1991   -230     77    -88
ATOM   3337  C   GLU A 220      -1.725 -13.065  16.524  1.00 18.28           C  
ANISOU 3337  C   GLU A 220     2706   2126   2115   -262     85    -99
ATOM   3338  O   GLU A 220      -1.968 -14.074  15.970  1.00 22.20           O  
ANISOU 3338  O   GLU A 220     3167   2653   2614   -258     84   -105
ATOM   3339  CB  GLU A 220       0.497 -12.130  15.859  1.00 21.07           C  
ANISOU 3339  CB  GLU A 220     3083   2443   2481   -222     84    -87
ATOM   3340  CG  GLU A 220       1.144 -11.918  17.256  1.00 26.77           C  
ANISOU 3340  CG  GLU A 220     3834   3149   3190   -246     96    -88
ATOM   3341  CD  GLU A 220       2.703 -12.064  17.247  1.00 33.23           C  
ANISOU 3341  CD  GLU A 220     4654   3964   4006   -242    105    -89
ATOM   3342  OE1 GLU A 220       3.368 -11.365  18.041  1.00 28.72           O  
ANISOU 3342  OE1 GLU A 220     4066   3400   3445   -217    100    -87
ATOM   3343  OE2 GLU A 220       3.324 -12.876  16.525  1.00 43.48           O1-
ANISOU 3343  OE2 GLU A 220     5977   5252   5292   -264    116    -91
ATOM   3344  H   GLU A 220      -0.569  -9.878  16.290  1.00 14.53           H  
ATOM   3345  HA  GLU A 220      -1.280 -11.967  14.746  1.00 17.22           H  
ATOM   3346  HB3 GLU A 220       0.976 -11.447  15.162  1.00 21.07           H  
ATOM   3347  HB2 GLU A 220       0.736 -13.131  15.495  1.00 21.07           H  
ATOM   3348  HG3 GLU A 220       0.770 -12.652  17.968  1.00 26.77           H  
ATOM   3349  HG2 GLU A 220       0.888 -10.935  17.652  1.00 26.77           H  
ATOM   3350  N   ARG A 221      -1.860 -12.860  17.861  1.00 18.44           N  
ANISOU 3350  N   ARG A 221     2751   2134   2121   -292     92   -101
ATOM   3351  CA  ARG A 221      -2.217 -13.916  18.778  1.00 19.47           C  
ANISOU 3351  CA  ARG A 221     2871   2290   2238   -329    100   -111
ATOM   3352  C   ARG A 221      -3.748 -14.027  18.982  1.00 18.55           C  
ANISOU 3352  C   ARG A 221     2739   2191   2120   -337     89   -114
ATOM   3353  O   ARG A 221      -4.217 -14.983  19.663  1.00 18.05           O  
ANISOU 3353  O   ARG A 221     2661   2151   2044   -369     93   -123
ATOM   3354  CB  ARG A 221      -1.497 -13.568  20.112  1.00  0.00           C  
ATOM   3355  CG  ARG A 221      -1.474 -14.455  21.376  1.00  0.00           C  
ATOM   3356  CD  ARG A 221      -0.520 -13.999  22.454  1.00  0.00           C  
ATOM   3357  NE  ARG A 221      -0.272 -15.017  23.465  1.00  0.00           N  
ATOM   3358  CZ  ARG A 221       0.581 -15.978  23.362  1.00  0.00           C  
ATOM   3359  NH1 ARG A 221       1.397 -16.225  22.287  1.00  0.00           N  
ATOM   3360  NH2 ARG A 221       0.601 -16.851  24.372  1.00  0.00           N1+
ATOM   3361  H   ARG A 221      -1.584 -11.976  18.263  1.00 18.44           H  
ATOM   3362  HA  ARG A 221      -1.846 -14.879  18.422  1.00 19.47           H  
ATOM   3363  HB3 ARG A 221      -1.840 -12.582  20.429  1.00  0.00           H  
ATOM   3364  HB2 ARG A 221      -0.447 -13.421  19.852  1.00  0.00           H  
ATOM   3365  HG3 ARG A 221      -1.317 -15.502  21.114  1.00  0.00           H  
ATOM   3366  HG2 ARG A 221      -2.484 -14.406  21.785  1.00  0.00           H  
ATOM   3367  HD3 ARG A 221      -1.015 -13.205  23.013  1.00  0.00           H  
ATOM   3368  HD2 ARG A 221       0.393 -13.553  22.059  1.00  0.00           H  
ATOM   3369  HE  ARG A 221      -0.858 -14.972  24.286  1.00  0.00           H  
ATOM   3370 HH12 ARG A 221       1.417 -15.574  21.516  1.00  0.00           H  
ATOM   3371 HH11 ARG A 221       1.979 -17.047  22.255  1.00  0.00           H  
ATOM   3372 HH22 ARG A 221      -0.026 -16.747  25.155  1.00  0.00           H  
ATOM   3373 HH21 ARG A 221       1.242 -17.630  24.358  1.00  0.00           H  
ATOM   3374  N   PHE A 222      -4.523 -13.200  18.362  1.00 15.88           N  
ANISOU 3374  N   PHE A 222     2404   1839   1790   -312     75   -107
ATOM   3375  CA  PHE A 222      -5.947 -13.208  18.218  1.00 16.51           C  
ANISOU 3375  CA  PHE A 222     2480   1926   1865   -321     65   -108
ATOM   3376  C   PHE A 222      -6.380 -13.573  16.790  1.00 15.37           C  
ANISOU 3376  C   PHE A 222     2301   1805   1734   -293     50   -108
ATOM   3377  O   PHE A 222      -5.594 -13.289  15.827  1.00 15.51           O  
ANISOU 3377  O   PHE A 222     2310   1818   1765   -262     47   -103
ATOM   3378  CB  PHE A 222      -6.480 -11.766  18.637  1.00 16.22           C  
ANISOU 3378  CB  PHE A 222     2482   1853   1827   -314     63   -100
ATOM   3379  CG  PHE A 222      -6.542 -11.595  20.126  1.00 20.67           C  
ANISOU 3379  CG  PHE A 222     3088   2391   2376   -338     76   -100
ATOM   3380  CD1 PHE A 222      -7.545 -12.215  20.873  1.00 27.53           C  
ANISOU 3380  CD1 PHE A 222     3963   3269   3227   -377     86   -108
ATOM   3381  CD2 PHE A 222      -5.452 -11.026  20.809  1.00 23.61           C  
ANISOU 3381  CD2 PHE A 222     3495   2726   2750   -321     77    -90
ATOM   3382  CE1 PHE A 222      -7.469 -12.203  22.248  1.00 28.77           C  
ANISOU 3382  CE1 PHE A 222     4166   3396   3368   -398     99   -107
ATOM   3383  CE2 PHE A 222      -5.497 -10.881  22.170  1.00 25.41           C  
ANISOU 3383  CE2 PHE A 222     3765   2926   2962   -337     88    -89
ATOM   3384  CZ  PHE A 222      -6.412 -11.638  22.883  1.00 26.42           C  
ANISOU 3384  CZ  PHE A 222     3905   3061   3073   -375     99    -97
ATOM   3385  H   PHE A 222      -4.070 -12.490  17.802  1.00 15.88           H  
ATOM   3386  HA  PHE A 222      -6.394 -13.952  18.880  1.00 16.51           H  
ATOM   3387  HB3 PHE A 222      -7.491 -11.628  18.251  1.00 16.22           H  
ATOM   3388  HB2 PHE A 222      -5.878 -10.974  18.190  1.00 16.22           H  
ATOM   3389  HD1 PHE A 222      -8.354 -12.736  20.386  1.00 27.53           H  
ATOM   3390  HD2 PHE A 222      -4.637 -10.588  20.252  1.00 23.61           H  
ATOM   3391  HE1 PHE A 222      -8.228 -12.712  22.824  1.00 28.77           H  
ATOM   3392  HE2 PHE A 222      -4.700 -10.365  22.686  1.00 25.41           H  
ATOM   3393  HZ  PHE A 222      -6.367 -11.657  23.962  1.00 26.42           H  
ATOM   3394  N   THR A 223      -7.533 -14.251  16.604  1.00 15.45           N  
ANISOU 3394  N   THR A 223     2294   1838   1738   -307     41   -112
ATOM   3395  CA  THR A 223      -8.093 -14.471  15.237  1.00 15.32           C  
ANISOU 3395  CA  THR A 223     2254   1837   1731   -280     24   -110
ATOM   3396  C   THR A 223      -8.762 -13.170  14.665  1.00 14.48           C  
ANISOU 3396  C   THR A 223     2177   1695   1628   -261     18   -101
ATOM   3397  O   THR A 223      -9.024 -12.224  15.415  1.00 14.81           O  
ANISOU 3397  O   THR A 223     2255   1707   1665   -272     26    -97
ATOM   3398  CB  THR A 223      -9.012 -15.731  15.263  1.00 16.06           C  
ANISOU 3398  CB  THR A 223     2323   1964   1815   -302     14   -118
ATOM   3399  OG1 THR A 223     -10.145 -15.475  15.965  1.00 17.58           O  
ANISOU 3399  OG1 THR A 223     2547   2138   1992   -333     15   -118
ATOM   3400  CG2 THR A 223      -8.269 -16.969  15.884  1.00 17.04           C  
ANISOU 3400  CG2 THR A 223     2416   2125   1934   -325     21   -128
ATOM   3401  H   THR A 223      -8.117 -14.510  17.392  1.00 15.45           H  
ATOM   3402  HA  THR A 223      -7.265 -14.712  14.566  1.00 15.32           H  
ATOM   3403  HB  THR A 223      -9.307 -15.979  14.243  1.00 16.06           H  
ATOM   3404  HG1 THR A 223      -9.933 -15.462  16.905  1.00 17.58           H  
ATOM   3405 HG21 THR A 223      -7.338 -17.173  15.354  1.00 17.04           H  
ATOM   3406 HG22 THR A 223      -8.030 -16.827  16.938  1.00 17.04           H  
ATOM   3407 HG23 THR A 223      -8.888 -17.864  15.813  1.00 17.04           H  
ATOM   3408  N   ASN A 224      -9.010 -13.208  13.352  1.00 14.38           N  
ANISOU 3408  N   ASN A 224     2150   1689   1624   -234      5    -98
ATOM   3409  CA  ASN A 224      -9.740 -12.122  12.731  1.00 14.03           C  
ANISOU 3409  CA  ASN A 224     2131   1616   1582   -218     -1    -90
ATOM   3410  C   ASN A 224     -11.054 -11.715  13.380  1.00 15.56           C  
ANISOU 3410  C   ASN A 224     2348   1802   1762   -247     -1    -92
ATOM   3411  O   ASN A 224     -11.242 -10.480  13.513  1.00 15.15           O  
ANISOU 3411  O   ASN A 224     2330   1720   1708   -247      5    -87
ATOM   3412  CB  ASN A 224     -10.139 -12.520  11.257  1.00 14.87           C  
ANISOU 3412  CB  ASN A 224     2219   1733   1696   -189    -16    -88
ATOM   3413  CG  ASN A 224      -8.932 -12.719  10.293  1.00 15.47           C  
ANISOU 3413  CG  ASN A 224     2289   1804   1786   -157    -15    -83
ATOM   3414  OD1 ASN A 224      -7.832 -12.337  10.605  1.00 17.01           O  
ANISOU 3414  OD1 ASN A 224     2498   1978   1987   -152     -5    -79
ATOM   3415  ND2 ASN A 224      -9.150 -13.144   9.069  1.00 16.61           N  
ANISOU 3415  ND2 ASN A 224     2414   1962   1934   -132    -27    -83
ATOM   3416  H   ASN A 224      -8.763 -14.004  12.783  1.00 14.38           H  
ATOM   3417  HA  ASN A 224      -9.067 -11.262  12.706  1.00 14.03           H  
ATOM   3418  HB3 ASN A 224     -10.762 -11.742  10.813  1.00 14.87           H  
ATOM   3419  HB2 ASN A 224     -10.740 -13.431  11.257  1.00 14.87           H  
ATOM   3420 HD22 ASN A 224      -8.387 -13.208   8.410  1.00 16.61           H  
ATOM   3421 HD21 ASN A 224     -10.083 -13.391   8.770  1.00 16.61           H  
ATOM   3422  N   SER A 225     -11.829 -12.644  13.910  0.33 16.15           N  
ANISOU 3422  N   SER A 225     2406   1906   1826   -272     -9   -100
ATOM   3423  CA  SER A 225     -13.169 -12.212  14.370  0.33 17.10           C  
ANISOU 3423  CA  SER A 225     2549   2018   1928   -302    -10   -102
ATOM   3424  C   SER A 225     -13.086 -11.530  15.689  0.33 17.53           C  
ANISOU 3424  C   SER A 225     2640   2047   1973   -327      7   -102
ATOM   3425  O   SER A 225     -13.808 -10.582  15.957  0.33 18.30           O  
ANISOU 3425  O   SER A 225     2775   2115   2062   -332     12    -98
ATOM   3426  CB  SER A 225     -14.118 -13.444  14.392  0.33 17.94           C  
ANISOU 3426  CB  SER A 225     2628   2165   2024   -330    -21   -111
ATOM   3427  OG  SER A 225     -13.838 -14.261  15.475  0.33 18.06           O  
ANISOU 3427  OG  SER A 225     2673   2170   2020   -366    -20   -114
ATOM   3428  H   SER A 225     -11.614 -13.630  13.883  0.33 16.15           H  
ATOM   3429  HA  SER A 225     -13.590 -11.509  13.647  0.33 17.10           H  
ATOM   3430  HB3 SER A 225     -14.040 -14.018  13.468  0.33 17.94           H  
ATOM   3431  HB2 SER A 225     -15.154 -13.115  14.474  0.33 17.94           H  
ATOM   3432  HG  SER A 225     -14.152 -13.834  16.277  0.33 18.06           H  
ATOM   3433  N   GLU A 226     -12.016 -11.956  16.539  1.00 16.89           N  
ANISOU 3433  N   GLU A 226     2549   1976   1892   -339     18   -106
ATOM   3434  CA  GLU A 226     -11.680 -11.442  17.849  1.00 16.77           C  
ANISOU 3434  CA  GLU A 226     2569   1937   1867   -360     34   -106
ATOM   3435  C   GLU A 226     -10.969 -10.057  17.787  1.00 17.06           C  
ANISOU 3435  C   GLU A 226     2638   1933   1912   -333     42    -96
ATOM   3436  O   GLU A 226     -11.195  -9.325  18.737  1.00 17.46           O  
ANISOU 3436  O   GLU A 226     2730   1954   1952   -343     52    -93
ATOM   3437  CB  GLU A 226     -10.662 -12.413  18.442  1.00 18.54           C  
ANISOU 3437  CB  GLU A 226     2775   2182   2090   -377     44   -112
ATOM   3438  CG  GLU A 226     -11.264 -13.569  19.183  1.00 20.75           C  
ANISOU 3438  CG  GLU A 226     3030   2499   2356   -415     41   -123
ATOM   3439  CD  GLU A 226     -10.493 -14.878  19.406  1.00 23.01           C  
ANISOU 3439  CD  GLU A 226     3288   2810   2644   -426     50   -130
ATOM   3440  OE1 GLU A 226      -9.352 -15.018  18.882  1.00 21.04           O  
ANISOU 3440  OE1 GLU A 226     3031   2556   2409   -399     56   -126
ATOM   3441  OE2 GLU A 226     -11.141 -15.865  19.837  1.00 27.27           O1-
ANISOU 3441  OE2 GLU A 226     3815   3376   3170   -466     53   -139
ATOM   3442  H   GLU A 226     -11.431 -12.715  16.218  1.00 16.89           H  
ATOM   3443  HA  GLU A 226     -12.568 -11.377  18.479  1.00 16.77           H  
ATOM   3444  HB3 GLU A 226      -9.992 -11.899  19.133  1.00 18.54           H  
ATOM   3445  HB2 GLU A 226     -10.011 -12.792  17.656  1.00 18.54           H  
ATOM   3446  HG3 GLU A 226     -12.181 -13.853  18.665  1.00 20.75           H  
ATOM   3447  HG2 GLU A 226     -11.591 -13.213  20.161  1.00 20.75           H  
ATOM   3448  N   THR A 227     -10.075  -9.951  16.801  1.00 14.62           N  
ANISOU 3448  N   THR A 227     2311   1623   1621   -297     37    -90
ATOM   3449  CA  THR A 227      -9.492  -8.687  16.493  1.00 14.46           C  
ANISOU 3449  CA  THR A 227     2313   1571   1611   -269     41    -80
ATOM   3450  C   THR A 227     -10.499  -7.608  16.163  1.00 13.94           C  
ANISOU 3450  C   THR A 227     2273   1483   1541   -265     40    -76
ATOM   3451  O   THR A 227     -10.376  -6.507  16.710  1.00 14.51           O  
ANISOU 3451  O   THR A 227     2377   1525   1609   -261     50    -70
ATOM   3452  CB  THR A 227      -8.600  -8.824  15.216  1.00 12.78           C  
ANISOU 3452  CB  THR A 227     2074   1364   1417   -235     35    -76
ATOM   3453  OG1 THR A 227      -7.589  -9.805  15.366  1.00 13.91           O  
ANISOU 3453  OG1 THR A 227     2199   1524   1563   -239     40    -80
ATOM   3454  CG2 THR A 227      -7.863  -7.447  14.905  1.00 13.32           C  
ANISOU 3454  CG2 THR A 227     2162   1404   1495   -211     38    -66
ATOM   3455  H   THR A 227      -9.929 -10.712  16.150  1.00 14.62           H  
ATOM   3456  HA  THR A 227      -8.871  -8.377  17.336  1.00 14.46           H  
ATOM   3457  HB  THR A 227      -9.192  -9.114  14.348  1.00 12.78           H  
ATOM   3458  HG1 THR A 227      -8.009 -10.667  15.459  1.00 13.91           H  
ATOM   3459 HG21 THR A 227      -8.543  -6.744  14.431  1.00 13.32           H  
ATOM   3460 HG22 THR A 227      -7.471  -6.987  15.813  1.00 13.32           H  
ATOM   3461 HG23 THR A 227      -7.025  -7.578  14.231  1.00 13.32           H  
ATOM   3462  N   ALA A 228     -11.566  -7.889  15.397  1.00 13.84           N  
ANISOU 3462  N   ALA A 228     2246   1485   1528   -263     28    -78
ATOM   3463  CA  ALA A 228     -12.531  -6.887  15.170  1.00 15.00           C  
ANISOU 3463  CA  ALA A 228     2420   1612   1670   -259     28    -74
ATOM   3464  C   ALA A 228     -13.294  -6.415  16.417  1.00 16.27           C  
ANISOU 3464  C   ALA A 228     2618   1754   1810   -289     38    -76
ATOM   3465  O   ALA A 228     -13.469  -5.208  16.616  1.00 17.30           O  
ANISOU 3465  O   ALA A 228     2781   1853   1937   -279     47    -70
ATOM   3466  CB  ALA A 228     -13.449  -7.593  14.155  1.00 15.55           C  
ANISOU 3466  CB  ALA A 228     2469   1701   1740   -255     12    -76
ATOM   3467  H   ALA A 228     -11.704  -8.799  14.977  1.00 13.84           H  
ATOM   3468  HA  ALA A 228     -12.064  -6.028  14.684  1.00 15.00           H  
ATOM   3469  HB1 ALA A 228     -12.897  -7.948  13.283  1.00 15.55           H  
ATOM   3470  HB2 ALA A 228     -13.975  -8.441  14.590  1.00 15.55           H  
ATOM   3471  HB3 ALA A 228     -14.208  -6.902  13.786  1.00 15.55           H  
ATOM   3472  N   GLU A 229     -13.389  -7.279  17.417  1.00 17.67           N  
ANISOU 3472  N   GLU A 229     2793   1949   1974   -322     39    -84
ATOM   3473  CA  GLU A 229     -13.942  -6.970  18.771  1.00 19.15           C  
ANISOU 3473  CA  GLU A 229     3020   2117   2137   -356     50    -87
ATOM   3474  C   GLU A 229     -13.011  -6.051  19.505  1.00 21.36           C  
ANISOU 3474  C   GLU A 229     3332   2366   2416   -348     66    -82
ATOM   3475  O   GLU A 229     -13.414  -4.942  19.827  1.00 23.06           O  
ANISOU 3475  O   GLU A 229     3592   2550   2619   -350     76    -78
[truncated: 103,810 more chars]
