# Supplementary material for: Riding toward Selectivity: Optimization of Covalent 7‑Azaindole-Based BMX Kinase Inhibitors
Source: J Med Chem. 2026 Jul 13;69(14):17416–47. doi: 10.1021/acs.jmedchem.6c01366 (PMC13403314; doi:10.1021/acs.jmedchem.6c01366)
Supplement: Supplementary file 9 [file jm6c01366_si_009.pdb]

TITLE     1195_BMX_6I99_ GCL241 - prepared
REMARK   4      COMPLIES WITH FORMAT V. 3.0, 1-DEC-2006
REMARK 888
REMARK 888 WRITTEN BY MAESTRO (A PRODUCT OF SCHRODINGER, LLC)
CRYST1   79.858   79.858   79.858  90.00  90.00  90.00 P 1           0
ATOM      1  CH3 ACE A   0     -18.551   9.110  10.001  1.00  0.00           C  
ATOM      2  C   ACE A   0     -18.581  10.304   9.116  1.00  0.00           C  
ATOM      3  O   ACE A   0     -17.840  10.553   8.110  1.00  0.00           O  
ATOM      4 1H   ACE A   0     -18.856   8.228   9.437  1.00  0.00           H  
ATOM      5 2H   ACE A   0     -17.542   8.936  10.371  1.00  0.00           H  
ATOM      6 3H   ACE A   0     -19.210   9.203  10.866  1.00  0.00           H  
ATOM      7  N   GLU A   1     -19.555  11.156   9.471  1.00 30.00           N  
ATOM      8  CA  GLU A   1     -19.756  12.569   9.057  1.00 30.00           C  
ATOM      9  C   GLU A   1     -19.513  13.512  10.236  1.00 30.00           C  
ATOM     10  O   GLU A   1     -20.522  13.732  10.942  1.00 30.00           O  
ATOM     11  CB  GLU A   1     -21.062  12.783   8.307  1.00 30.00           C  
ATOM     12  CG  GLU A   1     -21.167  11.735   7.071  1.00 30.00           C  
ATOM     13  CD  GLU A   1     -21.882  12.321   5.848  1.00 30.00           C  
ATOM     14  OE1 GLU A   1     -22.908  11.724   5.404  1.00 30.00           O  
ATOM     15  OE2 GLU A   1     -21.458  13.334   5.300  1.00 30.00           O1-
ATOM     16  H1  GLU A   1     -20.161  10.874  10.228  1.00 30.00           H  
ATOM     17  HA  GLU A   1     -18.970  12.815   8.341  1.00 30.00           H  
ATOM     18  HB3 GLU A   1     -21.116  13.816   7.960  1.00 30.00           H  
ATOM     19  HB2 GLU A   1     -21.916  12.636   8.969  1.00 30.00           H  
ATOM     20  HG3 GLU A   1     -21.655  10.817   7.401  1.00 30.00           H  
ATOM     21  HG2 GLU A   1     -20.172  11.444   6.734  1.00 30.00           H  
ATOM     22  N   LEU A   2     -18.225  13.832  10.531  1.00 30.00           N  
ATOM     23  CA  LEU A   2     -17.723  14.350  11.791  1.00 30.00           C  
ATOM     24  C   LEU A   2     -18.194  15.790  11.949  1.00 30.00           C  
ATOM     25  O   LEU A   2     -18.227  16.574  10.999  1.00 30.00           O  
ATOM     26  CB  LEU A   2     -16.175  14.218  11.919  1.00 30.00           C  
ATOM     27  CG  LEU A   2     -15.685  12.763  12.253  1.00 30.00           C  
ATOM     28  CD1 LEU A   2     -15.977  11.730  11.095  1.00 30.00           C  
ATOM     29  CD2 LEU A   2     -14.239  12.790  12.726  1.00 30.00           C  
ATOM     30  H   LEU A   2     -17.506  13.583   9.865  1.00 30.00           H  
ATOM     31  HA  LEU A   2     -18.183  13.766  12.591  1.00 30.00           H  
ATOM     32  HB3 LEU A   2     -15.853  14.872  12.730  1.00 30.00           H  
ATOM     33  HB2 LEU A   2     -15.682  14.589  11.020  1.00 30.00           H  
ATOM     34  HG  LEU A   2     -16.265  12.435  13.117  1.00 30.00           H  
ATOM     35 HD11 LEU A   2     -16.797  11.066  11.365  1.00 30.00           H  
ATOM     36 HD12 LEU A   2     -16.206  12.199  10.145  1.00 30.00           H  
ATOM     37 HD13 LEU A   2     -15.085  11.126  10.966  1.00 30.00           H  
ATOM     38 HD21 LEU A   2     -14.070  12.042  13.501  1.00 30.00           H  
ATOM     39 HD22 LEU A   2     -13.570  12.564  11.899  1.00 30.00           H  
ATOM     40 HD23 LEU A   2     -13.942  13.748  13.140  1.00 30.00           H  
ATOM     41  N   LYS A   3     -18.423  16.183  13.239  1.00 30.00           N  
ATOM     42  CA  LYS A   3     -18.777  17.534  13.507  1.00 30.00           C  
ATOM     43  C   LYS A   3     -17.540  18.421  13.595  1.00 30.00           C  
ATOM     44  O   LYS A   3     -16.817  18.188  14.581  1.00 30.00           O  
ATOM     45  CB  LYS A   3     -19.581  17.665  14.836  1.00 30.00           C  
ATOM     46  CG  LYS A   3     -20.765  16.743  15.018  1.00 30.00           C  
ATOM     47  CD  LYS A   3     -21.576  17.002  16.256  1.00 30.00           C  
ATOM     48  CE  LYS A   3     -22.681  15.941  16.582  1.00 30.00           C  
ATOM     49  NZ  LYS A   3     -23.440  16.223  17.777  1.00 30.00           N1+
ATOM     50  H   LYS A   3     -18.340  15.547  14.019  1.00 30.00           H  
ATOM     51  HA  LYS A   3     -19.428  17.920  12.718  1.00 30.00           H  
ATOM     52  HB3 LYS A   3     -19.914  18.698  14.943  1.00 30.00           H  
ATOM     53  HB2 LYS A   3     -18.924  17.477  15.685  1.00 30.00           H  
ATOM     54  HG3 LYS A   3     -20.410  15.712  15.046  1.00 30.00           H  
ATOM     55  HG2 LYS A   3     -21.413  16.814  14.144  1.00 30.00           H  
ATOM     56  HD3 LYS A   3     -22.042  17.984  16.163  1.00 30.00           H  
ATOM     57  HD2 LYS A   3     -20.899  17.081  17.108  1.00 30.00           H  
ATOM     58  HE3 LYS A   3     -22.221  14.959  16.696  1.00 30.00           H  
ATOM     59  HE2 LYS A   3     -23.376  15.867  15.745  1.00 30.00           H  
ATOM     60  HZ1 LYS A   3     -22.815  16.258  18.570  1.00 30.00           H  
ATOM     61  HZ2 LYS A   3     -23.905  17.115  17.680  1.00 30.00           H  
ATOM     62  HZ3 LYS A   3     -24.129  15.498  17.922  1.00 30.00           H  
ATOM     63  N   ARG A   4     -17.298  19.314  12.619  1.00 30.00           N  
ATOM     64  CA  ARG A   4     -15.982  20.117  12.499  1.00 30.00           C  
ATOM     65  C   ARG A   4     -15.608  20.829  13.767  1.00 30.00           C  
ATOM     66  O   ARG A   4     -14.415  20.801  13.983  1.00 30.00           O  
ATOM     67  CB  ARG A   4     -16.081  21.082  11.365  1.00 30.00           C  
ATOM     68  CG  ARG A   4     -16.018  20.374  10.013  1.00 30.00           C  
ATOM     69  CD  ARG A   4     -16.583  21.234   8.894  1.00 30.00           C  
ATOM     70  NE  ARG A   4     -15.933  22.525   8.903  1.00 30.00           N  
ATOM     71  CZ  ARG A   4     -16.493  23.732   8.592  1.00 30.00           C  
ATOM     72  NH1 ARG A   4     -17.641  23.801   7.977  1.00 30.00           N  
ATOM     73  NH2 ARG A   4     -15.933  24.835   9.024  1.00 30.00           N1+
ATOM     74  H   ARG A   4     -17.954  19.408  11.857  1.00 30.00           H  
ATOM     75  HA  ARG A   4     -15.191  19.398  12.279  1.00 30.00           H  
ATOM     76  HB3 ARG A   4     -15.249  21.787  11.419  1.00 30.00           H  
ATOM     77  HB2 ARG A   4     -16.995  21.671  11.464  1.00 30.00           H  
ATOM     78  HG3 ARG A   4     -16.669  19.502  10.076  1.00 30.00           H  
ATOM     79  HG2 ARG A   4     -15.028  19.981   9.776  1.00 30.00           H  
ATOM     80  HD3 ARG A   4     -17.673  21.255   8.907  1.00 30.00           H  
ATOM     81  HD2 ARG A   4     -16.285  20.788   7.945  1.00 30.00           H  
ATOM     82  HE  ARG A   4     -15.008  22.528   9.307  1.00 30.00           H  
ATOM     83 HH12 ARG A   4     -18.086  24.689   7.800  1.00 30.00           H  
ATOM     84 HH11 ARG A   4     -18.086  22.953   7.653  1.00 30.00           H  
ATOM     85 HH22 ARG A   4     -16.367  25.730   8.852  1.00 30.00           H  
ATOM     86 HH21 ARG A   4     -15.080  24.797   9.562  1.00 30.00           H  
ATOM     87  N   GLU A   5     -16.508  21.272  14.592  1.00 30.00           N  
ATOM     88  CA  GLU A   5     -16.209  21.702  15.926  1.00 30.00           C  
ATOM     89  C   GLU A   5     -15.476  20.619  16.771  1.00 30.00           C  
ATOM     90  O   GLU A   5     -14.647  21.000  17.555  1.00 30.00           O  
ATOM     91  CB  GLU A   5     -17.403  22.239  16.675  1.00 30.00           C  
ATOM     92  CG  GLU A   5     -18.557  21.190  16.940  1.00 30.00           C  
ATOM     93  CD  GLU A   5     -19.751  21.683  17.760  1.00 30.00           C  
ATOM     94  OE1 GLU A   5     -20.867  21.117  17.823  1.00 30.00           O  
ATOM     95  OE2 GLU A   5     -19.539  22.777  18.332  1.00 30.00           O1-
ATOM     96  H   GLU A   5     -17.486  21.215  14.349  1.00 30.00           H  
ATOM     97  HA  GLU A   5     -15.511  22.537  15.823  1.00 30.00           H  
ATOM     98  HB3 GLU A   5     -17.808  23.093  16.129  1.00 30.00           H  
ATOM     99  HB2 GLU A   5     -17.045  22.642  17.624  1.00 30.00           H  
ATOM    100  HG3 GLU A   5     -18.165  20.337  17.488  1.00 30.00           H  
ATOM    101  HG2 GLU A   5     -18.928  20.803  15.991  1.00 30.00           H  
ATOM    102  N   GLU A   6     -15.855  19.301  16.727  1.00 30.00           N  
ATOM    103  CA  GLU A   6     -15.284  18.247  17.556  1.00 30.00           C  
ATOM    104  C   GLU A   6     -13.833  17.875  17.176  1.00 30.00           C  
ATOM    105  O   GLU A   6     -13.085  17.494  18.086  1.00 30.00           O  
ATOM    106  CB  GLU A   6     -16.228  17.031  17.552  1.00 30.00           C  
ATOM    107  CG  GLU A   6     -17.555  17.403  18.363  1.00 30.00           C  
ATOM    108  CD  GLU A   6     -18.381  16.178  18.654  1.00 30.00           C  
ATOM    109  OE1 GLU A   6     -18.392  15.186  17.869  1.00 30.00           O  
ATOM    110  OE2 GLU A   6     -18.974  16.137  19.712  1.00 30.00           O1-
ATOM    111  H   GLU A   6     -16.551  19.004  16.054  1.00 30.00           H  
ATOM    112  HA  GLU A   6     -15.232  18.625  18.579  1.00 30.00           H  
ATOM    113  HB3 GLU A   6     -15.730  16.184  18.027  1.00 30.00           H  
ATOM    114  HB2 GLU A   6     -16.467  16.710  16.539  1.00 30.00           H  
ATOM    115  HG3 GLU A   6     -18.168  18.102  17.797  1.00 30.00           H  
ATOM    116  HG2 GLU A   6     -17.293  17.899  19.299  1.00 30.00           H  
ATOM    117  N   ILE A   7     -13.588  17.952  15.909  1.00 30.00           N  
ATOM    118  CA  ILE A   7     -12.302  17.637  15.246  1.00 30.00           C  
ATOM    119  C   ILE A   7     -11.054  18.433  15.746  1.00 30.00           C  
ATOM    120  O   ILE A   7      -9.894  17.944  15.785  1.00 30.00           O  
ATOM    121  CB  ILE A   7     -12.399  17.640  13.724  1.00 30.00           C  
ATOM    122  CG1 ILE A   7     -13.581  16.834  13.109  1.00 30.00           C  
ATOM    123  CG2 ILE A   7     -11.069  17.144  13.174  1.00 30.00           C  
ATOM    124  CD1 ILE A   7     -13.885  16.876  11.635  1.00 30.00           C  
ATOM    125  H   ILE A   7     -14.328  18.269  15.298  1.00 30.00           H  
ATOM    126  HA  ILE A   7     -12.092  16.606  15.536  1.00 30.00           H  
ATOM    127  HB  ILE A   7     -12.535  18.672  13.396  1.00 30.00           H  
ATOM    128 HG13 ILE A   7     -14.499  17.128  13.616  1.00 30.00           H  
ATOM    129 HG12 ILE A   7     -13.433  15.798  13.398  1.00 30.00           H  
ATOM    130 HG21 ILE A   7     -10.739  16.226  13.659  1.00 30.00           H  
ATOM    131 HG22 ILE A   7     -11.200  16.903  12.122  1.00 30.00           H  
ATOM    132 HG23 ILE A   7     -10.271  17.885  13.226  1.00 30.00           H  
ATOM    133 HD11 ILE A   7     -13.401  17.735  11.169  1.00 30.00           H  
ATOM    134 HD12 ILE A   7     -13.530  15.975  11.136  1.00 30.00           H  
ATOM    135 HD13 ILE A   7     -14.958  16.962  11.460  1.00 30.00           H  
ATOM    136  N   THR A   8     -11.374  19.632  16.197  1.00 30.00           N  
ATOM    137  CA  THR A   8     -10.425  20.545  16.828  1.00 30.00           C  
ATOM    138  C   THR A   8      -9.002  20.530  16.147  1.00 30.00           C  
ATOM    139  O   THR A   8      -8.067  19.886  16.655  1.00 30.00           O  
ATOM    140  CB  THR A   8     -10.319  20.245  18.337  1.00 30.00           C  
ATOM    141  OG1 THR A   8     -11.686  20.119  18.796  1.00 30.00           O  
ATOM    142  CG2 THR A   8      -9.582  21.295  19.212  1.00 30.00           C  
ATOM    143  H   THR A   8     -12.334  19.945  16.153  1.00 30.00           H  
ATOM    144  HA  THR A   8     -10.829  21.551  16.704  1.00 30.00           H  
ATOM    145  HB  THR A   8      -9.847  19.273  18.489  1.00 30.00           H  
ATOM    146  HG1 THR A   8     -12.070  19.331  18.400  1.00 30.00           H  
ATOM    147 HG21 THR A   8      -8.534  21.390  18.926  1.00 30.00           H  
ATOM    148 HG22 THR A   8     -10.044  22.278  19.119  1.00 30.00           H  
ATOM    149 HG23 THR A   8      -9.609  21.011  20.264  1.00 30.00           H  
ATOM    150  N   LEU A   9      -8.863  21.133  14.931  1.00 30.00           N  
ATOM    151  CA  LEU A   9      -7.592  21.265  14.212  1.00 30.00           C  
ATOM    152  C   LEU A   9      -6.582  22.087  15.037  1.00 30.00           C  
ATOM    153  O   LEU A   9      -6.909  23.052  15.761  1.00 30.00           O  
ATOM    154  CB  LEU A   9      -7.860  21.970  12.807  1.00 30.00           C  
ATOM    155  CG  LEU A   9      -8.538  20.984  11.873  1.00 30.00           C  
ATOM    156  CD1 LEU A   9      -8.984  21.728  10.611  1.00 30.00           C  
ATOM    157  CD2 LEU A   9      -7.660  19.719  11.429  1.00 30.00           C  
ATOM    158  H   LEU A   9      -9.657  21.596  14.514  1.00 30.00           H  
ATOM    159  HA  LEU A   9      -7.186  20.272  14.040  1.00 30.00           H  
ATOM    160  HB3 LEU A   9      -6.923  22.305  12.362  1.00 30.00           H  
ATOM    161  HB2 LEU A   9      -8.470  22.862  12.960  1.00 30.00           H  
ATOM    162  HG  LEU A   9      -9.441  20.611  12.358  1.00 30.00           H  
ATOM    163 HD11 LEU A   9      -9.998  21.438  10.332  1.00 30.00           H  
ATOM    164 HD12 LEU A   9      -8.989  22.810  10.740  1.00 30.00           H  
ATOM    165 HD13 LEU A   9      -8.341  21.527   9.753  1.00 30.00           H  
ATOM    166 HD21 LEU A   9      -7.715  19.513  10.361  1.00 30.00           H  
ATOM    167 HD22 LEU A   9      -6.616  19.867  11.697  1.00 30.00           H  
ATOM    168 HD23 LEU A   9      -7.995  18.824  11.951  1.00 30.00           H  
ATOM    169  N   LEU A  10      -5.301  21.802  14.817  1.00 30.00           N  
ATOM    170  CA  LEU A  10      -4.059  22.341  15.401  1.00 30.00           C  
ATOM    171  C   LEU A  10      -3.075  22.557  14.225  1.00 30.00           C  
ATOM    172  O   LEU A  10      -3.483  23.156  13.244  1.00 30.00           O  
ATOM    173  CB  LEU A  10      -3.519  21.359  16.493  1.00 30.00           C  
ATOM    174  CG  LEU A  10      -4.457  21.097  17.707  1.00 30.00           C  
ATOM    175  CD1 LEU A  10      -3.881  19.982  18.622  1.00 30.00           C  
ATOM    176  CD2 LEU A  10      -4.961  22.349  18.385  1.00 30.00           C  
ATOM    177  H   LEU A  10      -5.123  21.027  14.188  1.00 30.00           H  
ATOM    178  HA  LEU A  10      -4.254  23.324  15.830  1.00 30.00           H  
ATOM    179  HB3 LEU A  10      -2.575  21.745  16.880  1.00 30.00           H  
ATOM    180  HB2 LEU A  10      -3.280  20.404  16.021  1.00 30.00           H  
ATOM    181  HG  LEU A  10      -5.350  20.638  17.280  1.00 30.00           H  
ATOM    182 HD11 LEU A  10      -3.723  20.328  19.643  1.00 30.00           H  
ATOM    183 HD12 LEU A  10      -4.555  19.126  18.666  1.00 30.00           H  
ATOM    184 HD13 LEU A  10      -2.922  19.610  18.258  1.00 30.00           H  
ATOM    185 HD21 LEU A  10      -6.024  22.503  18.193  1.00 30.00           H  
ATOM    186 HD22 LEU A  10      -4.844  22.295  19.467  1.00 30.00           H  
ATOM    187 HD23 LEU A  10      -4.431  23.244  18.061  1.00 30.00           H  
ATOM    188  N   LYS A  11      -1.777  22.267  14.313  1.00 30.00           N  
ATOM    189  CA  LYS A  11      -0.699  22.588  13.348  1.00 30.00           C  
ATOM    190  C   LYS A  11      -0.753  21.885  11.936  1.00 30.00           C  
ATOM    191  O   LYS A  11      -0.962  20.721  11.951  1.00 30.00           O  
ATOM    192  CB  LYS A  11       0.705  22.307  13.981  1.00 30.00           C  
ATOM    193  CG  LYS A  11       0.807  20.941  14.615  1.00 30.00           C  
ATOM    194  CD  LYS A  11       2.128  20.542  15.111  1.00 30.00           C  
ATOM    195  CE  LYS A  11       3.269  20.399  13.933  1.00 30.00           C  
ATOM    196  NZ  LYS A  11       4.539  19.815  14.496  1.00 30.00           N1+
ATOM    197  H   LYS A  11      -1.458  21.808  15.153  1.00 30.00           H  
ATOM    198  HA  LYS A  11      -0.763  23.662  13.164  1.00 30.00           H  
ATOM    199  HB3 LYS A  11       0.902  23.056  14.749  1.00 30.00           H  
ATOM    200  HB2 LYS A  11       1.480  22.448  13.227  1.00 30.00           H  
ATOM    201  HG3 LYS A  11       0.478  20.171  13.918  1.00 30.00           H  
ATOM    202  HG2 LYS A  11       0.116  20.882  15.456  1.00 30.00           H  
ATOM    203  HD3 LYS A  11       2.030  19.591  15.638  1.00 30.00           H  
ATOM    204  HD2 LYS A  11       2.465  21.263  15.857  1.00 30.00           H  
ATOM    205  HE3 LYS A  11       3.493  21.367  13.484  1.00 30.00           H  
ATOM    206  HE2 LYS A  11       2.909  19.747  13.135  1.00 30.00           H  
ATOM    207  HZ1 LYS A  11       4.349  18.903  14.885  1.00 30.00           H  
ATOM    208  HZ2 LYS A  11       5.225  19.730  13.760  1.00 30.00           H  
ATOM    209  HZ3 LYS A  11       4.898  20.422  15.220  1.00 30.00           H  
ATOM    210  N   GLU A  12      -0.308  22.530  10.862  1.00 30.00           N  
ATOM    211  CA  GLU A  12       0.121  21.920   9.647  1.00 30.00           C  
ATOM    212  C   GLU A  12       1.173  20.874   9.887  1.00 30.00           C  
ATOM    213  O   GLU A  12       2.307  21.227  10.314  1.00 30.00           O  
ATOM    214  CB  GLU A  12       0.677  23.007   8.746  1.00 30.00           C  
ATOM    215  CG  GLU A  12       1.287  22.567   7.421  1.00 30.00           C  
ATOM    216  CD  GLU A  12       1.838  23.728   6.568  1.00 30.00           C  
ATOM    217  OE1 GLU A  12       2.236  23.327   5.455  1.00 30.00           O  
ATOM    218  OE2 GLU A  12       2.052  24.870   7.025  1.00 30.00           O1-
ATOM    219  H   GLU A  12      -0.093  23.513  10.942  1.00 30.00           H  
ATOM    220  HA  GLU A  12      -0.746  21.468   9.162  1.00 30.00           H  
ATOM    221  HB3 GLU A  12       1.416  23.586   9.305  1.00 30.00           H  
ATOM    222  HB2 GLU A  12      -0.131  23.707   8.527  1.00 30.00           H  
ATOM    223  HG3 GLU A  12       0.544  22.012   6.847  1.00 30.00           H  
ATOM    224  HG2 GLU A  12       2.122  21.887   7.590  1.00 30.00           H  
ATOM    225  N   LEU A  13       0.878  19.584   9.496  1.00 30.00           N  
ATOM    226  CA  LEU A  13       1.812  18.509   9.422  1.00 30.00           C  
ATOM    227  C   LEU A  13       2.730  18.502   8.175  1.00 30.00           C  
ATOM    228  O   LEU A  13       3.852  18.037   8.240  1.00 30.00           O  
ATOM    229  CB  LEU A  13       1.075  17.170   9.516  1.00 30.00           C  
ATOM    230  CG  LEU A  13       0.443  16.824  10.885  1.00 30.00           C  
ATOM    231  CD1 LEU A  13      -0.535  15.625  10.715  1.00 30.00           C  
ATOM    232  CD2 LEU A  13       1.473  16.632  11.976  1.00 30.00           C  
ATOM    233  H   LEU A  13      -0.039  19.389   9.112  1.00 30.00           H  
ATOM    234  HA  LEU A  13       2.477  18.585  10.283  1.00 30.00           H  
ATOM    235  HB3 LEU A  13       1.762  16.359   9.270  1.00 30.00           H  
ATOM    236  HB2 LEU A  13       0.304  17.140   8.747  1.00 30.00           H  
ATOM    237  HG  LEU A  13      -0.173  17.676  11.174  1.00 30.00           H  
ATOM    238 HD11 LEU A  13      -1.562  15.980  10.623  1.00 30.00           H  
ATOM    239 HD12 LEU A  13      -0.312  15.030   9.828  1.00 30.00           H  
ATOM    240 HD13 LEU A  13      -0.515  14.956  11.570  1.00 30.00           H  
ATOM    241 HD21 LEU A  13       2.446  16.346  11.576  1.00 30.00           H  
ATOM    242 HD22 LEU A  13       1.609  17.557  12.538  1.00 30.00           H  
ATOM    243 HD23 LEU A  13       1.177  15.874  12.698  1.00 30.00           H  
ATOM    244  N   GLY A  14       2.230  19.128   7.106  1.00 30.00           N  
ATOM    245  CA  GLY A  14       2.812  19.297   5.755  1.00 30.00           C  
ATOM    246  C   GLY A  14       1.785  19.285   4.664  1.00 30.00           C  
ATOM    247  O   GLY A  14       0.714  18.719   4.920  1.00 30.00           O  
ATOM    248  H   GLY A  14       1.298  19.506   7.202  1.00 30.00           H  
ATOM    249  HA3 GLY A  14       3.524  18.497   5.551  1.00 30.00           H  
ATOM    250  HA2 GLY A  14       3.363  20.238   5.731  1.00 30.00           H  
ATOM    251  N   SER A  15       2.092  19.812   3.503  1.00 30.00           N  
ATOM    252  CA  SER A  15       1.273  19.541   2.306  1.00 30.00           C  
ATOM    253  C   SER A  15       1.311  18.020   1.961  1.00 30.00           C  
ATOM    254  O   SER A  15       2.427  17.482   2.099  1.00 30.00           O  
ATOM    255  CB  SER A  15       1.816  20.365   1.145  1.00 30.00           C  
ATOM    256  OG  SER A  15       1.815  21.753   1.341  1.00 30.00           O  
ATOM    257  H   SER A  15       2.981  20.268   3.363  1.00 30.00           H  
ATOM    258  HA  SER A  15       0.246  19.839   2.471  1.00 30.00           H  
ATOM    259  HB3 SER A  15       1.230  20.164   0.248  1.00 30.00           H  
ATOM    260  HB2 SER A  15       2.839  20.063   0.913  1.00 30.00           H  
ATOM    261  HG  SER A  15       2.419  21.970   2.055  1.00 30.00           H  
ATOM    262  N   GLY A  16       0.216  17.427   1.479  1.00 30.00           N  
ATOM    263  CA  GLY A  16       0.250  16.239   0.669  1.00 30.00           C  
ATOM    264  C   GLY A  16       0.128  16.804  -0.790  1.00 30.00           C  
ATOM    265  O   GLY A  16      -0.070  17.968  -1.062  1.00 30.00           O  
ATOM    266  H   GLY A  16      -0.661  17.934   1.467  1.00 30.00           H  
ATOM    267  HA3 GLY A  16      -0.601  15.600   0.908  1.00 30.00           H  
ATOM    268  HA2 GLY A  16       1.166  15.668   0.812  1.00 30.00           H  
ATOM    269  N   GLN A  17       0.184  15.869  -1.690  1.00 30.00           N  
ATOM    270  CA  GLN A  17      -0.068  16.195  -3.107  1.00 30.00           C  
ATOM    271  C   GLN A  17      -1.415  16.918  -3.333  1.00 30.00           C  
ATOM    272  O   GLN A  17      -1.460  17.976  -3.975  1.00 30.00           O  
ATOM    273  CB  GLN A  17       0.069  14.880  -3.888  1.00 30.00           C  
ATOM    274  CG  GLN A  17       0.297  15.113  -5.431  1.00 30.00           C  
ATOM    275  CD  GLN A  17      -0.043  13.850  -6.316  1.00 30.00           C  
ATOM    276  OE1 GLN A  17       0.419  12.775  -5.944  1.00 30.00           O  
ATOM    277  NE2 GLN A  17      -0.702  13.999  -7.482  1.00 30.00           N  
ATOM    278  H   GLN A  17       0.362  14.905  -1.443  1.00 30.00           H  
ATOM    279  HA  GLN A  17       0.730  16.866  -3.432  1.00 30.00           H  
ATOM    280  HB3 GLN A  17      -0.817  14.263  -3.727  1.00 30.00           H  
ATOM    281  HB2 GLN A  17       0.910  14.297  -3.510  1.00 30.00           H  
ATOM    282  HG3 GLN A  17       1.325  15.422  -5.619  1.00 30.00           H  
ATOM    283  HG2 GLN A  17      -0.337  15.929  -5.780  1.00 30.00           H  
ATOM    284 HE22 GLN A  17      -0.875  13.196  -8.069  1.00 30.00           H  
ATOM    285 HE21 GLN A  17      -1.028  14.908  -7.775  1.00 30.00           H  
ATOM    286  N   PHE A  18      -2.499  16.339  -2.829  1.00 30.00           N  
ATOM    287  CA  PHE A  18      -3.866  16.880  -2.934  1.00 30.00           C  
ATOM    288  C   PHE A  18      -4.268  17.896  -1.841  1.00 30.00           C  
ATOM    289  O   PHE A  18      -5.478  18.134  -1.685  1.00 30.00           O  
ATOM    290  CB  PHE A  18      -4.885  15.783  -3.145  1.00 30.00           C  
ATOM    291  CG  PHE A  18      -4.642  14.833  -4.292  1.00 30.00           C  
ATOM    292  CD1 PHE A  18      -4.530  15.333  -5.656  1.00 30.00           C  
ATOM    293  CD2 PHE A  18      -4.505  13.432  -4.056  1.00 30.00           C  
ATOM    294  CE1 PHE A  18      -4.350  14.479  -6.715  1.00 30.00           C  
ATOM    295  CE2 PHE A  18      -4.144  12.583  -5.103  1.00 30.00           C  
ATOM    296  CZ  PHE A  18      -4.100  13.108  -6.372  1.00 30.00           C  
ATOM    297  H   PHE A  18      -2.405  15.469  -2.326  1.00 30.00           H  
ATOM    298  HA  PHE A  18      -3.907  17.475  -3.847  1.00 30.00           H  
ATOM    299  HB3 PHE A  18      -5.876  16.209  -3.300  1.00 30.00           H  
ATOM    300  HB2 PHE A  18      -4.958  15.194  -2.229  1.00 30.00           H  
ATOM    301  HD1 PHE A  18      -4.651  16.389  -5.849  1.00 30.00           H  
ATOM    302  HD2 PHE A  18      -4.588  13.037  -3.054  1.00 30.00           H  
ATOM    303  HE1 PHE A  18      -4.309  14.831  -7.735  1.00 30.00           H  
ATOM    304  HE2 PHE A  18      -3.968  11.531  -4.930  1.00 30.00           H  
ATOM    305  HZ  PHE A  18      -3.878  12.428  -7.182  1.00 30.00           H  
ATOM    306  N   GLY A  19      -3.303  18.461  -1.060  1.00 30.00           N  
ATOM    307  CA  GLY A  19      -3.372  19.598  -0.178  1.00 30.00           C  
ATOM    308  C   GLY A  19      -2.867  19.186   1.196  1.00 30.00           C  
ATOM    309  O   GLY A  19      -2.470  18.045   1.456  1.00 30.00           O  
ATOM    310  H   GLY A  19      -2.361  18.126  -1.209  1.00 30.00           H  
ATOM    311  HA3 GLY A  19      -4.393  19.973  -0.103  1.00 30.00           H  
ATOM    312  HA2 GLY A  19      -2.749  20.398  -0.580  1.00 30.00           H  
ATOM    313  N   VAL A  20      -2.858  20.212   2.062  1.00 30.00           N  
ATOM    314  CA  VAL A  20      -2.505  20.245   3.518  1.00 30.00           C  
ATOM    315  C   VAL A  20      -2.954  19.003   4.421  1.00 30.00           C  
ATOM    316  O   VAL A  20      -4.023  18.542   4.202  1.00 30.00           O  
ATOM    317  CB  VAL A  20      -2.940  21.569   4.104  1.00 30.00           C  
ATOM    318  CG1 VAL A  20      -4.478  21.723   4.245  1.00 30.00           C  
ATOM    319  CG2 VAL A  20      -2.166  21.909   5.338  1.00 30.00           C  
ATOM    320  H   VAL A  20      -3.184  21.102   1.714  1.00 30.00           H  
ATOM    321  HA  VAL A  20      -1.423  20.237   3.556  1.00 30.00           H  
ATOM    322  HB  VAL A  20      -2.645  22.331   3.381  1.00 30.00           H  
ATOM    323 HG11 VAL A  20      -4.986  21.530   3.301  1.00 30.00           H  
ATOM    324 HG12 VAL A  20      -4.888  21.042   4.990  1.00 30.00           H  
ATOM    325 HG13 VAL A  20      -4.739  22.735   4.555  1.00 30.00           H  
ATOM    326 HG21 VAL A  20      -2.394  21.238   6.166  1.00 30.00           H  
ATOM    327 HG22 VAL A  20      -1.091  21.871   5.160  1.00 30.00           H  
ATOM    328 HG23 VAL A  20      -2.399  22.919   5.675  1.00 30.00           H  
ATOM    329  N   VAL A  21      -2.057  18.580   5.370  1.00 30.00           N  
ATOM    330  CA  VAL A  21      -2.484  17.591   6.388  1.00 30.00           C  
ATOM    331  C   VAL A  21      -2.305  18.438   7.723  1.00 30.00           C  
ATOM    332  O   VAL A  21      -1.254  19.090   7.855  1.00 30.00           O  
ATOM    333  CB  VAL A  21      -1.542  16.354   6.328  1.00 30.00           C  
ATOM    334  CG1 VAL A  21      -2.174  15.315   7.229  1.00 30.00           C  
ATOM    335  CG2 VAL A  21      -1.439  15.839   4.889  1.00 30.00           C  
ATOM    336  H   VAL A  21      -1.139  18.993   5.469  1.00 30.00           H  
ATOM    337  HA  VAL A  21      -3.529  17.296   6.278  1.00 30.00           H  
ATOM    338  HB  VAL A  21      -0.546  16.602   6.693  1.00 30.00           H  
ATOM    339 HG11 VAL A  21      -1.558  14.416   7.272  1.00 30.00           H  
ATOM    340 HG12 VAL A  21      -2.283  15.673   8.253  1.00 30.00           H  
ATOM    341 HG13 VAL A  21      -3.161  15.016   6.875  1.00 30.00           H  
ATOM    342 HG21 VAL A  21      -0.780  16.466   4.289  1.00 30.00           H  
ATOM    343 HG22 VAL A  21      -1.032  14.828   4.856  1.00 30.00           H  
ATOM    344 HG23 VAL A  21      -2.408  15.833   4.400  1.00 30.00           H  
ATOM    345  N   GLN A  22      -3.380  18.571   8.528  1.00 30.00           N  
ATOM    346  CA  GLN A  22      -3.485  19.392   9.725  1.00 30.00           C  
ATOM    347  C   GLN A  22      -3.974  18.478  10.851  1.00 30.00           C  
ATOM    348  O   GLN A  22      -5.067  17.955  10.818  1.00 30.00           O  
ATOM    349  CB  GLN A  22      -4.611  20.465   9.539  1.00 30.00           C  
ATOM    350  CG  GLN A  22      -4.476  21.746  10.421  1.00110.00           C  
ATOM    351  CD  GLN A  22      -5.093  23.052   9.892  1.00110.00           C  
ATOM    352  OE1 GLN A  22      -5.321  23.258   8.720  1.00110.00           O  
ATOM    353  NE2 GLN A  22      -5.300  23.991  10.730  1.00110.00           N  
ATOM    354  H   GLN A  22      -4.213  18.044   8.303  1.00 30.00           H  
ATOM    355  HA  GLN A  22      -2.531  19.865   9.960  1.00 30.00           H  
ATOM    356  HB3 GLN A  22      -5.619  20.059   9.587  1.00 30.00           H  
ATOM    357  HB2 GLN A  22      -4.525  20.798   8.503  1.00 30.00           H  
ATOM    358  HG3 GLN A  22      -3.416  21.962  10.551  1.00110.00           H  
ATOM    359  HG2 GLN A  22      -4.856  21.533  11.420  1.00110.00           H  
ATOM    360 HE22 GLN A  22      -5.675  24.874  10.416  1.00110.00           H  
ATOM    361 HE21 GLN A  22      -5.061  23.867  11.704  1.00110.00           H  
ATOM    362  N   LEU A  23      -3.061  18.394  11.825  1.00 30.00           N  
ATOM    363  CA  LEU A  23      -3.235  17.622  13.093  1.00 30.00           C  
ATOM    364  C   LEU A  23      -4.487  18.191  13.816  1.00 30.00           C  
ATOM    365  O   LEU A  23      -4.701  19.376  13.779  1.00 30.00           O  
ATOM    366  CB  LEU A  23      -1.897  17.692  13.881  1.00 30.00           C  
ATOM    367  CG  LEU A  23      -1.827  16.744  15.090  1.00 30.00           C  
ATOM    368  CD1 LEU A  23      -1.758  15.242  14.735  1.00 30.00           C  
ATOM    369  CD2 LEU A  23      -0.751  17.177  16.119  1.00 30.00           C  
ATOM    370  H   LEU A  23      -2.201  18.919  11.743  1.00 30.00           H  
ATOM    371  HA  LEU A  23      -3.431  16.590  12.807  1.00 30.00           H  
ATOM    372  HB3 LEU A  23      -1.757  18.722  14.213  1.00 30.00           H  
ATOM    373  HB2 LEU A  23      -1.056  17.473  13.227  1.00 30.00           H  
ATOM    374  HG  LEU A  23      -2.772  16.868  15.621  1.00 30.00           H  
ATOM    375 HD11 LEU A  23      -0.793  14.806  14.988  1.00 30.00           H  
ATOM    376 HD12 LEU A  23      -2.518  14.678  15.276  1.00 30.00           H  
ATOM    377 HD13 LEU A  23      -1.912  15.064  13.671  1.00 30.00           H  
ATOM    378 HD21 LEU A  23      -0.075  16.365  16.386  1.00 30.00           H  
ATOM    379 HD22 LEU A  23      -0.135  17.994  15.743  1.00 30.00           H  
ATOM    380 HD23 LEU A  23      -1.217  17.523  17.043  1.00 30.00           H  
ATOM    381  N   GLY A  24      -5.355  17.334  14.355  1.00 30.00           N  
ATOM    382  CA  GLY A  24      -6.488  17.749  15.174  1.00 30.00           C  
ATOM    383  C   GLY A  24      -6.508  17.012  16.556  1.00 30.00           C  
ATOM    384  O   GLY A  24      -5.536  16.356  16.891  1.00 30.00           O  
ATOM    385  H   GLY A  24      -5.163  16.341  14.309  1.00 30.00           H  
ATOM    386  HA3 GLY A  24      -7.422  17.598  14.633  1.00 30.00           H  
ATOM    387  HA2 GLY A  24      -6.394  18.802  15.409  1.00 30.00           H  
ATOM    388  N   LYS A  25      -7.665  17.051  17.291  1.00 30.00           N  
ATOM    389  CA  LYS A  25      -7.905  16.158  18.401  1.00 30.00           C  
ATOM    390  C   LYS A  25      -9.413  15.928  18.651  1.00 30.00           C  
ATOM    391  O   LYS A  25     -10.015  16.644  19.448  1.00 30.00           O  
ATOM    392  CB  LYS A  25      -7.132  16.476  19.668  1.00 30.00           C  
ATOM    393  CG  LYS A  25      -7.195  17.888  20.196  1.00 30.00           C  
ATOM    394  CD  LYS A  25      -6.705  18.055  21.601  1.00 30.00           C  
ATOM    395  CE  LYS A  25      -6.737  19.561  22.034  1.00 30.00           C  
ATOM    396  NZ  LYS A  25      -6.173  19.649  23.402  1.00 30.00           N1+
ATOM    397  H   LYS A  25      -8.453  17.598  16.965  1.00 30.00           H  
ATOM    398  HA  LYS A  25      -7.530  15.184  18.080  1.00 30.00           H  
ATOM    399  HB3 LYS A  25      -6.081  16.229  19.512  1.00 30.00           H  
ATOM    400  HB2 LYS A  25      -7.461  15.787  20.448  1.00 30.00           H  
ATOM    401  HG3 LYS A  25      -8.216  18.262  20.145  1.00 30.00           H  
ATOM    402  HG2 LYS A  25      -6.623  18.535  19.531  1.00 30.00           H  
ATOM    403  HD3 LYS A  25      -5.688  17.663  21.670  1.00 30.00           H  
ATOM    404  HD2 LYS A  25      -7.311  17.459  22.281  1.00 30.00           H  
ATOM    405  HE3 LYS A  25      -7.756  19.949  22.029  1.00 30.00           H  
ATOM    406  HE2 LYS A  25      -6.142  20.176  21.358  1.00 30.00           H  
ATOM    407  HZ1 LYS A  25      -6.730  19.092  24.034  1.00 30.00           H  
ATOM    408  HZ2 LYS A  25      -5.224  19.303  23.399  1.00 30.00           H  
ATOM    409  HZ3 LYS A  25      -6.178  20.611  23.709  1.00 30.00           H  
ATOM    410  N   TRP A  26      -9.981  14.913  18.004  1.00 30.00           N  
ATOM    411  CA  TRP A  26     -11.423  14.547  18.061  1.00 30.00           C  
ATOM    412  C   TRP A  26     -11.917  14.246  19.466  1.00 30.00           C  
ATOM    413  O   TRP A  26     -11.435  13.319  20.067  1.00 30.00           O  
ATOM    414  CB  TRP A  26     -11.801  13.426  17.053  1.00 30.00           C  
ATOM    415  CG  TRP A  26     -13.226  13.290  16.755  1.00 30.00           C  
ATOM    416  CD1 TRP A  26     -14.097  14.229  16.293  1.00 30.00           C  
ATOM    417  CD2 TRP A  26     -13.936  11.999  16.692  1.00 30.00           C  
ATOM    418  NE1 TRP A  26     -15.350  13.648  16.081  1.00 30.00           N  
ATOM    419  CE3 TRP A  26     -13.639  10.610  16.940  1.00 30.00           C  
ATOM    420  CE2 TRP A  26     -15.295  12.292  16.351  1.00 30.00           C  
ATOM    421  CZ3 TRP A  26     -14.624   9.617  16.852  1.00 30.00           C  
ATOM    422  CZ2 TRP A  26     -16.286  11.340  16.478  1.00 30.00           C  
ATOM    423  CH2 TRP A  26     -15.929   9.954  16.622  1.00 30.00           C  
ATOM    424  H   TRP A  26      -9.406  14.332  17.412  1.00 30.00           H  
ATOM    425  HA  TRP A  26     -11.924  15.437  17.697  1.00 30.00           H  
ATOM    426  HB3 TRP A  26     -11.399  12.471  17.393  1.00 30.00           H  
ATOM    427  HB2 TRP A  26     -11.314  13.630  16.100  1.00 30.00           H  
ATOM    428  HD1 TRP A  26     -13.856  15.267  16.150  1.00 30.00           H  
ATOM    429  HE1 TRP A  26     -16.172  14.176  15.827  1.00 30.00           H  
ATOM    430  HE3 TRP A  26     -12.628  10.324  17.190  1.00 30.00           H  
ATOM    431  HZ3 TRP A  26     -14.357   8.582  17.012  1.00 30.00           H  
ATOM    432  HZ2 TRP A  26     -17.319  11.614  16.317  1.00 30.00           H  
ATOM    433  HH2 TRP A  26     -16.693   9.191  16.606  1.00 30.00           H  
ATOM    434  N   LYS A  27     -12.761  15.163  19.993  1.00 30.00           N  
ATOM    435  CA  LYS A  27     -13.337  15.347  21.338  1.00 30.00           C  
ATOM    436  C   LYS A  27     -12.319  15.431  22.480  1.00 30.00           C  
ATOM    437  O   LYS A  27     -12.665  15.203  23.634  1.00 30.00           O  
ATOM    438  CB  LYS A  27     -14.274  14.127  21.639  1.00 30.00           C  
ATOM    439  CG  LYS A  27     -15.363  13.849  20.584  1.00 30.00           C  
ATOM    440  CD  LYS A  27     -16.015  12.507  20.854  1.00 30.00           C  
ATOM    441  CE  LYS A  27     -17.306  12.259  20.114  1.00 30.00           C  
ATOM    442  NZ  LYS A  27     -18.337  13.199  20.501  1.00 30.00           N1+
ATOM    443  H   LYS A  27     -13.013  15.918  19.368  1.00 30.00           H  
ATOM    444  HA  LYS A  27     -13.920  16.268  21.333  1.00 30.00           H  
ATOM    445  HB3 LYS A  27     -14.766  14.254  22.605  1.00 30.00           H  
ATOM    446  HB2 LYS A  27     -13.660  13.230  21.735  1.00 30.00           H  
ATOM    447  HG3 LYS A  27     -14.953  13.839  19.574  1.00 30.00           H  
ATOM    448  HG2 LYS A  27     -16.081  14.669  20.611  1.00 30.00           H  
ATOM    449  HD3 LYS A  27     -16.178  12.379  21.926  1.00 30.00           H  
ATOM    450  HD2 LYS A  27     -15.309  11.722  20.577  1.00 30.00           H  
ATOM    451  HE3 LYS A  27     -17.662  11.248  20.314  1.00 30.00           H  
ATOM    452  HE2 LYS A  27     -17.146  12.337  19.039  1.00 30.00           H  
ATOM    453  HZ1 LYS A  27     -18.057  14.142  20.262  1.00 30.00           H  
ATOM    454  HZ2 LYS A  27     -19.189  12.990  20.000  1.00 30.00           H  
ATOM    455  HZ3 LYS A  27     -18.506  13.140  21.494  1.00 30.00           H  
ATOM    456  N   GLY A  28     -11.050  15.785  22.182  1.00 30.00           N  
ATOM    457  CA  GLY A  28      -9.853  15.729  23.036  1.00 30.00           C  
ATOM    458  C   GLY A  28      -9.614  14.295  23.549  1.00 30.00           C  
ATOM    459  O   GLY A  28      -9.213  14.078  24.704  1.00 30.00           O  
ATOM    460  H   GLY A  28     -10.862  16.015  21.215  1.00 30.00           H  
ATOM    461  HA3 GLY A  28      -9.957  16.420  23.873  1.00 30.00           H  
ATOM    462  HA2 GLY A  28      -8.993  16.039  22.447  1.00 30.00           H  
ATOM    463  N   GLN A  29      -9.883  13.336  22.702  1.00 30.00           N  
ATOM    464  CA  GLN A  29      -9.689  11.966  23.111  1.00 30.00           C  
ATOM    465  C   GLN A  29      -8.694  11.338  22.130  1.00 30.00           C  
ATOM    466  O   GLN A  29      -7.569  11.019  22.491  1.00 30.00           O  
ATOM    467  CB  GLN A  29     -11.151  11.356  23.105  1.00 30.00           C  
ATOM    468  CG  GLN A  29     -11.889  11.692  24.424  1.00 30.00           C  
ATOM    469  CD  GLN A  29     -13.277  10.925  24.462  1.00 30.00           C  
ATOM    470  OE1 GLN A  29     -14.086  10.947  23.591  1.00 30.00           O  
ATOM    471  NE2 GLN A  29     -13.375  10.097  25.505  1.00 30.00           N  
ATOM    472  H   GLN A  29     -10.230  13.519  21.770  1.00 30.00           H  
ATOM    473  HA  GLN A  29      -9.258  11.818  24.104  1.00 30.00           H  
ATOM    474  HB3 GLN A  29     -11.074  10.271  23.016  1.00 30.00           H  
ATOM    475  HB2 GLN A  29     -11.725  11.692  22.240  1.00 30.00           H  
ATOM    476  HG3 GLN A  29     -12.077  12.762  24.501  1.00 30.00           H  
ATOM    477  HG2 GLN A  29     -11.278  11.414  25.284  1.00 30.00           H  
ATOM    478 HE22 GLN A  29     -14.188   9.507  25.605  1.00 30.00           H  
ATOM    479 HE21 GLN A  29     -12.643  10.056  26.198  1.00 30.00           H  
ATOM    480  N   TYR A  30      -9.055  11.271  20.810  1.00 30.00           N  
ATOM    481  CA  TYR A  30      -8.325  10.534  19.770  1.00 30.00           C  
ATOM    482  C   TYR A  30      -7.554  11.613  19.038  1.00 30.00           C  
ATOM    483  O   TYR A  30      -8.014  12.732  18.791  1.00 30.00           O  
ATOM    484  CB  TYR A  30      -9.330   9.854  18.757  1.00 30.00           C  
ATOM    485  CG  TYR A  30     -10.384   9.006  19.402  1.00 30.00           C  
ATOM    486  CD1 TYR A  30     -10.073   7.601  19.512  1.00 30.00           C  
ATOM    487  CD2 TYR A  30     -11.513   9.572  20.050  1.00 30.00           C  
ATOM    488  CE1 TYR A  30     -10.938   6.792  20.147  1.00 30.00           C  
ATOM    489  CE2 TYR A  30     -12.370   8.664  20.726  1.00 30.00           C  
ATOM    490  CZ  TYR A  30     -12.089   7.299  20.761  1.00 30.00           C  
ATOM    491  OH  TYR A  30     -12.717   6.438  21.599  1.00 30.00           O  
ATOM    492  H   TYR A  30      -9.945  11.655  20.526  1.00 30.00           H  
ATOM    493  HA  TYR A  30      -7.655   9.786  20.200  1.00 30.00           H  
ATOM    494  HB3 TYR A  30      -8.778   9.267  18.021  1.00 30.00           H  
ATOM    495  HB2 TYR A  30      -9.856  10.620  18.183  1.00 30.00           H  
ATOM    496  HD1 TYR A  30      -9.159   7.201  19.099  1.00 30.00           H  
ATOM    497  HD2 TYR A  30     -11.715  10.633  20.030  1.00 30.00           H  
ATOM    498  HE1 TYR A  30     -10.696   5.744  20.247  1.00 30.00           H  
ATOM    499  HE2 TYR A  30     -13.222   9.051  21.265  1.00 30.00           H  
ATOM    500  HH  TYR A  30     -13.427   6.849  22.098  1.00 30.00           H  
ATOM    501  N   ASP A  31      -6.220  11.334  18.821  1.00 30.00           N  
ATOM    502  CA  ASP A  31      -5.300  11.958  17.960  1.00 30.00           C  
ATOM    503  C   ASP A  31      -5.654  11.736  16.525  1.00 30.00           C  
ATOM    504  O   ASP A  31      -5.893  10.568  16.132  1.00 30.00           O  
ATOM    505  CB  ASP A  31      -3.810  11.552  18.141  1.00 30.00           C  
ATOM    506  CG  ASP A  31      -3.242  11.885  19.538  1.00 30.00           C  
ATOM    507  OD1 ASP A  31      -2.649  11.006  20.195  1.00 30.00           O  
ATOM    508  OD2 ASP A  31      -3.430  13.054  19.956  1.00 30.00           O1-
ATOM    509  H   ASP A  31      -5.879  10.456  19.185  1.00 30.00           H  
ATOM    510  HA  ASP A  31      -5.384  13.031  18.154  1.00 30.00           H  
ATOM    511  HB3 ASP A  31      -3.181  12.055  17.404  1.00 30.00           H  
ATOM    512  HB2 ASP A  31      -3.698  10.479  17.970  1.00 30.00           H  
ATOM    513  N   VAL A  32      -5.725  12.800  15.759  1.00 30.00           N  
ATOM    514  CA  VAL A  32      -6.151  12.698  14.327  1.00 30.00           C  
ATOM    515  C   VAL A  32      -5.305  13.514  13.405  1.00 30.00           C  
ATOM    516  O   VAL A  32      -4.734  14.538  13.776  1.00 30.00           O  
ATOM    517  CB  VAL A  32      -7.688  13.093  14.144  1.00 30.00           C  
ATOM    518  CG1 VAL A  32      -8.612  12.205  14.947  1.00 30.00           C  
ATOM    519  CG2 VAL A  32      -8.158  14.544  14.474  1.00 30.00           C  
ATOM    520  H   VAL A  32      -5.519  13.722  16.118  1.00 30.00           H  
ATOM    521  HA  VAL A  32      -6.039  11.664  13.996  1.00 30.00           H  
ATOM    522  HB  VAL A  32      -7.931  12.918  13.095  1.00 30.00           H  
ATOM    523 HG11 VAL A  32      -8.513  12.372  16.020  1.00 30.00           H  
ATOM    524 HG12 VAL A  32      -9.657  12.371  14.684  1.00 30.00           H  
ATOM    525 HG13 VAL A  32      -8.401  11.152  14.755  1.00 30.00           H  
ATOM    526 HG21 VAL A  32      -9.223  14.670  14.284  1.00 30.00           H  
ATOM    527 HG22 VAL A  32      -7.978  14.782  15.521  1.00 30.00           H  
ATOM    528 HG23 VAL A  32      -7.629  15.276  13.864  1.00 30.00           H  
ATOM    529  N   ALA A  33      -5.218  13.008  12.171  1.00 30.00           N  
ATOM    530  CA  ALA A  33      -4.730  13.870  11.045  1.00 30.00           C  
ATOM    531  C   ALA A  33      -5.860  13.834  10.048  1.00 30.00           C  
ATOM    532  O   ALA A  33      -5.987  12.784   9.358  1.00 30.00           O  
ATOM    533  CB  ALA A  33      -3.415  13.244  10.446  1.00 30.00           C  
ATOM    534  H   ALA A  33      -5.683  12.140  11.926  1.00 30.00           H  
ATOM    535  HA  ALA A  33      -4.532  14.902  11.340  1.00 30.00           H  
ATOM    536  HB1 ALA A  33      -3.545  12.191  10.196  1.00 30.00           H  
ATOM    537  HB2 ALA A  33      -3.101  13.767   9.543  1.00 30.00           H  
ATOM    538  HB3 ALA A  33      -2.600  13.311  11.165  1.00 30.00           H  
ATOM    539  N   VAL A  34      -6.623  14.906  10.033  1.00 30.00           N  
ATOM    540  CA  VAL A  34      -7.463  15.320   8.881  1.00 30.00           C  
ATOM    541  C   VAL A  34      -6.651  15.666   7.591  1.00 30.00           C  
ATOM    542  O   VAL A  34      -5.594  16.378   7.635  1.00 30.00           O  
ATOM    543  CB  VAL A  34      -8.307  16.597   9.331  1.00 30.00           C  
ATOM    544  CG1 VAL A  34      -9.391  17.128   8.430  1.00 30.00           C  
ATOM    545  CG2 VAL A  34      -8.884  16.357  10.668  1.00 30.00           C  
ATOM    546  H   VAL A  34      -6.432  15.640  10.699  1.00 30.00           H  
ATOM    547  HA  VAL A  34      -8.155  14.509   8.656  1.00 30.00           H  
ATOM    548  HB  VAL A  34      -7.593  17.414   9.444  1.00 30.00           H  
ATOM    549 HG11 VAL A  34      -8.972  17.430   7.470  1.00 30.00           H  
ATOM    550 HG12 VAL A  34     -10.150  16.369   8.240  1.00 30.00           H  
ATOM    551 HG13 VAL A  34      -9.886  18.004   8.850  1.00 30.00           H  
ATOM    552 HG21 VAL A  34      -8.138  16.259  11.457  1.00 30.00           H  
ATOM    553 HG22 VAL A  34      -9.476  17.222  10.952  1.00 30.00           H  
ATOM    554 HG23 VAL A  34      -9.526  15.477  10.693  1.00 30.00           H  
ATOM    555  N   LYS A  35      -7.056  15.116   6.487  1.00 30.00           N  
ATOM    556  CA  LYS A  35      -6.288  15.266   5.253  1.00 30.00           C  
ATOM    557  C   LYS A  35      -7.208  15.895   4.229  1.00 30.00           C  
ATOM    558  O   LYS A  35      -8.343  15.483   4.159  1.00 30.00           O  
ATOM    559  CB  LYS A  35      -5.859  13.929   4.707  1.00 30.00           C  
ATOM    560  CG  LYS A  35      -4.831  13.979   3.505  1.00 30.00           C  
ATOM    561  CD  LYS A  35      -4.173  12.592   3.096  1.00 30.00           C  
ATOM    562  CE  LYS A  35      -2.986  12.638   2.140  1.00 30.00           C  
ATOM    563  NZ  LYS A  35      -2.301  11.308   1.994  1.00 30.00           N1+
ATOM    564  H   LYS A  35      -7.871  14.514   6.460  1.00 30.00           H  
ATOM    565  HA  LYS A  35      -5.402  15.898   5.347  1.00 30.00           H  
ATOM    566  HB3 LYS A  35      -6.718  13.316   4.433  1.00 30.00           H  
ATOM    567  HB2 LYS A  35      -5.370  13.388   5.519  1.00 30.00           H  
ATOM    568  HG3 LYS A  35      -4.042  14.682   3.748  1.00 30.00           H  
ATOM    569  HG2 LYS A  35      -5.324  14.384   2.625  1.00 30.00           H  
ATOM    570  HD3 LYS A  35      -4.948  11.973   2.644  1.00 30.00           H  
ATOM    571  HD2 LYS A  35      -3.866  12.092   4.015  1.00 30.00           H  
ATOM    572  HE3 LYS A  35      -2.247  13.347   2.515  1.00 30.00           H  
ATOM    573  HE2 LYS A  35      -3.299  12.995   1.158  1.00 30.00           H  
ATOM    574  HZ1 LYS A  35      -1.483  11.418   1.410  1.00 30.00           H  
ATOM    575  HZ2 LYS A  35      -2.020  10.961   2.901  1.00 30.00           H  
ATOM    576  HZ3 LYS A  35      -2.926  10.637   1.562  1.00 30.00           H  
ATOM    577  N   MET A  36      -6.685  16.804   3.418  1.00 30.00           N  
ATOM    578  CA  MET A  36      -7.427  17.478   2.362  1.00 30.00           C  
ATOM    579  C   MET A  36      -7.357  16.526   1.122  1.00 30.00           C  
ATOM    580  O   MET A  36      -6.289  15.991   0.927  1.00 30.00           O  
ATOM    581  CB  MET A  36      -6.762  18.877   2.181  1.00 30.00           C  
ATOM    582  CG  MET A  36      -7.585  19.680   1.203  1.00 30.00           C  
ATOM    583  SD  MET A  36      -6.854  21.301   0.980  1.00 30.00           S  
ATOM    584  CE  MET A  36      -7.993  22.030  -0.259  1.00 30.00           C  
ATOM    585  H   MET A  36      -5.716  17.071   3.520  1.00 30.00           H  
ATOM    586  HA  MET A  36      -8.470  17.604   2.655  1.00 30.00           H  
ATOM    587  HB3 MET A  36      -5.740  18.767   1.816  1.00 30.00           H  
ATOM    588  HB2 MET A  36      -6.704  19.397   3.138  1.00 30.00           H  
ATOM    589  HG3 MET A  36      -8.615  19.790   1.542  1.00 30.00           H  
ATOM    590  HG2 MET A  36      -7.616  19.198   0.226  1.00 30.00           H  
ATOM    591  HE1 MET A  36      -8.948  22.234   0.220  1.00 30.00           H  
ATOM    592  HE2 MET A  36      -7.590  22.968  -0.641  1.00 30.00           H  
ATOM    593  HE3 MET A  36      -8.151  21.347  -1.093  1.00 30.00           H  
ATOM    594  N   ILE A  37      -8.414  16.527   0.266  1.00 30.00           N  
ATOM    595  CA  ILE A  37      -8.374  15.871  -1.007  1.00 30.00           C  
ATOM    596  C   ILE A  37      -9.203  16.819  -1.943  1.00 30.00           C  
ATOM    597  O   ILE A  37     -10.420  16.980  -1.762  1.00 30.00           O  
ATOM    598  CB  ILE A  37      -9.156  14.478  -0.914  1.00 30.00           C  
ATOM    599  CG1 ILE A  37      -8.619  13.510   0.209  1.00 30.00           C  
ATOM    600  CG2 ILE A  37      -9.080  13.744  -2.255  1.00 30.00           C  
ATOM    601  CD1 ILE A  37      -7.141  12.929   0.064  1.00 30.00           C  
ATOM    602  H   ILE A  37      -9.266  17.023   0.493  1.00 30.00           H  
ATOM    603  HA  ILE A  37      -7.358  15.738  -1.383  1.00 30.00           H  
ATOM    604  HB  ILE A  37     -10.208  14.659  -0.688  1.00 30.00           H  
ATOM    605 HG13 ILE A  37      -9.301  12.661   0.275  1.00 30.00           H  
ATOM    606 HG12 ILE A  37      -8.706  14.004   1.175  1.00 30.00           H  
ATOM    607 HG21 ILE A  37      -9.489  12.738  -2.182  1.00 30.00           H  
ATOM    608 HG22 ILE A  37      -9.660  14.269  -3.012  1.00 30.00           H  
ATOM    609 HG23 ILE A  37      -8.053  13.657  -2.612  1.00 30.00           H  
ATOM    610 HD11 ILE A  37      -6.709  12.725   1.043  1.00 30.00           H  
ATOM    611 HD12 ILE A  37      -7.139  11.999  -0.503  1.00 30.00           H  
ATOM    612 HD13 ILE A  37      -6.484  13.630  -0.450  1.00 30.00           H  
ATOM    613  N   LYS A  38      -8.472  17.374  -2.880  1.00 30.00           N  
ATOM    614  CA  LYS A  38      -8.983  18.121  -4.048  1.00 30.00           C  
ATOM    615  C   LYS A  38      -9.652  17.210  -5.111  1.00 30.00           C  
ATOM    616  O   LYS A  38      -9.499  15.954  -5.129  1.00 30.00           O  
ATOM    617  CB  LYS A  38      -7.863  18.927  -4.630  1.00 30.00           C  
ATOM    618  CG  LYS A  38      -7.215  19.935  -3.615  1.00 30.00           C  
ATOM    619  CD  LYS A  38      -5.929  20.663  -4.222  1.00 30.00           C  
ATOM    620  CE  LYS A  38      -5.600  21.826  -3.227  1.00 30.00           C  
ATOM    621  NZ  LYS A  38      -4.446  22.587  -3.670  1.00 30.00           N1+
ATOM    622  H   LYS A  38      -7.478  17.200  -2.883  1.00 30.00           H  
ATOM    623  HA  LYS A  38      -9.746  18.813  -3.686  1.00 30.00           H  
ATOM    624  HB3 LYS A  38      -8.207  19.482  -5.503  1.00 30.00           H  
ATOM    625  HB2 LYS A  38      -7.086  18.250  -4.990  1.00 30.00           H  
ATOM    626  HG3 LYS A  38      -7.036  19.515  -2.638  1.00 30.00           H  
ATOM    627  HG2 LYS A  38      -7.971  20.698  -3.428  1.00 30.00           H  
ATOM    628  HD3 LYS A  38      -6.140  21.045  -5.223  1.00 30.00           H  
ATOM    629  HD2 LYS A  38      -5.098  19.960  -4.301  1.00 30.00           H  
ATOM    630  HE3 LYS A  38      -5.397  21.428  -2.232  1.00 30.00           H  
ATOM    631  HE2 LYS A  38      -6.448  22.507  -3.137  1.00 30.00           H  
ATOM    632  HZ1 LYS A  38      -4.633  22.988  -4.578  1.00 30.00           H  
ATOM    633  HZ2 LYS A  38      -4.256  23.329  -3.011  1.00 30.00           H  
ATOM    634  HZ3 LYS A  38      -3.642  21.978  -3.732  1.00 30.00           H  
ATOM    635  N   GLU A  39     -10.430  17.880  -5.997  1.00 30.00           N  
ATOM    636  CA  GLU A  39     -11.379  17.211  -6.899  1.00 30.00           C  
ATOM    637  C   GLU A  39     -10.594  16.458  -8.032  1.00 30.00           C  
ATOM    638  O   GLU A  39      -9.419  16.773  -8.343  1.00 30.00           O  
ATOM    639  CB  GLU A  39     -12.314  18.230  -7.608  1.00 30.00           C  
ATOM    640  CG  GLU A  39     -13.407  18.879  -6.628  1.00 30.00           C  
ATOM    641  CD  GLU A  39     -14.069  20.082  -7.338  1.00 30.00           C  
ATOM    642  OE1 GLU A  39     -15.272  20.135  -7.052  1.00 30.00           O  
ATOM    643  OE2 GLU A  39     -13.497  21.053  -7.883  1.00 30.00           O1-
ATOM    644  H   GLU A  39     -10.494  18.886  -5.956  1.00 30.00           H  
ATOM    645  HA  GLU A  39     -11.977  16.491  -6.336  1.00 30.00           H  
ATOM    646  HB3 GLU A  39     -12.836  17.756  -8.440  1.00 30.00           H  
ATOM    647  HB2 GLU A  39     -11.697  19.014  -8.052  1.00 30.00           H  
ATOM    648  HG3 GLU A  39     -12.934  19.239  -5.714  1.00 30.00           H  
ATOM    649  HG2 GLU A  39     -14.134  18.119  -6.332  1.00 30.00           H  
ATOM    650  N   GLY A  40     -11.193  15.406  -8.598  1.00 30.00           N  
ATOM    651  CA  GLY A  40     -10.688  14.702  -9.783  1.00 30.00           C  
ATOM    652  C   GLY A  40      -9.565  13.741  -9.374  1.00 30.00           C  
ATOM    653  O   GLY A  40      -8.652  13.413 -10.130  1.00 30.00           O  
ATOM    654  H   GLY A  40     -12.117  15.146  -8.282  1.00 30.00           H  
ATOM    655  HA3 GLY A  40     -10.327  15.408 -10.532  1.00 30.00           H  
ATOM    656  HA2 GLY A  40     -11.500  14.132 -10.235  1.00 30.00           H  
ATOM    657  N   SER A  41      -9.481  13.366  -8.097  1.00 30.00           N  
ATOM    658  CA  SER A  41      -8.543  12.438  -7.519  1.00 30.00           C  
ATOM    659  C   SER A  41      -9.274  11.072  -7.457  1.00 30.00           C  
ATOM    660  O   SER A  41      -8.586  10.052  -7.497  1.00 30.00           O  
ATOM    661  CB  SER A  41      -8.019  12.846  -6.112  1.00 30.00           C  
ATOM    662  OG  SER A  41      -9.078  13.338  -5.370  1.00 30.00           O  
ATOM    663  H   SER A  41     -10.167  13.726  -7.450  1.00 30.00           H  
ATOM    664  HA  SER A  41      -7.672  12.308  -8.162  1.00 30.00           H  
ATOM    665  HB3 SER A  41      -7.273  13.636  -6.203  1.00 30.00           H  
ATOM    666  HB2 SER A  41      -7.545  12.013  -5.592  1.00 30.00           H  
ATOM    667  HG  SER A  41      -9.133  14.294  -5.485  1.00 30.00           H  
ATOM    668  N   MET A  42     -10.612  11.034  -7.300  1.00 30.00           N  
ATOM    669  CA  MET A  42     -11.365   9.784  -7.232  1.00 30.00           C  
ATOM    670  C   MET A  42     -12.824  10.097  -7.549  1.00 30.00           C  
ATOM    671  O   MET A  42     -13.222  11.224  -7.349  1.00 30.00           O  
ATOM    672  CB  MET A  42     -11.237   9.114  -5.764  1.00 30.00           C  
ATOM    673  CG  MET A  42     -11.934   9.740  -4.657  1.00 30.00           C  
ATOM    674  SD  MET A  42     -11.257   9.358  -2.967  1.00 30.00           S  
ATOM    675  CE  MET A  42     -11.864  10.763  -1.977  1.00 30.00           C  
ATOM    676  H   MET A  42     -11.154  11.885  -7.244  1.00 30.00           H  
ATOM    677  HA  MET A  42     -10.983   9.094  -7.988  1.00 30.00           H  
ATOM    678  HB3 MET A  42     -10.181   9.015  -5.512  1.00 30.00           H  
ATOM    679  HB2 MET A  42     -11.598   8.088  -5.839  1.00 30.00           H  
ATOM    680  HG3 MET A  42     -12.994   9.485  -4.673  1.00 30.00           H  
ATOM    681  HG2 MET A  42     -11.880  10.823  -4.773  1.00 30.00           H  
ATOM    682  HE1 MET A  42     -11.457  10.717  -0.967  1.00 30.00           H  
ATOM    683  HE2 MET A  42     -11.570  11.708  -2.431  1.00 30.00           H  
ATOM    684  HE3 MET A  42     -12.952  10.735  -1.914  1.00 30.00           H  
ATOM    685  N   SER A  43     -13.537   9.101  -8.096  1.00 30.00           N  
ATOM    686  CA  SER A  43     -14.996   9.143  -8.339  1.00 30.00           C  
ATOM    687  C   SER A  43     -15.750   9.104  -6.916  1.00 30.00           C  
ATOM    688  O   SER A  43     -15.660   8.124  -6.157  1.00 30.00           O  
ATOM    689  CB  SER A  43     -15.409   7.927  -9.188  1.00 30.00           C  
ATOM    690  OG  SER A  43     -14.493   7.878 -10.306  1.00 30.00           O  
ATOM    691  H   SER A  43     -13.093   8.216  -8.292  1.00 30.00           H  
ATOM    692  HA  SER A  43     -15.245  10.064  -8.871  1.00 30.00           H  
ATOM    693  HB3 SER A  43     -16.441   7.998  -9.532  1.00 30.00           H  
ATOM    694  HB2 SER A  43     -15.289   7.012  -8.618  1.00 30.00           H  
ATOM    695  HG  SER A  43     -14.698   7.098 -10.829  1.00 30.00           H  
ATOM    696  N   GLU A  44     -16.487  10.199  -6.611  1.00 30.00           N  
ATOM    697  CA  GLU A  44     -17.195  10.531  -5.420  1.00 30.00           C  
ATOM    698  C   GLU A  44     -18.289   9.479  -5.125  1.00 30.00           C  
ATOM    699  O   GLU A  44     -18.268   8.984  -4.035  1.00 30.00           O  
ATOM    700  CB  GLU A  44     -17.797  11.975  -5.602  1.00 30.00           C  
ATOM    701  CG  GLU A  44     -16.789  13.039  -5.988  1.00 30.00           C  
ATOM    702  CD  GLU A  44     -17.241  14.505  -5.918  1.00 30.00           C  
ATOM    703  OE1 GLU A  44     -18.501  14.641  -6.061  1.00 30.00           O  
ATOM    704  OE2 GLU A  44     -16.351  15.376  -5.816  1.00 30.00           O1-
ATOM    705  H   GLU A  44     -16.500  10.940  -7.297  1.00 30.00           H  
ATOM    706  HA  GLU A  44     -16.480  10.545  -4.596  1.00 30.00           H  
ATOM    707  HB3 GLU A  44     -18.278  12.259  -4.664  1.00 30.00           H  
ATOM    708  HB2 GLU A  44     -18.594  11.941  -6.347  1.00 30.00           H  
ATOM    709  HG3 GLU A  44     -16.437  12.861  -7.005  1.00 30.00           H  
ATOM    710  HG2 GLU A  44     -15.913  12.929  -5.347  1.00 30.00           H  
ATOM    711  N   ASP A  45     -19.024   9.053  -6.183  1.00 30.00           N  
ATOM    712  CA  ASP A  45     -20.113   7.970  -6.065  1.00 30.00           C  
ATOM    713  C   ASP A  45     -19.534   6.611  -5.733  1.00 30.00           C  
ATOM    714  O   ASP A  45     -20.140   5.835  -5.011  1.00 30.00           O  
ATOM    715  CB  ASP A  45     -21.014   7.715  -7.336  1.00 30.00           C  
ATOM    716  CG  ASP A  45     -21.836   8.866  -7.814  1.00 30.00           C  
ATOM    717  OD1 ASP A  45     -21.388   9.995  -7.749  1.00 30.00           O  
ATOM    718  OD2 ASP A  45     -22.822   8.594  -8.538  1.00 30.00           O1-
ATOM    719  H   ASP A  45     -18.937   9.509  -7.081  1.00 30.00           H  
ATOM    720  HA  ASP A  45     -20.766   8.261  -5.241  1.00 30.00           H  
ATOM    721  HB3 ASP A  45     -21.684   6.872  -7.150  1.00 30.00           H  
ATOM    722  HB2 ASP A  45     -20.374   7.428  -8.173  1.00 30.00           H  
ATOM    723  N   GLU A  46     -18.308   6.276  -6.217  1.00 30.00           N  
ATOM    724  CA  GLU A  46     -17.620   5.024  -5.932  1.00 30.00           C  
ATOM    725  C   GLU A  46     -16.926   5.066  -4.512  1.00 30.00           C  
ATOM    726  O   GLU A  46     -17.156   4.061  -3.793  1.00 30.00           O  
ATOM    727  CB  GLU A  46     -16.557   4.874  -7.050  1.00 30.00           C  
ATOM    728  CG  GLU A  46     -17.031   4.857  -8.515  1.00 30.00           C  
ATOM    729  CD  GLU A  46     -15.949   4.461  -9.535  1.00 30.00           C  
ATOM    730  OE1 GLU A  46     -14.858   3.988  -9.061  1.00 30.00           O  
ATOM    731  OE2 GLU A  46     -16.253   4.408 -10.730  1.00 30.00           O1-
ATOM    732  H   GLU A  46     -17.806   6.937  -6.792  1.00 30.00           H  
ATOM    733  HA  GLU A  46     -18.321   4.188  -5.980  1.00 30.00           H  
ATOM    734  HB3 GLU A  46     -16.061   3.927  -6.832  1.00 30.00           H  
ATOM    735  HB2 GLU A  46     -15.782   5.629  -6.924  1.00 30.00           H  
ATOM    736  HG3 GLU A  46     -17.437   5.830  -8.791  1.00 30.00           H  
ATOM    737  HG2 GLU A  46     -17.855   4.148  -8.611  1.00 30.00           H  
ATOM    738  N   PHE A  47     -16.348   6.188  -4.126  1.00 30.00           N  
ATOM    739  CA  PHE A  47     -15.986   6.530  -2.686  1.00 30.00           C  
ATOM    740  C   PHE A  47     -17.030   6.167  -1.653  1.00 30.00           C  
ATOM    741  O   PHE A  47     -16.683   5.465  -0.661  1.00 30.00           O  
ATOM    742  CB  PHE A  47     -15.396   7.915  -2.485  1.00 30.00           C  
ATOM    743  CG  PHE A  47     -15.128   8.400  -1.072  1.00 30.00           C  
ATOM    744  CD1 PHE A  47     -14.273   7.719  -0.260  1.00 30.00           C  
ATOM    745  CD2 PHE A  47     -15.890   9.507  -0.605  1.00 30.00           C  
ATOM    746  CE1 PHE A  47     -14.067   8.116   1.067  1.00 30.00           C  
ATOM    747  CE2 PHE A  47     -15.691   9.853   0.726  1.00 30.00           C  
ATOM    748  CZ  PHE A  47     -14.797   9.151   1.589  1.00 30.00           C  
ATOM    749  H   PHE A  47     -16.246   6.941  -4.794  1.00 30.00           H  
ATOM    750  HA  PHE A  47     -15.161   5.847  -2.475  1.00 30.00           H  
ATOM    751  HB3 PHE A  47     -15.988   8.657  -3.017  1.00 30.00           H  
ATOM    752  HB2 PHE A  47     -14.428   7.928  -2.988  1.00 30.00           H  
ATOM    753  HD1 PHE A  47     -13.729   6.868  -0.645  1.00 30.00           H  
ATOM    754  HD2 PHE A  47     -16.594  10.035  -1.232  1.00 30.00           H  
ATOM    755  HE1 PHE A  47     -13.373   7.572   1.692  1.00 30.00           H  
ATOM    756  HE2 PHE A  47     -16.255  10.682   1.129  1.00 30.00           H  
ATOM    757  HZ  PHE A  47     -14.665   9.432   2.621  1.00 30.00           H  
ATOM    758  N   PHE A  48     -18.307   6.683  -1.809  1.00 30.00           N  
ATOM    759  CA  PHE A  48     -19.341   6.414  -0.892  1.00 30.00           C  
ATOM    760  C   PHE A  48     -19.699   4.950  -0.655  1.00 30.00           C  
ATOM    761  O   PHE A  48     -20.041   4.605   0.484  1.00 30.00           O  
ATOM    762  CB  PHE A  48     -20.552   7.237  -1.454  1.00 30.00           C  
ATOM    763  CG  PHE A  48     -20.354   8.772  -1.303  1.00 30.00           C  
ATOM    764  CD1 PHE A  48     -20.893   9.612  -2.289  1.00 30.00           C  
ATOM    765  CD2 PHE A  48     -19.793   9.437  -0.172  1.00 30.00           C  
ATOM    766  CE1 PHE A  48     -20.625  10.983  -2.303  1.00 30.00           C  
ATOM    767  CE2 PHE A  48     -19.643  10.841  -0.171  1.00 30.00           C  
ATOM    768  CZ  PHE A  48     -20.006  11.608  -1.246  1.00 30.00           C  
ATOM    769  H   PHE A  48     -18.526   7.283  -2.594  1.00 30.00           H  
ATOM    770  HA  PHE A  48     -19.042   6.809   0.079  1.00 30.00           H  
ATOM    771  HB3 PHE A  48     -21.470   6.967  -0.930  1.00 30.00           H  
ATOM    772  HB2 PHE A  48     -20.718   6.993  -2.505  1.00 30.00           H  
ATOM    773  HD1 PHE A  48     -21.408   9.179  -3.134  1.00 30.00           H  
ATOM    774  HD2 PHE A  48     -19.448   8.876   0.682  1.00 30.00           H  
ATOM    775  HE1 PHE A  48     -20.960  11.576  -3.141  1.00 30.00           H  
ATOM    776  HE2 PHE A  48     -19.189  11.318   0.685  1.00 30.00           H  
ATOM    777  HZ  PHE A  48     -19.844  12.676  -1.249  1.00 30.00           H  
ATOM    778  N   GLN A  49     -19.449   4.058  -1.628  1.00 30.00           N  
ATOM    779  CA  GLN A  49     -19.656   2.651  -1.476  1.00 30.00           C  
ATOM    780  C   GLN A  49     -18.464   2.003  -0.853  1.00 30.00           C  
ATOM    781  O   GLN A  49     -18.558   1.157   0.035  1.00 30.00           O  
ATOM    782  CB  GLN A  49     -20.077   2.068  -2.826  1.00 30.00           C  
ATOM    783  CG  GLN A  49     -21.409   2.709  -3.364  1.00 30.00           C  
ATOM    784  CD  GLN A  49     -21.840   2.338  -4.793  1.00 30.00           C  
ATOM    785  OE1 GLN A  49     -21.127   1.676  -5.541  1.00 30.00           O  
ATOM    786  NE2 GLN A  49     -23.126   2.497  -5.170  1.00 30.00           N  
ATOM    787  H   GLN A  49     -19.089   4.370  -2.520  1.00 30.00           H  
ATOM    788  HA  GLN A  49     -20.494   2.480  -0.796  1.00 30.00           H  
ATOM    789  HB3 GLN A  49     -20.203   0.987  -2.743  1.00 30.00           H  
ATOM    790  HB2 GLN A  49     -19.280   2.226  -3.555  1.00 30.00           H  
ATOM    791  HG3 GLN A  49     -21.334   3.796  -3.357  1.00 30.00           H  
ATOM    792  HG2 GLN A  49     -22.223   2.460  -2.682  1.00 30.00           H  
ATOM    793 HE22 GLN A  49     -23.442   2.160  -6.069  1.00 30.00           H  
ATOM    794 HE21 GLN A  49     -23.782   2.956  -4.556  1.00 30.00           H  
ATOM    795  N   GLU A  50     -17.254   2.445  -1.267  1.00 30.00           N  
ATOM    796  CA  GLU A  50     -15.935   1.924  -0.746  1.00 30.00           C  
ATOM    797  C   GLU A  50     -15.646   2.287   0.664  1.00 30.00           C  
ATOM    798  O   GLU A  50     -15.017   1.580   1.375  1.00 30.00           O  
ATOM    799  CB  GLU A  50     -14.686   2.418  -1.580  1.00 30.00           C  
ATOM    800  CG  GLU A  50     -14.566   1.672  -2.913  1.00 30.00           C  
ATOM    801  CD  GLU A  50     -13.847   2.459  -3.961  1.00 30.00           C  
ATOM    802  OE1 GLU A  50     -13.414   3.594  -3.860  1.00 30.00           O  
ATOM    803  OE2 GLU A  50     -13.814   1.696  -5.080  1.00 30.00           O  
ATOM    804  H   GLU A  50     -17.202   3.156  -1.986  1.00 30.00           H  
ATOM    805  HA  GLU A  50     -15.965   0.834  -0.788  1.00 30.00           H  
ATOM    806  HB3 GLU A  50     -13.756   2.273  -1.026  1.00 30.00           H  
ATOM    807  HB2 GLU A  50     -14.778   3.496  -1.728  1.00 30.00           H  
ATOM    808  HG3 GLU A  50     -15.563   1.459  -3.303  1.00 30.00           H  
ATOM    809  HG2 GLU A  50     -14.075   0.709  -2.762  1.00 30.00           H  
ATOM    810  HE2 GLU A  50     -13.368   2.152  -5.798  1.00 30.00           H  
ATOM    811  N   ALA A  51     -16.119   3.478   1.146  1.00 30.00           N  
ATOM    812  CA  ALA A  51     -15.975   3.937   2.499  1.00 30.00           C  
ATOM    813  C   ALA A  51     -16.789   3.036   3.443  1.00 30.00           C  
ATOM    814  O   ALA A  51     -16.325   2.940   4.614  1.00 30.00           O  
ATOM    815  CB  ALA A  51     -16.397   5.374   2.699  1.00 30.00           C  
ATOM    816  H   ALA A  51     -16.601   4.107   0.514  1.00 30.00           H  
ATOM    817  HA  ALA A  51     -14.926   3.856   2.775  1.00 30.00           H  
ATOM    818  HB1 ALA A  51     -17.419   5.541   2.355  1.00 30.00           H  
ATOM    819  HB2 ALA A  51     -16.348   5.666   3.747  1.00 30.00           H  
ATOM    820  HB3 ALA A  51     -15.749   6.048   2.139  1.00 30.00           H  
ATOM    821  N   GLN A  52     -17.830   2.302   2.993  1.00 30.00           N  
ATOM    822  CA  GLN A  52     -18.531   1.260   3.771  1.00 30.00           C  
ATOM    823  C   GLN A  52     -17.489   0.083   4.158  1.00 30.00           C  
ATOM    824  O   GLN A  52     -17.409  -0.311   5.341  1.00 30.00           O  
ATOM    825  CB  GLN A  52     -19.785   0.729   3.064  1.00 30.00           C  
ATOM    826  CG  GLN A  52     -20.756   1.822   2.662  1.00 30.00           C  
ATOM    827  CD  GLN A  52     -21.235   2.860   3.710  1.00 30.00           C  
ATOM    828  OE1 GLN A  52     -21.718   2.516   4.791  1.00 30.00           O  
ATOM    829  NE2 GLN A  52     -21.088   4.182   3.526  1.00 30.00           N  
ATOM    830  H   GLN A  52     -18.117   2.399   2.029  1.00 30.00           H  
ATOM    831  HA  GLN A  52     -18.838   1.715   4.715  1.00 30.00           H  
ATOM    832  HB3 GLN A  52     -20.294   0.032   3.731  1.00 30.00           H  
ATOM    833  HB2 GLN A  52     -19.509   0.146   2.186  1.00 30.00           H  
ATOM    834  HG3 GLN A  52     -21.650   1.352   2.251  1.00 30.00           H  
ATOM    835  HG2 GLN A  52     -20.324   2.375   1.829  1.00 30.00           H  
ATOM    836 HE22 GLN A  52     -21.389   4.829   4.240  1.00 30.00           H  
ATOM    837 HE21 GLN A  52     -20.685   4.535   2.668  1.00 30.00           H  
ATOM    838  N   THR A  53     -16.723  -0.329   3.196  1.00 30.00           N  
ATOM    839  CA  THR A  53     -15.604  -1.264   3.483  1.00 30.00           C  
ATOM    840  C   THR A  53     -14.653  -0.639   4.545  1.00 30.00           C  
ATOM    841  O   THR A  53     -14.229  -1.355   5.459  1.00 30.00           O  
ATOM    842  CB  THR A  53     -14.676  -1.742   2.328  1.00 30.00           C  
ATOM    843  OG1 THR A  53     -15.534  -2.193   1.244  1.00 30.00           O  
ATOM    844  CG2 THR A  53     -13.731  -2.860   2.662  1.00 30.00           C  
ATOM    845  H   THR A  53     -16.798   0.055   2.265  1.00 30.00           H  
ATOM    846  HA  THR A  53     -16.048  -2.157   3.929  1.00 30.00           H  
ATOM    847  HB  THR A  53     -14.096  -0.902   1.941  1.00 30.00           H  
ATOM    848  HG1 THR A  53     -16.036  -1.443   0.918  1.00 30.00           H  
ATOM    849 HG21 THR A  53     -13.191  -3.194   1.776  1.00 30.00           H  
ATOM    850 HG22 THR A  53     -12.980  -2.559   3.392  1.00 30.00           H  
ATOM    851 HG23 THR A  53     -14.278  -3.711   3.063  1.00 30.00           H  
ATOM    852  N   MET A  54     -14.335   0.676   4.303  1.00 30.00           N  
ATOM    853  CA  MET A  54     -13.287   1.400   5.150  1.00 30.00           C  
ATOM    854  C   MET A  54     -13.712   1.602   6.636  1.00 30.00           C  
ATOM    855  O   MET A  54     -12.879   1.540   7.566  1.00 30.00           O  
ATOM    856  CB  MET A  54     -12.697   2.650   4.484  1.00 30.00           C  
ATOM    857  CG  MET A  54     -12.154   2.542   3.114  1.00 30.00           C  
ATOM    858  SD  MET A  54     -12.099   4.049   2.116  1.00 30.00           S  
ATOM    859  CE  MET A  54     -11.032   4.899   3.233  1.00 30.00           C  
ATOM    860  H   MET A  54     -14.726   1.172   3.514  1.00 30.00           H  
ATOM    861  HA  MET A  54     -12.449   0.700   5.206  1.00 30.00           H  
ATOM    862  HB3 MET A  54     -11.898   3.007   5.135  1.00 30.00           H  
ATOM    863  HB2 MET A  54     -13.452   3.436   4.506  1.00 30.00           H  
ATOM    864  HG3 MET A  54     -12.730   1.820   2.539  1.00 30.00           H  
ATOM    865  HG2 MET A  54     -11.149   2.128   3.157  1.00 30.00           H  
ATOM    866  HE1 MET A  54     -10.093   4.364   3.377  1.00 30.00           H  
ATOM    867  HE2 MET A  54     -10.821   5.890   2.843  1.00 30.00           H  
ATOM    868  HE3 MET A  54     -11.506   5.047   4.202  1.00 30.00           H  
ATOM    869  N   MET A  55     -15.031   1.902   6.853  1.00 30.00           N  
ATOM    870  CA  MET A  55     -15.626   1.924   8.161  1.00 30.00           C  
ATOM    871  C   MET A  55     -15.453   0.525   8.858  1.00 30.00           C  
ATOM    872  O   MET A  55     -14.817   0.434   9.940  1.00 30.00           O  
ATOM    873  CB  MET A  55     -17.066   2.442   8.036  1.00 30.00           C  
ATOM    874  CG  MET A  55     -17.810   2.757   9.341  1.00 30.00           C  
ATOM    875  SD  MET A  55     -17.183   3.967  10.489  1.00 30.00           S  
ATOM    876  CE  MET A  55     -17.122   5.532   9.451  1.00 30.00           C  
ATOM    877  H   MET A  55     -15.654   2.024   6.064  1.00 30.00           H  
ATOM    878  HA  MET A  55     -15.067   2.646   8.759  1.00 30.00           H  
ATOM    879  HB3 MET A  55     -17.658   1.727   7.462  1.00 30.00           H  
ATOM    880  HB2 MET A  55     -17.061   3.351   7.432  1.00 30.00           H  
ATOM    881  HG3 MET A  55     -17.929   1.830   9.902  1.00 30.00           H  
ATOM    882  HG2 MET A  55     -18.823   3.068   9.085  1.00 30.00           H  
ATOM    883  HE1 MET A  55     -18.075   5.703   8.949  1.00 30.00           H  
ATOM    884  HE2 MET A  55     -16.896   6.393  10.079  1.00 30.00           H  
ATOM    885  HE3 MET A  55     -16.339   5.440   8.708  1.00 30.00           H  
ATOM    886  N   LYS A  56     -15.933  -0.468   8.114  1.00 30.00           N  
ATOM    887  CA  LYS A  56     -16.101  -1.805   8.676  1.00 30.00           C  
ATOM    888  C   LYS A  56     -14.739  -2.420   8.904  1.00 30.00           C  
ATOM    889  O   LYS A  56     -14.382  -2.574  10.134  1.00 30.00           O  
ATOM    890  CB  LYS A  56     -17.130  -2.594   7.789  1.00 30.00           C  
ATOM    891  CG  LYS A  56     -17.411  -4.123   8.156  1.00 30.00           C  
ATOM    892  CD  LYS A  56     -17.797  -4.523   9.545  1.00 30.00           C  
ATOM    893  CE  LYS A  56     -18.061  -6.015   9.715  1.00 30.00           C  
ATOM    894  NZ  LYS A  56     -16.894  -6.918   9.541  1.00 30.00           N1+
ATOM    895  H   LYS A  56     -16.346  -0.289   7.209  1.00 30.00           H  
ATOM    896  HA  LYS A  56     -16.572  -1.693   9.655  1.00 30.00           H  
ATOM    897  HB3 LYS A  56     -16.798  -2.562   6.750  1.00 30.00           H  
ATOM    898  HB2 LYS A  56     -18.080  -2.058   7.810  1.00 30.00           H  
ATOM    899  HG3 LYS A  56     -16.518  -4.681   7.877  1.00 30.00           H  
ATOM    900  HG2 LYS A  56     -18.185  -4.479   7.475  1.00 30.00           H  
ATOM    901  HD3 LYS A  56     -18.691  -3.970   9.833  1.00 30.00           H  
ATOM    902  HD2 LYS A  56     -17.020  -4.208  10.243  1.00 30.00           H  
ATOM    903  HE3 LYS A  56     -18.843  -6.331   9.024  1.00 30.00           H  
ATOM    904  HE2 LYS A  56     -18.454  -6.188  10.717  1.00 30.00           H  
ATOM    905  HZ1 LYS A  56     -16.177  -6.675  10.210  1.00 30.00           H  
ATOM    906  HZ2 LYS A  56     -17.181  -7.875   9.689  1.00 30.00           H  
ATOM    907  HZ3 LYS A  56     -16.527  -6.819   8.606  1.00 30.00           H  
ATOM    908  N   LEU A  57     -14.031  -2.819   7.869  1.00 30.00           N  
ATOM    909  CA  LEU A  57     -12.742  -3.561   7.951  1.00 30.00           C  
ATOM    910  C   LEU A  57     -11.678  -2.660   8.566  1.00 30.00           C  
ATOM    911  O   LEU A  57     -11.468  -1.600   8.053  1.00 30.00           O  
ATOM    912  CB  LEU A  57     -12.321  -4.028   6.505  1.00 30.00           C  
ATOM    913  CG  LEU A  57     -12.750  -5.432   5.896  1.00 30.00           C  
ATOM    914  CD1 LEU A  57     -14.229  -5.783   6.129  1.00 30.00           C  
ATOM    915  CD2 LEU A  57     -12.458  -5.524   4.419  1.00 30.00           C  
ATOM    916  H   LEU A  57     -14.353  -2.600   6.935  1.00 30.00           H  
ATOM    917  HA  LEU A  57     -12.889  -4.443   8.576  1.00 30.00           H  
ATOM    918  HB3 LEU A  57     -11.235  -3.993   6.436  1.00 30.00           H  
ATOM    919  HB2 LEU A  57     -12.633  -3.254   5.806  1.00 30.00           H  
ATOM    920  HG  LEU A  57     -12.171  -6.211   6.388  1.00 30.00           H  
ATOM    921 HD11 LEU A  57     -14.343  -6.376   7.036  1.00 30.00           H  
ATOM    922 HD12 LEU A  57     -14.831  -4.883   6.247  1.00 30.00           H  
ATOM    923 HD13 LEU A  57     -14.678  -6.356   5.319  1.00 30.00           H  
ATOM    924 HD21 LEU A  57     -11.837  -6.395   4.207  1.00 30.00           H  
ATOM    925 HD22 LEU A  57     -13.347  -5.614   3.799  1.00 30.00           H  
ATOM    926 HD23 LEU A  57     -11.902  -4.659   4.058  1.00 30.00           H  
ATOM    927  N   SER A  58     -11.090  -3.207   9.678  1.00 30.00           N  
ATOM    928  CA  SER A  58     -10.259  -2.467  10.605  1.00 30.00           C  
ATOM    929  C   SER A  58      -9.184  -3.489  11.165  1.00 30.00           C  
ATOM    930  O   SER A  58      -9.601  -4.610  11.630  1.00 30.00           O  
ATOM    931  CB  SER A  58     -11.252  -1.850  11.664  1.00 30.00           C  
ATOM    932  OG  SER A  58     -10.642  -1.074  12.640  1.00 30.00           O  
ATOM    933  H   SER A  58     -11.346  -4.137   9.976  1.00 30.00           H  
ATOM    934  HA  SER A  58      -9.733  -1.665  10.083  1.00 30.00           H  
ATOM    935  HB3 SER A  58     -11.809  -2.644  12.164  1.00 30.00           H  
ATOM    936  HB2 SER A  58     -11.991  -1.223  11.164  1.00 30.00           H  
ATOM    937  HG  SER A  58     -11.322  -0.744  13.232  1.00 30.00           H  
ATOM    938  N   HIS A  59      -7.847  -3.172  11.085  1.00 30.00           N  
ATOM    939  CA  HIS A  59      -6.681  -4.054  11.429  1.00 30.00           C  
ATOM    940  C   HIS A  59      -5.535  -3.081  11.868  1.00 30.00           C  
ATOM    941  O   HIS A  59      -5.384  -2.017  11.244  1.00 30.00           O  
ATOM    942  CB  HIS A  59      -6.357  -4.792  10.130  1.00 30.00           C  
ATOM    943  CG  HIS A  59      -5.342  -5.910  10.330  1.00 30.00           C  
ATOM    944  ND1 HIS A  59      -4.020  -5.750  10.019  1.00 30.00           N  
ATOM    945  CD2 HIS A  59      -5.500  -7.227  10.709  1.00 30.00           C  
ATOM    946  CE1 HIS A  59      -3.510  -6.973  10.082  1.00 30.00           C  
ATOM    947  NE2 HIS A  59      -4.315  -7.874  10.567  1.00 30.00           N  
ATOM    948  H   HIS A  59      -7.587  -2.267  10.719  1.00 30.00           H  
ATOM    949  HA  HIS A  59      -6.996  -4.737  12.218  1.00 30.00           H  
ATOM    950  HB3 HIS A  59      -5.964  -4.094   9.396  1.00 30.00           H  
ATOM    951  HB2 HIS A  59      -7.255  -5.235   9.698  1.00 30.00           H  
ATOM    952  HD2 HIS A  59      -6.386  -7.753  11.032  1.00 30.00           H  
ATOM    953  HE1 HIS A  59      -2.473  -7.171   9.862  1.00 30.00           H  
ATOM    954  HE2 HIS A  59      -4.115  -8.849  10.741  1.00 30.00           H  
ATOM    955  N   PRO A  60      -4.667  -3.566  12.824  1.00 30.00           N  
ATOM    956  CA  PRO A  60      -3.448  -2.905  13.284  1.00 30.00           C  
ATOM    957  C   PRO A  60      -2.334  -2.767  12.198  1.00 30.00           C  
ATOM    958  O   PRO A  60      -1.368  -2.034  12.484  1.00 30.00           O  
ATOM    959  CB  PRO A  60      -3.059  -3.708  14.473  1.00 30.00           C  
ATOM    960  CG  PRO A  60      -3.482  -5.103  14.213  1.00 30.00           C  
ATOM    961  CD  PRO A  60      -4.807  -4.769  13.580  1.00 30.00           C  
ATOM    962  HA  PRO A  60      -3.695  -1.891  13.606  1.00 30.00           H  
ATOM    963  HB3 PRO A  60      -3.575  -3.324  15.355  1.00 30.00           H  
ATOM    964  HB2 PRO A  60      -1.992  -3.650  14.693  1.00 30.00           H  
ATOM    965  HG3 PRO A  60      -3.559  -5.722  15.107  1.00 30.00           H  
ATOM    966  HG2 PRO A  60      -2.816  -5.586  13.495  1.00 30.00           H  
ATOM    967  HD2 PRO A  60      -5.132  -5.622  12.990  1.00 30.00           H  
ATOM    968  HD3 PRO A  60      -5.563  -4.603  14.350  1.00 30.00           H  
ATOM    969  N   LYS A  61      -2.404  -3.388  10.972  1.00 30.00           N  
ATOM    970  CA  LYS A  61      -1.548  -3.117   9.791  1.00 30.00           C  
ATOM    971  C   LYS A  61      -2.428  -2.672   8.632  1.00 30.00           C  
ATOM    972  O   LYS A  61      -1.997  -2.773   7.465  1.00 30.00           O  
ATOM    973  CB  LYS A  61      -0.625  -4.397   9.419  1.00 30.00           C  
ATOM    974  CG  LYS A  61       0.032  -5.113  10.586  1.00 30.00           C  
ATOM    975  CD  LYS A  61       1.101  -4.209  11.219  1.00 30.00           C  
ATOM    976  CE  LYS A  61       1.613  -4.796  12.551  1.00 30.00           C  
ATOM    977  NZ  LYS A  61       2.107  -6.136  12.609  1.00 30.00           N1+
ATOM    978  H   LYS A  61      -3.168  -4.027  10.795  1.00 30.00           H  
ATOM    979  HA  LYS A  61      -0.874  -2.292   9.999  1.00 30.00           H  
ATOM    980  HB3 LYS A  61       0.125  -4.111   8.680  1.00 30.00           H  
ATOM    981  HB2 LYS A  61      -1.257  -5.133   8.921  1.00 30.00           H  
ATOM    982  HG3 LYS A  61       0.481  -6.043  10.244  1.00 30.00           H  
ATOM    983  HG2 LYS A  61      -0.717  -5.400  11.324  1.00 30.00           H  
ATOM    984  HD3 LYS A  61       0.727  -3.202  11.392  1.00 30.00           H  
ATOM    985  HD2 LYS A  61       1.937  -4.102  10.529  1.00 30.00           H  
ATOM    986  HE3 LYS A  61       0.800  -4.737  13.275  1.00 30.00           H  
ATOM    987  HE2 LYS A  61       2.398  -4.144  12.936  1.00 30.00           H  
ATOM    988  HZ1 LYS A  61       1.412  -6.795  12.276  1.00 30.00           H  
ATOM    989  HZ2 LYS A  61       2.936  -6.200  12.031  1.00 30.00           H  
ATOM    990  HZ3 LYS A  61       2.354  -6.369  13.559  1.00 30.00           H  
ATOM    991  N   LEU A  62      -3.606  -2.069   8.956  1.00 30.00           N  
ATOM    992  CA  LEU A  62      -4.235  -0.974   8.131  1.00 30.00           C  
ATOM    993  C   LEU A  62      -4.376   0.348   8.950  1.00 30.00           C  
ATOM    994  O   LEU A  62      -4.348   0.420  10.173  1.00 30.00           O  
ATOM    995  CB  LEU A  62      -5.590  -1.408   7.563  1.00 30.00           C  
ATOM    996  CG  LEU A  62      -5.719  -2.819   6.865  1.00 30.00           C  
ATOM    997  CD1 LEU A  62      -7.197  -3.275   6.859  1.00 30.00           C  
ATOM    998  CD2 LEU A  62      -5.172  -2.758   5.435  1.00 30.00           C  
ATOM    999  H   LEU A  62      -3.902  -2.072   9.923  1.00 30.00           H  
ATOM   1000  HA  LEU A  62      -3.577  -0.769   7.287  1.00 30.00           H  
ATOM   1001  HB3 LEU A  62      -5.986  -0.633   6.904  1.00 30.00           H  
ATOM   1002  HB2 LEU A  62      -6.271  -1.423   8.416  1.00 30.00           H  
ATOM   1003  HG  LEU A  62      -5.141  -3.563   7.411  1.00 30.00           H  
ATOM   1004 HD11 LEU A  62      -7.330  -4.133   7.513  1.00 30.00           H  
ATOM   1005 HD12 LEU A  62      -7.874  -2.498   7.216  1.00 30.00           H  
ATOM   1006 HD13 LEU A  62      -7.562  -3.577   5.878  1.00 30.00           H  
ATOM   1007 HD21 LEU A  62      -4.323  -3.432   5.317  1.00 30.00           H  
ATOM   1008 HD22 LEU A  62      -5.904  -3.023   4.675  1.00 30.00           H  
ATOM   1009 HD23 LEU A  62      -4.836  -1.754   5.183  1.00 30.00           H  
ATOM   1010  N   VAL A  63      -4.331   1.454   8.177  1.00 30.00           N  
ATOM   1011  CA  VAL A  63      -4.597   2.853   8.685  1.00 30.00           C  
ATOM   1012  C   VAL A  63      -6.132   3.008   9.011  1.00 30.00           C  
ATOM   1013  O   VAL A  63      -6.886   2.774   8.040  1.00 30.00           O  
ATOM   1014  CB  VAL A  63      -4.200   3.915   7.618  1.00 30.00           C  
ATOM   1015  CG1 VAL A  63      -4.711   5.339   7.913  1.00 30.00           C  
ATOM   1016  CG2 VAL A  63      -2.724   3.991   7.450  1.00 30.00           C  
ATOM   1017  H   VAL A  63      -4.216   1.360   7.176  1.00 30.00           H  
ATOM   1018  HA  VAL A  63      -4.022   3.021   9.597  1.00 30.00           H  
ATOM   1019  HB  VAL A  63      -4.616   3.607   6.658  1.00 30.00           H  
ATOM   1020 HG11 VAL A  63      -4.402   5.672   8.905  1.00 30.00           H  
ATOM   1021 HG12 VAL A  63      -4.318   6.055   7.192  1.00 30.00           H  
ATOM   1022 HG13 VAL A  63      -5.795   5.419   7.861  1.00 30.00           H  
ATOM   1023 HG21 VAL A  63      -2.239   4.337   8.363  1.00 30.00           H  
ATOM   1024 HG22 VAL A  63      -2.285   3.026   7.206  1.00 30.00           H  
ATOM   1025 HG23 VAL A  63      -2.449   4.678   6.650  1.00 30.00           H  
ATOM   1026  N   LYS A  64      -6.617   3.202  10.276  1.00 30.00           N  
ATOM   1027  CA  LYS A  64      -8.020   3.517  10.672  1.00 30.00           C  
ATOM   1028  C   LYS A  64      -8.542   4.752   9.928  1.00 30.00           C  
ATOM   1029  O   LYS A  64      -7.853   5.795   9.931  1.00 30.00           O  
ATOM   1030  CB  LYS A  64      -8.280   3.363  12.186  1.00 30.00           C  
ATOM   1031  CG  LYS A  64      -9.743   3.369  12.677  1.00 30.00           C  
ATOM   1032  CD  LYS A  64      -9.707   3.202  14.186  1.00 30.00           C  
ATOM   1033  CE  LYS A  64     -11.083   3.189  14.818  1.00 30.00           C  
ATOM   1034  NZ  LYS A  64     -11.026   3.434  16.287  1.00 30.00           N1+
ATOM   1035  H   LYS A  64      -5.941   3.266  11.029  1.00 30.00           H  
ATOM   1036  HA  LYS A  64      -8.573   2.679  10.242  1.00 30.00           H  
ATOM   1037  HB3 LYS A  64      -7.727   4.146  12.705  1.00 30.00           H  
ATOM   1038  HB2 LYS A  64      -7.827   2.422  12.501  1.00 30.00           H  
ATOM   1039  HG3 LYS A  64     -10.318   2.573  12.202  1.00 30.00           H  
ATOM   1040  HG2 LYS A  64     -10.210   4.319  12.427  1.00 30.00           H  
ATOM   1041  HD3 LYS A  64      -9.108   4.007  14.614  1.00 30.00           H  
ATOM   1042  HD2 LYS A  64      -9.191   2.275  14.441  1.00 30.00           H  
ATOM   1043  HE3 LYS A  64     -11.590   2.245  14.617  1.00 30.00           H  
ATOM   1044  HE2 LYS A  64     -11.697   3.980  14.386  1.00 30.00           H  
ATOM   1045  HZ1 LYS A  64     -11.961   3.426  16.668  1.00 30.00           H  
ATOM   1046  HZ2 LYS A  64     -10.476   2.712  16.731  1.00 30.00           H  
ATOM   1047  HZ3 LYS A  64     -10.602   4.336  16.463  1.00 30.00           H  
ATOM   1048  N   PHE A  65      -9.736   4.588   9.334  1.00 30.00           N  
ATOM   1049  CA  PHE A  65     -10.646   5.666   8.956  1.00 30.00           C  
ATOM   1050  C   PHE A  65     -11.523   6.078  10.118  1.00 30.00           C  
ATOM   1051  O   PHE A  65     -11.978   5.204  10.901  1.00 30.00           O  
ATOM   1052  CB  PHE A  65     -11.567   4.973   7.856  1.00 30.00           C  
ATOM   1053  CG  PHE A  65     -12.629   5.829   7.153  1.00 30.00           C  
ATOM   1054  CD1 PHE A  65     -12.369   6.968   6.420  1.00 30.00           C  
ATOM   1055  CD2 PHE A  65     -13.931   5.370   7.157  1.00 30.00           C  
ATOM   1056  CE1 PHE A  65     -13.336   7.559   5.638  1.00 30.00           C  
ATOM   1057  CE2 PHE A  65     -14.990   5.958   6.485  1.00 30.00           C  
ATOM   1058  CZ  PHE A  65     -14.629   7.024   5.572  1.00 30.00           C  
ATOM   1059  H   PHE A  65     -10.162   3.673   9.365  1.00 30.00           H  
ATOM   1060  HA  PHE A  65     -10.110   6.516   8.536  1.00 30.00           H  
ATOM   1061  HB3 PHE A  65     -12.058   4.109   8.309  1.00 30.00           H  
ATOM   1062  HB2 PHE A  65     -10.939   4.557   7.068  1.00 30.00           H  
ATOM   1063  HD1 PHE A  65     -11.365   7.368   6.402  1.00 30.00           H  
ATOM   1064  HD2 PHE A  65     -14.160   4.491   7.739  1.00 30.00           H  
ATOM   1065  HE1 PHE A  65     -13.098   8.421   5.035  1.00 30.00           H  
ATOM   1066  HE2 PHE A  65     -15.990   5.550   6.510  1.00 30.00           H  
ATOM   1067  HZ  PHE A  65     -15.376   7.483   4.942  1.00 30.00           H  
ATOM   1068  N   TYR A  66     -11.698   7.423  10.308  1.00 30.00           N  
ATOM   1069  CA  TYR A  66     -12.651   7.941  11.340  1.00 30.00           C  
ATOM   1070  C   TYR A  66     -13.946   8.513  10.692  1.00 30.00           C  
ATOM   1071  O   TYR A  66     -15.030   8.345  11.254  1.00 30.00           O  
ATOM   1072  CB  TYR A  66     -11.874   8.983  12.247  1.00 30.00           C  
ATOM   1073  CG  TYR A  66     -11.183   8.259  13.446  1.00 30.00           C  
ATOM   1074  CD1 TYR A  66      -9.905   7.632  13.407  1.00 30.00           C  
ATOM   1075  CD2 TYR A  66     -11.958   8.171  14.641  1.00 30.00           C  
ATOM   1076  CE1 TYR A  66      -9.358   6.944  14.483  1.00 30.00           C  
ATOM   1077  CE2 TYR A  66     -11.311   7.638  15.786  1.00 30.00           C  
ATOM   1078  CZ  TYR A  66     -10.078   6.900  15.683  1.00 30.00           C  
ATOM   1079  OH  TYR A  66      -9.520   6.234  16.771  1.00 30.00           O  
ATOM   1080  H   TYR A  66     -11.256   8.099   9.697  1.00 30.00           H  
ATOM   1081  HA  TYR A  66     -12.987   7.133  11.992  1.00 30.00           H  
ATOM   1082  HB3 TYR A  66     -12.559   9.733  12.647  1.00 30.00           H  
ATOM   1083  HB2 TYR A  66     -11.135   9.514  11.655  1.00 30.00           H  
ATOM   1084  HD1 TYR A  66      -9.343   7.670  12.485  1.00 30.00           H  
ATOM   1085  HD2 TYR A  66     -12.938   8.618  14.712  1.00 30.00           H  
ATOM   1086  HE1 TYR A  66      -8.399   6.455  14.387  1.00 30.00           H  
ATOM   1087  HE2 TYR A  66     -11.835   7.649  16.731  1.00 30.00           H  
ATOM   1088  HH  TYR A  66      -8.621   5.937  16.605  1.00 30.00           H  
ATOM   1089  N   GLY A  67     -13.813   9.124   9.520  1.00 30.00           N  
ATOM   1090  CA  GLY A  67     -14.950   9.711   8.701  1.00 30.00           C  
ATOM   1091  C   GLY A  67     -14.431  10.804   7.849  1.00 30.00           C  
ATOM   1092  O   GLY A  67     -13.190  10.963   7.725  1.00 30.00           O  
ATOM   1093  H   GLY A  67     -12.890   9.223   9.120  1.00 30.00           H  
ATOM   1094  HA3 GLY A  67     -15.782  10.003   9.320  1.00 30.00           H  
ATOM   1095  HA2 GLY A  67     -15.327   8.924   8.047  1.00 30.00           H  
ATOM   1096  N   VAL A  68     -15.375  11.581   7.367  1.00 30.00           N  
ATOM   1097  CA  VAL A  68     -15.143  12.719   6.499  1.00 30.00           C  
ATOM   1098  C   VAL A  68     -15.657  14.015   7.195  1.00 30.00           C  
ATOM   1099  O   VAL A  68     -16.035  13.934   8.398  1.00 30.00           O  
ATOM   1100  CB  VAL A  68     -15.927  12.403   5.202  1.00 30.00           C  
ATOM   1101  CG1 VAL A  68     -15.307  11.261   4.452  1.00 30.00           C  
ATOM   1102  CG2 VAL A  68     -17.456  12.205   5.406  1.00 30.00           C  
ATOM   1103  H   VAL A  68     -16.344  11.371   7.576  1.00 30.00           H  
ATOM   1104  HA  VAL A  68     -14.084  12.845   6.288  1.00 30.00           H  
ATOM   1105  HB  VAL A  68     -15.819  13.274   4.554  1.00 30.00           H  
ATOM   1106 HG11 VAL A  68     -15.390  10.315   4.989  1.00 30.00           H  
ATOM   1107 HG12 VAL A  68     -15.812  11.139   3.495  1.00 30.00           H  
ATOM   1108 HG13 VAL A  68     -14.251  11.444   4.248  1.00 30.00           H  
ATOM   1109 HG21 VAL A  68     -17.902  12.935   6.081  1.00 30.00           H  
ATOM   1110 HG22 VAL A  68     -17.976  12.300   4.453  1.00 30.00           H  
ATOM   1111 HG23 VAL A  68     -17.684  11.207   5.772  1.00 30.00           H  
ATOM   1112  N   CYS A  69     -15.585  15.162   6.467  1.00 30.00           N  
ATOM   1113  CA  CYS A  69     -16.232  16.418   6.619  1.00 30.00           C  
ATOM   1114  C   CYS A  69     -15.856  17.415   5.480  1.00 30.00           C  
ATOM   1115  O   CYS A  69     -14.877  17.150   4.721  1.00 30.00           O  
ATOM   1116  CB  CYS A  69     -16.168  17.050   8.058  1.00 30.00           C  
ATOM   1117  SG  CYS A  69     -14.483  17.184   8.539  1.00 30.00           S  
ATOM   1118  H   CYS A  69     -15.106  15.089   5.579  1.00 30.00           H  
ATOM   1119  HA  CYS A  69     -17.286  16.199   6.440  1.00 30.00           H  
ATOM   1120  HB3 CYS A  69     -16.700  16.434   8.782  1.00 30.00           H  
ATOM   1121  HB2 CYS A  69     -16.633  18.035   8.085  1.00 30.00           H  
ATOM   1122  HG  CYS A  69     -14.266  15.869   8.629  1.00 30.00           H  
ATOM   1123  N   SER A  70     -16.552  18.559   5.395  1.00 30.00           N  
ATOM   1124  CA  SER A  70     -16.338  19.455   4.296  1.00 30.00           C  
ATOM   1125  C   SER A  70     -16.894  20.783   4.655  1.00 30.00           C  
ATOM   1126  O   SER A  70     -17.668  20.876   5.634  1.00 30.00           O  
ATOM   1127  CB  SER A  70     -17.001  18.782   3.056  1.00 30.00           C  
ATOM   1128  OG  SER A  70     -18.400  18.750   3.191  1.00 30.00           O  
ATOM   1129  H   SER A  70     -17.317  18.775   6.019  1.00 30.00           H  
ATOM   1130  HA  SER A  70     -15.273  19.585   4.106  1.00 30.00           H  
ATOM   1131  HB3 SER A  70     -16.629  17.777   2.860  1.00 30.00           H  
ATOM   1132  HB2 SER A  70     -16.768  19.362   2.162  1.00 30.00           H  
ATOM   1133  HG  SER A  70     -18.774  18.334   2.409  1.00 30.00           H  
ATOM   1134  N   LYS A  71     -16.495  21.842   3.906  1.00 30.00           N  
ATOM   1135  CA  LYS A  71     -16.945  23.218   3.958  1.00 30.00           C  
ATOM   1136  C   LYS A  71     -17.272  23.935   2.650  1.00 30.00           C  
ATOM   1137  O   LYS A  71     -18.127  24.799   2.714  1.00 30.00           O  
ATOM   1138  CB  LYS A  71     -15.952  24.108   4.760  1.00 30.00           C  
ATOM   1139  CG  LYS A  71     -14.516  24.231   4.240  1.00 30.00           C  
ATOM   1140  CD  LYS A  71     -13.683  25.117   5.222  1.00 30.00           C  
ATOM   1141  CE  LYS A  71     -13.578  26.603   4.824  1.00 30.00           C  
ATOM   1142  NZ  LYS A  71     -12.846  27.414   5.802  1.00 30.00           N1+
ATOM   1143  H   LYS A  71     -15.844  21.649   3.160  1.00 30.00           H  
ATOM   1144  HA  LYS A  71     -17.883  23.213   4.519  1.00 30.00           H  
ATOM   1145  HB3 LYS A  71     -15.905  23.702   5.770  1.00 30.00           H  
ATOM   1146  HB2 LYS A  71     -16.373  25.109   4.870  1.00 30.00           H  
ATOM   1147  HG3 LYS A  71     -14.487  24.647   3.233  1.00 30.00           H  
ATOM   1148  HG2 LYS A  71     -14.078  23.241   4.183  1.00 30.00           H  
ATOM   1149  HD3 LYS A  71     -12.679  24.695   5.288  1.00 30.00           H  
ATOM   1150  HD2 LYS A  71     -14.092  25.041   6.231  1.00 30.00           H  
ATOM   1151  HE3 LYS A  71     -14.576  27.026   4.709  1.00 30.00           H  
ATOM   1152  HE2 LYS A  71     -13.084  26.694   3.856  1.00 30.00           H  
ATOM   1153  HZ1 LYS A  71     -11.904  27.060   5.896  1.00 30.00           H  
ATOM   1154  HZ2 LYS A  71     -12.811  28.373   5.484  1.00 30.00           H  
ATOM   1155  HZ3 LYS A  71     -13.313  27.374   6.696  1.00 30.00           H  
ATOM   1156  N   GLU A  72     -16.517  23.523   1.626  1.00 30.00           N  
ATOM   1157  CA  GLU A  72     -16.735  23.912   0.228  1.00 30.00           C  
ATOM   1158  C   GLU A  72     -16.435  22.662  -0.608  1.00 30.00           C  
ATOM   1159  O   GLU A  72     -16.887  21.575  -0.248  1.00 30.00           O  
ATOM   1160  CB  GLU A  72     -16.041  25.254  -0.261  1.00 30.00           C  
ATOM   1161  CG  GLU A  72     -14.491  25.346  -0.155  1.00 30.00           C  
ATOM   1162  CD  GLU A  72     -13.994  26.299  -1.264  1.00 30.00           C  
ATOM   1163  OE1 GLU A  72     -13.529  25.843  -2.338  1.00 30.00           O  
ATOM   1164  OE2 GLU A  72     -14.187  27.469  -1.002  1.00 30.00           O1-
ATOM   1165  H   GLU A  72     -15.823  22.806   1.769  1.00 30.00           H  
ATOM   1166  HA  GLU A  72     -17.808  24.066   0.100  1.00 30.00           H  
ATOM   1167  HB3 GLU A  72     -16.471  26.081   0.305  1.00 30.00           H  
ATOM   1168  HB2 GLU A  72     -16.367  25.433  -1.288  1.00 30.00           H  
ATOM   1169  HG3 GLU A  72     -14.033  24.370  -0.290  1.00 30.00           H  
ATOM   1170  HG2 GLU A  72     -14.188  25.696   0.833  1.00 30.00           H  
ATOM   1171  N   TYR A  73     -15.913  22.793  -1.839  1.00 30.00           N  
ATOM   1172  CA  TYR A  73     -15.771  21.672  -2.778  1.00 30.00           C  
ATOM   1173  C   TYR A  73     -14.894  20.475  -2.419  1.00 30.00           C  
ATOM   1174  O   TYR A  73     -15.434  19.356  -2.561  1.00 30.00           O  
ATOM   1175  CB  TYR A  73     -15.513  22.106  -4.208  1.00 30.00           C  
ATOM   1176  CG  TYR A  73     -16.257  23.342  -4.747  1.00 30.00           C  
ATOM   1177  CD1 TYR A  73     -17.629  23.323  -4.932  1.00 30.00           C  
ATOM   1178  CD2 TYR A  73     -15.501  24.482  -5.017  1.00 30.00           C  
ATOM   1179  CE1 TYR A  73     -18.287  24.392  -5.479  1.00 30.00           C  
ATOM   1180  CE2 TYR A  73     -16.193  25.560  -5.677  1.00 30.00           C  
ATOM   1181  CZ  TYR A  73     -17.545  25.474  -5.977  1.00 30.00           C  
ATOM   1182  OH  TYR A  73     -18.195  26.338  -6.733  1.00 30.00           O  
ATOM   1183  H   TYR A  73     -15.618  23.700  -2.172  1.00 30.00           H  
ATOM   1184  HA  TYR A  73     -16.783  21.261  -2.822  1.00 30.00           H  
ATOM   1185  HB3 TYR A  73     -15.761  21.272  -4.857  1.00 30.00           H  
ATOM   1186  HB2 TYR A  73     -14.445  22.277  -4.350  1.00 30.00           H  
ATOM   1187  HD1 TYR A  73     -18.191  22.441  -4.660  1.00 30.00           H  
ATOM   1188  HD2 TYR A  73     -14.437  24.528  -4.835  1.00 30.00           H  
ATOM   1189  HE1 TYR A  73     -19.351  24.330  -5.657  1.00 30.00           H  
ATOM   1190  HE2 TYR A  73     -15.626  26.420  -6.001  1.00 30.00           H  
ATOM   1191  HH  TYR A  73     -17.634  27.038  -7.071  1.00 30.00           H  
ATOM   1192  N   PRO A  74     -13.691  20.653  -1.789  1.00 30.00           N  
ATOM   1193  CA  PRO A  74     -12.828  19.526  -1.430  1.00 30.00           C  
ATOM   1194  C   PRO A  74     -13.512  18.623  -0.376  1.00 30.00           C  
ATOM   1195  O   PRO A  74     -14.364  19.107   0.376  1.00 30.00           O  
ATOM   1196  CB  PRO A  74     -11.615  20.124  -0.752  1.00 30.00           C  
ATOM   1197  CG  PRO A  74     -11.392  21.470  -1.450  1.00 30.00           C  
ATOM   1198  CD  PRO A  74     -12.870  21.854  -1.689  1.00 30.00           C  
ATOM   1199  HA  PRO A  74     -12.551  18.968  -2.327  1.00 30.00           H  
ATOM   1200  HB3 PRO A  74     -10.734  19.485  -0.819  1.00 30.00           H  
ATOM   1201  HB2 PRO A  74     -11.791  20.314   0.310  1.00 30.00           H  
ATOM   1202  HG3 PRO A  74     -10.880  21.321  -2.401  1.00 30.00           H  
ATOM   1203  HG2 PRO A  74     -10.853  22.208  -0.862  1.00 30.00           H  
ATOM   1204  HD2 PRO A  74     -13.231  22.400  -0.820  1.00 30.00           H  
ATOM   1205  HD3 PRO A  74     -12.973  22.511  -2.553  1.00 30.00           H  
ATOM   1206  N   ILE A  75     -13.132  17.339  -0.309  1.00 30.00           N  
ATOM   1207  CA  ILE A  75     -13.492  16.502   0.879  1.00 30.00           C  
ATOM   1208  C   ILE A  75     -12.265  16.725   1.895  1.00 30.00           C  
ATOM   1209  O   ILE A  75     -11.144  16.966   1.441  1.00 30.00           O  
ATOM   1210  CB  ILE A  75     -13.527  14.963   0.577  1.00 30.00           C  
ATOM   1211  CG1 ILE A  75     -14.642  14.520  -0.341  1.00 30.00           C  
ATOM   1212  CG2 ILE A  75     -13.317  13.936   1.729  1.00 30.00           C  
ATOM   1213  CD1 ILE A  75     -15.964  14.733   0.351  1.00 30.00           C  
ATOM   1214  H   ILE A  75     -12.424  16.976  -0.934  1.00 30.00           H  
ATOM   1215  HA  ILE A  75     -14.421  16.820   1.355  1.00 30.00           H  
ATOM   1216  HB  ILE A  75     -12.640  14.802  -0.039  1.00 30.00           H  
ATOM   1217 HG13 ILE A  75     -14.523  13.478  -0.641  1.00 30.00           H  
ATOM   1218 HG12 ILE A  75     -14.623  15.107  -1.260  1.00 30.00           H  
ATOM   1219 HG21 ILE A  75     -13.461  12.915   1.377  1.00 30.00           H  
ATOM   1220 HG22 ILE A  75     -12.301  13.969   2.116  1.00 30.00           H  
ATOM   1221 HG23 ILE A  75     -14.020  14.096   2.545  1.00 30.00           H  
ATOM   1222 HD11 ILE A  75     -15.958  14.436   1.399  1.00 30.00           H  
ATOM   1223 HD12 ILE A  75     -16.272  15.778   0.300  1.00 30.00           H  
ATOM   1224 HD13 ILE A  75     -16.743  14.149  -0.140  1.00 30.00           H  
ATOM   1225  N   TYR A  76     -12.537  16.560   3.194  1.00 30.00           N  
ATOM   1226  CA  TYR A  76     -11.509  16.317   4.222  1.00 30.00           C  
ATOM   1227  C   TYR A  76     -11.886  14.900   4.647  1.00 30.00           C  
ATOM   1228  O   TYR A  76     -13.112  14.656   4.868  1.00 30.00           O  
ATOM   1229  CB  TYR A  76     -11.550  17.415   5.407  1.00 30.00           C  
ATOM   1230  CG  TYR A  76     -11.203  18.804   4.777  1.00 30.00           C  
ATOM   1231  CD1 TYR A  76     -12.243  19.748   4.653  1.00 30.00           C  
ATOM   1232  CD2 TYR A  76      -9.864  19.253   4.574  1.00 30.00           C  
ATOM   1233  CE1 TYR A  76     -11.922  20.987   4.070  1.00 30.00           C  
ATOM   1234  CE2 TYR A  76      -9.567  20.538   4.063  1.00 30.00           C  
ATOM   1235  CZ  TYR A  76     -10.612  21.444   3.751  1.00 30.00           C  
ATOM   1236  OH  TYR A  76     -10.475  22.702   3.327  1.00 30.00           O  
ATOM   1237  H   TYR A  76     -13.491  16.407   3.495  1.00 30.00           H  
ATOM   1238  HA  TYR A  76     -10.526  16.325   3.764  1.00 30.00           H  
ATOM   1239  HB3 TYR A  76     -10.809  17.167   6.159  1.00 30.00           H  
ATOM   1240  HB2 TYR A  76     -12.520  17.437   5.904  1.00 30.00           H  
ATOM   1241  HD1 TYR A  76     -13.259  19.492   4.903  1.00 30.00           H  
ATOM   1242  HD2 TYR A  76      -9.048  18.579   4.793  1.00 30.00           H  
ATOM   1243  HE1 TYR A  76     -12.740  21.660   3.888  1.00 30.00           H  
ATOM   1244  HE2 TYR A  76      -8.538  20.830   3.913  1.00 30.00           H  
ATOM   1245  HH  TYR A  76      -9.559  22.950   3.183  1.00 30.00           H  
ATOM   1246  N   ILE A  77     -10.854  14.068   4.824  1.00 30.00           N  
ATOM   1247  CA  ILE A  77     -10.987  12.639   5.280  1.00 30.00           C  
ATOM   1248  C   ILE A  77     -10.012  12.443   6.458  1.00 30.00           C  
ATOM   1249  O   ILE A  77      -8.948  12.991   6.445  1.00 30.00           O  
ATOM   1250  CB  ILE A  77     -10.535  11.618   4.176  1.00 30.00           C  
ATOM   1251  CG1 ILE A  77     -10.607  10.133   4.661  1.00 30.00           C  
ATOM   1252  CG2 ILE A  77      -9.169  11.867   3.445  1.00 30.00           C  
ATOM   1253  CD1 ILE A  77     -10.768   9.189   3.532  1.00 30.00           C  
ATOM   1254  H   ILE A  77      -9.911  14.394   4.652  1.00 30.00           H  
ATOM   1255  HA  ILE A  77     -12.014  12.423   5.575  1.00 30.00           H  
ATOM   1256  HB  ILE A  77     -11.295  11.734   3.401  1.00 30.00           H  
ATOM   1257 HG13 ILE A  77     -11.451  10.010   5.340  1.00 30.00           H  
ATOM   1258 HG12 ILE A  77      -9.718   9.871   5.235  1.00 30.00           H  
ATOM   1259 HG21 ILE A  77      -9.055  11.230   2.568  1.00 30.00           H  
ATOM   1260 HG22 ILE A  77      -9.091  12.898   3.108  1.00 30.00           H  
ATOM   1261 HG23 ILE A  77      -8.326  11.680   4.109  1.00 30.00           H  
ATOM   1262 HD11 ILE A  77     -11.133   8.223   3.877  1.00 30.00           H  
ATOM   1263 HD12 ILE A  77     -11.462   9.552   2.773  1.00 30.00           H  
ATOM   1264 HD13 ILE A  77      -9.806   9.002   3.064  1.00 30.00           H  
ATOM   1265  N   VAL A  78     -10.648  11.876   7.480  1.00 30.00           N  
ATOM   1266  CA  VAL A  78     -10.060  11.871   8.746  1.00 30.00           C  
ATOM   1267  C   VAL A  78      -9.626  10.494   9.031  1.00 30.00           C  
ATOM   1268  O   VAL A  78     -10.365   9.519   8.864  1.00 30.00           O  
ATOM   1269  CB  VAL A  78     -11.095  12.381   9.852  1.00 30.00           C  
ATOM   1270  CG1 VAL A  78     -10.607  12.321  11.302  1.00 30.00           C  
ATOM   1271  CG2 VAL A  78     -11.814  13.711   9.466  1.00 30.00           C  
ATOM   1272  H   VAL A  78     -11.593  11.516   7.401  1.00 30.00           H  
ATOM   1273  HA  VAL A  78      -9.208  12.551   8.809  1.00 30.00           H  
ATOM   1274  HB  VAL A  78     -11.902  11.647   9.851  1.00 30.00           H  
ATOM   1275 HG11 VAL A  78      -9.848  13.086  11.465  1.00 30.00           H  
ATOM   1276 HG12 VAL A  78     -11.403  12.512  12.018  1.00 30.00           H  
ATOM   1277 HG13 VAL A  78     -10.143  11.377  11.571  1.00 30.00           H  
ATOM   1278 HG21 VAL A  78     -12.501  14.027  10.250  1.00 30.00           H  
ATOM   1279 HG22 VAL A  78     -11.095  14.513   9.309  1.00 30.00           H  
ATOM   1280 HG23 VAL A  78     -12.399  13.607   8.551  1.00 30.00           H  
ATOM   1281  N   THR A  79      -8.358  10.499   9.535  1.00 30.00           N  
ATOM   1282  CA  THR A  79      -7.623   9.244   9.990  1.00 30.00           C  
ATOM   1283  C   THR A  79      -6.780   9.505  11.207  1.00 30.00           C  
ATOM   1284  O   THR A  79      -6.674  10.670  11.718  1.00 30.00           O  
ATOM   1285  CB  THR A  79      -6.669   8.711   8.848  1.00 30.00           C  
ATOM   1286  OG1 THR A  79      -5.795   9.710   8.261  1.00 30.00           O  
ATOM   1287  CG2 THR A  79      -7.396   8.192   7.680  1.00 30.00           C  
ATOM   1288  H   THR A  79      -7.854  11.368   9.647  1.00 30.00           H  
ATOM   1289  HA  THR A  79      -8.358   8.478  10.247  1.00 30.00           H  
ATOM   1290  HB  THR A  79      -6.039   7.905   9.228  1.00 30.00           H  
ATOM   1291  HG1 THR A  79      -6.339  10.404   7.879  1.00 30.00           H  
ATOM   1292 HG21 THR A  79      -7.881   8.987   7.113  1.00 30.00           H  
ATOM   1293 HG22 THR A  79      -6.759   7.617   7.014  1.00 30.00           H  
ATOM   1294 HG23 THR A  79      -8.183   7.510   7.991  1.00 30.00           H  
ATOM   1295  N   GLU A  80      -6.367   8.367  11.807  1.00 30.00           N  
ATOM   1296  CA  GLU A  80      -5.373   8.392  12.893  1.00 30.00           C  
ATOM   1297  C   GLU A  80      -4.082   9.042  12.439  1.00 30.00           C  
ATOM   1298  O   GLU A  80      -3.656   8.848  11.306  1.00 30.00           O  
ATOM   1299  CB  GLU A  80      -5.175   7.036  13.498  1.00 30.00           C  
ATOM   1300  CG  GLU A  80      -5.126   5.869  12.489  1.00 30.00           C  
ATOM   1301  CD  GLU A  80      -4.879   4.464  13.102  1.00 30.00           C  
ATOM   1302  OE1 GLU A  80      -5.081   4.305  14.325  1.00 30.00           O  
ATOM   1303  OE2 GLU A  80      -4.429   3.548  12.349  1.00 30.00           O1-
ATOM   1304  H   GLU A  80      -6.575   7.465  11.403  1.00 30.00           H  
ATOM   1305  HA  GLU A  80      -5.781   9.029  13.681  1.00 30.00           H  
ATOM   1306  HB3 GLU A  80      -5.980   6.864  14.214  1.00 30.00           H  
ATOM   1307  HB2 GLU A  80      -4.258   7.029  14.090  1.00 30.00           H  
ATOM   1308  HG3 GLU A  80      -4.352   6.064  11.746  1.00 30.00           H  
ATOM   1309  HG2 GLU A  80      -6.065   5.802  11.942  1.00 30.00           H  
ATOM   1310  N   TYR A  81      -3.459   9.886  13.271  1.00 30.00           N  
ATOM   1311  CA  TYR A  81      -2.107  10.462  13.049  1.00 30.00           C  
ATOM   1312  C   TYR A  81      -1.039   9.321  12.995  1.00 30.00           C  
ATOM   1313  O   TYR A  81      -0.931   8.593  13.964  1.00 30.00           O  
ATOM   1314  CB  TYR A  81      -1.737  11.556  14.064  1.00 30.00           C  
ATOM   1315  CG  TYR A  81      -0.333  12.122  14.031  1.00 30.00           C  
ATOM   1316  CD1 TYR A  81       0.184  12.646  12.834  1.00 30.00           C  
ATOM   1317  CD2 TYR A  81       0.525  12.012  15.145  1.00 30.00           C  
ATOM   1318  CE1 TYR A  81       1.488  13.151  12.746  1.00 30.00           C  
ATOM   1319  CE2 TYR A  81       1.871  12.580  15.121  1.00 30.00           C  
ATOM   1320  CZ  TYR A  81       2.351  13.146  13.870  1.00 30.00           C  
ATOM   1321  OH  TYR A  81       3.650  13.552  13.758  1.00 30.00           O  
ATOM   1322  H   TYR A  81      -3.861  10.058  14.182  1.00 30.00           H  
ATOM   1323  HA  TYR A  81      -2.143  10.942  12.070  1.00 30.00           H  
ATOM   1324  HB3 TYR A  81      -1.917  11.168  15.068  1.00 30.00           H  
ATOM   1325  HB2 TYR A  81      -2.430  12.389  13.950  1.00 30.00           H  
ATOM   1326  HD1 TYR A  81      -0.439  12.667  11.953  1.00 30.00           H  
ATOM   1327  HD2 TYR A  81       0.165  11.557  16.056  1.00 30.00           H  
ATOM   1328  HE1 TYR A  81       1.835  13.542  11.802  1.00 30.00           H  
ATOM   1329  HE2 TYR A  81       2.511  12.530  15.990  1.00 30.00           H  
ATOM   1330  HH  TYR A  81       3.899  13.765  12.849  1.00 30.00           H  
ATOM   1331  N   ILE A  82      -0.362   9.208  11.888  1.00 30.00           N  
ATOM   1332  CA  ILE A  82       0.709   8.243  11.792  1.00 30.00           C  
ATOM   1333  C   ILE A  82       2.061   9.022  11.834  1.00 30.00           C  
ATOM   1334  O   ILE A  82       2.354   9.621  10.816  1.00 30.00           O  
ATOM   1335  CB  ILE A  82       0.579   7.411  10.496  1.00 30.00           C  
ATOM   1336  CG1 ILE A  82      -0.808   6.743  10.285  1.00 30.00           C  
ATOM   1337  CG2 ILE A  82       1.572   6.357  10.350  1.00 30.00           C  
ATOM   1338  CD1 ILE A  82      -1.256   5.758  11.413  1.00 30.00           C  
ATOM   1339  H   ILE A  82      -0.520   9.821  11.098  1.00 30.00           H  
ATOM   1340  HA  ILE A  82       0.728   7.534  12.623  1.00 30.00           H  
ATOM   1341  HB  ILE A  82       0.702   8.080   9.642  1.00 30.00           H  
ATOM   1342 HG13 ILE A  82      -0.838   6.222   9.327  1.00 30.00           H  
ATOM   1343 HG12 ILE A  82      -1.567   7.518  10.193  1.00 30.00           H  
ATOM   1344 HG21 ILE A  82       2.553   6.776  10.131  1.00 30.00           H  
ATOM   1345 HG22 ILE A  82       1.654   5.773  11.262  1.00 30.00           H  
ATOM   1346 HG23 ILE A  82       1.339   5.648   9.561  1.00 30.00           H  
ATOM   1347 HD11 ILE A  82      -0.451   5.104  11.746  1.00 30.00           H  
ATOM   1348 HD12 ILE A  82      -1.625   6.301  12.283  1.00 30.00           H  
ATOM   1349 HD13 ILE A  82      -2.066   5.119  11.062  1.00 30.00           H  
ATOM   1350  N   SER A  83       2.840   9.031  12.904  1.00 30.00           N  
ATOM   1351  CA  SER A  83       3.899   9.941  13.220  1.00 30.00           C  
ATOM   1352  C   SER A  83       5.148   9.858  12.258  1.00 30.00           C  
ATOM   1353  O   SER A  83       5.601  10.907  11.970  1.00 30.00           O  
ATOM   1354  CB  SER A  83       4.280  10.059  14.731  1.00 30.00           C  
ATOM   1355  OG  SER A  83       4.602   8.770  15.250  1.00 30.00           O  
ATOM   1356  H   SER A  83       2.552   8.453  13.680  1.00 30.00           H  
ATOM   1357  HA  SER A  83       3.467  10.912  12.982  1.00 30.00           H  
ATOM   1358  HB3 SER A  83       3.441  10.442  15.307  1.00 30.00           H  
ATOM   1359  HB2 SER A  83       5.118  10.740  14.880  1.00 30.00           H  
ATOM   1360  HG  SER A  83       3.795   8.256  15.328  1.00 30.00           H  
ATOM   1361  N   ASN A  84       5.481   8.693  11.715  1.00 30.00           N  
ATOM   1362  CA  ASN A  84       6.722   8.618  10.867  1.00 30.00           C  
ATOM   1363  C   ASN A  84       6.363   8.666   9.389  1.00 30.00           C  
ATOM   1364  O   ASN A  84       7.227   8.396   8.551  1.00 30.00           O  
ATOM   1365  CB  ASN A  84       7.596   7.396  11.175  1.00 30.00           C  
ATOM   1366  CG  ASN A  84       8.194   7.476  12.554  1.00 30.00           C  
ATOM   1367  OD1 ASN A  84       9.079   8.288  12.771  1.00 30.00           O  
ATOM   1368  ND2 ASN A  84       7.773   6.575  13.407  1.00 30.00           N  
ATOM   1369  H   ASN A  84       4.992   7.836  11.928  1.00 30.00           H  
ATOM   1370  HA  ASN A  84       7.351   9.496  11.032  1.00 30.00           H  
ATOM   1371  HB3 ASN A  84       8.448   7.369  10.503  1.00 30.00           H  
ATOM   1372  HB2 ASN A  84       7.085   6.452  11.029  1.00 30.00           H  
ATOM   1373 HD22 ASN A  84       8.164   6.546  14.337  1.00 30.00           H  
ATOM   1374 HD21 ASN A  84       7.071   5.895  13.146  1.00 30.00           H  
ATOM   1375  N   GLY A  85       5.141   9.016   9.138  1.00 30.00           N  
ATOM   1376  CA  GLY A  85       4.611   9.330   7.780  1.00 30.00           C  
ATOM   1377  C   GLY A  85       4.576   8.092   6.818  1.00 30.00           C  
ATOM   1378  O   GLY A  85       4.502   6.930   7.324  1.00 30.00           O  
ATOM   1379  H   GLY A  85       4.519   9.183   9.916  1.00 30.00           H  
ATOM   1380  HA3 GLY A  85       5.233  10.119   7.365  1.00 30.00           H  
ATOM   1381  HA2 GLY A  85       3.602   9.731   7.883  1.00 30.00           H  
ATOM   1382  N   CYS A  86       4.423   8.413   5.555  1.00 30.00           N  
ATOM   1383  CA  CYS A  86       4.365   7.568   4.381  1.00 30.00           C  
ATOM   1384  C   CYS A  86       5.644   6.762   4.164  1.00 30.00           C  
ATOM   1385  O   CYS A  86       6.700   7.279   4.402  1.00 30.00           O  
ATOM   1386  CB  CYS A  86       4.037   8.463   3.200  1.00 30.00           C  
ATOM   1387  SG  CYS A  86       3.251   7.555   1.897  1.00 30.00           S  
ATOM   1388  H   CYS A  86       4.442   9.401   5.338  1.00 30.00           H  
ATOM   1389  HA  CYS A  86       3.550   6.869   4.535  1.00 30.00           H  
ATOM   1390  HB3 CYS A  86       4.925   8.970   2.821  1.00 30.00           H  
ATOM   1391  HB2 CYS A  86       3.335   9.245   3.490  1.00 30.00           H  
ATOM   1392  N   LEU A  87       5.555   5.438   3.946  1.00 30.00           N  
ATOM   1393  CA  LEU A  87       6.714   4.500   3.922  1.00 30.00           C  
ATOM   1394  C   LEU A  87       7.724   4.962   2.827  1.00 30.00           C  
ATOM   1395  O   LEU A  87       8.937   5.009   3.172  1.00 30.00           O  
ATOM   1396  CB  LEU A  87       6.155   3.002   3.661  1.00 30.00           C  
ATOM   1397  CG  LEU A  87       7.295   2.069   3.240  1.00 30.00           C  
ATOM   1398  CD1 LEU A  87       8.225   1.849   4.367  1.00 30.00           C  
ATOM   1399  CD2 LEU A  87       6.801   0.767   2.560  1.00 30.00           C  
ATOM   1400  H   LEU A  87       4.642   5.016   3.813  1.00 30.00           H  
ATOM   1401  HA  LEU A  87       7.221   4.543   4.883  1.00 30.00           H  
ATOM   1402  HB3 LEU A  87       5.437   3.047   2.844  1.00 30.00           H  
ATOM   1403  HB2 LEU A  87       5.615   2.622   4.529  1.00 30.00           H  
ATOM   1404  HG  LEU A  87       7.879   2.506   2.434  1.00 30.00           H  
ATOM   1405 HD11 LEU A  87       7.721   1.897   5.332  1.00 30.00           H  
ATOM   1406 HD12 LEU A  87       8.711   0.874   4.315  1.00 30.00           H  
ATOM   1407 HD13 LEU A  87       9.021   2.592   4.381  1.00 30.00           H  
ATOM   1408 HD21 LEU A  87       7.242   0.648   1.570  1.00 30.00           H  
ATOM   1409 HD22 LEU A  87       7.059  -0.121   3.137  1.00 30.00           H  
ATOM   1410 HD23 LEU A  87       5.725   0.741   2.429  1.00 30.00           H  
ATOM   1411  N   LEU A  88       7.264   5.477   1.691  1.00 30.00           N  
ATOM   1412  CA  LEU A  88       8.060   6.041   0.631  1.00 30.00           C  
ATOM   1413  C   LEU A  88       8.929   7.218   1.208  1.00 30.00           C  
ATOM   1414  O   LEU A  88      10.110   7.328   0.804  1.00 30.00           O  
ATOM   1415  CB  LEU A  88       7.191   6.508  -0.541  1.00 30.00           C  
ATOM   1416  CG  LEU A  88       7.951   7.072  -1.728  1.00 30.00           C  
ATOM   1417  CD1 LEU A  88       8.915   6.085  -2.469  1.00 30.00           C  
ATOM   1418  CD2 LEU A  88       6.946   7.708  -2.683  1.00 30.00           C  
ATOM   1419  H   LEU A  88       6.267   5.455   1.523  1.00 30.00           H  
ATOM   1420  HA  LEU A  88       8.739   5.260   0.284  1.00 30.00           H  
ATOM   1421  HB3 LEU A  88       6.484   7.254  -0.173  1.00 30.00           H  
ATOM   1422  HB2 LEU A  88       6.588   5.672  -0.890  1.00 30.00           H  
ATOM   1423  HG  LEU A  88       8.568   7.892  -1.366  1.00 30.00           H  
ATOM   1424 HD11 LEU A  88       9.954   6.389  -2.341  1.00 30.00           H  
ATOM   1425 HD12 LEU A  88       8.828   5.071  -2.076  1.00 30.00           H  
ATOM   1426 HD13 LEU A  88       8.727   6.018  -3.541  1.00 30.00           H  
ATOM   1427 HD21 LEU A  88       6.902   8.787  -2.535  1.00 30.00           H  
ATOM   1428 HD22 LEU A  88       7.184   7.539  -3.732  1.00 30.00           H  
ATOM   1429 HD23 LEU A  88       5.935   7.327  -2.529  1.00 30.00           H  
ATOM   1430  N   ASN A  89       8.297   8.077   2.030  1.00 30.00           N  
ATOM   1431  CA  ASN A  89       8.965   9.261   2.642  1.00 30.00           C  
ATOM   1432  C   ASN A  89       9.894   8.766   3.743  1.00 30.00           C  
ATOM   1433  O   ASN A  89      11.076   9.077   3.671  1.00 30.00           O  
ATOM   1434  CB  ASN A  89       7.963  10.311   3.259  1.00 30.00           C  
ATOM   1435  CG  ASN A  89       7.133  10.905   2.076  1.00 30.00           C  
ATOM   1436  OD1 ASN A  89       7.393  10.791   0.890  1.00 30.00           O  
ATOM   1437  ND2 ASN A  89       5.995  11.506   2.336  1.00 30.00           N  
ATOM   1438  H   ASN A  89       7.337   7.909   2.295  1.00 30.00           H  
ATOM   1439  HA  ASN A  89       9.572   9.748   1.875  1.00 30.00           H  
ATOM   1440  HB3 ASN A  89       8.500  11.124   3.749  1.00 30.00           H  
ATOM   1441  HB2 ASN A  89       7.307   9.850   3.998  1.00 30.00           H  
ATOM   1442 HD22 ASN A  89       5.418  11.871   1.591  1.00 30.00           H  
ATOM   1443 HD21 ASN A  89       5.673  11.586   3.294  1.00 30.00           H  
ATOM   1444  N   TYR A  90       9.484   7.812   4.590  1.00 30.00           N  
ATOM   1445  CA  TYR A  90      10.373   7.145   5.490  1.00 30.00           C  
ATOM   1446  C   TYR A  90      11.679   6.598   4.845  1.00 30.00           C  
ATOM   1447  O   TYR A  90      12.736   6.886   5.388  1.00 30.00           O  
ATOM   1448  CB  TYR A  90       9.593   6.277   6.468  1.00 30.00           C  
ATOM   1449  CG  TYR A  90      10.376   5.582   7.520  1.00 30.00           C  
ATOM   1450  CD1 TYR A  90      10.416   6.191   8.796  1.00 30.00           C  
ATOM   1451  CD2 TYR A  90      11.066   4.332   7.254  1.00 30.00           C  
ATOM   1452  CE1 TYR A  90      11.176   5.467   9.792  1.00 30.00           C  
ATOM   1453  CE2 TYR A  90      11.751   3.615   8.243  1.00 30.00           C  
ATOM   1454  CZ  TYR A  90      11.854   4.239   9.539  1.00 30.00           C  
ATOM   1455  OH  TYR A  90      12.606   3.755  10.497  1.00 30.00           O  
ATOM   1456  H   TYR A  90       8.521   7.498   4.575  1.00 30.00           H  
ATOM   1457  HA  TYR A  90      10.729   7.956   6.129  1.00 30.00           H  
ATOM   1458  HB3 TYR A  90       9.059   5.510   5.908  1.00 30.00           H  
ATOM   1459  HB2 TYR A  90       8.814   6.874   6.944  1.00 30.00           H  
ATOM   1460  HD1 TYR A  90       9.943   7.138   9.000  1.00 30.00           H  
ATOM   1461  HD2 TYR A  90      11.003   3.905   6.264  1.00 30.00           H  
ATOM   1462  HE1 TYR A  90      11.264   5.910  10.774  1.00 30.00           H  
ATOM   1463  HE2 TYR A  90      12.228   2.677   8.021  1.00 30.00           H  
ATOM   1464  HH  TYR A  90      13.075   2.957  10.243  1.00 30.00           H  
ATOM   1465  N   LEU A  91      11.479   5.794   3.718  1.00 30.00           N  
ATOM   1466  CA  LEU A  91      12.635   5.210   3.001  1.00 30.00           C  
ATOM   1467  C   LEU A  91      13.730   6.136   2.382  1.00 30.00           C  
ATOM   1468  O   LEU A  91      14.923   5.737   2.269  1.00 30.00           O  
ATOM   1469  CB  LEU A  91      12.045   4.288   1.873  1.00 30.00           C  
ATOM   1470  CG  LEU A  91      11.569   2.899   2.319  1.00 30.00           C  
ATOM   1471  CD1 LEU A  91      10.648   2.334   1.279  1.00 30.00           C  
ATOM   1472  CD2 LEU A  91      12.620   1.898   2.799  1.00 30.00           C  
ATOM   1473  H   LEU A  91      10.547   5.585   3.376  1.00 30.00           H  
ATOM   1474  HA  LEU A  91      13.163   4.574   3.710  1.00 30.00           H  
ATOM   1475  HB3 LEU A  91      12.792   4.131   1.096  1.00 30.00           H  
ATOM   1476  HB2 LEU A  91      11.240   4.833   1.377  1.00 30.00           H  
ATOM   1477  HG  LEU A  91      10.931   3.082   3.183  1.00 30.00           H  
ATOM   1478 HD11 LEU A  91       9.948   3.075   0.893  1.00 30.00           H  
ATOM   1479 HD12 LEU A  91      11.207   1.940   0.430  1.00 30.00           H  
ATOM   1480 HD13 LEU A  91      10.051   1.520   1.691  1.00 30.00           H  
ATOM   1481 HD21 LEU A  91      12.538   1.729   3.873  1.00 30.00           H  
ATOM   1482 HD22 LEU A  91      12.510   0.931   2.315  1.00 30.00           H  
ATOM   1483 HD23 LEU A  91      13.632   2.255   2.604  1.00 30.00           H  
ATOM   1484  N   ARG A  92      13.324   7.393   2.097  1.00 30.00           N  
ATOM   1485  CA  ARG A  92      14.214   8.507   1.791  1.00 30.00           C  
ATOM   1486  C   ARG A  92      14.839   9.066   3.092  1.00 30.00           C  
ATOM   1487  O   ARG A  92      15.902   9.578   2.968  1.00 30.00           O  
ATOM   1488  CB  ARG A  92      13.529   9.547   0.952  1.00 30.00           C  
ATOM   1489  CG  ARG A  92      12.999   9.081  -0.417  1.00 30.00           C  
ATOM   1490  CD  ARG A  92      12.592  10.257  -1.260  1.00 30.00           C  
ATOM   1491  NE  ARG A  92      11.710   9.812  -2.267  1.00 30.00           N  
ATOM   1492  CZ  ARG A  92      10.385   9.994  -2.388  1.00 30.00           C  
ATOM   1493  NH1 ARG A  92       9.609  10.795  -1.565  1.00 30.00           N  
ATOM   1494  NH2 ARG A  92       9.731   9.426  -3.369  1.00 30.00           N1+
ATOM   1495  H   ARG A  92      12.348   7.628   2.216  1.00 30.00           H  
ATOM   1496  HA  ARG A  92      15.041   8.114   1.194  1.00 30.00           H  
ATOM   1497  HB3 ARG A  92      14.233  10.364   0.781  1.00 30.00           H  
ATOM   1498  HB2 ARG A  92      12.705   9.983   1.519  1.00 30.00           H  
ATOM   1499  HG3 ARG A  92      12.216   8.329  -0.309  1.00 30.00           H  
ATOM   1500  HG2 ARG A  92      13.831   8.578  -0.913  1.00 30.00           H  
ATOM   1501  HD3 ARG A  92      13.466  10.619  -1.803  1.00 30.00           H  
ATOM   1502  HD2 ARG A  92      12.219  11.100  -0.677  1.00 30.00           H  
ATOM   1503  HE  ARG A  92      12.147   9.219  -2.958  1.00 30.00           H  
ATOM   1504 HH12 ARG A  92       8.616  10.898  -1.720  1.00 30.00           H  
ATOM   1505 HH11 ARG A  92      10.034  11.271  -0.784  1.00 30.00           H  
ATOM   1506 HH22 ARG A  92       8.734   9.558  -3.464  1.00 30.00           H  
ATOM   1507 HH21 ARG A  92      10.212   8.833  -4.029  1.00 30.00           H  
ATOM   1508  N   SER A  93      14.072   9.114   4.143  1.00 30.00           N  
ATOM   1509  CA  SER A  93      14.346   9.679   5.419  1.00 30.00           C  
ATOM   1510  C   SER A  93      15.089   8.694   6.320  1.00 30.00           C  
ATOM   1511  O   SER A  93      16.105   8.091   5.957  1.00 30.00           O  
ATOM   1512  CB  SER A  93      13.058  10.420   5.934  1.00 30.00           C  
ATOM   1513  OG  SER A  93      13.399  11.244   7.067  1.00 30.00           O  
ATOM   1514  H   SER A  93      13.157   8.691   4.069  1.00 30.00           H  
ATOM   1515  HA  SER A  93      15.075  10.476   5.257  1.00 30.00           H  
ATOM   1516  HB3 SER A  93      12.276   9.714   6.212  1.00 30.00           H  
ATOM   1517  HB2 SER A  93      12.649  11.064   5.155  1.00 30.00           H  
ATOM   1518  HG  SER A  93      12.605  11.689   7.375  1.00 30.00           H  
ATOM   1519  N   HIS A  94      14.426   8.442   7.480  1.00 30.00           N  
ATOM   1520  CA  HIS A  94      15.077   7.638   8.519  1.00 30.00           C  
ATOM   1521  C   HIS A  94      15.181   6.128   8.066  1.00 30.00           C  
ATOM   1522  O   HIS A  94      15.901   5.364   8.600  1.00 30.00           O  
ATOM   1523  CB  HIS A  94      14.164   7.845   9.731  1.00 30.00           C  
ATOM   1524  CG  HIS A  94      13.912   9.246  10.157  1.00 30.00           C  
ATOM   1525  ND1 HIS A  94      14.740  10.294   9.968  1.00 30.00           N  
ATOM   1526  CD2 HIS A  94      12.783   9.794  10.831  1.00 30.00           C  
ATOM   1527  CE1 HIS A  94      14.193  11.396  10.493  1.00 30.00           C  
ATOM   1528  NE2 HIS A  94      13.014  11.159  10.961  1.00 30.00           N  
ATOM   1529  H   HIS A  94      13.573   8.928   7.719  1.00 30.00           H  
ATOM   1530  HA  HIS A  94      16.077   8.021   8.729  1.00 30.00           H  
ATOM   1531  HB3 HIS A  94      14.582   7.315  10.587  1.00 30.00           H  
ATOM   1532  HB2 HIS A  94      13.196   7.382   9.542  1.00 30.00           H  
ATOM   1533  HD1 HIS A  94      15.640  10.253   9.513  1.00 30.00           H  
ATOM   1534  HD2 HIS A  94      11.871   9.325  11.172  1.00 30.00           H  
ATOM   1535  HE1 HIS A  94      14.654  12.373  10.472  1.00 30.00           H  
ATOM   1536  N   GLY A  95      14.411   5.613   7.099  1.00 30.00           N  
ATOM   1537  CA  GLY A  95      14.368   4.254   6.576  1.00 30.00           C  
ATOM   1538  C   GLY A  95      15.562   3.788   5.736  1.00 30.00           C  
ATOM   1539  O   GLY A  95      15.827   2.563   5.741  1.00 30.00           O  
ATOM   1540  H   GLY A  95      13.774   6.252   6.637  1.00 30.00           H  
ATOM   1541  HA3 GLY A  95      13.478   4.150   5.959  1.00 30.00           H  
ATOM   1542  HA2 GLY A  95      14.245   3.577   7.415  1.00 30.00           H  
ATOM   1543  N   LYS A  96      16.304   4.746   5.194  1.00 30.00           N  
ATOM   1544  CA  LYS A  96      17.596   4.646   4.448  1.00 30.00           C  
ATOM   1545  C   LYS A  96      18.696   4.015   5.326  1.00 30.00           C  
ATOM   1546  O   LYS A  96      19.416   3.240   4.749  1.00 30.00           O  
ATOM   1547  CB  LYS A  96      17.899   6.128   4.093  1.00 30.00           C  
ATOM   1548  CG  LYS A  96      18.873   6.289   2.970  1.00 30.00           C  
ATOM   1549  CD  LYS A  96      19.006   7.721   2.445  1.00 30.00           C  
ATOM   1550  CE  LYS A  96      19.500   7.669   0.984  1.00 30.00           C  
ATOM   1551  NZ  LYS A  96      19.209   8.896   0.215  1.00 30.00           N1+
ATOM   1552  H   LYS A  96      15.983   5.696   5.325  1.00 30.00           H  
ATOM   1553  HA  LYS A  96      17.436   4.049   3.548  1.00 30.00           H  
ATOM   1554  HB3 LYS A  96      18.227   6.684   4.973  1.00 30.00           H  
ATOM   1555  HB2 LYS A  96      16.973   6.604   3.768  1.00 30.00           H  
ATOM   1556  HG3 LYS A  96      18.552   5.623   2.168  1.00 30.00           H  
ATOM   1557  HG2 LYS A  96      19.855   5.926   3.277  1.00 30.00           H  
ATOM   1558  HD3 LYS A  96      19.707   8.285   3.062  1.00 30.00           H  
ATOM   1559  HD2 LYS A  96      18.047   8.234   2.509  1.00 30.00           H  
ATOM   1560  HE3 LYS A  96      19.005   6.865   0.438  1.00 30.00           H  
ATOM   1561  HE2 LYS A  96      20.569   7.457   0.952  1.00 30.00           H  
ATOM   1562  HZ1 LYS A  96      19.539   8.787  -0.733  1.00 30.00           H  
ATOM   1563  HZ2 LYS A  96      18.213   9.060   0.209  1.00 30.00           H  
ATOM   1564  HZ3 LYS A  96      19.675   9.682   0.646  1.00 30.00           H  
ATOM   1565  N   GLY A  97      18.702   4.130   6.662  1.00 30.00           N  
ATOM   1566  CA  GLY A  97      19.737   3.621   7.539  1.00 30.00           C  
ATOM   1567  C   GLY A  97      19.431   2.207   8.036  1.00 30.00           C  
ATOM   1568  O   GLY A  97      20.290   1.734   8.795  1.00 30.00           O  
ATOM   1569  H   GLY A  97      17.982   4.688   7.099  1.00 30.00           H  
ATOM   1570  HA3 GLY A  97      19.813   4.286   8.400  1.00 30.00           H  
ATOM   1571  HA2 GLY A  97      20.710   3.632   7.044  1.00 30.00           H  
ATOM   1572  N   LEU A  98      18.304   1.596   7.628  1.00 30.00           N  
ATOM   1573  CA  LEU A  98      17.888   0.281   8.123  1.00 30.00           C  
ATOM   1574  C   LEU A  98      18.831  -0.809   7.644  1.00 30.00           C  
ATOM   1575  O   LEU A  98      19.187  -0.803   6.457  1.00 30.00           O  
ATOM   1576  CB  LEU A  98      16.401   0.069   7.812  1.00 30.00           C  
ATOM   1577  CG  LEU A  98      15.407   1.070   8.525  1.00 30.00           C  
ATOM   1578  CD1 LEU A  98      13.973   0.616   8.175  1.00 30.00           C  
ATOM   1579  CD2 LEU A  98      15.715   1.167   9.990  1.00 30.00           C  
ATOM   1580  H   LEU A  98      17.682   2.055   6.977  1.00 30.00           H  
ATOM   1581  HA  LEU A  98      18.020   0.306   9.205  1.00 30.00           H  
ATOM   1582  HB3 LEU A  98      16.144  -0.949   8.101  1.00 30.00           H  
ATOM   1583  HB2 LEU A  98      16.248   0.111   6.733  1.00 30.00           H  
ATOM   1584  HG  LEU A  98      15.570   2.067   8.135  1.00 30.00           H  
ATOM   1585 HD11 LEU A  98      13.612   1.141   7.291  1.00 30.00           H  
ATOM   1586 HD12 LEU A  98      13.917  -0.450   7.949  1.00 30.00           H  
ATOM   1587 HD13 LEU A  98      13.272   0.802   8.989  1.00 30.00           H  
ATOM   1588 HD21 LEU A  98      16.397   1.993  10.196  1.00 30.00           H  
ATOM   1589 HD22 LEU A  98      14.816   1.340  10.581  1.00 30.00           H  
ATOM   1590 HD23 LEU A  98      16.164   0.258  10.370  1.00 30.00           H  
ATOM   1591  N   GLU A  99      19.003  -1.832   8.481  1.00 30.00           N  
ATOM   1592  CA  GLU A  99      19.656  -3.104   8.147  1.00 30.00           C  
ATOM   1593  C   GLU A  99      18.672  -4.025   7.375  1.00 30.00           C  
ATOM   1594  O   GLU A  99      17.519  -3.610   7.198  1.00 30.00           O  
ATOM   1595  CB  GLU A  99      20.306  -3.673   9.417  1.00 30.00           C  
ATOM   1596  CG  GLU A  99      21.591  -2.953   9.761  1.00 30.00           C  
ATOM   1597  CD  GLU A  99      22.227  -3.304  11.145  1.00 30.00           C  
ATOM   1598  OE1 GLU A  99      21.766  -4.375  11.650  1.00 30.00           O  
ATOM   1599  OE2 GLU A  99      23.174  -2.588  11.538  1.00 30.00           O1-
ATOM   1600  H   GLU A  99      18.614  -1.775   9.413  1.00 30.00           H  
ATOM   1601  HA  GLU A  99      20.457  -2.890   7.438  1.00 30.00           H  
ATOM   1602  HB3 GLU A  99      20.489  -4.741   9.319  1.00 30.00           H  
ATOM   1603  HB2 GLU A  99      19.600  -3.575  10.243  1.00 30.00           H  
ATOM   1604  HG3 GLU A  99      21.419  -1.876   9.748  1.00 30.00           H  
ATOM   1605  HG2 GLU A  99      22.335  -3.151   8.989  1.00 30.00           H  
ATOM   1606  N   PRO A 100      19.044  -5.204   6.803  1.00 30.00           N  
ATOM   1607  CA  PRO A 100      18.086  -6.074   6.144  1.00 30.00           C  
ATOM   1608  C   PRO A 100      16.952  -6.580   7.003  1.00 30.00           C  
ATOM   1609  O   PRO A 100      15.888  -6.891   6.471  1.00 30.00           O  
ATOM   1610  CB  PRO A 100      18.917  -7.309   5.738  1.00 30.00           C  
ATOM   1611  CG  PRO A 100      20.308  -6.736   5.628  1.00 30.00           C  
ATOM   1612  CD  PRO A 100      20.405  -5.729   6.789  1.00 30.00           C  
ATOM   1613  HA  PRO A 100      17.703  -5.568   5.256  1.00 30.00           H  
ATOM   1614  HB3 PRO A 100      18.581  -7.757   4.802  1.00 30.00           H  
ATOM   1615  HB2 PRO A 100      18.915  -8.090   6.502  1.00 30.00           H  
ATOM   1616  HG3 PRO A 100      20.406  -6.202   4.681  1.00 30.00           H  
ATOM   1617  HG2 PRO A 100      21.087  -7.497   5.659  1.00 30.00           H  
ATOM   1618  HD2 PRO A 100      20.616  -6.251   7.722  1.00 30.00           H  
ATOM   1619  HD3 PRO A 100      21.172  -4.974   6.612  1.00 30.00           H  
ATOM   1620  N   SER A 101      17.186  -6.795   8.320  1.00 30.00           N  
ATOM   1621  CA  SER A 101      16.138  -7.447   9.125  1.00 30.00           C  
ATOM   1622  C   SER A 101      14.994  -6.534   9.551  1.00 30.00           C  
ATOM   1623  O   SER A 101      13.845  -7.013   9.773  1.00 30.00           O  
ATOM   1624  CB  SER A 101      16.792  -8.102  10.367  1.00 30.00           C  
ATOM   1625  OG  SER A 101      17.363  -7.227  11.314  1.00 30.00           O  
ATOM   1626  H   SER A 101      18.073  -6.592   8.758  1.00 30.00           H  
ATOM   1627  HA  SER A 101      15.701  -8.266   8.549  1.00 30.00           H  
ATOM   1628  HB3 SER A 101      17.564  -8.797  10.039  1.00 30.00           H  
ATOM   1629  HB2 SER A 101      16.049  -8.708  10.888  1.00 30.00           H  
ATOM   1630  HG  SER A 101      17.927  -7.744  11.897  1.00 30.00           H  
ATOM   1631  N   GLN A 102      15.281  -5.204   9.690  1.00 30.00           N  
ATOM   1632  CA  GLN A 102      14.355  -4.108   9.856  1.00 30.00           C  
ATOM   1633  C   GLN A 102      13.428  -3.902   8.699  1.00 30.00           C  
ATOM   1634  O   GLN A 102      12.230  -3.806   8.986  1.00 30.00           O  
ATOM   1635  CB  GLN A 102      15.052  -2.819  10.377  1.00 30.00           C  
ATOM   1636  CG  GLN A 102      15.723  -3.058  11.693  1.00 30.00           C  
ATOM   1637  CD  GLN A 102      16.666  -1.908  11.904  1.00 30.00           C  
ATOM   1638  OE1 GLN A 102      17.721  -1.684  11.259  1.00 30.00           O  
ATOM   1639  NE2 GLN A 102      16.269  -1.047  12.853  1.00 30.00           N  
ATOM   1640  H   GLN A 102      16.242  -4.923   9.553  1.00 30.00           H  
ATOM   1641  HA  GLN A 102      13.714  -4.430  10.681  1.00 30.00           H  
ATOM   1642  HB3 GLN A 102      14.338  -1.997  10.452  1.00 30.00           H  
ATOM   1643  HB2 GLN A 102      15.784  -2.530   9.621  1.00 30.00           H  
ATOM   1644  HG3 GLN A 102      16.324  -3.968  11.694  1.00 30.00           H  
ATOM   1645  HG2 GLN A 102      14.994  -3.153  12.499  1.00 30.00           H  
ATOM   1646 HE22 GLN A 102      16.838  -0.240  13.061  1.00 30.00           H  
ATOM   1647 HE21 GLN A 102      15.425  -1.211  13.380  1.00 30.00           H  
ATOM   1648  N   LEU A 103      14.089  -3.944   7.554  1.00 30.00           N  
ATOM   1649  CA  LEU A 103      13.484  -3.869   6.190  1.00 30.00           C  
ATOM   1650  C   LEU A 103      12.585  -5.051   5.985  1.00 30.00           C  
ATOM   1651  O   LEU A 103      11.535  -4.807   5.321  1.00 30.00           O  
ATOM   1652  CB  LEU A 103      14.613  -3.796   5.147  1.00 30.00           C  
ATOM   1653  CG  LEU A 103      15.279  -2.386   5.010  1.00 30.00           C  
ATOM   1654  CD1 LEU A 103      16.549  -2.516   4.142  1.00 30.00           C  
ATOM   1655  CD2 LEU A 103      14.307  -1.365   4.537  1.00 30.00           C  
ATOM   1656  H   LEU A 103      15.094  -4.053   7.576  1.00 30.00           H  
ATOM   1657  HA  LEU A 103      12.869  -2.968   6.143  1.00 30.00           H  
ATOM   1658  HB3 LEU A 103      14.230  -4.085   4.167  1.00 30.00           H  
ATOM   1659  HB2 LEU A 103      15.367  -4.543   5.392  1.00 30.00           H  
ATOM   1660  HG  LEU A 103      15.612  -2.088   6.003  1.00 30.00           H  
ATOM   1661 HD11 LEU A 103      16.412  -2.082   3.153  1.00 30.00           H  
ATOM   1662 HD12 LEU A 103      17.389  -2.005   4.613  1.00 30.00           H  
ATOM   1663 HD13 LEU A 103      16.851  -3.552   3.987  1.00 30.00           H  
ATOM   1664 HD21 LEU A 103      14.784  -0.607   3.916  1.00 30.00           H  
ATOM   1665 HD22 LEU A 103      13.525  -1.815   3.937  1.00 30.00           H  
ATOM   1666 HD23 LEU A 103      13.838  -0.844   5.372  1.00 30.00           H  
ATOM   1667  N   LEU A 104      12.950  -6.336   6.389  1.00 30.00           N  
ATOM   1668  CA  LEU A 104      12.107  -7.497   6.289  1.00 30.00           C  
ATOM   1669  C   LEU A 104      11.046  -7.529   7.323  1.00 30.00           C  
ATOM   1670  O   LEU A 104      10.028  -8.045   6.919  1.00 30.00           O  
ATOM   1671  CB  LEU A 104      13.066  -8.675   6.427  1.00 30.00           C  
ATOM   1672  CG  LEU A 104      12.581 -10.030   5.972  1.00 30.00           C  
ATOM   1673  CD1 LEU A 104      12.131 -10.145   4.482  1.00 30.00           C  
ATOM   1674  CD2 LEU A 104      13.645 -10.926   6.485  1.00 30.00           C  
ATOM   1675  H   LEU A 104      13.852  -6.479   6.825  1.00 30.00           H  
ATOM   1676  HA  LEU A 104      11.660  -7.500   5.293  1.00 30.00           H  
ATOM   1677  HB3 LEU A 104      13.404  -8.712   7.466  1.00 30.00           H  
ATOM   1678  HB2 LEU A 104      13.963  -8.466   5.847  1.00 30.00           H  
ATOM   1679  HG  LEU A 104      11.695 -10.271   6.560  1.00 30.00           H  
ATOM   1680 HD11 LEU A 104      12.581 -11.011   3.996  1.00 30.00           H  
ATOM   1681 HD12 LEU A 104      11.048 -10.252   4.416  1.00 30.00           H  
ATOM   1682 HD13 LEU A 104      12.418  -9.263   3.911  1.00 30.00           H  
ATOM   1683 HD21 LEU A 104      14.648 -10.623   6.178  1.00 30.00           H  
ATOM   1684 HD22 LEU A 104      13.626 -10.990   7.573  1.00 30.00           H  
ATOM   1685 HD23 LEU A 104      13.492 -11.937   6.110  1.00 30.00           H  
ATOM   1686  N   GLU A 105      11.165  -6.898   8.495  1.00 30.00           N  
ATOM   1687  CA  GLU A 105      10.100  -6.781   9.473  1.00 30.00           C  
ATOM   1688  C   GLU A 105       9.049  -5.834   9.025  1.00 30.00           C  
ATOM   1689  O   GLU A 105       7.857  -6.134   9.177  1.00 30.00           O  
ATOM   1690  CB  GLU A 105      10.730  -6.409  10.841  1.00 30.00           C  
ATOM   1691  CG  GLU A 105       9.772  -6.580  12.063  1.00 30.00           C  
ATOM   1692  CD  GLU A 105       9.514  -8.077  12.444  1.00 30.00           C  
ATOM   1693  OE1 GLU A 105       8.471  -8.387  13.093  1.00 30.00           O  
ATOM   1694  OE2 GLU A 105      10.254  -9.013  12.012  1.00 30.00           O1-
ATOM   1695  H   GLU A 105      12.047  -6.473   8.746  1.00 30.00           H  
ATOM   1696  HA  GLU A 105       9.643  -7.768   9.565  1.00 30.00           H  
ATOM   1697  HB3 GLU A 105      11.061  -5.371  10.816  1.00 30.00           H  
ATOM   1698  HB2 GLU A 105      11.638  -6.986  11.012  1.00 30.00           H  
ATOM   1699  HG3 GLU A 105       8.820  -6.078  11.883  1.00 30.00           H  
ATOM   1700  HG2 GLU A 105      10.213  -6.094  12.933  1.00 30.00           H  
ATOM   1701  N   MET A 106       9.515  -4.796   8.379  1.00 30.00           N  
ATOM   1702  CA  MET A 106       8.629  -3.904   7.649  1.00 30.00           C  
ATOM   1703  C   MET A 106       7.824  -4.571   6.521  1.00 30.00           C  
ATOM   1704  O   MET A 106       6.666  -4.202   6.226  1.00 30.00           O  
ATOM   1705  CB  MET A 106       9.454  -2.682   7.044  1.00 30.00           C  
ATOM   1706  CG  MET A 106       9.842  -1.683   8.099  1.00 30.00           C  
ATOM   1707  SD  MET A 106      10.256  -0.112   7.458  1.00 30.00           S  
ATOM   1708  CE  MET A 106       9.963   0.739   8.983  1.00 30.00           C  
ATOM   1709  H   MET A 106      10.511  -4.629   8.311  1.00 30.00           H  
ATOM   1710  HA  MET A 106       7.893  -3.519   8.356  1.00 30.00           H  
ATOM   1711  HB3 MET A 106       8.864  -2.176   6.277  1.00 30.00           H  
ATOM   1712  HB2 MET A 106      10.350  -3.033   6.542  1.00 30.00           H  
ATOM   1713  HG3 MET A 106      10.662  -2.030   8.716  1.00 30.00           H  
ATOM   1714  HG2 MET A 106       8.994  -1.569   8.774  1.00 30.00           H  
ATOM   1715  HE1 MET A 106      10.697   0.453   9.737  1.00 30.00           H  
ATOM   1716  HE2 MET A 106      10.019   1.812   8.831  1.00 30.00           H  
ATOM   1717  HE3 MET A 106       8.965   0.538   9.372  1.00 30.00           H  
ATOM   1718  N   CYS A 107       8.358  -5.676   5.946  1.00 30.00           N  
ATOM   1719  CA  CYS A 107       7.749  -6.409   4.865  1.00 30.00           C  
ATOM   1720  C   CYS A 107       6.690  -7.359   5.464  1.00 30.00           C  
ATOM   1721  O   CYS A 107       5.637  -7.490   4.946  1.00 30.00           O  
ATOM   1722  CB  CYS A 107       8.663  -7.171   3.947  1.00 30.00           C  
ATOM   1723  SG  CYS A 107       9.836  -6.166   3.038  1.00 30.00           S  
ATOM   1724  H   CYS A 107       9.267  -5.999   6.246  1.00 30.00           H  
ATOM   1725  HA  CYS A 107       7.213  -5.697   4.233  1.00 30.00           H  
ATOM   1726  HB3 CYS A 107       8.076  -7.715   3.206  1.00 30.00           H  
ATOM   1727  HB2 CYS A 107       9.226  -7.926   4.494  1.00 30.00           H  
ATOM   1728  HG  CYS A 107      10.508  -5.716   4.105  1.00 30.00           H  
ATOM   1729  N   TYR A 108       7.050  -8.077   6.530  1.00 30.00           N  
ATOM   1730  CA  TYR A 108       6.187  -8.900   7.359  1.00 30.00           C  
ATOM   1731  C   TYR A 108       5.059  -8.167   8.124  1.00 30.00           C  
ATOM   1732  O   TYR A 108       3.991  -8.779   8.290  1.00 30.00           O  
ATOM   1733  CB  TYR A 108       7.052  -9.689   8.325  1.00 30.00           C  
ATOM   1734  CG  TYR A 108       6.450 -10.718   9.214  1.00 30.00           C  
ATOM   1735  CD1 TYR A 108       6.323 -11.983   8.685  1.00 30.00           C  
ATOM   1736  CD2 TYR A 108       5.973 -10.488  10.528  1.00 30.00           C  
ATOM   1737  CE1 TYR A 108       5.648 -12.989   9.332  1.00 30.00           C  
ATOM   1738  CE2 TYR A 108       5.469 -11.569  11.264  1.00 30.00           C  
ATOM   1739  CZ  TYR A 108       5.256 -12.823  10.644  1.00 30.00           C  
ATOM   1740  OH  TYR A 108       4.683 -13.945  11.300  1.00 30.00           O  
ATOM   1741  H   TYR A 108       7.995  -7.969   6.876  1.00 30.00           H  
ATOM   1742  HA  TYR A 108       5.708  -9.620   6.694  1.00 30.00           H  
ATOM   1743  HB3 TYR A 108       7.574  -8.985   8.976  1.00 30.00           H  
ATOM   1744  HB2 TYR A 108       7.851 -10.174   7.763  1.00 30.00           H  
ATOM   1745  HD1 TYR A 108       6.669 -12.176   7.679  1.00 30.00           H  
ATOM   1746  HD2 TYR A 108       6.064  -9.512  10.984  1.00 30.00           H  
ATOM   1747  HE1 TYR A 108       5.517 -13.943   8.842  1.00 30.00           H  
ATOM   1748  HE2 TYR A 108       5.161 -11.421  12.288  1.00 30.00           H  
ATOM   1749  HH  TYR A 108       4.858 -14.790  10.874  1.00 30.00           H  
ATOM   1750  N   ASP A 109       5.244  -6.869   8.406  1.00 30.00           N  
ATOM   1751  CA  ASP A 109       4.131  -6.006   8.797  1.00 30.00           C  
ATOM   1752  C   ASP A 109       2.908  -5.904   7.812  1.00 30.00           C  
ATOM   1753  O   ASP A 109       1.826  -6.295   8.108  1.00 30.00           O  
ATOM   1754  CB  ASP A 109       4.585  -4.553   9.121  1.00 30.00           C  
ATOM   1755  CG  ASP A 109       5.144  -4.424  10.527  1.00 30.00           C  
ATOM   1756  OD1 ASP A 109       4.800  -5.225  11.392  1.00 30.00           O  
ATOM   1757  OD2 ASP A 109       5.757  -3.446  10.878  1.00 30.00           O1-
ATOM   1758  H   ASP A 109       6.146  -6.433   8.269  1.00 30.00           H  
ATOM   1759  HA  ASP A 109       3.677  -6.488   9.663  1.00 30.00           H  
ATOM   1760  HB3 ASP A 109       3.764  -3.845   9.023  1.00 30.00           H  
ATOM   1761  HB2 ASP A 109       5.351  -4.230   8.417  1.00 30.00           H  
ATOM   1762  N   VAL A 110       3.244  -5.477   6.553  1.00 30.00           N  
ATOM   1763  CA  VAL A 110       2.335  -5.292   5.385  1.00 30.00           C  
ATOM   1764  C   VAL A 110       1.514  -6.562   5.026  1.00 30.00           C  
ATOM   1765  O   VAL A 110       0.285  -6.445   4.842  1.00 30.00           O  
ATOM   1766  CB  VAL A 110       3.166  -4.883   4.150  1.00 30.00           C  
ATOM   1767  CG1 VAL A 110       2.433  -5.060   2.806  1.00 30.00           C  
ATOM   1768  CG2 VAL A 110       3.530  -3.324   4.272  1.00 30.00           C  
ATOM   1769  H   VAL A 110       4.207  -5.223   6.384  1.00 30.00           H  
ATOM   1770  HA  VAL A 110       1.631  -4.497   5.639  1.00 30.00           H  
ATOM   1771  HB  VAL A 110       4.095  -5.453   4.116  1.00 30.00           H  
ATOM   1772 HG11 VAL A 110       3.004  -4.611   1.992  1.00 30.00           H  
ATOM   1773 HG12 VAL A 110       2.292  -6.105   2.530  1.00 30.00           H  
ATOM   1774 HG13 VAL A 110       1.455  -4.577   2.815  1.00 30.00           H  
ATOM   1775 HG21 VAL A 110       4.108  -3.130   5.175  1.00 30.00           H  
ATOM   1776 HG22 VAL A 110       4.129  -2.989   3.425  1.00 30.00           H  
ATOM   1777 HG23 VAL A 110       2.633  -2.705   4.312  1.00 30.00           H  
ATOM   1778  N   CYS A 111       2.184  -7.745   5.209  1.00 30.00           N  
ATOM   1779  CA  CYS A 111       1.878  -9.169   4.956  1.00 30.00           C  
ATOM   1780  C   CYS A 111       0.715  -9.688   5.779  1.00 30.00           C  
ATOM   1781  O   CYS A 111       0.011 -10.571   5.358  1.00 30.00           O  
ATOM   1782  CB  CYS A 111       3.124 -10.092   5.037  1.00 30.00           C  
ATOM   1783  SG  CYS A 111       3.253 -11.285   3.732  1.00 30.00           S  
ATOM   1784  H   CYS A 111       3.142  -7.626   5.509  1.00 30.00           H  
ATOM   1785  HA  CYS A 111       1.534  -9.178   3.920  1.00 30.00           H  
ATOM   1786  HB3 CYS A 111       3.183 -10.592   6.003  1.00 30.00           H  
ATOM   1787  HB2 CYS A 111       4.026  -9.488   4.967  1.00 30.00           H  
ATOM   1788  HG  CYS A 111       2.199 -12.017   4.105  1.00 30.00           H  
ATOM   1789  N   GLU A 112       0.498  -9.079   7.000  1.00 30.00           N  
ATOM   1790  CA  GLU A 112      -0.694  -9.461   7.800  1.00 30.00           C  
ATOM   1791  C   GLU A 112      -1.902  -8.648   7.401  1.00 30.00           C  
ATOM   1792  O   GLU A 112      -2.977  -9.177   7.543  1.00 30.00           O  
ATOM   1793  CB  GLU A 112      -0.338  -9.117   9.254  1.00 30.00           C  
ATOM   1794  CG  GLU A 112       0.623 -10.120   9.908  1.00 30.00           C  
ATOM   1795  CD  GLU A 112       0.989  -9.860  11.363  1.00 30.00           C  
ATOM   1796  OE1 GLU A 112       1.444 -10.776  12.077  1.00 30.00           O  
ATOM   1797  OE2 GLU A 112       0.629  -8.741  11.925  1.00 30.00           O1-
ATOM   1798  H   GLU A 112       1.099  -8.345   7.349  1.00 30.00           H  
ATOM   1799  HA  GLU A 112      -0.920 -10.526   7.716  1.00 30.00           H  
ATOM   1800  HB3 GLU A 112      -1.247  -9.087   9.857  1.00 30.00           H  
ATOM   1801  HB2 GLU A 112       0.088  -8.114   9.303  1.00 30.00           H  
ATOM   1802  HG3 GLU A 112       1.556 -10.145   9.344  1.00 30.00           H  
ATOM   1803  HG2 GLU A 112       0.198 -11.123   9.834  1.00 30.00           H  
ATOM   1804  N   GLY A 113      -1.738  -7.442   6.846  1.00 30.00           N  
ATOM   1805  CA  GLY A 113      -2.788  -6.564   6.405  1.00 30.00           C  
ATOM   1806  C   GLY A 113      -3.377  -7.201   5.137  1.00 30.00           C  
ATOM   1807  O   GLY A 113      -4.568  -7.362   4.873  1.00 30.00           O  
ATOM   1808  H   GLY A 113      -0.795  -7.100   6.718  1.00 30.00           H  
ATOM   1809  HA3 GLY A 113      -2.381  -5.578   6.177  1.00 30.00           H  
ATOM   1810  HA2 GLY A 113      -3.557  -6.445   7.169  1.00 30.00           H  
ATOM   1811  N   MET A 114      -2.456  -7.599   4.223  1.00 30.00           N  
ATOM   1812  CA  MET A 114      -2.793  -8.256   2.976  1.00 30.00           C  
ATOM   1813  C   MET A 114      -3.420  -9.626   3.092  1.00 30.00           C  
ATOM   1814  O   MET A 114      -4.232  -9.857   2.259  1.00 30.00           O  
ATOM   1815  CB  MET A 114      -1.643  -8.263   2.000  1.00 30.00           C  
ATOM   1816  CG  MET A 114      -1.016  -6.916   1.757  1.00 30.00           C  
ATOM   1817  SD  MET A 114      -2.115  -5.517   1.144  1.00 30.00           S  
ATOM   1818  CE  MET A 114      -2.570  -6.248  -0.542  1.00 30.00           C  
ATOM   1819  H   MET A 114      -1.473  -7.446   4.406  1.00 30.00           H  
ATOM   1820  HA  MET A 114      -3.552  -7.620   2.517  1.00 30.00           H  
ATOM   1821  HB3 MET A 114      -1.958  -8.696   1.050  1.00 30.00           H  
ATOM   1822  HB2 MET A 114      -0.868  -8.924   2.388  1.00 30.00           H  
ATOM   1823  HG3 MET A 114      -0.215  -7.039   1.030  1.00 30.00           H  
ATOM   1824  HG2 MET A 114      -0.525  -6.553   2.647  1.00 30.00           H  
ATOM   1825  HE1 MET A 114      -3.649  -6.387  -0.616  1.00 30.00           H  
ATOM   1826  HE2 MET A 114      -2.251  -5.572  -1.333  1.00 30.00           H  
ATOM   1827  HE3 MET A 114      -2.085  -7.209  -0.710  1.00 30.00           H  
ATOM   1828  N   ALA A 115      -3.175 -10.379   4.191  1.00 30.00           N  
ATOM   1829  CA  ALA A 115      -3.758 -11.702   4.503  1.00 30.00           C  
ATOM   1830  C   ALA A 115      -5.192 -11.500   5.161  1.00 30.00           C  
ATOM   1831  O   ALA A 115      -6.152 -12.196   4.860  1.00 30.00           O  
ATOM   1832  CB  ALA A 115      -2.897 -12.529   5.424  1.00 30.00           C  
ATOM   1833  H   ALA A 115      -2.504 -10.037   4.864  1.00 30.00           H  
ATOM   1834  HA  ALA A 115      -3.870 -12.253   3.570  1.00 30.00           H  
ATOM   1835  HB1 ALA A 115      -3.361 -13.490   5.648  1.00 30.00           H  
ATOM   1836  HB2 ALA A 115      -1.928 -12.735   4.968  1.00 30.00           H  
ATOM   1837  HB3 ALA A 115      -2.712 -12.017   6.369  1.00 30.00           H  
ATOM   1838  N   PHE A 116      -5.332 -10.395   5.907  1.00 30.00           N  
ATOM   1839  CA  PHE A 116      -6.584  -9.767   6.300  1.00 30.00           C  
ATOM   1840  C   PHE A 116      -7.557  -9.491   5.100  1.00 30.00           C  
ATOM   1841  O   PHE A 116      -8.705  -9.937   5.003  1.00 30.00           O  
ATOM   1842  CB  PHE A 116      -6.415  -8.634   7.312  1.00 30.00           C  
ATOM   1843  CG  PHE A 116      -7.676  -7.756   7.550  1.00 30.00           C  
ATOM   1844  CD1 PHE A 116      -8.407  -8.016   8.736  1.00 30.00           C  
ATOM   1845  CD2 PHE A 116      -8.088  -6.832   6.566  1.00 30.00           C  
ATOM   1846  CE1 PHE A 116      -9.587  -7.246   8.913  1.00 30.00           C  
ATOM   1847  CE2 PHE A 116      -9.202  -6.092   6.861  1.00 30.00           C  
ATOM   1848  CZ  PHE A 116      -9.989  -6.295   7.985  1.00 30.00           C  
ATOM   1849  H   PHE A 116      -4.504  -9.853   6.114  1.00 30.00           H  
ATOM   1850  HA  PHE A 116      -7.110 -10.544   6.859  1.00 30.00           H  
ATOM   1851  HB3 PHE A 116      -5.606  -7.972   7.015  1.00 30.00           H  
ATOM   1852  HB2 PHE A 116      -6.094  -9.055   8.266  1.00 30.00           H  
ATOM   1853  HD1 PHE A 116      -8.097  -8.754   9.461  1.00 30.00           H  
ATOM   1854  HD2 PHE A 116      -7.506  -6.653   5.679  1.00 30.00           H  
ATOM   1855  HE1 PHE A 116     -10.184  -7.398   9.800  1.00 30.00           H  
ATOM   1856  HE2 PHE A 116      -9.503  -5.341   6.147  1.00 30.00           H  
ATOM   1857  HZ  PHE A 116     -10.872  -5.706   8.166  1.00 30.00           H  
ATOM   1858  N   LEU A 117      -7.047  -8.731   4.053  1.00 30.00           N  
ATOM   1859  CA  LEU A 117      -7.720  -8.402   2.831  1.00 30.00           C  
ATOM   1860  C   LEU A 117      -8.049  -9.634   1.955  1.00 30.00           C  
ATOM   1861  O   LEU A 117      -9.101  -9.716   1.381  1.00 30.00           O  
ATOM   1862  CB  LEU A 117      -6.918  -7.272   2.173  1.00 30.00           C  
ATOM   1863  CG  LEU A 117      -7.389  -5.845   2.616  1.00 30.00           C  
ATOM   1864  CD1 LEU A 117      -6.240  -4.791   2.295  1.00 30.00           C  
ATOM   1865  CD2 LEU A 117      -8.791  -5.292   2.271  1.00 30.00           C  
ATOM   1866  H   LEU A 117      -6.107  -8.367   4.140  1.00 30.00           H  
ATOM   1867  HA  LEU A 117      -8.693  -7.999   3.117  1.00 30.00           H  
ATOM   1868  HB3 LEU A 117      -7.026  -7.329   1.089  1.00 30.00           H  
ATOM   1869  HB2 LEU A 117      -5.852  -7.403   2.362  1.00 30.00           H  
ATOM   1870  HG  LEU A 117      -7.396  -5.888   3.702  1.00 30.00           H  
ATOM   1871 HD11 LEU A 117      -5.564  -4.686   3.142  1.00 30.00           H  
ATOM   1872 HD12 LEU A 117      -5.637  -5.105   1.442  1.00 30.00           H  
ATOM   1873 HD13 LEU A 117      -6.640  -3.803   2.065  1.00 30.00           H  
ATOM   1874 HD21 LEU A 117      -9.478  -6.095   2.013  1.00 30.00           H  
ATOM   1875 HD22 LEU A 117      -9.223  -4.759   3.119  1.00 30.00           H  
ATOM   1876 HD23 LEU A 117      -8.763  -4.605   1.427  1.00 30.00           H  
ATOM   1877  N   GLU A 118      -7.181 -10.697   1.999  1.00 30.00           N  
ATOM   1878  CA  GLU A 118      -7.258 -11.988   1.382  1.00 30.00           C  
ATOM   1879  C   GLU A 118      -8.342 -12.901   1.953  1.00 30.00           C  
ATOM   1880  O   GLU A 118      -8.943 -13.673   1.222  1.00 30.00           O  
ATOM   1881  CB  GLU A 118      -5.844 -12.701   1.481  1.00 30.00           C  
ATOM   1882  CG  GLU A 118      -5.760 -13.942   0.583  1.00 30.00           C  
ATOM   1883  CD  GLU A 118      -4.444 -14.741   0.839  1.00 30.00           C  
ATOM   1884  OE1 GLU A 118      -3.631 -14.944  -0.102  1.00 30.00           O  
ATOM   1885  OE2 GLU A 118      -4.414 -15.273   1.924  1.00 30.00           O1-
ATOM   1886  H   GLU A 118      -6.336 -10.563   2.538  1.00 30.00           H  
ATOM   1887  HA  GLU A 118      -7.486 -11.819   0.328  1.00 30.00           H  
ATOM   1888  HB3 GLU A 118      -5.667 -12.987   2.515  1.00 30.00           H  
ATOM   1889  HB2 GLU A 118      -5.049 -12.010   1.200  1.00 30.00           H  
ATOM   1890  HG3 GLU A 118      -5.815 -13.645  -0.465  1.00 30.00           H  
ATOM   1891  HG2 GLU A 118      -6.592 -14.626   0.749  1.00 30.00           H  
ATOM   1892  N   SER A 119      -8.792 -12.574   3.185  1.00 30.00           N  
ATOM   1893  CA  SER A 119      -9.881 -13.355   3.805  1.00 30.00           C  
ATOM   1894  C   SER A 119     -11.201 -12.627   3.476  1.00 30.00           C  
ATOM   1895  O   SER A 119     -12.245 -13.223   3.720  1.00 30.00           O  
ATOM   1896  CB  SER A 119      -9.640 -13.389   5.370  1.00 30.00           C  
ATOM   1897  OG  SER A 119      -8.911 -14.509   5.793  1.00 30.00           O  
ATOM   1898  H   SER A 119      -8.334 -11.865   3.742  1.00 30.00           H  
ATOM   1899  HA  SER A 119      -9.943 -14.375   3.421  1.00 30.00           H  
ATOM   1900  HB3 SER A 119     -10.592 -13.425   5.902  1.00 30.00           H  
ATOM   1901  HB2 SER A 119      -9.137 -12.485   5.716  1.00 30.00           H  
ATOM   1902  HG  SER A 119      -9.448 -15.293   5.659  1.00 30.00           H  
ATOM   1903  N   HIS A 120     -11.094 -11.313   3.047  1.00 30.00           N  
ATOM   1904  CA  HIS A 120     -12.257 -10.638   2.542  1.00 30.00           C  
ATOM   1905  C   HIS A 120     -12.454 -10.676   1.042  1.00 30.00           C  
ATOM   1906  O   HIS A 120     -13.370 -10.113   0.452  1.00 30.00           O  
ATOM   1907  CB  HIS A 120     -12.287  -9.243   3.203  1.00 30.00           C  
ATOM   1908  CG  HIS A 120     -12.499  -9.344   4.652  1.00 30.00           C  
ATOM   1909  ND1 HIS A 120     -11.529  -9.702   5.537  1.00 30.00           N  
ATOM   1910  CD2 HIS A 120     -13.618  -9.038   5.358  1.00 30.00           C  
ATOM   1911  CE1 HIS A 120     -12.116  -9.664   6.762  1.00 30.00           C  
ATOM   1912  NE2 HIS A 120     -13.399  -9.302   6.715  1.00 30.00           N  
ATOM   1913  H   HIS A 120     -10.194 -10.871   2.918  1.00 30.00           H  
ATOM   1914  HA  HIS A 120     -13.163 -11.129   2.902  1.00 30.00           H  
ATOM   1915  HB3 HIS A 120     -13.083  -8.633   2.775  1.00 30.00           H  
ATOM   1916  HB2 HIS A 120     -11.351  -8.713   3.021  1.00 30.00           H  
ATOM   1917  HD1 HIS A 120     -10.567  -9.940   5.328  1.00 30.00           H  
ATOM   1918  HD2 HIS A 120     -14.580  -8.703   5.001  1.00 30.00           H  
ATOM   1919  HE1 HIS A 120     -11.598  -9.910   7.677  1.00 30.00           H  
ATOM   1920  N   GLN A 121     -11.467 -11.244   0.395  1.00 30.00           N  
ATOM   1921  CA  GLN A 121     -11.476 -11.445  -1.086  1.00 30.00           C  
ATOM   1922  C   GLN A 121     -11.290 -10.102  -1.824  1.00 30.00           C  
ATOM   1923  O   GLN A 121     -11.513 -10.024  -3.039  1.00 30.00           O  
ATOM   1924  CB  GLN A 121     -12.643 -12.315  -1.512  1.00 30.00           C  
ATOM   1925  CG  GLN A 121     -12.483 -13.742  -0.925  1.00 30.00           C  
ATOM   1926  CD  GLN A 121     -11.445 -14.664  -1.500  1.00 30.00           C  
ATOM   1927  OE1 GLN A 121     -10.819 -14.249  -2.493  1.00 30.00           O  
ATOM   1928  NE2 GLN A 121     -11.284 -15.880  -1.036  1.00 30.00           N  
ATOM   1929  H   GLN A 121     -10.688 -11.637   0.903  1.00 30.00           H  
ATOM   1930  HA  GLN A 121     -10.551 -11.981  -1.300  1.00 30.00           H  
ATOM   1931  HB3 GLN A 121     -12.699 -12.373  -2.599  1.00 30.00           H  
ATOM   1932  HB2 GLN A 121     -13.602 -11.908  -1.206  1.00 30.00           H  
ATOM   1933  HG3 GLN A 121     -13.437 -14.253  -1.065  1.00 30.00           H  
ATOM   1934  HG2 GLN A 121     -12.345 -13.701   0.155  1.00 30.00           H  
ATOM   1935 HE22 GLN A 121     -10.621 -16.516  -1.468  1.00 30.00           H  
ATOM   1936 HE21 GLN A 121     -11.823 -16.204  -0.248  1.00 30.00           H  
ATOM   1937  N   PHE A 122     -10.526  -9.220  -1.198  1.00 30.00           N  
ATOM   1938  CA  PHE A 122     -10.042  -8.016  -1.871  1.00 30.00           C  
ATOM   1939  C   PHE A 122      -8.582  -8.218  -2.368  1.00 30.00           C  
ATOM   1940  O   PHE A 122      -7.776  -9.039  -1.931  1.00 30.00           O  
ATOM   1941  CB  PHE A 122     -10.017  -6.775  -1.018  1.00 30.00           C  
ATOM   1942  CG  PHE A 122     -11.343  -6.186  -0.615  1.00 30.00           C  
ATOM   1943  CD1 PHE A 122     -12.004  -6.615   0.559  1.00 30.00           C  
ATOM   1944  CD2 PHE A 122     -12.020  -5.292  -1.496  1.00 30.00           C  
ATOM   1945  CE1 PHE A 122     -13.265  -6.174   0.840  1.00 30.00           C  
ATOM   1946  CE2 PHE A 122     -13.310  -4.913  -1.222  1.00 30.00           C  
ATOM   1947  CZ  PHE A 122     -13.906  -5.327  -0.074  1.00 30.00           C  
ATOM   1948  H   PHE A 122     -10.209  -9.387  -0.252  1.00 30.00           H  
ATOM   1949  HA  PHE A 122     -10.677  -7.781  -2.726  1.00 30.00           H  
ATOM   1950  HB3 PHE A 122      -9.469  -5.976  -1.521  1.00 30.00           H  
ATOM   1951  HB2 PHE A 122      -9.452  -6.985  -0.110  1.00 30.00           H  
ATOM   1952  HD1 PHE A 122     -11.517  -7.310   1.225  1.00 30.00           H  
ATOM   1953  HD2 PHE A 122     -11.533  -4.947  -2.391  1.00 30.00           H  
ATOM   1954  HE1 PHE A 122     -13.777  -6.502   1.731  1.00 30.00           H  
ATOM   1955  HE2 PHE A 122     -13.836  -4.256  -1.900  1.00 30.00           H  
ATOM   1956  HZ  PHE A 122     -14.912  -4.996   0.141  1.00 30.00           H  
ATOM   1957  N   ILE A 123      -8.394  -7.577  -3.516  1.00 30.00           N  
ATOM   1958  CA  ILE A 123      -7.120  -7.277  -4.079  1.00 30.00           C  
ATOM   1959  C   ILE A 123      -6.873  -5.744  -3.859  1.00 30.00           C  
ATOM   1960  O   ILE A 123      -7.822  -5.013  -3.796  1.00 30.00           O  
ATOM   1961  CB  ILE A 123      -7.060  -7.557  -5.586  1.00 30.00           C  
ATOM   1962  CG1 ILE A 123      -7.916  -6.770  -6.619  1.00 30.00           C  
ATOM   1963  CG2 ILE A 123      -7.195  -9.087  -5.851  1.00 30.00           C  
ATOM   1964  CD1 ILE A 123      -7.457  -6.902  -8.093  1.00 30.00           C  
ATOM   1965  H   ILE A 123      -9.166  -7.059  -3.916  1.00 30.00           H  
ATOM   1966  HA  ILE A 123      -6.319  -7.827  -3.578  1.00 30.00           H  
ATOM   1967  HB  ILE A 123      -6.027  -7.329  -5.856  1.00 30.00           H  
ATOM   1968 HG13 ILE A 123      -7.931  -5.708  -6.376  1.00 30.00           H  
ATOM   1969 HG12 ILE A 123      -8.952  -7.101  -6.543  1.00 30.00           H  
ATOM   1970 HG21 ILE A 123      -6.533  -9.661  -5.202  1.00 30.00           H  
ATOM   1971 HG22 ILE A 123      -8.213  -9.433  -5.673  1.00 30.00           H  
ATOM   1972 HG23 ILE A 123      -6.932  -9.343  -6.877  1.00 30.00           H  
ATOM   1973 HD11 ILE A 123      -7.791  -6.044  -8.677  1.00 30.00           H  
ATOM   1974 HD12 ILE A 123      -6.372  -6.959  -8.176  1.00 30.00           H  
ATOM   1975 HD13 ILE A 123      -7.882  -7.798  -8.544  1.00 30.00           H  
ATOM   1976  N   HIS A 124      -5.599  -5.344  -3.835  1.00 30.00           N  
ATOM   1977  CA  HIS A 124      -5.201  -3.963  -3.833  1.00 30.00           C  
ATOM   1978  C   HIS A 124      -4.634  -3.572  -5.184  1.00 30.00           C  
ATOM   1979  O   HIS A 124      -3.686  -4.255  -5.688  1.00 30.00           O  
ATOM   1980  CB  HIS A 124      -4.245  -3.725  -2.728  1.00 30.00           C  
ATOM   1981  CG  HIS A 124      -4.021  -2.299  -2.305  1.00 30.00           C  
ATOM   1982  ND1 HIS A 124      -3.830  -1.180  -3.179  1.00 30.00           N  
ATOM   1983  CD2 HIS A 124      -4.023  -1.756  -1.004  1.00 30.00           C  
ATOM   1984  CE1 HIS A 124      -3.680  -0.124  -2.421  1.00 30.00           C  
ATOM   1985  NE2 HIS A 124      -3.752  -0.405  -1.112  1.00 30.00           N  
ATOM   1986  H   HIS A 124      -4.854  -6.021  -3.917  1.00 30.00           H  
ATOM   1987  HA  HIS A 124      -6.058  -3.323  -3.634  1.00 30.00           H  
ATOM   1988  HB3 HIS A 124      -3.273  -4.159  -2.963  1.00 30.00           H  
ATOM   1989  HB2 HIS A 124      -4.591  -4.251  -1.836  1.00 30.00           H  
ATOM   1990  HD2 HIS A 124      -4.159  -2.231  -0.043  1.00 30.00           H  
ATOM   1991  HE1 HIS A 124      -3.499   0.868  -2.808  1.00 30.00           H  
ATOM   1992  HE2 HIS A 124      -3.685   0.261  -0.350  1.00 30.00           H  
ATOM   1993  N   ARG A 125      -5.197  -2.571  -5.851  1.00 30.00           N  
ATOM   1994  CA  ARG A 125      -4.867  -2.122  -7.119  1.00 30.00           C  
ATOM   1995  C   ARG A 125      -3.732  -1.131  -7.145  1.00 30.00           C  
ATOM   1996  O   ARG A 125      -3.488  -0.609  -8.246  1.00 30.00           O  
ATOM   1997  CB  ARG A 125      -6.118  -1.402  -7.821  1.00 30.00           C  
ATOM   1998  CG  ARG A 125      -7.491  -2.071  -7.707  1.00 30.00           C  
ATOM   1999  CD  ARG A 125      -8.694  -1.264  -8.102  1.00 30.00           C  
ATOM   2000  NE  ARG A 125      -8.744  -0.895  -9.523  1.00 30.00           N  
ATOM   2001  CZ  ARG A 125      -9.610  -0.155 -10.130  1.00 30.00           C  
ATOM   2002  NH1 ARG A 125     -10.564   0.467  -9.411  1.00 30.00           N  
ATOM   2003  NH2 ARG A 125      -9.483   0.207 -11.398  1.00 30.00           N1+
ATOM   2004  H   ARG A 125      -5.948  -2.055  -5.409  1.00 30.00           H  
ATOM   2005  HA  ARG A 125      -4.590  -2.978  -7.738  1.00 30.00           H  
ATOM   2006  HB3 ARG A 125      -5.897  -1.256  -8.880  1.00 30.00           H  
ATOM   2007  HB2 ARG A 125      -6.210  -0.391  -7.422  1.00 30.00           H  
ATOM   2008  HG3 ARG A 125      -7.670  -2.535  -6.738  1.00 30.00           H  
ATOM   2009  HG2 ARG A 125      -7.435  -2.923  -8.386  1.00 30.00           H  
ATOM   2010  HD3 ARG A 125      -8.601  -0.307  -7.586  1.00 30.00           H  
ATOM   2011  HD2 ARG A 125      -9.621  -1.696  -7.735  1.00 30.00           H  
ATOM   2012  HE  ARG A 125      -7.995  -1.278 -10.089  1.00 30.00           H  
ATOM   2013 HH12 ARG A 125     -11.180   1.140  -9.843  1.00 30.00           H  
ATOM   2014 HH11 ARG A 125     -10.637   0.296  -8.418  1.00 30.00           H  
ATOM   2015 HH22 ARG A 125     -10.168   0.805 -11.837  1.00 30.00           H  
ATOM   2016 HH21 ARG A 125      -8.725  -0.163 -11.955  1.00 30.00           H  
ATOM   2017  N   ASP A 126      -2.974  -0.900  -6.096  1.00 30.00           N  
ATOM   2018  CA  ASP A 126      -1.887   0.085  -6.071  1.00 30.00           C  
ATOM   2019  C   ASP A 126      -1.007  -0.277  -4.871  1.00 30.00           C  
ATOM   2020  O   ASP A 126      -0.651   0.608  -4.153  1.00 30.00           O  
ATOM   2021  CB  ASP A 126      -2.464   1.581  -6.062  1.00 30.00           C  
ATOM   2022  CG  ASP A 126      -1.482   2.720  -6.499  1.00 30.00           C  
ATOM   2023  OD1 ASP A 126      -0.646   2.537  -7.401  1.00 30.00           O  
ATOM   2024  OD2 ASP A 126      -1.660   3.856  -5.999  1.00 30.00           O1-
ATOM   2025  H   ASP A 126      -3.185  -1.351  -5.215  1.00 30.00           H  
ATOM   2026  HA  ASP A 126      -1.267  -0.066  -6.957  1.00 30.00           H  
ATOM   2027  HB3 ASP A 126      -2.876   1.802  -5.076  1.00 30.00           H  
ATOM   2028  HB2 ASP A 126      -3.331   1.637  -6.717  1.00 30.00           H  
ATOM   2029  N   LEU A 127      -0.816  -1.577  -4.518  1.00 30.00           N  
ATOM   2030  CA  LEU A 127       0.104  -1.858  -3.355  1.00 30.00           C  
ATOM   2031  C   LEU A 127       1.489  -1.310  -3.682  1.00 30.00           C  
ATOM   2032  O   LEU A 127       2.031  -1.673  -4.772  1.00 30.00           O  
ATOM   2033  CB  LEU A 127       0.288  -3.359  -3.001  1.00 30.00           C  
ATOM   2034  CG  LEU A 127       0.942  -3.633  -1.603  1.00 30.00           C  
ATOM   2035  CD1 LEU A 127       0.231  -2.977  -0.364  1.00 30.00           C  
ATOM   2036  CD2 LEU A 127       1.276  -5.137  -1.346  1.00 30.00           C  
ATOM   2037  H   LEU A 127      -1.166  -2.348  -5.068  1.00 30.00           H  
ATOM   2038  HA  LEU A 127      -0.302  -1.340  -2.484  1.00 30.00           H  
ATOM   2039  HB3 LEU A 127       0.853  -3.870  -3.783  1.00 30.00           H  
ATOM   2040  HB2 LEU A 127      -0.695  -3.831  -3.003  1.00 30.00           H  
ATOM   2041  HG  LEU A 127       1.922  -3.157  -1.646  1.00 30.00           H  
ATOM   2042 HD11 LEU A 127       0.213  -3.634   0.506  1.00 30.00           H  
ATOM   2043 HD12 LEU A 127       0.745  -2.064  -0.062  1.00 30.00           H  
ATOM   2044 HD13 LEU A 127      -0.803  -2.713  -0.591  1.00 30.00           H  
ATOM   2045 HD21 LEU A 127       1.080  -5.747  -2.228  1.00 30.00           H  
ATOM   2046 HD22 LEU A 127       2.330  -5.256  -1.097  1.00 30.00           H  
ATOM   2047 HD23 LEU A 127       0.693  -5.559  -0.530  1.00 30.00           H  
ATOM   2048  N   ALA A 128       2.036  -0.428  -2.900  1.00 30.00           N  
ATOM   2049  CA  ALA A 128       3.256   0.233  -3.237  1.00 30.00           C  
ATOM   2050  C   ALA A 128       3.656   1.095  -1.935  1.00 30.00           C  
ATOM   2051  O   ALA A 128       2.787   1.247  -1.057  1.00 30.00           O  
ATOM   2052  CB  ALA A 128       2.924   1.234  -4.295  1.00 30.00           C  
ATOM   2053  H   ALA A 128       1.583  -0.129  -2.048  1.00 30.00           H  
ATOM   2054  HA  ALA A 128       4.056  -0.453  -3.524  1.00 30.00           H  
ATOM   2055  HB1 ALA A 128       2.128   1.913  -3.983  1.00 30.00           H  
ATOM   2056  HB2 ALA A 128       3.795   1.843  -4.542  1.00 30.00           H  
ATOM   2057  HB3 ALA A 128       2.601   0.767  -5.224  1.00 30.00           H  
ATOM   2058  N   ALA A 129       4.849   1.541  -1.824  1.00 30.00           N  
ATOM   2059  CA  ALA A 129       5.328   2.292  -0.689  1.00 30.00           C  
ATOM   2060  C   ALA A 129       4.650   3.707  -0.467  1.00 30.00           C  
ATOM   2061  O   ALA A 129       4.630   4.196   0.641  1.00 30.00           O  
ATOM   2062  CB  ALA A 129       6.743   2.577  -0.952  1.00 30.00           C  
ATOM   2063  H   ALA A 129       5.526   1.364  -2.558  1.00 30.00           H  
ATOM   2064  HA  ALA A 129       5.226   1.695   0.218  1.00 30.00           H  
ATOM   2065  HB1 ALA A 129       7.312   1.655  -1.079  1.00 30.00           H  
ATOM   2066  HB2 ALA A 129       6.890   3.186  -1.846  1.00 30.00           H  
ATOM   2067  HB3 ALA A 129       7.205   3.106  -0.117  1.00 30.00           H  
ATOM   2068  N   ARG A 130       4.098   4.247  -1.617  1.00 30.00           N  
ATOM   2069  CA  ARG A 130       3.083   5.293  -1.789  1.00 30.00           C  
ATOM   2070  C   ARG A 130       1.768   5.121  -0.918  1.00 30.00           C  
ATOM   2071  O   ARG A 130       1.103   6.108  -0.585  1.00 30.00           O  
ATOM   2072  CB  ARG A 130       2.800   5.365  -3.314  1.00 30.00           C  
ATOM   2073  CG  ARG A 130       1.500   6.138  -3.735  1.00 30.00           C  
ATOM   2074  CD  ARG A 130       1.425   6.438  -5.286  1.00 30.00           C  
ATOM   2075  NE  ARG A 130       1.351   5.154  -6.055  1.00 30.00           N  
ATOM   2076  CZ  ARG A 130       2.367   4.373  -6.471  1.00 30.00           C  
ATOM   2077  NH1 ARG A 130       3.610   4.767  -6.654  1.00 30.00           N  
ATOM   2078  NH2 ARG A 130       2.119   3.133  -6.845  1.00 30.00           N1+
ATOM   2079  H   ARG A 130       4.276   3.730  -2.465  1.00 30.00           H  
ATOM   2080  HA  ARG A 130       3.532   6.237  -1.481  1.00 30.00           H  
ATOM   2081  HB3 ARG A 130       2.703   4.347  -3.696  1.00 30.00           H  
ATOM   2082  HB2 ARG A 130       3.669   5.794  -3.814  1.00 30.00           H  
ATOM   2083  HG3 ARG A 130       1.514   7.092  -3.218  1.00 30.00           H  
ATOM   2084  HG2 ARG A 130       0.592   5.629  -3.408  1.00 30.00           H  
ATOM   2085  HD3 ARG A 130       2.255   7.065  -5.613  1.00 30.00           H  
ATOM   2086  HD2 ARG A 130       0.511   6.991  -5.500  1.00 30.00           H  
ATOM   2087  HE  ARG A 130       0.420   4.752  -6.104  1.00 30.00           H  
ATOM   2088 HH12 ARG A 130       4.306   4.129  -7.014  1.00 30.00           H  
ATOM   2089 HH11 ARG A 130       3.871   5.717  -6.436  1.00 30.00           H  
ATOM   2090 HH22 ARG A 130       2.856   2.530  -7.180  1.00 30.00           H  
ATOM   2091 HH21 ARG A 130       1.157   2.801  -6.880  1.00 30.00           H  
ATOM   2092  N   ASN A 131       1.496   3.817  -0.674  1.00 30.00           N  
ATOM   2093  CA  ASN A 131       0.316   3.398   0.123  1.00 30.00           C  
ATOM   2094  C   ASN A 131       0.579   2.494   1.256  1.00 30.00           C  
ATOM   2095  O   ASN A 131      -0.300   1.718   1.692  1.00 30.00           O  
ATOM   2096  CB  ASN A 131      -0.772   2.632  -0.859  1.00 30.00           C  
ATOM   2097  CG  ASN A 131      -1.356   3.619  -1.938  1.00 30.00           C  
ATOM   2098  OD1 ASN A 131      -1.842   4.720  -1.577  1.00 30.00           O  
ATOM   2099  ND2 ASN A 131      -1.430   3.178  -3.168  1.00 30.00           N  
ATOM   2100  H   ASN A 131       2.112   3.085  -1.003  1.00 30.00           H  
ATOM   2101  HA  ASN A 131      -0.175   4.272   0.553  1.00 30.00           H  
ATOM   2102  HB3 ASN A 131      -1.637   2.275  -0.300  1.00 30.00           H  
ATOM   2103  HB2 ASN A 131      -0.318   1.760  -1.335  1.00 30.00           H  
ATOM   2104 HD22 ASN A 131      -1.815   3.754  -3.907  1.00 30.00           H  
ATOM   2105 HD21 ASN A 131      -1.076   2.259  -3.410  1.00 30.00           H  
ATOM   2106  N   CYS A 132       1.657   2.879   2.030  1.00 30.00           N  
ATOM   2107  CA  CYS A 132       1.901   2.303   3.313  1.00 30.00           C  
ATOM   2108  C   CYS A 132       2.492   3.464   4.133  1.00 30.00           C  
ATOM   2109  O   CYS A 132       3.182   4.266   3.588  1.00 30.00           O  
ATOM   2110  CB  CYS A 132       2.880   1.094   3.137  1.00 30.00           C  
ATOM   2111  SG  CYS A 132       2.190  -0.343   2.225  1.00 30.00           S  
ATOM   2112  H   CYS A 132       2.280   3.618   1.735  1.00 30.00           H  
ATOM   2113  HA  CYS A 132       0.975   1.984   3.788  1.00 30.00           H  
ATOM   2114  HB3 CYS A 132       3.224   0.751   4.106  1.00 30.00           H  
ATOM   2115  HB2 CYS A 132       3.753   1.439   2.591  1.00 30.00           H  
ATOM   2116  HG  CYS A 132       2.113   0.271   1.040  1.00 30.00           H  
ATOM   2117  N   LEU A 133       2.199   3.523   5.392  1.00 30.00           N  
ATOM   2118  CA  LEU A 133       2.591   4.532   6.322  1.00 30.00           C  
ATOM   2119  C   LEU A 133       3.213   3.862   7.553  1.00 30.00           C  
ATOM   2120  O   LEU A 133       2.696   2.803   7.947  1.00 30.00           O  
ATOM   2121  CB  LEU A 133       1.307   5.362   6.732  1.00 30.00           C  
ATOM   2122  CG  LEU A 133       0.700   6.262   5.606  1.00 30.00           C  
ATOM   2123  CD1 LEU A 133      -0.335   5.572   4.710  1.00 30.00           C  
ATOM   2124  CD2 LEU A 133       0.091   7.493   6.293  1.00 30.00           C  
ATOM   2125  H   LEU A 133       1.619   2.789   5.786  1.00 30.00           H  
ATOM   2126  HA  LEU A 133       3.342   5.190   5.893  1.00 30.00           H  
ATOM   2127  HB3 LEU A 133       1.658   6.041   7.507  1.00 30.00           H  
ATOM   2128  HB2 LEU A 133       0.544   4.733   7.195  1.00 30.00           H  
ATOM   2129  HG  LEU A 133       1.495   6.625   4.961  1.00 30.00           H  
ATOM   2130 HD11 LEU A 133      -1.305   6.070   4.716  1.00 30.00           H  
ATOM   2131 HD12 LEU A 133       0.009   5.543   3.676  1.00 30.00           H  
ATOM   2132 HD13 LEU A 133      -0.503   4.540   5.017  1.00 30.00           H  
ATOM   2133 HD21 LEU A 133       0.860   8.239   6.500  1.00 30.00           H  
ATOM   2134 HD22 LEU A 133      -0.659   7.982   5.673  1.00 30.00           H  
ATOM   2135 HD23 LEU A 133      -0.389   7.243   7.239  1.00 30.00           H  
ATOM   2136  N   VAL A 134       4.399   4.352   8.045  1.00 30.00           N  
ATOM   2137  CA  VAL A 134       5.093   3.827   9.183  1.00 30.00           C  
ATOM   2138  C   VAL A 134       4.621   4.565  10.457  1.00 30.00           C  
ATOM   2139  O   VAL A 134       4.876   5.741  10.583  1.00 30.00           O  
ATOM   2140  CB  VAL A 134       6.640   3.988   9.068  1.00 30.00           C  
ATOM   2141  CG1 VAL A 134       7.345   3.405  10.287  1.00 30.00           C  
ATOM   2142  CG2 VAL A 134       7.212   3.359   7.711  1.00 30.00           C  
ATOM   2143  H   VAL A 134       4.763   5.220   7.668  1.00 30.00           H  
ATOM   2144  HA  VAL A 134       4.875   2.768   9.299  1.00 30.00           H  
ATOM   2145  HB  VAL A 134       6.884   5.051   9.025  1.00 30.00           H  
ATOM   2146 HG11 VAL A 134       7.024   2.381  10.479  1.00 30.00           H  
ATOM   2147 HG12 VAL A 134       8.425   3.385  10.133  1.00 30.00           H  
ATOM   2148 HG13 VAL A 134       7.177   3.996  11.184  1.00 30.00           H  
ATOM   2149 HG21 VAL A 134       6.736   3.813   6.846  1.00 30.00           H  
ATOM   2150 HG22 VAL A 134       8.287   3.511   7.622  1.00 30.00           H  
ATOM   2151 HG23 VAL A 134       7.021   2.287   7.670  1.00 30.00           H  
ATOM   2152  N   ASP A 135       4.136   3.815  11.502  1.00 30.00           N  
ATOM   2153  CA  ASP A 135       3.662   4.368  12.738  1.00 30.00           C  
ATOM   2154  C   ASP A 135       4.855   4.391  13.806  1.00 30.00           C  
ATOM   2155  O   ASP A 135       6.029   4.196  13.511  1.00 30.00           O  
ATOM   2156  CB  ASP A 135       2.408   3.514  13.093  1.00 30.00           C  
ATOM   2157  CG  ASP A 135       1.463   4.038  14.158  1.00 30.00           C  
ATOM   2158  OD1 ASP A 135       1.755   5.119  14.677  1.00 30.00           O  
ATOM   2159  OD2 ASP A 135       0.473   3.387  14.523  1.00 30.00           O1-
ATOM   2160  H   ASP A 135       4.027   2.814  11.392  1.00 30.00           H  
ATOM   2161  HA  ASP A 135       3.366   5.407  12.588  1.00 30.00           H  
ATOM   2162  HB3 ASP A 135       2.736   2.520  13.399  1.00 30.00           H  
ATOM   2163  HB2 ASP A 135       1.813   3.345  12.193  1.00 30.00           H  
ATOM   2164  N   ARG A 136       4.575   4.921  15.005  1.00 30.00           N  
ATOM   2165  CA  ARG A 136       5.496   5.304  16.138  1.00 30.00           C  
ATOM   2166  C   ARG A 136       6.312   4.167  16.732  1.00 30.00           C  
ATOM   2167  O   ARG A 136       7.461   4.484  17.164  1.00 30.00           O  
ATOM   2168  CB  ARG A 136       4.639   5.976  17.212  1.00 30.00           C  
ATOM   2169  CG  ARG A 136       5.346   6.335  18.566  1.00 30.00           C  
ATOM   2170  CD  ARG A 136       4.633   7.228  19.536  1.00 30.00           C  
ATOM   2171  NE  ARG A 136       4.327   8.589  18.941  1.00 30.00           N  
ATOM   2172  CZ  ARG A 136       3.144   9.094  18.649  1.00 30.00           C  
ATOM   2173  NH1 ARG A 136       2.015   8.392  18.552  1.00 30.00           N  
ATOM   2174  NH2 ARG A 136       3.067  10.348  18.391  1.00 30.00           N1+
ATOM   2175  H   ARG A 136       3.598   5.137  15.174  1.00 30.00           H  
ATOM   2176  HA  ARG A 136       6.197   6.044  15.751  1.00 30.00           H  
ATOM   2177  HB3 ARG A 136       3.807   5.313  17.458  1.00 30.00           H  
ATOM   2178  HB2 ARG A 136       4.168   6.858  16.788  1.00 30.00           H  
ATOM   2179  HG3 ARG A 136       6.352   6.722  18.391  1.00 30.00           H  
ATOM   2180  HG2 ARG A 136       5.499   5.390  19.090  1.00 30.00           H  
ATOM   2181  HD3 ARG A 136       5.304   7.428  20.372  1.00 30.00           H  
ATOM   2182  HD2 ARG A 136       3.760   6.739  19.967  1.00 30.00           H  
ATOM   2183  HE  ARG A 136       5.131   9.192  18.845  1.00 30.00           H  
ATOM   2184 HH12 ARG A 136       2.033   7.393  18.699  1.00 30.00           H  
ATOM   2185 HH11 ARG A 136       1.136   8.842  18.343  1.00 30.00           H  
ATOM   2186 HH22 ARG A 136       2.178  10.769  18.163  1.00 30.00           H  
ATOM   2187 HH21 ARG A 136       3.890  10.932  18.435  1.00 30.00           H  
ATOM   2188  N   ASP A 137       5.818   2.969  16.778  1.00 30.00           N  
ATOM   2189  CA  ASP A 137       6.550   1.741  17.079  1.00 30.00           C  
ATOM   2190  C   ASP A 137       7.476   1.163  15.889  1.00 30.00           C  
ATOM   2191  O   ASP A 137       8.157   0.192  16.075  1.00 30.00           O  
ATOM   2192  CB  ASP A 137       5.816   0.622  17.776  1.00 30.00           C  
ATOM   2193  CG  ASP A 137       5.204   0.942  19.148  1.00 30.00           C  
ATOM   2194  OD1 ASP A 137       4.388   0.074  19.515  1.00 30.00           O  
ATOM   2195  OD2 ASP A 137       5.515   2.041  19.679  1.00 30.00           O1-
ATOM   2196  H   ASP A 137       4.866   2.833  16.474  1.00 30.00           H  
ATOM   2197  HA  ASP A 137       7.319   2.038  17.795  1.00 30.00           H  
ATOM   2198  HB3 ASP A 137       6.460  -0.248  17.913  1.00 30.00           H  
ATOM   2199  HB2 ASP A 137       5.002   0.309  17.121  1.00 30.00           H  
ATOM   2200  N   LEU A 138       7.367   1.893  14.790  1.00 30.00           N  
ATOM   2201  CA  LEU A 138       7.907   1.605  13.491  1.00 30.00           C  
ATOM   2202  C   LEU A 138       7.127   0.456  12.819  1.00 30.00           C  
ATOM   2203  O   LEU A 138       7.707  -0.362  12.086  1.00 30.00           O  
ATOM   2204  CB  LEU A 138       9.465   1.260  13.450  1.00 30.00           C  
ATOM   2205  CG  LEU A 138      10.343   2.402  14.040  1.00 30.00           C  
ATOM   2206  CD1 LEU A 138      11.683   1.785  14.282  1.00 30.00           C  
ATOM   2207  CD2 LEU A 138      10.475   3.675  13.208  1.00 30.00           C  
ATOM   2208  H   LEU A 138       6.784   2.718  14.826  1.00 30.00           H  
ATOM   2209  HA  LEU A 138       7.755   2.490  12.880  1.00 30.00           H  
ATOM   2210  HB3 LEU A 138       9.786   1.076  12.423  1.00 30.00           H  
ATOM   2211  HB2 LEU A 138       9.640   0.327  13.986  1.00 30.00           H  
ATOM   2212  HG  LEU A 138       9.947   2.682  15.017  1.00 30.00           H  
ATOM   2213 HD11 LEU A 138      12.117   1.391  13.362  1.00 30.00           H  
ATOM   2214 HD12 LEU A 138      12.385   2.513  14.690  1.00 30.00           H  
ATOM   2215 HD13 LEU A 138      11.624   0.968  15.002  1.00 30.00           H  
ATOM   2216 HD21 LEU A 138       9.987   4.513  13.705  1.00 30.00           H  
ATOM   2217 HD22 LEU A 138      11.513   3.962  13.037  1.00 30.00           H  
ATOM   2218 HD23 LEU A 138      10.005   3.562  12.230  1.00 30.00           H  
ATOM   2219  N   CYS A 139       5.840   0.391  13.204  1.00 30.00           N  
ATOM   2220  CA  CYS A 139       4.887  -0.572  12.558  1.00 30.00           C  
ATOM   2221  C   CYS A 139       4.290  -0.036  11.247  1.00 30.00           C  
ATOM   2222  O   CYS A 139       3.720   1.059  11.298  1.00 30.00           O  
ATOM   2223  CB  CYS A 139       3.712  -0.794  13.526  1.00 30.00           C  
ATOM   2224  SG  CYS A 139       4.400  -1.531  14.970  1.00 30.00           S  
ATOM   2225  H   CYS A 139       5.460   1.057  13.860  1.00 30.00           H  
ATOM   2226  HA  CYS A 139       5.393  -1.516  12.389  1.00 30.00           H  
ATOM   2227  HB3 CYS A 139       2.965  -1.468  13.102  1.00 30.00           H  
ATOM   2228  HB2 CYS A 139       3.213   0.137  13.796  1.00 30.00           H  
ATOM   2229  HG  CYS A 139       4.744  -2.685  14.389  1.00 30.00           H  
ATOM   2230  N   VAL A 140       4.399  -0.729  10.107  1.00 30.00           N  
ATOM   2231  CA  VAL A 140       4.004  -0.248   8.835  1.00 30.00           C  
ATOM   2232  C   VAL A 140       2.584  -0.680   8.742  1.00 30.00           C  
ATOM   2233  O   VAL A 140       2.140  -1.851   8.789  1.00 30.00           O  
ATOM   2234  CB  VAL A 140       4.682  -0.985   7.596  1.00 30.00           C  
ATOM   2235  CG1 VAL A 140       4.423  -0.294   6.257  1.00 30.00           C  
ATOM   2236  CG2 VAL A 140       6.175  -1.137   7.839  1.00 30.00           C  
ATOM   2237  H   VAL A 140       4.857  -1.633  10.123  1.00 30.00           H  
ATOM   2238  HA  VAL A 140       4.138   0.827   8.748  1.00 30.00           H  
ATOM   2239  HB  VAL A 140       4.311  -2.007   7.495  1.00 30.00           H  
ATOM   2240 HG11 VAL A 140       4.955  -0.785   5.442  1.00 30.00           H  
ATOM   2241 HG12 VAL A 140       3.361  -0.321   6.018  1.00 30.00           H  
ATOM   2242 HG13 VAL A 140       4.738   0.750   6.281  1.00 30.00           H  
ATOM   2243 HG21 VAL A 140       6.666  -1.576   6.972  1.00 30.00           H  
ATOM   2244 HG22 VAL A 140       6.646  -0.173   8.029  1.00 30.00           H  
ATOM   2245 HG23 VAL A 140       6.384  -1.782   8.691  1.00 30.00           H  
ATOM   2246  N   LYS A 141       1.792   0.323   8.467  1.00 30.00           N  
ATOM   2247  CA  LYS A 141       0.326   0.182   8.212  1.00 30.00           C  
ATOM   2248  C   LYS A 141       0.088   0.521   6.707  1.00 30.00           C  
ATOM   2249  O   LYS A 141       0.654   1.512   6.234  1.00 30.00           O  
ATOM   2250  CB  LYS A 141      -0.394   1.124   9.173  1.00 30.00           C  
ATOM   2251  CG  LYS A 141      -0.497   0.623  10.638  1.00 30.00           C  
ATOM   2252  CD  LYS A 141      -1.146   1.681  11.487  1.00 30.00           C  
ATOM   2253  CE  LYS A 141      -1.625   0.995  12.819  1.00 30.00           C  
ATOM   2254  NZ  LYS A 141      -2.022   2.027  13.797  1.00 30.00           N1+
ATOM   2255  H   LYS A 141       2.172   1.258   8.368  1.00 30.00           H  
ATOM   2256  HA  LYS A 141      -0.024  -0.833   8.395  1.00 30.00           H  
ATOM   2257  HB3 LYS A 141      -1.414   1.264   8.810  1.00 30.00           H  
ATOM   2258  HB2 LYS A 141       0.067   2.113   9.139  1.00 30.00           H  
ATOM   2259  HG3 LYS A 141       0.482   0.348  11.035  1.00 30.00           H  
ATOM   2260  HG2 LYS A 141      -1.119  -0.266  10.645  1.00 30.00           H  
ATOM   2261  HD3 LYS A 141      -1.993   2.136  10.971  1.00 30.00           H  
ATOM   2262  HD2 LYS A 141      -0.428   2.477  11.692  1.00 30.00           H  
ATOM   2263  HE3 LYS A 141      -0.822   0.407  13.264  1.00 30.00           H  
ATOM   2264  HE2 LYS A 141      -2.473   0.337  12.631  1.00 30.00           H  
ATOM   2265  HZ1 LYS A 141      -2.348   1.589  14.646  1.00 30.00           H  
ATOM   2266  HZ2 LYS A 141      -1.221   2.614  14.012  1.00 30.00           H  
ATOM   2267  HZ3 LYS A 141      -2.765   2.596  13.407  1.00 30.00           H  
ATOM   2268  N   VAL A 142      -0.733  -0.335   6.063  1.00 30.00           N  
ATOM   2269  CA  VAL A 142      -1.165  -0.204   4.592  1.00 30.00           C  
ATOM   2270  C   VAL A 142      -2.287   0.872   4.641  1.00 30.00           C  
ATOM   2271  O   VAL A 142      -2.908   1.104   5.683  1.00 30.00           O  
ATOM   2272  CB  VAL A 142      -1.793  -1.556   4.071  1.00 30.00           C  
ATOM   2273  CG1 VAL A 142      -2.051  -1.610   2.517  1.00 30.00           C  
ATOM   2274  CG2 VAL A 142      -0.952  -2.821   4.275  1.00 30.00           C  
ATOM   2275  H   VAL A 142      -1.130  -1.118   6.566  1.00 30.00           H  
ATOM   2276  HA  VAL A 142      -0.331   0.113   3.968  1.00 30.00           H  
ATOM   2277  HB  VAL A 142      -2.735  -1.717   4.587  1.00 30.00           H  
ATOM   2278 HG11 VAL A 142      -2.788  -0.871   2.210  1.00 30.00           H  
ATOM   2279 HG12 VAL A 142      -1.137  -1.414   1.955  1.00 30.00           H  
ATOM   2280 HG13 VAL A 142      -2.440  -2.577   2.199  1.00 30.00           H  
ATOM   2281 HG21 VAL A 142      -1.485  -3.722   3.970  1.00 30.00           H  
ATOM   2282 HG22 VAL A 142      -0.022  -2.773   3.708  1.00 30.00           H  
ATOM   2283 HG23 VAL A 142      -0.673  -2.959   5.318  1.00 30.00           H  
ATOM   2284  N   SER A 143      -2.535   1.488   3.467  1.00 30.00           N  
ATOM   2285  CA  SER A 143      -3.635   2.381   3.215  1.00 30.00           C  
ATOM   2286  C   SER A 143      -4.446   1.681   2.104  1.00 30.00           C  
ATOM   2287  O   SER A 143      -3.960   1.403   1.025  1.00 30.00           O  
ATOM   2288  CB  SER A 143      -3.196   3.826   2.830  1.00 30.00           C  
ATOM   2289  OG  SER A 143      -4.118   4.819   2.483  1.00 30.00           O  
ATOM   2290  H   SER A 143      -1.956   1.274   2.664  1.00 30.00           H  
ATOM   2291  HA  SER A 143      -4.270   2.456   4.099  1.00 30.00           H  
ATOM   2292  HB3 SER A 143      -2.488   3.765   2.003  1.00 30.00           H  
ATOM   2293  HB2 SER A 143      -2.624   4.229   3.665  1.00 30.00           H  
ATOM   2294  HG  SER A 143      -4.753   4.903   3.207  1.00 30.00           H  
ATOM   2295  N   ASP A 144      -5.687   1.232   2.461  1.00 30.00           N  
ATOM   2296  CA  ASP A 144      -6.639   0.665   1.398  1.00 30.00           C  
ATOM   2297  C   ASP A 144      -7.140   1.801   0.525  1.00 30.00           C  
ATOM   2298  O   ASP A 144      -7.117   1.757  -0.688  1.00 30.00           O  
ATOM   2299  CB  ASP A 144      -7.817  -0.211   1.883  1.00 30.00           C  
ATOM   2300  CG  ASP A 144      -8.727   0.290   2.944  1.00 30.00           C  
ATOM   2301  OD1 ASP A 144      -8.547   1.343   3.638  1.00 30.00           O  
ATOM   2302  OD2 ASP A 144      -9.695  -0.413   3.142  1.00 30.00           O1-
ATOM   2303  H   ASP A 144      -6.064   1.380   3.386  1.00 30.00           H  
ATOM   2304  HA  ASP A 144      -6.048   0.014   0.751  1.00 30.00           H  
ATOM   2305  HB3 ASP A 144      -7.390  -1.143   2.258  1.00 30.00           H  
ATOM   2306  HB2 ASP A 144      -8.416  -0.502   1.016  1.00 30.00           H  
ATOM   2307  N   PHE A 145      -7.676   2.881   1.204  1.00 30.00           N  
ATOM   2308  CA  PHE A 145      -8.166   4.137   0.639  1.00 30.00           C  
ATOM   2309  C   PHE A 145      -8.926   4.088  -0.691  1.00 30.00           C  
ATOM   2310  O   PHE A 145      -8.751   4.919  -1.576  1.00 30.00           O  
ATOM   2311  CB  PHE A 145      -7.115   5.284   0.933  1.00 30.00           C  
ATOM   2312  CG  PHE A 145      -7.474   6.693   0.515  1.00 30.00           C  
ATOM   2313  CD1 PHE A 145      -8.709   7.290   0.946  1.00 30.00           C  
ATOM   2314  CD2 PHE A 145      -6.722   7.382  -0.447  1.00 30.00           C  
ATOM   2315  CE1 PHE A 145      -9.088   8.525   0.513  1.00 30.00           C  
ATOM   2316  CE2 PHE A 145      -7.098   8.678  -0.839  1.00 30.00           C  
ATOM   2317  CZ  PHE A 145      -8.345   9.171  -0.403  1.00 30.00           C  
ATOM   2318  H   PHE A 145      -7.742   2.810   2.210  1.00 30.00           H  
ATOM   2319  HA  PHE A 145      -8.987   4.372   1.313  1.00 30.00           H  
ATOM   2320  HB3 PHE A 145      -6.133   5.013   0.542  1.00 30.00           H  
ATOM   2321  HB2 PHE A 145      -7.000   5.320   2.013  1.00 30.00           H  
ATOM   2322  HD1 PHE A 145      -9.336   6.763   1.641  1.00 30.00           H  
ATOM   2323  HD2 PHE A 145      -5.817   6.945  -0.843  1.00 30.00           H  
ATOM   2324  HE1 PHE A 145     -10.026   8.952   0.833  1.00 30.00           H  
ATOM   2325  HE2 PHE A 145      -6.504   9.234  -1.550  1.00 30.00           H  
ATOM   2326  HZ  PHE A 145      -8.685  10.130  -0.766  1.00 30.00           H  
ATOM   2327  N   GLY A 146      -9.726   3.066  -0.939  1.00 30.00           N  
ATOM   2328  CA  GLY A 146     -10.629   2.932  -2.023  1.00 30.00           C  
ATOM   2329  C   GLY A 146      -9.913   2.413  -3.339  1.00 30.00           C  
ATOM   2330  O   GLY A 146     -10.559   2.198  -4.344  1.00 30.00           O  
ATOM   2331  H   GLY A 146      -9.792   2.348  -0.231  1.00 30.00           H  
ATOM   2332  HA3 GLY A 146     -11.133   3.878  -2.228  1.00 30.00           H  
ATOM   2333  HA2 GLY A 146     -11.401   2.215  -1.742  1.00 30.00           H  
ATOM   2334  N   MET A 147      -8.591   2.119  -3.223  1.00 30.00           N  
ATOM   2335  CA  MET A 147      -7.751   1.540  -4.250  1.00 30.00           C  
ATOM   2336  C   MET A 147      -7.823  -0.021  -4.331  1.00 30.00           C  
ATOM   2337  O   MET A 147      -7.194  -0.644  -5.145  1.00 30.00           O  
ATOM   2338  CB  MET A 147      -6.232   1.921  -3.998  1.00 30.00           C  
ATOM   2339  CG  MET A 147      -5.950   3.387  -3.573  1.00 30.00           C  
ATOM   2340  SD  MET A 147      -6.503   4.555  -4.771  1.00 30.00           S  
ATOM   2341  CE  MET A 147      -5.524   4.124  -6.300  1.00 30.00           C  
ATOM   2342  H   MET A 147      -8.135   2.288  -2.335  1.00 30.00           H  
ATOM   2343  HA  MET A 147      -8.054   1.942  -5.218  1.00 30.00           H  
ATOM   2344  HB3 MET A 147      -5.625   1.654  -4.864  1.00 30.00           H  
ATOM   2345  HB2 MET A 147      -5.860   1.294  -3.189  1.00 30.00           H  
ATOM   2346  HG3 MET A 147      -4.878   3.526  -3.430  1.00 30.00           H  
ATOM   2347  HG2 MET A 147      -6.419   3.615  -2.616  1.00 30.00           H  
ATOM   2348  HE1 MET A 147      -5.753   4.822  -7.106  1.00 30.00           H  
ATOM   2349  HE2 MET A 147      -4.456   4.170  -6.092  1.00 30.00           H  
ATOM   2350  HE3 MET A 147      -5.776   3.119  -6.632  1.00 30.00           H  
ATOM   2351  N   THR A 148      -8.505  -0.620  -3.294  1.00 30.00           N  
ATOM   2352  CA  THR A 148      -8.905  -1.978  -3.393  1.00 30.00           C  
ATOM   2353  C   THR A 148     -10.127  -2.353  -4.303  1.00 30.00           C  
ATOM   2354  O   THR A 148     -10.897  -1.504  -4.672  1.00 30.00           O  
ATOM   2355  CB  THR A 148      -9.146  -2.561  -2.009  1.00 30.00           C  
ATOM   2356  OG1 THR A 148     -10.016  -1.835  -1.198  1.00 30.00           O  
ATOM   2357  CG2 THR A 148      -7.953  -2.613  -1.087  1.00 30.00           C  
ATOM   2358  H   THR A 148      -8.942  -0.069  -2.570  1.00 30.00           H  
ATOM   2359  HA  THR A 148      -8.069  -2.529  -3.813  1.00 30.00           H  
ATOM   2360  HB  THR A 148      -9.540  -3.575  -2.084  1.00 30.00           H  
ATOM   2361  HG1 THR A 148     -10.019  -2.224  -0.319  1.00 30.00           H  
ATOM   2362 HG21 THR A 148      -7.183  -3.264  -1.499  1.00 30.00           H  
ATOM   2363 HG22 THR A 148      -7.498  -1.632  -0.946  1.00 30.00           H  
ATOM   2364 HG23 THR A 148      -8.201  -3.009  -0.102  1.00 30.00           H  
ATOM   2365  N   ARG A 149     -10.314  -3.636  -4.657  1.00 30.00           N  
ATOM   2366  CA  ARG A 149     -11.510  -4.105  -5.375  1.00 30.00           C  
ATOM   2367  C   ARG A 149     -11.814  -5.518  -4.980  1.00 30.00           C  
ATOM   2368  O   ARG A 149     -10.907  -6.359  -4.872  1.00 30.00           O  
ATOM   2369  CB  ARG A 149     -11.179  -4.322  -6.892  1.00 30.00           C  
ATOM   2370  CG  ARG A 149     -12.306  -4.906  -7.791  1.00 30.00           C  
ATOM   2371  CD  ARG A 149     -13.611  -4.132  -7.929  1.00 30.00           C  
ATOM   2372  NE  ARG A 149     -13.414  -2.947  -8.745  1.00 30.00           N  
ATOM   2373  CZ  ARG A 149     -13.817  -1.695  -8.452  1.00 30.00           C  
ATOM   2374  NH1 ARG A 149     -14.510  -1.374  -7.395  1.00 30.00           N  
ATOM   2375  NH2 ARG A 149     -13.624  -0.792  -9.362  1.00 30.00           N1+
ATOM   2376  H   ARG A 149      -9.652  -4.345  -4.368  1.00 30.00           H  
ATOM   2377  HA  ARG A 149     -12.378  -3.461  -5.221  1.00 30.00           H  
ATOM   2378  HB3 ARG A 149     -10.280  -4.928  -7.013  1.00 30.00           H  
ATOM   2379  HB2 ARG A 149     -10.915  -3.352  -7.305  1.00 30.00           H  
ATOM   2380  HG3 ARG A 149     -12.518  -5.951  -7.566  1.00 30.00           H  
ATOM   2381  HG2 ARG A 149     -11.855  -4.968  -8.783  1.00 30.00           H  
ATOM   2382  HD3 ARG A 149     -13.916  -3.833  -6.929  1.00 30.00           H  
ATOM   2383  HD2 ARG A 149     -14.414  -4.766  -8.307  1.00 30.00           H  
ATOM   2384  HE  ARG A 149     -12.946  -3.103  -9.627  1.00 30.00           H  
ATOM   2385 HH12 ARG A 149     -14.734  -2.076  -6.705  1.00 30.00           H  
ATOM   2386 HH11 ARG A 149     -14.831  -0.426  -7.253  1.00 30.00           H  
ATOM   2387 HH22 ARG A 149     -13.990   0.142  -9.240  1.00 30.00           H  
ATOM   2388 HH21 ARG A 149     -13.139  -1.018 -10.217  1.00 30.00           H  
ATOM   2389  N   TYR A 150     -13.102  -5.869  -4.808  1.00 30.00           N  
ATOM   2390  CA  TYR A 150     -13.610  -7.148  -4.411  1.00 30.00           C  
ATOM   2391  C   TYR A 150     -13.673  -8.214  -5.557  1.00 30.00           C  
ATOM   2392  O   TYR A 150     -14.232  -7.852  -6.583  1.00 30.00           O  
ATOM   2393  CB  TYR A 150     -14.987  -6.986  -3.647  1.00 30.00           C  
ATOM   2394  CG  TYR A 150     -15.594  -8.318  -3.205  1.00 30.00           C  
ATOM   2395  CD1 TYR A 150     -15.131  -9.005  -2.054  1.00 30.00           C  
ATOM   2396  CD2 TYR A 150     -16.609  -8.987  -3.927  1.00 30.00           C  
ATOM   2397  CE1 TYR A 150     -15.768 -10.215  -1.638  1.00 30.00           C  
ATOM   2398  CE2 TYR A 150     -17.187 -10.171  -3.609  1.00 30.00           C  
ATOM   2399  CZ  TYR A 150     -16.769 -10.797  -2.407  1.00 30.00           C  
ATOM   2400  OH  TYR A 150     -17.437 -11.962  -1.998  1.00 30.00           O  
ATOM   2401  H   TYR A 150     -13.810  -5.163  -4.941  1.00 30.00           H  
ATOM   2402  HA  TYR A 150     -12.911  -7.547  -3.673  1.00 30.00           H  
ATOM   2403  HB3 TYR A 150     -15.705  -6.474  -4.288  1.00 30.00           H  
ATOM   2404  HB2 TYR A 150     -14.869  -6.360  -2.767  1.00 30.00           H  
ATOM   2405  HD1 TYR A 150     -14.342  -8.576  -1.453  1.00 30.00           H  
ATOM   2406  HD2 TYR A 150     -16.959  -8.509  -4.830  1.00 30.00           H  
ATOM   2407  HE1 TYR A 150     -15.474 -10.694  -0.717  1.00 30.00           H  
ATOM   2408  HE2 TYR A 150     -17.965 -10.596  -4.227  1.00 30.00           H  
ATOM   2409  HH  TYR A 150     -18.123 -12.239  -2.609  1.00 30.00           H  
ATOM   2410  N   VAL A 151     -13.184  -9.473  -5.393  1.00 30.00           N  
ATOM   2411  CA  VAL A 151     -13.137 -10.564  -6.366  1.00 30.00           C  
ATOM   2412  C   VAL A 151     -12.689 -11.890  -5.655  1.00 30.00           C  
ATOM   2413  O   VAL A 151     -11.579 -11.925  -5.117  1.00 30.00           O  
ATOM   2414  CB  VAL A 151     -12.296 -10.232  -7.681  1.00 30.00           C  
ATOM   2415  CG1 VAL A 151     -10.949  -9.636  -7.359  1.00 30.00           C  
ATOM   2416  CG2 VAL A 151     -12.151 -11.384  -8.625  1.00 30.00           C  
ATOM   2417  H   VAL A 151     -12.738  -9.696  -4.511  1.00 30.00           H  
ATOM   2418  HA  VAL A 151     -14.171 -10.717  -6.683  1.00 30.00           H  
ATOM   2419  HB  VAL A 151     -12.851  -9.467  -8.223  1.00 30.00           H  
ATOM   2420 HG11 VAL A 151     -10.398  -9.397  -8.269  1.00 30.00           H  
ATOM   2421 HG12 VAL A 151     -11.033  -8.709  -6.792  1.00 30.00           H  
ATOM   2422 HG13 VAL A 151     -10.329 -10.322  -6.782  1.00 30.00           H  
ATOM   2423 HG21 VAL A 151     -11.552 -12.187  -8.196  1.00 30.00           H  
ATOM   2424 HG22 VAL A 151     -13.129 -11.791  -8.860  1.00 30.00           H  
ATOM   2425 HG23 VAL A 151     -11.668 -11.086  -9.556  1.00 30.00           H  
ATOM   2426  N   LEU A 152     -13.540 -12.971  -5.761  1.00 30.00           N  
ATOM   2427  CA  LEU A 152     -13.472 -14.322  -5.254  1.00 30.00           C  
ATOM   2428  C   LEU A 152     -12.343 -15.215  -5.852  1.00 30.00           C  
ATOM   2429  O   LEU A 152     -11.807 -14.823  -6.895  1.00 30.00           O  
ATOM   2430  CB  LEU A 152     -14.847 -15.040  -5.438  1.00 30.00           C  
ATOM   2431  CG  LEU A 152     -16.047 -14.439  -4.658  1.00 30.00           C  
ATOM   2432  CD1 LEU A 152     -17.394 -15.153  -5.032  1.00 30.00           C  
ATOM   2433  CD2 LEU A 152     -15.737 -14.498  -3.133  1.00 30.00           C  
ATOM   2434  H   LEU A 152     -14.385 -12.808  -6.291  1.00 30.00           H  
ATOM   2435  HA  LEU A 152     -13.250 -14.242  -4.190  1.00 30.00           H  
ATOM   2436  HB3 LEU A 152     -14.751 -16.088  -5.149  1.00 30.00           H  
ATOM   2437  HB2 LEU A 152     -15.088 -15.060  -6.501  1.00 30.00           H  
ATOM   2438  HG  LEU A 152     -16.153 -13.389  -4.938  1.00 30.00           H  
ATOM   2439 HD11 LEU A 152     -17.897 -15.577  -4.163  1.00 30.00           H  
ATOM   2440 HD12 LEU A 152     -18.085 -14.450  -5.498  1.00 30.00           H  
ATOM   2441 HD13 LEU A 152     -17.236 -15.968  -5.739  1.00 30.00           H  
ATOM   2442 HD21 LEU A 152     -14.998 -15.261  -2.890  1.00 30.00           H  
ATOM   2443 HD22 LEU A 152     -15.341 -13.543  -2.786  1.00 30.00           H  
ATOM   2444 HD23 LEU A 152     -16.624 -14.712  -2.538  1.00 30.00           H  
ATOM   2445  N   ASP A 153     -11.910 -16.314  -5.264  1.00 30.00           N  
ATOM   2446  CA  ASP A 153     -10.794 -17.239  -5.601  1.00 30.00           C  
ATOM   2447  C   ASP A 153     -11.025 -17.894  -7.001  1.00 30.00           C  
ATOM   2448  O   ASP A 153     -12.102 -18.501  -7.177  1.00 30.00           O  
ATOM   2449  CB  ASP A 153     -10.596 -18.351  -4.479  1.00 30.00           C  
ATOM   2450  CG  ASP A 153      -9.728 -17.887  -3.271  1.00 30.00           C  
ATOM   2451  OD1 ASP A 153     -10.054 -18.302  -2.152  1.00 30.00           O  
ATOM   2452  OD2 ASP A 153      -8.655 -17.311  -3.484  1.00 30.00           O1-
ATOM   2453  H   ASP A 153     -12.381 -16.571  -4.410  1.00 30.00           H  
ATOM   2454  HA  ASP A 153      -9.895 -16.626  -5.684  1.00 30.00           H  
ATOM   2455  HB3 ASP A 153     -10.141 -19.249  -4.901  1.00 30.00           H  
ATOM   2456  HB2 ASP A 153     -11.578 -18.659  -4.114  1.00 30.00           H  
ATOM   2457  N   ASP A 154     -10.101 -17.726  -7.967  1.00 30.00           N  
ATOM   2458  CA  ASP A 154     -10.169 -18.093  -9.373  1.00 30.00           C  
ATOM   2459  C   ASP A 154     -10.923 -17.161 -10.362  1.00 30.00           C  
ATOM   2460  O   ASP A 154     -10.808 -17.387 -11.571  1.00 30.00           O  
ATOM   2461  CB  ASP A 154     -10.501 -19.575  -9.659  1.00 30.00           C  
ATOM   2462  CG  ASP A 154      -9.798 -20.641  -8.837  1.00 30.00           C  
ATOM   2463  OD1 ASP A 154     -10.377 -21.751  -8.683  1.00 30.00           O  
ATOM   2464  OD2 ASP A 154      -8.585 -20.558  -8.543  1.00 30.00           O1-
ATOM   2465  H   ASP A 154      -9.264 -17.218  -7.717  1.00 30.00           H  
ATOM   2466  HA  ASP A 154      -9.130 -17.972  -9.684  1.00 30.00           H  
ATOM   2467  HB3 ASP A 154     -10.262 -19.806 -10.699  1.00 30.00           H  
ATOM   2468  HB2 ASP A 154     -11.578 -19.719  -9.552  1.00 30.00           H  
ATOM   2469  N   GLN A 155     -11.672 -16.160  -9.798  1.00 30.00           N  
ATOM   2470  CA  GLN A 155     -12.448 -15.254 -10.620  1.00 30.00           C  
ATOM   2471  C   GLN A 155     -11.477 -14.161 -11.082  1.00 30.00           C  
ATOM   2472  O   GLN A 155     -10.691 -13.670 -10.301  1.00 30.00           O  
ATOM   2473  CB  GLN A 155     -13.657 -14.730  -9.770  1.00 30.00           C  
ATOM   2474  CG  GLN A 155     -14.489 -13.608 -10.405  1.00 30.00           C  
ATOM   2475  CD  GLN A 155     -15.675 -13.009  -9.576  1.00 30.00           C  
ATOM   2476  OE1 GLN A 155     -15.723 -13.305  -8.372  1.00 30.00           O  
ATOM   2477  NE2 GLN A 155     -16.528 -12.175 -10.194  1.00 30.00           N  
ATOM   2478  H   GLN A 155     -11.704 -16.030  -8.796  1.00 30.00           H  
ATOM   2479  HA  GLN A 155     -12.842 -15.773 -11.497  1.00 30.00           H  
ATOM   2480  HB3 GLN A 155     -13.280 -14.351  -8.823  1.00 30.00           H  
ATOM   2481  HB2 GLN A 155     -14.309 -15.567  -9.518  1.00 30.00           H  
ATOM   2482  HG3 GLN A 155     -14.906 -13.984 -11.340  1.00 30.00           H  
ATOM   2483  HG2 GLN A 155     -13.851 -12.774 -10.693  1.00 30.00           H  
ATOM   2484 HE22 GLN A 155     -17.289 -11.758  -9.678  1.00 30.00           H  
ATOM   2485 HE21 GLN A 155     -16.414 -11.960 -11.174  1.00 30.00           H  
ATOM   2486  N   TYR A 156     -11.604 -13.607 -12.273  1.00 30.00           N  
ATOM   2487  CA  TYR A 156     -10.984 -12.361 -12.773  1.00 30.00           C  
ATOM   2488  C   TYR A 156     -12.052 -11.281 -12.995  1.00 30.00           C  
ATOM   2489  O   TYR A 156     -13.229 -11.602 -13.217  1.00 30.00           O  
ATOM   2490  CB  TYR A 156     -10.268 -12.634 -14.144  1.00 30.00           C  
ATOM   2491  CG  TYR A 156      -9.037 -13.475 -14.153  1.00 30.00           C  
ATOM   2492  CD1 TYR A 156      -9.136 -14.911 -13.931  1.00 30.00           C  
ATOM   2493  CD2 TYR A 156      -7.780 -12.933 -14.555  1.00 30.00           C  
ATOM   2494  CE1 TYR A 156      -8.018 -15.736 -14.067  1.00 30.00           C  
ATOM   2495  CE2 TYR A 156      -6.665 -13.806 -14.729  1.00 30.00           C  
ATOM   2496  CZ  TYR A 156      -6.795 -15.193 -14.521  1.00 30.00           C  
ATOM   2497  OH  TYR A 156      -5.674 -15.943 -14.847  1.00 30.00           O  
ATOM   2498  H   TYR A 156     -12.298 -13.996 -12.894  1.00 30.00           H  
ATOM   2499  HA  TYR A 156     -10.254 -11.990 -12.053  1.00 30.00           H  
ATOM   2500  HB3 TYR A 156      -9.994 -11.669 -14.571  1.00 30.00           H  
ATOM   2501  HB2 TYR A 156     -10.977 -13.069 -14.849  1.00 30.00           H  
ATOM   2502  HD1 TYR A 156     -10.082 -15.356 -13.662  1.00 30.00           H  
ATOM   2503  HD2 TYR A 156      -7.670 -11.877 -14.744  1.00 30.00           H  
ATOM   2504  HE1 TYR A 156      -8.112 -16.800 -13.906  1.00 30.00           H  
ATOM   2505  HE2 TYR A 156      -5.723 -13.400 -15.069  1.00 30.00           H  
ATOM   2506  HH  TYR A 156      -5.702 -16.872 -14.581  1.00 30.00           H  
ATOM   2507  N   VAL A 157     -11.627 -10.024 -12.806  1.00 30.00           N  
ATOM   2508  CA  VAL A 157     -12.403  -8.874 -13.123  1.00 30.00           C  
ATOM   2509  C   VAL A 157     -11.640  -7.823 -13.937  1.00 30.00           C  
ATOM   2510  O   VAL A 157     -10.450  -7.743 -13.793  1.00 30.00           O  
ATOM   2511  CB  VAL A 157     -12.935  -8.250 -11.821  1.00 30.00           C  
ATOM   2512  CG1 VAL A 157     -13.906  -9.183 -10.949  1.00 30.00           C  
ATOM   2513  CG2 VAL A 157     -11.866  -7.719 -10.802  1.00 30.00           C  
ATOM   2514  H   VAL A 157     -10.655  -9.853 -12.580  1.00 30.00           H  
ATOM   2515  HA  VAL A 157     -13.264  -9.160 -13.731  1.00 30.00           H  
ATOM   2516  HB  VAL A 157     -13.538  -7.387 -12.108  1.00 30.00           H  
ATOM   2517 HG11 VAL A 157     -13.413 -10.099 -10.636  1.00 30.00           H  
ATOM   2518 HG12 VAL A 157     -14.269  -8.671 -10.058  1.00 30.00           H  
ATOM   2519 HG13 VAL A 157     -14.779  -9.475 -11.533  1.00 30.00           H  
ATOM   2520 HG21 VAL A 157     -11.189  -8.513 -10.487  1.00 30.00           H  
ATOM   2521 HG22 VAL A 157     -11.263  -6.923 -11.236  1.00 30.00           H  
ATOM   2522 HG23 VAL A 157     -12.334  -7.310  -9.907  1.00 30.00           H  
ATOM   2523  N   SER A 158     -12.342  -7.136 -14.890  1.00 30.00           N  
ATOM   2524  CA  SER A 158     -11.790  -6.066 -15.677  1.00 30.00           C  
ATOM   2525  C   SER A 158     -10.933  -5.015 -14.865  1.00 30.00           C  
ATOM   2526  O   SER A 158     -11.231  -4.643 -13.716  1.00 30.00           O  
ATOM   2527  CB  SER A 158     -12.906  -5.472 -16.569  1.00 30.00           C  
ATOM   2528  OG  SER A 158     -12.323  -4.730 -17.672  1.00 30.00           O  
ATOM   2529  H   SER A 158     -13.331  -7.307 -15.001  1.00 30.00           H  
ATOM   2530  HA  SER A 158     -11.100  -6.580 -16.349  1.00 30.00           H  
ATOM   2531  HB3 SER A 158     -13.580  -4.836 -16.001  1.00 30.00           H  
ATOM   2532  HB2 SER A 158     -13.513  -6.269 -17.001  1.00 30.00           H  
ATOM   2533  HG  SER A 158     -11.914  -5.349 -18.282  1.00 30.00           H  
ATOM   2534  N   SER A 159     -10.001  -4.497 -15.675  1.00 30.00           N  
ATOM   2535  CA  SER A 159      -9.190  -3.347 -15.364  1.00 30.00           C  
ATOM   2536  C   SER A 159      -9.937  -1.989 -15.506  1.00 30.00           C  
ATOM   2537  O   SER A 159      -9.265  -0.992 -15.577  1.00 30.00           O  
ATOM   2538  CB  SER A 159      -7.878  -3.424 -16.126  1.00 30.00           C  
ATOM   2539  OG  SER A 159      -8.088  -3.500 -17.527  1.00 30.00           O  
ATOM   2540  H   SER A 159      -9.886  -4.866 -16.610  1.00 30.00           H  
ATOM   2541  HA  SER A 159      -8.925  -3.410 -14.308  1.00 30.00           H  
ATOM   2542  HB3 SER A 159      -7.324  -4.314 -15.822  1.00 30.00           H  
ATOM   2543  HB2 SER A 159      -7.232  -2.574 -15.904  1.00 30.00           H  
ATOM   2544  HG  SER A 159      -8.401  -2.645 -17.834  1.00 30.00           H  
ATOM   2545  N   VAL A 160     -11.197  -2.037 -15.591  1.00 30.00           N  
ATOM   2546  CA  VAL A 160     -12.146  -0.914 -15.657  1.00 30.00           C  
ATOM   2547  C   VAL A 160     -11.942   0.140 -14.582  1.00 30.00           C  
ATOM   2548  O   VAL A 160     -12.011  -0.131 -13.372  1.00 30.00           O  
ATOM   2549  CB  VAL A 160     -13.594  -1.413 -15.886  1.00 30.00           C  
ATOM   2550  CG1 VAL A 160     -14.086  -2.326 -14.728  1.00 30.00           C  
ATOM   2551  CG2 VAL A 160     -14.594  -0.258 -16.074  1.00 30.00           C  
ATOM   2552  H   VAL A 160     -11.631  -2.948 -15.559  1.00 30.00           H  
ATOM   2553  HA  VAL A 160     -11.883  -0.436 -16.604  1.00 30.00           H  
ATOM   2554  HB  VAL A 160     -13.596  -2.007 -16.801  1.00 30.00           H  
ATOM   2555 HG11 VAL A 160     -13.394  -3.139 -14.521  1.00 30.00           H  
ATOM   2556 HG12 VAL A 160     -14.206  -1.763 -13.802  1.00 30.00           H  
ATOM   2557 HG13 VAL A 160     -15.053  -2.770 -14.967  1.00 30.00           H  
ATOM   2558 HG21 VAL A 160     -15.583  -0.640 -16.328  1.00 30.00           H  
ATOM   2559 HG22 VAL A 160     -14.700   0.345 -15.173  1.00 30.00           H  
ATOM   2560 HG23 VAL A 160     -14.283   0.402 -16.884  1.00 30.00           H  
ATOM   2561  N   GLY A 161     -11.667   1.362 -15.067  1.00 30.00           N  
ATOM   2562  CA  GLY A 161     -11.310   2.482 -14.207  1.00 30.00           C  
ATOM   2563  C   GLY A 161     -10.391   3.344 -15.115  1.00 30.00           C  
ATOM   2564  O   GLY A 161     -10.276   3.104 -16.288  1.00 30.00           O  
ATOM   2565  H   GLY A 161     -11.599   1.517 -16.064  1.00 30.00           H  
ATOM   2566  HA3 GLY A 161     -10.765   2.173 -13.314  1.00 30.00           H  
ATOM   2567  HA2 GLY A 161     -12.199   3.040 -13.911  1.00 30.00           H  
ATOM   2568  N   THR A 162      -9.892   4.465 -14.493  1.00 30.00           N  
ATOM   2569  CA  THR A 162      -8.941   5.416 -14.977  1.00 30.00           C  
ATOM   2570  C   THR A 162      -7.606   4.661 -15.055  1.00 30.00           C  
ATOM   2571  O   THR A 162      -7.387   3.793 -14.184  1.00 30.00           O  
ATOM   2572  CB  THR A 162      -8.661   6.584 -13.953  1.00 30.00           C  
ATOM   2573  OG1 THR A 162      -8.381   6.084 -12.681  1.00 30.00           O  
ATOM   2574  CG2 THR A 162      -9.703   7.731 -13.962  1.00 30.00           C  
ATOM   2575  H   THR A 162     -10.123   4.600 -13.519  1.00 30.00           H  
ATOM   2576  HA  THR A 162      -9.234   5.796 -15.957  1.00 30.00           H  
ATOM   2577  HB  THR A 162      -7.732   7.072 -14.255  1.00 30.00           H  
ATOM   2578  HG1 THR A 162      -7.612   5.509 -12.741  1.00 30.00           H  
ATOM   2579 HG21 THR A 162      -9.428   8.517 -13.258  1.00 30.00           H  
ATOM   2580 HG22 THR A 162      -9.781   8.182 -14.951  1.00 30.00           H  
ATOM   2581 HG23 THR A 162     -10.691   7.364 -13.683  1.00 30.00           H  
ATOM   2582  N   LYS A 163      -6.688   4.973 -15.957  1.00 30.00           N  
ATOM   2583  CA  LYS A 163      -5.340   4.538 -16.156  1.00 30.00           C  
ATOM   2584  C   LYS A 163      -4.491   4.748 -14.920  1.00 30.00           C  
ATOM   2585  O   LYS A 163      -4.548   5.871 -14.438  1.00 30.00           O  
ATOM   2586  CB  LYS A 163      -4.780   5.187 -17.391  1.00 30.00           C  
ATOM   2587  CG  LYS A 163      -3.547   4.489 -17.931  1.00 30.00           C  
ATOM   2588  CD  LYS A 163      -2.665   5.332 -18.825  1.00 30.00           C  
ATOM   2589  CE  LYS A 163      -1.659   6.222 -18.038  1.00 30.00           C  
ATOM   2590  NZ  LYS A 163      -0.768   6.958 -18.901  1.00 30.00           N1+
ATOM   2591  H   LYS A 163      -6.954   5.697 -16.609  1.00 30.00           H  
ATOM   2592  HA  LYS A 163      -5.404   3.464 -16.344  1.00 30.00           H  
ATOM   2593  HB3 LYS A 163      -4.570   6.238 -17.185  1.00 30.00           H  
ATOM   2594  HB2 LYS A 163      -5.527   5.188 -18.187  1.00 30.00           H  
ATOM   2595  HG3 LYS A 163      -3.876   3.615 -18.495  1.00 30.00           H  
ATOM   2596  HG2 LYS A 163      -2.939   4.087 -17.127  1.00 30.00           H  
ATOM   2597  HD3 LYS A 163      -3.291   5.959 -19.461  1.00 30.00           H  
ATOM   2598  HD2 LYS A 163      -2.121   4.670 -19.501  1.00 30.00           H  
ATOM   2599  HE3 LYS A 163      -1.052   5.601 -17.378  1.00 30.00           H  
ATOM   2600  HE2 LYS A 163      -2.195   6.928 -17.404  1.00 30.00           H  
ATOM   2601  HZ1 LYS A 163      -0.236   6.314 -19.468  1.00 30.00           H  
ATOM   2602  HZ2 LYS A 163      -1.307   7.567 -19.501  1.00 30.00           H  
ATOM   2603  HZ3 LYS A 163      -0.137   7.513 -18.341  1.00 30.00           H  
ATOM   2604  N   PHE A 164      -3.789   3.722 -14.502  1.00 30.00           N  
ATOM   2605  CA  PHE A 164      -2.629   3.698 -13.535  1.00 30.00           C  
ATOM   2606  C   PHE A 164      -1.335   3.552 -14.321  1.00 30.00           C  
ATOM   2607  O   PHE A 164      -1.320   3.167 -15.508  1.00 30.00           O  
ATOM   2608  CB  PHE A 164      -2.779   2.434 -12.695  1.00 30.00           C  
ATOM   2609  CG  PHE A 164      -3.830   2.327 -11.585  1.00 30.00           C  
ATOM   2610  CD1 PHE A 164      -5.174   2.078 -11.867  1.00 30.00           C  
ATOM   2611  CD2 PHE A 164      -3.456   2.714 -10.275  1.00 30.00           C  
ATOM   2612  CE1 PHE A 164      -6.098   2.189 -10.862  1.00 30.00           C  
ATOM   2613  CE2 PHE A 164      -4.452   2.676  -9.295  1.00 30.00           C  
ATOM   2614  CZ  PHE A 164      -5.743   2.389  -9.568  1.00 30.00           C  
ATOM   2615  H   PHE A 164      -3.907   2.854 -15.003  1.00 30.00           H  
ATOM   2616  HA  PHE A 164      -2.636   4.594 -12.914  1.00 30.00           H  
ATOM   2617  HB3 PHE A 164      -1.833   2.203 -12.203  1.00 30.00           H  
ATOM   2618  HB2 PHE A 164      -2.946   1.587 -13.363  1.00 30.00           H  
ATOM   2619  HD1 PHE A 164      -5.494   1.870 -12.877  1.00 30.00           H  
ATOM   2620  HD2 PHE A 164      -2.439   2.980 -10.025  1.00 30.00           H  
ATOM   2621  HE1 PHE A 164      -7.139   2.028 -11.096  1.00 30.00           H  
ATOM   2622  HE2 PHE A 164      -4.169   2.918  -8.285  1.00 30.00           H  
ATOM   2623  HZ  PHE A 164      -6.490   2.398  -8.788  1.00 30.00           H  
ATOM   2624  N   PRO A 165      -0.162   3.825 -13.626  1.00 30.00           N  
ATOM   2625  CA  PRO A 165       1.210   3.258 -13.919  1.00 30.00           C  
ATOM   2626  C   PRO A 165       1.104   1.671 -14.119  1.00 30.00           C  
ATOM   2627  O   PRO A 165       0.183   1.030 -13.560  1.00 30.00           O  
ATOM   2628  CB  PRO A 165       2.062   3.697 -12.713  1.00 30.00           C  
ATOM   2629  CG  PRO A 165       1.372   4.929 -12.065  1.00 30.00           C  
ATOM   2630  CD  PRO A 165      -0.065   4.656 -12.372  1.00 30.00           C  
ATOM   2631  HA  PRO A 165       1.561   3.736 -14.833  1.00 30.00           H  
ATOM   2632  HB3 PRO A 165       3.095   3.906 -12.992  1.00 30.00           H  
ATOM   2633  HB2 PRO A 165       2.087   2.890 -11.979  1.00 30.00           H  
ATOM   2634  HG3 PRO A 165       1.690   5.834 -12.585  1.00 30.00           H  
ATOM   2635  HG2 PRO A 165       1.585   5.048 -11.002  1.00 30.00           H  
ATOM   2636  HD2 PRO A 165      -0.505   4.087 -11.552  1.00 30.00           H  
ATOM   2637  HD3 PRO A 165      -0.621   5.590 -12.460  1.00 30.00           H  
ATOM   2638  N   VAL A 166       2.103   1.125 -14.765  1.00 30.00           N  
ATOM   2639  CA  VAL A 166       2.223  -0.325 -15.026  1.00 30.00           C  
ATOM   2640  C   VAL A 166       3.060  -1.114 -13.973  1.00 30.00           C  
ATOM   2641  O   VAL A 166       2.946  -2.306 -13.819  1.00 30.00           O  
ATOM   2642  CB  VAL A 166       2.789  -0.557 -16.501  1.00 30.00           C  
ATOM   2643  CG1 VAL A 166       3.304  -1.910 -16.813  1.00 30.00           C  
ATOM   2644  CG2 VAL A 166       1.737  -0.208 -17.476  1.00 30.00           C  
ATOM   2645  H   VAL A 166       2.837   1.715 -15.141  1.00 30.00           H  
ATOM   2646  HA  VAL A 166       1.228  -0.773 -14.994  1.00 30.00           H  
ATOM   2647  HB  VAL A 166       3.619   0.137 -16.651  1.00 30.00           H  
ATOM   2648 HG11 VAL A 166       4.186  -2.153 -16.226  1.00 30.00           H  
ATOM   2649 HG12 VAL A 166       2.558  -2.668 -16.612  1.00 30.00           H  
ATOM   2650 HG13 VAL A 166       3.590  -2.001 -17.862  1.00 30.00           H  
ATOM   2651 HG21 VAL A 166       2.111  -0.230 -18.499  1.00 30.00           H  
ATOM   2652 HG22 VAL A 166       0.904  -0.911 -17.423  1.00 30.00           H  
ATOM   2653 HG23 VAL A 166       1.321   0.784 -17.304  1.00 30.00           H  
ATOM   2654  N   LYS A 167       3.974  -0.429 -13.218  1.00 30.00           N  
ATOM   2655  CA  LYS A 167       5.121  -1.010 -12.601  1.00 30.00           C  
ATOM   2656  C   LYS A 167       4.673  -1.788 -11.339  1.00 30.00           C  
ATOM   2657  O   LYS A 167       5.402  -2.694 -11.012  1.00 30.00           O  
ATOM   2658  CB  LYS A 167       6.206   0.084 -12.348  1.00 30.00           C  
ATOM   2659  CG  LYS A 167       6.297   0.964 -13.644  1.00 30.00           C  
ATOM   2660  CD  LYS A 167       7.531   1.988 -13.677  1.00 30.00           C  
ATOM   2661  CE  LYS A 167       7.248   3.290 -14.367  1.00 30.00           C  
ATOM   2662  NZ  LYS A 167       8.444   4.113 -14.457  1.00 30.00           N1+
ATOM   2663  H   LYS A 167       4.007   0.576 -13.310  1.00 30.00           H  
ATOM   2664  HA  LYS A 167       5.546  -1.738 -13.295  1.00 30.00           H  
ATOM   2665  HB3 LYS A 167       7.163  -0.385 -12.114  1.00 30.00           H  
ATOM   2666  HB2 LYS A 167       5.939   0.714 -11.499  1.00 30.00           H  
ATOM   2667  HG3 LYS A 167       5.392   1.564 -13.742  1.00 30.00           H  
ATOM   2668  HG2 LYS A 167       6.328   0.313 -14.511  1.00 30.00           H  
ATOM   2669  HD3 LYS A 167       8.381   1.491 -14.141  1.00 30.00           H  
ATOM   2670  HD2 LYS A 167       7.804   2.218 -12.649  1.00 30.00           H  
ATOM   2671  HE3 LYS A 167       6.470   3.842 -13.839  1.00 30.00           H  
ATOM   2672  HE2 LYS A 167       6.885   3.104 -15.379  1.00 30.00           H  
ATOM   2673  HZ1 LYS A 167       8.232   4.977 -14.934  1.00 30.00           H  
ATOM   2674  HZ2 LYS A 167       8.792   4.319 -13.529  1.00 30.00           H  
ATOM   2675  HZ3 LYS A 167       9.153   3.617 -14.982  1.00 30.00           H  
ATOM   2676  N   TRP A 168       3.575  -1.345 -10.727  1.00 30.00           N  
ATOM   2677  CA  TRP A 168       3.023  -2.098  -9.617  1.00 30.00           C  
ATOM   2678  C   TRP A 168       1.745  -2.878 -10.043  1.00 30.00           C  
ATOM   2679  O   TRP A 168       0.909  -3.075  -9.174  1.00 30.00           O  
ATOM   2680  CB  TRP A 168       2.793  -1.273  -8.316  1.00 30.00           C  
ATOM   2681  CG  TRP A 168       3.888  -0.320  -7.876  1.00 30.00           C  
ATOM   2682  CD1 TRP A 168       4.620  -0.390  -6.790  1.00 30.00           C  
ATOM   2683  CD2 TRP A 168       4.214   0.998  -8.501  1.00 30.00           C  
ATOM   2684  NE1 TRP A 168       5.491   0.669  -6.696  1.00 30.00           N  
ATOM   2685  CE3 TRP A 168       3.860   1.755  -9.614  1.00 30.00           C  
ATOM   2686  CE2 TRP A 168       5.372   1.547  -7.734  1.00 30.00           C  
ATOM   2687  CZ3 TRP A 168       4.470   2.953  -9.921  1.00 30.00           C  
ATOM   2688  CZ2 TRP A 168       5.915   2.804  -8.020  1.00 30.00           C  
ATOM   2689  CH2 TRP A 168       5.399   3.546  -9.074  1.00 30.00           C  
ATOM   2690  H   TRP A 168       3.046  -0.564 -11.086  1.00 30.00           H  
ATOM   2691  HA  TRP A 168       3.724  -2.876  -9.307  1.00 30.00           H  
ATOM   2692  HB3 TRP A 168       2.571  -1.947  -7.487  1.00 30.00           H  
ATOM   2693  HB2 TRP A 168       1.903  -0.654  -8.439  1.00 30.00           H  
ATOM   2694  HD1 TRP A 168       4.544  -1.194  -6.073  1.00 30.00           H  
ATOM   2695  HE1 TRP A 168       6.129   0.776  -5.914  1.00 30.00           H  
ATOM   2696  HE3 TRP A 168       3.088   1.383 -10.271  1.00 30.00           H  
ATOM   2697  HZ3 TRP A 168       4.147   3.497 -10.795  1.00 30.00           H  
ATOM   2698  HZ2 TRP A 168       6.685   3.217  -7.384  1.00 30.00           H  
ATOM   2699  HH2 TRP A 168       5.801   4.522  -9.301  1.00 30.00           H  
ATOM   2700  N   SER A 169       1.634  -3.157 -11.307  1.00 30.00           N  
ATOM   2701  CA  SER A 169       0.497  -3.919 -11.824  1.00 30.00           C  
ATOM   2702  C   SER A 169       1.114  -5.186 -12.538  1.00 30.00           C  
ATOM   2703  O   SER A 169       2.233  -5.186 -13.079  1.00 30.00           O  
ATOM   2704  CB  SER A 169      -0.213  -3.087 -12.905  1.00 30.00           C  
ATOM   2705  OG  SER A 169      -0.723  -1.888 -12.216  1.00 30.00           O  
ATOM   2706  H   SER A 169       2.360  -2.913 -11.967  1.00 30.00           H  
ATOM   2707  HA  SER A 169      -0.211  -4.236 -11.055  1.00 30.00           H  
ATOM   2708  HB3 SER A 169      -1.047  -3.636 -13.345  1.00 30.00           H  
ATOM   2709  HB2 SER A 169       0.450  -2.781 -13.711  1.00 30.00           H  
ATOM   2710  HG  SER A 169      -0.872  -1.196 -12.866  1.00 30.00           H  
ATOM   2711  N   ALA A 170       0.377  -6.315 -12.495  1.00 30.00           N  
ATOM   2712  CA  ALA A 170       0.831  -7.657 -12.911  1.00 30.00           C  
ATOM   2713  C   ALA A 170       0.527  -7.874 -14.380  1.00 30.00           C  
ATOM   2714  O   ALA A 170      -0.322  -7.159 -14.927  1.00 30.00           O  
ATOM   2715  CB  ALA A 170       0.247  -8.762 -11.990  1.00 30.00           C  
ATOM   2716  H   ALA A 170      -0.537  -6.284 -12.067  1.00 30.00           H  
ATOM   2717  HA  ALA A 170       1.913  -7.689 -12.803  1.00 30.00           H  
ATOM   2718  HB1 ALA A 170       0.788  -9.704 -12.034  1.00 30.00           H  
ATOM   2719  HB2 ALA A 170       0.251  -8.431 -10.955  1.00 30.00           H  
ATOM   2720  HB3 ALA A 170      -0.794  -8.964 -12.240  1.00 30.00           H  
ATOM   2721  N   PRO A 171       1.219  -8.872 -15.090  1.00 30.00           N  
ATOM   2722  CA  PRO A 171       1.021  -9.092 -16.535  1.00 30.00           C  
ATOM   2723  C   PRO A 171      -0.349  -8.976 -17.125  1.00 30.00           C  
ATOM   2724  O   PRO A 171      -0.548  -8.157 -18.081  1.00 30.00           O  
ATOM   2725  CB  PRO A 171       1.656 -10.471 -16.827  1.00 30.00           C  
ATOM   2726  CG  PRO A 171       2.121 -11.007 -15.509  1.00 30.00           C  
ATOM   2727  CD  PRO A 171       2.256  -9.733 -14.638  1.00 30.00           C  
ATOM   2728  HA  PRO A 171       1.632  -8.339 -17.033  1.00 30.00           H  
ATOM   2729  HB3 PRO A 171       2.534 -10.323 -17.450  1.00 30.00           H  
ATOM   2730  HB2 PRO A 171       1.003 -11.179 -17.341  1.00 30.00           H  
ATOM   2731  HG3 PRO A 171       3.049 -11.568 -15.582  1.00 30.00           H  
ATOM   2732  HG2 PRO A 171       1.350 -11.654 -15.094  1.00 30.00           H  
ATOM   2733  HD2 PRO A 171       2.213  -9.986 -13.584  1.00 30.00           H  
ATOM   2734  HD3 PRO A 171       3.211  -9.242 -14.821  1.00 30.00           H  
ATOM   2735  N   GLU A 172      -1.327  -9.650 -16.527  1.00 30.00           N  
ATOM   2736  CA  GLU A 172      -2.630  -9.851 -17.084  1.00 30.00           C  
ATOM   2737  C   GLU A 172      -3.446  -8.560 -17.234  1.00 30.00           C  
ATOM   2738  O   GLU A 172      -4.151  -8.410 -18.283  1.00 30.00           O  
ATOM   2739  CB  GLU A 172      -3.411 -10.878 -16.172  1.00 30.00           C  
ATOM   2740  CG  GLU A 172      -3.548 -10.717 -14.618  1.00 30.00           C  
ATOM   2741  CD  GLU A 172      -2.433 -11.143 -13.681  1.00 30.00           C  
ATOM   2742  OE1 GLU A 172      -1.253 -11.187 -14.096  1.00 30.00           O  
ATOM   2743  OE2 GLU A 172      -2.647 -11.182 -12.442  1.00 30.00           O1-
ATOM   2744  H   GLU A 172      -1.118 -10.204 -15.702  1.00 30.00           H  
ATOM   2745  HA  GLU A 172      -2.504 -10.283 -18.074  1.00 30.00           H  
ATOM   2746  HB3 GLU A 172      -3.004 -11.870 -16.370  1.00 30.00           H  
ATOM   2747  HB2 GLU A 172      -4.431 -10.937 -16.556  1.00 30.00           H  
ATOM   2748  HG3 GLU A 172      -4.438 -11.268 -14.313  1.00 30.00           H  
ATOM   2749  HG2 GLU A 172      -3.769  -9.675 -14.390  1.00 30.00           H  
ATOM   2750  N   VAL A 173      -3.204  -7.632 -16.316  1.00 30.00           N  
ATOM   2751  CA  VAL A 173      -3.704  -6.307 -16.261  1.00 30.00           C  
ATOM   2752  C   VAL A 173      -3.452  -5.373 -17.447  1.00 30.00           C  
ATOM   2753  O   VAL A 173      -4.141  -4.409 -17.684  1.00 30.00           O  
ATOM   2754  CB  VAL A 173      -3.189  -5.476 -14.987  1.00 30.00           C  
ATOM   2755  CG1 VAL A 173      -3.847  -4.057 -14.765  1.00 30.00           C  
ATOM   2756  CG2 VAL A 173      -3.501  -6.263 -13.719  1.00 30.00           C  
ATOM   2757  H   VAL A 173      -2.552  -7.865 -15.579  1.00 30.00           H  
ATOM   2758  HA  VAL A 173      -4.788  -6.396 -16.179  1.00 30.00           H  
ATOM   2759  HB  VAL A 173      -2.110  -5.335 -15.052  1.00 30.00           H  
ATOM   2760 HG11 VAL A 173      -4.934  -4.110 -14.829  1.00 30.00           H  
ATOM   2761 HG12 VAL A 173      -3.596  -3.650 -13.785  1.00 30.00           H  
ATOM   2762 HG13 VAL A 173      -3.498  -3.323 -15.490  1.00 30.00           H  
ATOM   2763 HG21 VAL A 173      -2.979  -7.220 -13.699  1.00 30.00           H  
ATOM   2764 HG22 VAL A 173      -3.191  -5.724 -12.823  1.00 30.00           H  
ATOM   2765 HG23 VAL A 173      -4.568  -6.469 -13.638  1.00 30.00           H  
ATOM   2766  N   PHE A 174      -2.611  -5.823 -18.374  1.00 30.00           N  
ATOM   2767  CA  PHE A 174      -2.400  -5.074 -19.606  1.00 30.00           C  
ATOM   2768  C   PHE A 174      -2.043  -6.072 -20.771  1.00 30.00           C  
ATOM   2769  O   PHE A 174      -2.145  -5.584 -21.912  1.00 30.00           O  
ATOM   2770  CB  PHE A 174      -1.297  -3.893 -19.505  1.00 30.00           C  
ATOM   2771  CG  PHE A 174      -0.031  -4.190 -18.591  1.00 30.00           C  
ATOM   2772  CD1 PHE A 174       1.019  -5.040 -19.046  1.00 30.00           C  
ATOM   2773  CD2 PHE A 174      -0.085  -3.861 -17.149  1.00 30.00           C  
ATOM   2774  CE1 PHE A 174       1.914  -5.631 -18.116  1.00 30.00           C  
ATOM   2775  CE2 PHE A 174       0.848  -4.523 -16.288  1.00 30.00           C  
ATOM   2776  CZ  PHE A 174       1.744  -5.402 -16.750  1.00 30.00           C  
ATOM   2777  H   PHE A 174      -2.065  -6.659 -18.222  1.00 30.00           H  
ATOM   2778  HA  PHE A 174      -3.336  -4.624 -19.946  1.00 30.00           H  
ATOM   2779  HB3 PHE A 174      -1.778  -2.993 -19.122  1.00 30.00           H  
ATOM   2780  HB2 PHE A 174      -0.938  -3.634 -20.502  1.00 30.00           H  
ATOM   2781  HD1 PHE A 174       1.072  -5.317 -20.088  1.00 30.00           H  
ATOM   2782  HD2 PHE A 174      -0.871  -3.243 -16.742  1.00 30.00           H  
ATOM   2783  HE1 PHE A 174       2.676  -6.315 -18.461  1.00 30.00           H  
ATOM   2784  HE2 PHE A 174       0.789  -4.356 -15.227  1.00 30.00           H  
ATOM   2785  HZ  PHE A 174       2.400  -5.896 -16.049  1.00 30.00           H  
ATOM   2786  N   HIS A 175      -1.739  -7.350 -20.484  1.00 30.00           N  
ATOM   2787  CA  HIS A 175      -1.764  -8.411 -21.483  1.00 30.00           C  
ATOM   2788  C   HIS A 175      -3.198  -8.567 -22.013  1.00 30.00           C  
ATOM   2789  O   HIS A 175      -3.478  -8.609 -23.195  1.00 30.00           O  
ATOM   2790  CB  HIS A 175      -1.039  -9.704 -20.978  1.00 30.00           C  
ATOM   2791  CG  HIS A 175       0.431  -9.603 -20.682  1.00 30.00           C  
ATOM   2792  ND1 HIS A 175       1.116 -10.738 -20.234  1.00 30.00           N  
ATOM   2793  CD2 HIS A 175       1.409  -8.574 -20.599  1.00 30.00           C  
ATOM   2794  CE1 HIS A 175       2.407 -10.381 -20.041  1.00 30.00           C  
ATOM   2795  NE2 HIS A 175       2.696  -9.094 -20.272  1.00 30.00           N  
ATOM   2796  H   HIS A 175      -1.601  -7.645 -19.526  1.00 30.00           H  
ATOM   2797  HA  HIS A 175      -1.179  -8.059 -22.335  1.00 30.00           H  
ATOM   2798  HB3 HIS A 175      -1.168 -10.492 -21.721  1.00 30.00           H  
ATOM   2799  HB2 HIS A 175      -1.535 -10.061 -20.078  1.00 30.00           H  
ATOM   2800  HD1 HIS A 175       0.734 -11.666 -20.125  1.00 30.00           H  
ATOM   2801  HD2 HIS A 175       1.282  -7.523 -20.804  1.00 30.00           H  
ATOM   2802  HE1 HIS A 175       3.158 -11.093 -19.732  1.00 30.00           H  
ATOM   2803  N   TYR A 176      -4.187  -8.611 -21.071  1.00 30.00           N  
ATOM   2804  CA  TYR A 176      -5.557  -9.139 -21.362  1.00 30.00           C  
ATOM   2805  C   TYR A 176      -6.570  -8.157 -20.717  1.00 30.00           C  
ATOM   2806  O   TYR A 176      -7.744  -8.443 -20.943  1.00 30.00           O  
ATOM   2807  CB  TYR A 176      -5.747 -10.451 -20.599  1.00 30.00           C  
ATOM   2808  CG  TYR A 176      -4.713 -11.525 -20.802  1.00 30.00           C  
ATOM   2809  CD1 TYR A 176      -4.454 -12.016 -22.129  1.00 30.00           C  
ATOM   2810  CD2 TYR A 176      -3.930 -11.998 -19.739  1.00 30.00           C  
ATOM   2811  CE1 TYR A 176      -3.407 -12.975 -22.404  1.00 30.00           C  
ATOM   2812  CE2 TYR A 176      -2.746 -12.694 -19.955  1.00 30.00           C  
ATOM   2813  CZ  TYR A 176      -2.556 -13.249 -21.261  1.00 30.00           C  
ATOM   2814  OH  TYR A 176      -1.386 -13.906 -21.449  1.00 30.00           O  
ATOM   2815  H   TYR A 176      -3.951  -8.519 -20.091  1.00 30.00           H  
ATOM   2816  HA  TYR A 176      -5.770  -9.252 -22.427  1.00 30.00           H  
ATOM   2817  HB3 TYR A 176      -6.714 -10.889 -20.852  1.00 30.00           H  
ATOM   2818  HB2 TYR A 176      -5.788 -10.256 -19.525  1.00 30.00           H  
ATOM   2819  HD1 TYR A 176      -5.062 -11.665 -22.949  1.00 30.00           H  
ATOM   2820  HD2 TYR A 176      -4.146 -11.649 -18.742  1.00 30.00           H  
ATOM   2821  HE1 TYR A 176      -3.201 -13.350 -23.395  1.00 30.00           H  
ATOM   2822  HE2 TYR A 176      -2.067 -12.906 -19.142  1.00 30.00           H  
ATOM   2823  HH  TYR A 176      -0.890 -14.049 -20.640  1.00 30.00           H  
ATOM   2824  N   PHE A 177      -6.133  -7.050 -20.027  1.00 30.00           N  
ATOM   2825  CA  PHE A 177      -6.916  -6.042 -19.365  1.00 30.00           C  
ATOM   2826  C   PHE A 177      -7.942  -6.542 -18.331  1.00 30.00           C  
ATOM   2827  O   PHE A 177      -9.118  -6.182 -18.217  1.00 30.00           O  
ATOM   2828  CB  PHE A 177      -7.666  -5.199 -20.355  1.00 30.00           C  
ATOM   2829  CG  PHE A 177      -6.791  -4.392 -21.323  1.00 30.00           C  
ATOM   2830  CD1 PHE A 177      -6.229  -3.127 -20.870  1.00 30.00           C  
ATOM   2831  CD2 PHE A 177      -6.215  -4.916 -22.486  1.00 30.00           C  
ATOM   2832  CE1 PHE A 177      -5.305  -2.483 -21.660  1.00 30.00           C  
ATOM   2833  CE2 PHE A 177      -5.272  -4.269 -23.329  1.00 30.00           C  
ATOM   2834  CZ  PHE A 177      -4.824  -3.021 -22.846  1.00 30.00           C  
ATOM   2835  H   PHE A 177      -5.135  -6.918 -19.947  1.00 30.00           H  
ATOM   2836  HA  PHE A 177      -6.221  -5.398 -18.829  1.00 30.00           H  
ATOM   2837  HB3 PHE A 177      -8.320  -4.477 -19.868  1.00 30.00           H  
ATOM   2838  HB2 PHE A 177      -8.326  -5.823 -20.961  1.00 30.00           H  
ATOM   2839  HD1 PHE A 177      -6.538  -2.694 -19.930  1.00 30.00           H  
ATOM   2840  HD2 PHE A 177      -6.535  -5.902 -22.790  1.00 30.00           H  
ATOM   2841  HE1 PHE A 177      -4.914  -1.533 -21.328  1.00 30.00           H  
ATOM   2842  HE2 PHE A 177      -4.890  -4.718 -24.234  1.00 30.00           H  
ATOM   2843  HZ  PHE A 177      -4.085  -2.473 -23.412  1.00 30.00           H  
ATOM   2844  N   LYS A 178      -7.334  -7.346 -17.441  1.00 30.00           N  
ATOM   2845  CA  LYS A 178      -8.042  -7.834 -16.261  1.00 30.00           C  
ATOM   2846  C   LYS A 178      -7.108  -8.164 -15.075  1.00 30.00           C  
ATOM   2847  O   LYS A 178      -6.001  -8.676 -15.255  1.00 30.00           O  
ATOM   2848  CB  LYS A 178      -8.908  -9.084 -16.635  1.00 30.00           C  
ATOM   2849  CG  LYS A 178      -8.162 -10.277 -17.204  1.00 30.00           C  
ATOM   2850  CD  LYS A 178      -8.892 -11.543 -17.563  1.00 30.00           C  
ATOM   2851  CE  LYS A 178     -10.073 -11.430 -18.570  1.00 30.00           C  
ATOM   2852  NZ  LYS A 178     -10.611 -12.765 -18.999  1.00 30.00           N1+
ATOM   2853  H   LYS A 178      -6.360  -7.601 -17.541  1.00 30.00           H  
ATOM   2854  HA  LYS A 178      -8.712  -7.050 -15.904  1.00 30.00           H  
ATOM   2855  HB3 LYS A 178      -9.676  -8.779 -17.346  1.00 30.00           H  
ATOM   2856  HB2 LYS A 178      -9.452  -9.412 -15.749  1.00 30.00           H  
ATOM   2857  HG3 LYS A 178      -7.354 -10.551 -16.527  1.00 30.00           H  
ATOM   2858  HG2 LYS A 178      -7.655  -9.942 -18.108  1.00 30.00           H  
ATOM   2859  HD3 LYS A 178      -9.270 -12.002 -16.655  1.00 30.00           H  
ATOM   2860  HD2 LYS A 178      -8.157 -12.248 -17.955  1.00 30.00           H  
ATOM   2861  HE3 LYS A 178      -9.742 -10.898 -19.462  1.00 30.00           H  
ATOM   2862  HE2 LYS A 178     -10.884 -10.846 -18.134  1.00 30.00           H  
ATOM   2863  HZ1 LYS A 178     -10.953 -13.268 -18.192  1.00 30.00           H  
ATOM   2864  HZ2 LYS A 178     -11.366 -12.630 -19.655  1.00 30.00           H  
ATOM   2865  HZ3 LYS A 178      -9.876 -13.299 -19.440  1.00 30.00           H  
ATOM   2866  N   TYR A 179      -7.549  -7.786 -13.846  1.00 30.00           N  
ATOM   2867  CA  TYR A 179      -6.977  -8.352 -12.642  1.00 30.00           C  
ATOM   2868  C   TYR A 179      -7.475  -9.766 -12.421  1.00 30.00           C  
ATOM   2869  O   TYR A 179      -8.653 -10.104 -12.773  1.00 30.00           O  
ATOM   2870  CB  TYR A 179      -7.345  -7.554 -11.417  1.00 30.00           C  
ATOM   2871  CG  TYR A 179      -7.236  -6.038 -11.594  1.00 30.00           C  
ATOM   2872  CD1 TYR A 179      -6.021  -5.391 -11.394  1.00 30.00           C  
ATOM   2873  CD2 TYR A 179      -8.386  -5.219 -11.632  1.00 30.00           C  
ATOM   2874  CE1 TYR A 179      -5.818  -4.013 -11.349  1.00 30.00           C  
ATOM   2875  CE2 TYR A 179      -8.241  -3.796 -11.609  1.00 30.00           C  
ATOM   2876  CZ  TYR A 179      -6.957  -3.209 -11.411  1.00 30.00           C  
ATOM   2877  OH  TYR A 179      -6.794  -1.839 -11.533  1.00 30.00           O  
ATOM   2878  H   TYR A 179      -8.451  -7.338 -13.747  1.00 30.00           H  
ATOM   2879  HA  TYR A 179      -5.895  -8.347 -12.752  1.00 30.00           H  
ATOM   2880  HB3 TYR A 179      -6.726  -7.866 -10.578  1.00 30.00           H  
ATOM   2881  HB2 TYR A 179      -8.377  -7.761 -11.124  1.00 30.00           H  
ATOM   2882  HD1 TYR A 179      -5.147  -6.013 -11.277  1.00 30.00           H  
ATOM   2883  HD2 TYR A 179      -9.368  -5.658 -11.721  1.00 30.00           H  
ATOM   2884  HE1 TYR A 179      -4.827  -3.594 -11.246  1.00 30.00           H  
ATOM   2885  HE2 TYR A 179      -9.114  -3.169 -11.712  1.00 30.00           H  
ATOM   2886  HH  TYR A 179      -5.871  -1.570 -11.516  1.00 30.00           H  
ATOM   2887  N   SER A 180      -6.668 -10.607 -11.748  1.00 30.00           N  
ATOM   2888  CA  SER A 180      -6.997 -11.886 -11.288  1.00 30.00           C  
ATOM   2889  C   SER A 180      -7.295 -11.697  -9.807  1.00 30.00           C  
ATOM   2890  O   SER A 180      -7.081 -10.582  -9.244  1.00 30.00           O  
ATOM   2891  CB  SER A 180      -5.850 -12.821 -11.683  1.00 30.00           C  
ATOM   2892  OG  SER A 180      -4.680 -12.544 -10.893  1.00 30.00           O  
ATOM   2893  H   SER A 180      -5.761 -10.262 -11.450  1.00 30.00           H  
ATOM   2894  HA  SER A 180      -7.906 -12.254 -11.763  1.00 30.00           H  
ATOM   2895  HB3 SER A 180      -5.568 -12.684 -12.723  1.00 30.00           H  
ATOM   2896  HB2 SER A 180      -6.133 -13.866 -11.550  1.00 30.00           H  
ATOM   2897  HG  SER A 180      -4.083 -11.989 -11.410  1.00 30.00           H  
ATOM   2898  N   SER A 181      -7.667 -12.783  -9.135  1.00 30.00           N  
ATOM   2899  CA  SER A 181      -7.692 -12.898  -7.677  1.00 30.00           C  
ATOM   2900  C   SER A 181      -6.248 -12.839  -7.060  1.00 30.00           C  
ATOM   2901  O   SER A 181      -6.115 -12.900  -5.861  1.00 30.00           O  
ATOM   2902  CB  SER A 181      -8.627 -14.084  -7.385  1.00 30.00           C  
ATOM   2903  OG  SER A 181      -8.147 -15.311  -7.777  1.00 30.00           O  
ATOM   2904  H   SER A 181      -7.835 -13.638  -9.643  1.00 30.00           H  
ATOM   2905  HA  SER A 181      -8.202 -12.012  -7.293  1.00 30.00           H  
ATOM   2906  HB3 SER A 181      -9.592 -13.921  -7.863  1.00 30.00           H  
ATOM   2907  HB2 SER A 181      -8.828 -14.134  -6.314  1.00 30.00           H  
ATOM   2908  HG  SER A 181      -8.264 -15.392  -8.727  1.00 30.00           H  
ATOM   2909  N   LYS A 182      -5.132 -12.797  -7.842  1.00 30.00           N  
ATOM   2910  CA  LYS A 182      -3.707 -12.789  -7.350  1.00 30.00           C  
ATOM   2911  C   LYS A 182      -2.863 -11.695  -8.059  1.00 30.00           C  
ATOM   2912  O   LYS A 182      -1.653 -11.868  -8.065  1.00 30.00           O  
ATOM   2913  CB  LYS A 182      -3.182 -14.169  -7.948  1.00 30.00           C  
ATOM   2914  CG  LYS A 182      -3.934 -15.372  -7.472  1.00 30.00           C  
ATOM   2915  CD  LYS A 182      -3.740 -15.677  -6.011  1.00 30.00           C  
ATOM   2916  CE  LYS A 182      -4.728 -16.609  -5.267  1.00 30.00           C  
ATOM   2917  NZ  LYS A 182      -6.162 -16.149  -5.324  1.00 30.00           N1+
ATOM   2918  H   LYS A 182      -5.239 -12.779  -8.848  1.00 30.00           H  
ATOM   2919  HA  LYS A 182      -3.617 -12.707  -6.268  1.00 30.00           H  
ATOM   2920  HB3 LYS A 182      -2.119 -14.320  -7.747  1.00 30.00           H  
ATOM   2921  HB2 LYS A 182      -3.299 -14.110  -9.019  1.00 30.00           H  
ATOM   2922  HG3 LYS A 182      -3.585 -16.234  -8.040  1.00 30.00           H  
ATOM   2923  HG2 LYS A 182      -4.991 -15.309  -7.722  1.00 30.00           H  
ATOM   2924  HD3 LYS A 182      -3.686 -14.750  -5.442  1.00 30.00           H  
ATOM   2925  HD2 LYS A 182      -2.746 -16.114  -5.901  1.00 30.00           H  
ATOM   2926  HE3 LYS A 182      -4.451 -16.672  -4.217  1.00 30.00           H  
ATOM   2927  HE2 LYS A 182      -4.672 -17.618  -5.677  1.00 30.00           H  
ATOM   2928  HZ1 LYS A 182      -6.749 -16.766  -4.776  1.00 30.00           H  
ATOM   2929  HZ2 LYS A 182      -6.232 -15.214  -4.947  1.00 30.00           H  
ATOM   2930  HZ3 LYS A 182      -6.489 -16.143  -6.280  1.00 30.00           H  
ATOM   2931  N   SER A 183      -3.482 -10.732  -8.682  1.00 30.00           N  
ATOM   2932  CA  SER A 183      -2.864  -9.537  -9.233  1.00 30.00           C  
ATOM   2933  C   SER A 183      -2.050  -8.663  -8.218  1.00 30.00           C  
ATOM   2934  O   SER A 183      -0.974  -8.139  -8.577  1.00 30.00           O  
ATOM   2935  CB  SER A 183      -3.851  -8.633 -10.055  1.00 30.00           C  
ATOM   2936  OG  SER A 183      -4.377  -9.362 -11.121  1.00 30.00           O  
ATOM   2937  H   SER A 183      -4.492 -10.740  -8.701  1.00 30.00           H  
ATOM   2938  HA  SER A 183      -2.119  -9.897  -9.945  1.00 30.00           H  
ATOM   2939  HB3 SER A 183      -3.342  -7.754 -10.451  1.00 30.00           H  
ATOM   2940  HB2 SER A 183      -4.667  -8.282  -9.422  1.00 30.00           H  
ATOM   2941  HG  SER A 183      -3.646  -9.724 -11.639  1.00 30.00           H  
ATOM   2942  N   ASP A 184      -2.416  -8.774  -6.911  1.00 30.00           N  
ATOM   2943  CA  ASP A 184      -1.806  -8.148  -5.729  1.00 30.00           C  
ATOM   2944  C   ASP A 184      -0.560  -8.854  -5.330  1.00 30.00           C  
ATOM   2945  O   ASP A 184       0.220  -8.222  -4.668  1.00 30.00           O  
ATOM   2946  CB  ASP A 184      -2.739  -8.122  -4.450  1.00 30.00           C  
ATOM   2947  CG  ASP A 184      -3.172  -9.421  -3.863  1.00 30.00           C  
ATOM   2948  OD1 ASP A 184      -3.273 -10.482  -4.564  1.00 30.00           O  
ATOM   2949  OD2 ASP A 184      -3.433  -9.336  -2.522  1.00 30.00           O  
ATOM   2950  H   ASP A 184      -3.230  -9.335  -6.705  1.00 30.00           H  
ATOM   2951  HA  ASP A 184      -1.542  -7.120  -5.986  1.00 30.00           H  
ATOM   2952  HB3 ASP A 184      -3.642  -7.566  -4.701  1.00 30.00           H  
ATOM   2953  HB2 ASP A 184      -2.267  -7.513  -3.676  1.00 30.00           H  
ATOM   2954  HD2 ASP A 184      -3.711 -10.174  -2.146  1.00 30.00           H  
ATOM   2955  N   VAL A 185      -0.387 -10.124  -5.644  1.00 30.00           N  
ATOM   2956  CA  VAL A 185       0.727 -10.892  -5.168  1.00 30.00           C  
ATOM   2957  C   VAL A 185       2.081 -10.395  -5.699  1.00 30.00           C  
ATOM   2958  O   VAL A 185       3.157 -10.294  -5.035  1.00 30.00           O  
ATOM   2959  CB  VAL A 185       0.722 -12.399  -5.620  1.00 30.00           C  
ATOM   2960  CG1 VAL A 185       1.878 -13.208  -5.028  1.00 30.00           C  
ATOM   2961  CG2 VAL A 185      -0.585 -13.089  -5.192  1.00 30.00           C  
ATOM   2962  H   VAL A 185      -1.082 -10.614  -6.191  1.00 30.00           H  
ATOM   2963  HA  VAL A 185       0.756 -10.845  -4.080  1.00 30.00           H  
ATOM   2964  HB  VAL A 185       0.762 -12.452  -6.705  1.00 30.00           H  
ATOM   2965 HG11 VAL A 185       2.834 -12.985  -5.502  1.00 30.00           H  
ATOM   2966 HG12 VAL A 185       1.982 -13.028  -3.958  1.00 30.00           H  
ATOM   2967 HG13 VAL A 185       1.718 -14.273  -5.155  1.00 30.00           H  
ATOM   2968 HG21 VAL A 185      -0.644 -13.183  -4.107  1.00 30.00           H  
ATOM   2969 HG22 VAL A 185      -1.465 -12.540  -5.514  1.00 30.00           H  
ATOM   2970 HG23 VAL A 185      -0.655 -14.093  -5.611  1.00 30.00           H  
ATOM   2971  N   TRP A 186       2.017 -10.055  -6.962  1.00 30.00           N  
ATOM   2972  CA  TRP A 186       2.996  -9.493  -7.885  1.00 30.00           C  
ATOM   2973  C   TRP A 186       3.483  -8.094  -7.431  1.00 30.00           C  
ATOM   2974  O   TRP A 186       4.641  -7.806  -7.501  1.00 30.00           O  
ATOM   2975  CB  TRP A 186       2.429  -9.362  -9.291  1.00 30.00           C  
ATOM   2976  CG  TRP A 186       3.245  -8.618 -10.359  1.00 30.00           C  
ATOM   2977  CD1 TRP A 186       3.496  -7.301 -10.424  1.00 30.00           C  
ATOM   2978  CD2 TRP A 186       4.064  -9.184 -11.451  1.00 30.00           C  
ATOM   2979  NE1 TRP A 186       4.279  -7.040 -11.552  1.00 30.00           N  
ATOM   2980  CE3 TRP A 186       4.458 -10.509 -11.854  1.00 30.00           C  
ATOM   2981  CE2 TRP A 186       4.735  -8.198 -12.193  1.00 30.00           C  
ATOM   2982  CZ3 TRP A 186       5.254 -10.854 -13.011  1.00 30.00           C  
ATOM   2983  CZ2 TRP A 186       5.611  -8.413 -13.243  1.00 30.00           C  
ATOM   2984  CH2 TRP A 186       5.894  -9.765 -13.680  1.00 30.00           C  
ATOM   2985  H   TRP A 186       1.109 -10.175  -7.389  1.00 30.00           H  
ATOM   2986  HA  TRP A 186       3.863 -10.155  -7.914  1.00 30.00           H  
ATOM   2987  HB3 TRP A 186       1.476  -8.844  -9.216  1.00 30.00           H  
ATOM   2988  HB2 TRP A 186       2.195 -10.354  -9.680  1.00 30.00           H  
ATOM   2989  HD1 TRP A 186       3.074  -6.555  -9.766  1.00 30.00           H  
ATOM   2990  HE1 TRP A 186       4.530  -6.098 -11.817  1.00 30.00           H  
ATOM   2991  HE3 TRP A 186       4.036 -11.331 -11.293  1.00 30.00           H  
ATOM   2992  HZ3 TRP A 186       5.439 -11.880 -13.292  1.00 30.00           H  
ATOM   2993  HZ2 TRP A 186       6.084  -7.574 -13.729  1.00 30.00           H  
ATOM   2994  HH2 TRP A 186       6.563  -9.947 -14.509  1.00 30.00           H  
ATOM   2995  N   ALA A 187       2.500  -7.310  -7.011  1.00 30.00           N  
ATOM   2996  CA  ALA A 187       2.728  -6.040  -6.379  1.00 30.00           C  
ATOM   2997  C   ALA A 187       3.240  -6.100  -5.027  1.00 30.00           C  
ATOM   2998  O   ALA A 187       3.890  -5.135  -4.617  1.00 30.00           O  
ATOM   2999  CB  ALA A 187       1.407  -5.123  -6.511  1.00 30.00           C  
ATOM   3000  H   ALA A 187       1.547  -7.643  -7.026  1.00 30.00           H  
ATOM   3001  HA  ALA A 187       3.489  -5.529  -6.974  1.00 30.00           H  
ATOM   3002  HB1 ALA A 187       0.596  -5.507  -5.891  1.00 30.00           H  
ATOM   3003  HB2 ALA A 187       1.605  -4.095  -6.207  1.00 30.00           H  
ATOM   3004  HB3 ALA A 187       1.052  -5.103  -7.540  1.00 30.00           H  
ATOM   3005  N   PHE A 188       3.133  -7.220  -4.355  1.00 30.00           N  
ATOM   3006  CA  PHE A 188       3.939  -7.455  -3.112  1.00 30.00           C  
ATOM   3007  C   PHE A 188       5.472  -7.560  -3.431  1.00 30.00           C  
ATOM   3008  O   PHE A 188       6.338  -6.915  -2.765  1.00 30.00           O  
ATOM   3009  CB  PHE A 188       3.368  -8.566  -2.200  1.00 30.00           C  
ATOM   3010  CG  PHE A 188       4.049  -8.739  -0.807  1.00 30.00           C  
ATOM   3011  CD1 PHE A 188       3.858  -7.812   0.252  1.00 30.00           C  
ATOM   3012  CD2 PHE A 188       5.052  -9.685  -0.633  1.00 30.00           C  
ATOM   3013  CE1 PHE A 188       4.558  -7.915   1.448  1.00 30.00           C  
ATOM   3014  CE2 PHE A 188       5.812  -9.783   0.504  1.00 30.00           C  
ATOM   3015  CZ  PHE A 188       5.506  -8.944   1.605  1.00 30.00           C  
ATOM   3016  H   PHE A 188       2.611  -8.000  -4.727  1.00 30.00           H  
ATOM   3017  HA  PHE A 188       3.837  -6.551  -2.512  1.00 30.00           H  
ATOM   3018  HB3 PHE A 188       3.354  -9.529  -2.704  1.00 30.00           H  
ATOM   3019  HB2 PHE A 188       2.326  -8.317  -2.002  1.00 30.00           H  
ATOM   3020  HD1 PHE A 188       3.138  -7.016   0.137  1.00 30.00           H  
ATOM   3021  HD2 PHE A 188       5.277 -10.355  -1.450  1.00 30.00           H  
ATOM   3022  HE1 PHE A 188       4.373  -7.224   2.256  1.00 30.00           H  
ATOM   3023  HE2 PHE A 188       6.585 -10.533   0.581  1.00 30.00           H  
ATOM   3024  HZ  PHE A 188       6.053  -9.040   2.531  1.00 30.00           H  
ATOM   3025  N   GLY A 189       5.806  -8.335  -4.476  1.00 30.00           N  
ATOM   3026  CA  GLY A 189       7.241  -8.585  -4.897  1.00 30.00           C  
ATOM   3027  C   GLY A 189       7.927  -7.294  -5.352  1.00 30.00           C  
ATOM   3028  O   GLY A 189       9.085  -7.032  -5.121  1.00 30.00           O  
ATOM   3029  H   GLY A 189       5.080  -8.817  -4.988  1.00 30.00           H  
ATOM   3030  HA3 GLY A 189       7.249  -9.282  -5.733  1.00 30.00           H  
ATOM   3031  HA2 GLY A 189       7.800  -9.042  -4.079  1.00 30.00           H  
ATOM   3032  N   ILE A 190       7.147  -6.383  -5.992  1.00 30.00           N  
ATOM   3033  CA  ILE A 190       7.577  -5.038  -6.342  1.00 30.00           C  
ATOM   3034  C   ILE A 190       7.795  -4.148  -5.043  1.00 30.00           C  
ATOM   3035  O   ILE A 190       8.748  -3.333  -5.021  1.00 30.00           O  
ATOM   3036  CB  ILE A 190       6.730  -4.342  -7.419  1.00 30.00           C  
ATOM   3037  CG1 ILE A 190       7.020  -4.972  -8.823  1.00 30.00           C  
ATOM   3038  CG2 ILE A 190       6.887  -2.812  -7.544  1.00 30.00           C  
ATOM   3039  CD1 ILE A 190       8.405  -4.670  -9.405  1.00 30.00           C  
ATOM   3040  H   ILE A 190       6.181  -6.608  -6.186  1.00 30.00           H  
ATOM   3041  HA  ILE A 190       8.580  -5.150  -6.753  1.00 30.00           H  
ATOM   3042  HB  ILE A 190       5.681  -4.538  -7.192  1.00 30.00           H  
ATOM   3043 HG13 ILE A 190       6.260  -4.633  -9.525  1.00 30.00           H  
ATOM   3044 HG12 ILE A 190       6.882  -6.051  -8.770  1.00 30.00           H  
ATOM   3045 HG21 ILE A 190       6.338  -2.416  -8.398  1.00 30.00           H  
ATOM   3046 HG22 ILE A 190       6.517  -2.307  -6.655  1.00 30.00           H  
ATOM   3047 HG23 ILE A 190       7.933  -2.543  -7.644  1.00 30.00           H  
ATOM   3048 HD11 ILE A 190       9.098  -4.232  -8.689  1.00 30.00           H  
ATOM   3049 HD12 ILE A 190       8.866  -5.579  -9.790  1.00 30.00           H  
ATOM   3050 HD13 ILE A 190       8.322  -3.977 -10.243  1.00 30.00           H  
ATOM   3051  N   LEU A 191       6.911  -4.280  -4.046  1.00 30.00           N  
ATOM   3052  CA  LEU A 191       6.839  -3.521  -2.818  1.00 30.00           C  
ATOM   3053  C   LEU A 191       8.111  -3.878  -1.993  1.00 30.00           C  
ATOM   3054  O   LEU A 191       8.828  -3.020  -1.522  1.00 30.00           O  
ATOM   3055  CB  LEU A 191       5.428  -3.679  -2.125  1.00 30.00           C  
ATOM   3056  CG  LEU A 191       5.247  -3.145  -0.643  1.00 30.00           C  
ATOM   3057  CD1 LEU A 191       5.993  -3.987   0.440  1.00 30.00           C  
ATOM   3058  CD2 LEU A 191       5.609  -1.611  -0.475  1.00 30.00           C  
ATOM   3059  H   LEU A 191       6.170  -4.958  -4.161  1.00 30.00           H  
ATOM   3060  HA  LEU A 191       6.937  -2.469  -3.091  1.00 30.00           H  
ATOM   3061  HB3 LEU A 191       5.146  -4.729  -2.123  1.00 30.00           H  
ATOM   3062  HB2 LEU A 191       4.687  -3.186  -2.757  1.00 30.00           H  
ATOM   3063  HG  LEU A 191       4.183  -3.246  -0.424  1.00 30.00           H  
ATOM   3064 HD11 LEU A 191       6.933  -3.537   0.755  1.00 30.00           H  
ATOM   3065 HD12 LEU A 191       5.374  -4.107   1.329  1.00 30.00           H  
ATOM   3066 HD13 LEU A 191       6.219  -4.990   0.078  1.00 30.00           H  
ATOM   3067 HD21 LEU A 191       4.745  -1.055  -0.111  1.00 30.00           H  
ATOM   3068 HD22 LEU A 191       6.416  -1.439   0.235  1.00 30.00           H  
ATOM   3069 HD23 LEU A 191       5.909  -1.159  -1.420  1.00 30.00           H  
ATOM   3070  N   MET A 192       8.267  -5.169  -1.817  1.00 30.00           N  
ATOM   3071  CA  MET A 192       9.491  -5.800  -1.288  1.00 30.00           C  
ATOM   3072  C   MET A 192      10.816  -5.321  -2.023  1.00 30.00           C  
ATOM   3073  O   MET A 192      11.736  -4.904  -1.279  1.00 30.00           O  
ATOM   3074  CB  MET A 192       9.384  -7.328  -1.249  1.00 30.00           C  
ATOM   3075  CG  MET A 192      10.421  -8.038  -0.504  1.00 30.00           C  
ATOM   3076  SD  MET A 192      10.070  -9.760  -0.114  1.00 30.00           S  
ATOM   3077  CE  MET A 192      10.694  -9.982   1.613  1.00 30.00           C  
ATOM   3078  H   MET A 192       7.570  -5.802  -2.192  1.00 30.00           H  
ATOM   3079  HA  MET A 192       9.563  -5.458  -0.254  1.00 30.00           H  
ATOM   3080  HB3 MET A 192       9.354  -7.713  -2.270  1.00 30.00           H  
ATOM   3081  HB2 MET A 192       8.417  -7.591  -0.816  1.00 30.00           H  
ATOM   3082  HG3 MET A 192      10.595  -7.524   0.441  1.00 30.00           H  
ATOM   3083  HG2 MET A 192      11.369  -8.003  -1.041  1.00 30.00           H  
ATOM   3084  HE1 MET A 192      10.637 -11.031   1.897  1.00 30.00           H  
ATOM   3085  HE2 MET A 192      11.734  -9.663   1.670  1.00 30.00           H  
ATOM   3086  HE3 MET A 192      10.102  -9.390   2.310  1.00 30.00           H  
ATOM   3087  N   TRP A 193      10.772  -5.274  -3.331  1.00 30.00           N  
ATOM   3088  CA  TRP A 193      11.888  -4.691  -4.096  1.00 30.00           C  
ATOM   3089  C   TRP A 193      12.125  -3.207  -3.853  1.00 30.00           C  
ATOM   3090  O   TRP A 193      13.309  -2.769  -3.624  1.00 30.00           O  
ATOM   3091  CB  TRP A 193      11.663  -5.044  -5.553  1.00 30.00           C  
ATOM   3092  CG  TRP A 193      12.919  -4.954  -6.454  1.00 30.00           C  
ATOM   3093  CD1 TRP A 193      13.843  -5.886  -6.622  1.00 30.00           C  
ATOM   3094  CD2 TRP A 193      13.500  -3.719  -6.916  1.00 30.00           C  
ATOM   3095  NE1 TRP A 193      14.886  -5.412  -7.336  1.00 30.00           N  
ATOM   3096  CE3 TRP A 193      13.148  -2.365  -6.887  1.00 30.00           C  
ATOM   3097  CE2 TRP A 193      14.699  -4.042  -7.598  1.00 30.00           C  
ATOM   3098  CZ3 TRP A 193      13.940  -1.350  -7.507  1.00 30.00           C  
ATOM   3099  CZ2 TRP A 193      15.525  -3.098  -8.215  1.00 30.00           C  
ATOM   3100  CH2 TRP A 193      15.130  -1.729  -8.172  1.00 30.00           C  
ATOM   3101  H   TRP A 193       9.969  -5.609  -3.846  1.00 30.00           H  
ATOM   3102  HA  TRP A 193      12.788  -5.220  -3.775  1.00 30.00           H  
ATOM   3103  HB3 TRP A 193      10.870  -4.440  -5.991  1.00 30.00           H  
ATOM   3104  HB2 TRP A 193      11.341  -6.081  -5.634  1.00 30.00           H  
ATOM   3105  HD1 TRP A 193      13.756  -6.892  -6.243  1.00 30.00           H  
ATOM   3106  HE1 TRP A 193      15.693  -5.962  -7.604  1.00 30.00           H  
ATOM   3107  HE3 TRP A 193      12.228  -2.069  -6.405  1.00 30.00           H  
ATOM   3108  HZ3 TRP A 193      13.632  -0.315  -7.474  1.00 30.00           H  
ATOM   3109  HZ2 TRP A 193      16.452  -3.393  -8.683  1.00 30.00           H  
ATOM   3110  HH2 TRP A 193      15.747  -0.982  -8.646  1.00 30.00           H  
ATOM   3111  N   GLU A 194      11.028  -2.505  -3.730  1.00 30.00           N  
ATOM   3112  CA  GLU A 194      11.031  -1.052  -3.450  1.00 30.00           C  
ATOM   3113  C   GLU A 194      11.547  -0.772  -2.007  1.00 30.00           C  
ATOM   3114  O   GLU A 194      12.295   0.229  -1.847  1.00 30.00           O  
ATOM   3115  CB  GLU A 194       9.631  -0.538  -3.862  1.00 30.00           C  
ATOM   3116  CG  GLU A 194       9.569   0.990  -3.665  1.00 30.00           C  
ATOM   3117  CD  GLU A 194       8.305   1.638  -4.244  1.00 30.00           C  
ATOM   3118  OE1 GLU A 194       7.176   1.220  -3.896  1.00 30.00           O  
ATOM   3119  OE2 GLU A 194       8.437   2.593  -4.998  1.00 30.00           O1-
ATOM   3120  H   GLU A 194      10.126  -2.934  -3.896  1.00 30.00           H  
ATOM   3121  HA  GLU A 194      11.751  -0.593  -4.132  1.00 30.00           H  
ATOM   3122  HB3 GLU A 194       8.852  -1.025  -3.276  1.00 30.00           H  
ATOM   3123  HB2 GLU A 194       9.441  -0.775  -4.910  1.00 30.00           H  
ATOM   3124  HG3 GLU A 194      10.450   1.454  -4.114  1.00 30.00           H  
ATOM   3125  HG2 GLU A 194       9.607   1.235  -2.602  1.00 30.00           H  
ATOM   3126  N   VAL A 195      11.071  -1.539  -0.974  1.00 30.00           N  
ATOM   3127  CA  VAL A 195      11.445  -1.401   0.384  1.00 30.00           C  
ATOM   3128  C   VAL A 195      12.977  -1.707   0.498  1.00 30.00           C  
ATOM   3129  O   VAL A 195      13.714  -0.868   1.008  1.00 30.00           O  
ATOM   3130  CB  VAL A 195      10.621  -2.294   1.358  1.00 30.00           C  
ATOM   3131  CG1 VAL A 195      11.287  -2.716   2.697  1.00 30.00           C  
ATOM   3132  CG2 VAL A 195       9.210  -1.752   1.549  1.00 30.00           C  
ATOM   3133  H   VAL A 195      10.396  -2.267  -1.176  1.00 30.00           H  
ATOM   3134  HA  VAL A 195      11.293  -0.361   0.667  1.00 30.00           H  
ATOM   3135  HB  VAL A 195      10.480  -3.240   0.832  1.00 30.00           H  
ATOM   3136 HG11 VAL A 195      11.496  -1.832   3.298  1.00 30.00           H  
ATOM   3137 HG12 VAL A 195      10.604  -3.331   3.282  1.00 30.00           H  
ATOM   3138 HG13 VAL A 195      12.201  -3.295   2.564  1.00 30.00           H  
ATOM   3139 HG21 VAL A 195       8.719  -1.552   0.599  1.00 30.00           H  
ATOM   3140 HG22 VAL A 195       8.589  -2.451   2.109  1.00 30.00           H  
ATOM   3141 HG23 VAL A 195       9.236  -0.816   2.107  1.00 30.00           H  
ATOM   3142  N   PHE A 196      13.464  -2.831  -0.055  1.00 30.00           N  
ATOM   3143  CA  PHE A 196      14.833  -3.262  -0.148  1.00 30.00           C  
ATOM   3144  C   PHE A 196      15.770  -2.375  -0.953  1.00 30.00           C  
ATOM   3145  O   PHE A 196      16.980  -2.464  -0.656  1.00 30.00           O  
ATOM   3146  CB  PHE A 196      14.947  -4.777  -0.483  1.00 30.00           C  
ATOM   3147  CG  PHE A 196      14.896  -5.748   0.714  1.00 30.00           C  
ATOM   3148  CD1 PHE A 196      16.096  -6.188   1.393  1.00 30.00           C  
ATOM   3149  CD2 PHE A 196      13.616  -6.041   1.209  1.00 30.00           C  
ATOM   3150  CE1 PHE A 196      15.976  -6.843   2.533  1.00 30.00           C  
ATOM   3151  CE2 PHE A 196      13.570  -6.674   2.462  1.00 30.00           C  
ATOM   3152  CZ  PHE A 196      14.739  -7.043   3.090  1.00 30.00           C  
ATOM   3153  H   PHE A 196      12.800  -3.463  -0.486  1.00 30.00           H  
ATOM   3154  HA  PHE A 196      15.217  -3.165   0.870  1.00 30.00           H  
ATOM   3155  HB3 PHE A 196      15.900  -4.966  -0.971  1.00 30.00           H  
ATOM   3156  HB2 PHE A 196      14.203  -5.064  -1.223  1.00 30.00           H  
ATOM   3157  HD1 PHE A 196      17.068  -5.922   1.014  1.00 30.00           H  
ATOM   3158  HD2 PHE A 196      12.709  -5.706   0.738  1.00 30.00           H  
ATOM   3159  HE1 PHE A 196      16.862  -7.160   3.064  1.00 30.00           H  
ATOM   3160  HE2 PHE A 196      12.622  -6.874   2.936  1.00 30.00           H  
ATOM   3161  HZ  PHE A 196      14.683  -7.535   4.046  1.00 30.00           H  
ATOM   3162  N   SER A 197      15.385  -1.694  -1.982  1.00 30.00           N  
ATOM   3163  CA  SER A 197      16.264  -0.819  -2.720  1.00 30.00           C  
ATOM   3164  C   SER A 197      16.216   0.602  -2.176  1.00 30.00           C  
ATOM   3165  O   SER A 197      16.750   1.519  -2.771  1.00 30.00           O  
ATOM   3166  CB  SER A 197      15.831  -0.853  -4.179  1.00 30.00           C  
ATOM   3167  OG  SER A 197      15.879  -2.065  -4.846  1.00 30.00           O  
ATOM   3168  H   SER A 197      14.420  -1.728  -2.281  1.00 30.00           H  
ATOM   3169  HA  SER A 197      17.303  -1.151  -2.681  1.00 30.00           H  
ATOM   3170  HB3 SER A 197      16.455  -0.175  -4.761  1.00 30.00           H  
ATOM   3171  HB2 SER A 197      14.812  -0.471  -4.275  1.00 30.00           H  
ATOM   3172  HG  SER A 197      15.123  -2.590  -4.565  1.00 30.00           H  
ATOM   3173  N   LEU A 198      15.490   0.853  -1.064  1.00 30.00           N  
ATOM   3174  CA  LEU A 198      15.488   2.015  -0.263  1.00 30.00           C  
ATOM   3175  C   LEU A 198      14.593   3.060  -0.829  1.00 30.00           C  
ATOM   3176  O   LEU A 198      14.917   4.238  -0.899  1.00 30.00           O  
ATOM   3177  CB  LEU A 198      16.930   2.447   0.187  1.00 30.00           C  
ATOM   3178  CG  LEU A 198      17.755   1.322   0.932  1.00 30.00           C  
ATOM   3179  CD1 LEU A 198      19.168   1.778   1.322  1.00 30.00           C  
ATOM   3180  CD2 LEU A 198      17.062   0.701   2.155  1.00 30.00           C  
ATOM   3181  H   LEU A 198      14.992   0.075  -0.653  1.00 30.00           H  
ATOM   3182  HA  LEU A 198      14.973   1.709   0.648  1.00 30.00           H  
ATOM   3183  HB3 LEU A 198      16.840   3.303   0.858  1.00 30.00           H  
ATOM   3184  HB2 LEU A 198      17.500   2.810  -0.669  1.00 30.00           H  
ATOM   3185  HG  LEU A 198      17.898   0.509   0.220  1.00 30.00           H  
ATOM   3186 HD11 LEU A 198      19.339   1.781   2.399  1.00 30.00           H  
ATOM   3187 HD12 LEU A 198      19.923   1.130   0.876  1.00 30.00           H  
ATOM   3188 HD13 LEU A 198      19.369   2.792   0.974  1.00 30.00           H  
ATOM   3189 HD21 LEU A 198      16.384   1.411   2.629  1.00 30.00           H  
ATOM   3190 HD22 LEU A 198      16.466  -0.159   1.850  1.00 30.00           H  
ATOM   3191 HD23 LEU A 198      17.755   0.353   2.921  1.00 30.00           H  
ATOM   3192  N   GLY A 199      13.503   2.618  -1.338  1.00 30.00           N  
ATOM   3193  CA  GLY A 199      12.555   3.521  -2.013  1.00 30.00           C  
ATOM   3194  C   GLY A 199      12.771   3.889  -3.494  1.00 30.00           C  
ATOM   3195  O   GLY A 199      11.954   4.686  -4.034  1.00 30.00           O  
ATOM   3196  H   GLY A 199      13.277   1.630  -1.318  1.00 30.00           H  
ATOM   3197  HA3 GLY A 199      12.432   4.444  -1.443  1.00 30.00           H  
ATOM   3198  HA2 GLY A 199      11.581   3.032  -1.958  1.00 30.00           H  
ATOM   3199  N   LYS A 200      13.849   3.406  -4.077  1.00 30.00           N  
ATOM   3200  CA  LYS A 200      14.142   3.559  -5.532  1.00 30.00           C  
ATOM   3201  C   LYS A 200      13.024   2.877  -6.351  1.00 30.00           C  
ATOM   3202  O   LYS A 200      12.639   1.797  -5.956  1.00 30.00           O  
ATOM   3203  CB  LYS A 200      15.535   3.036  -5.791  1.00 30.00           C  
ATOM   3204  CG  LYS A 200      16.244   3.220  -7.173  1.00 30.00           C  
ATOM   3205  CD  LYS A 200      16.188   1.996  -8.215  1.00 30.00           C  
ATOM   3206  CE  LYS A 200      17.479   1.724  -8.974  1.00 30.00           C  
ATOM   3207  NZ  LYS A 200      17.588   2.611 -10.084  1.00 30.00           N1+
ATOM   3208  H   LYS A 200      14.476   2.815  -3.551  1.00 30.00           H  
ATOM   3209  HA  LYS A 200      14.137   4.627  -5.759  1.00 30.00           H  
ATOM   3210  HB3 LYS A 200      15.589   1.986  -5.503  1.00 30.00           H  
ATOM   3211  HB2 LYS A 200      16.179   3.544  -5.071  1.00 30.00           H  
ATOM   3212  HG3 LYS A 200      17.291   3.449  -6.972  1.00 30.00           H  
ATOM   3213  HG2 LYS A 200      15.852   4.114  -7.660  1.00 30.00           H  
ATOM   3214  HD3 LYS A 200      15.353   2.145  -8.902  1.00 30.00           H  
ATOM   3215  HD2 LYS A 200      15.929   1.097  -7.656  1.00 30.00           H  
ATOM   3216  HE3 LYS A 200      17.469   0.708  -9.368  1.00 30.00           H  
ATOM   3217  HE2 LYS A 200      18.351   1.809  -8.325  1.00 30.00           H  
ATOM   3218  HZ1 LYS A 200      17.584   3.568  -9.760  1.00 30.00           H  
ATOM   3219  HZ2 LYS A 200      18.443   2.431 -10.590  1.00 30.00           H  
ATOM   3220  HZ3 LYS A 200      16.799   2.488 -10.707  1.00 30.00           H  
ATOM   3221  N   GLN A 201      12.432   3.601  -7.300  1.00 30.00           N  
ATOM   3222  CA  GLN A 201      11.283   3.174  -8.092  1.00 30.00           C  
ATOM   3223  C   GLN A 201      11.618   1.891  -8.919  1.00 30.00           C  
ATOM   3224  O   GLN A 201      12.683   1.847  -9.501  1.00 30.00           O  
ATOM   3225  CB  GLN A 201      10.715   4.369  -8.943  1.00 30.00           C  
ATOM   3226  CG  GLN A 201       9.378   4.006  -9.557  1.00110.00           C  
ATOM   3227  CD  GLN A 201       8.945   5.194 -10.408  1.00110.00           C  
ATOM   3228  OE1 GLN A 201       9.151   5.167 -11.549  1.00110.00           O  
ATOM   3229  NE2 GLN A 201       8.374   6.218  -9.795  1.00110.00           N  
ATOM   3230  H   GLN A 201      12.788   4.523  -7.507  1.00 30.00           H  
ATOM   3231  HA  GLN A 201      10.550   2.960  -7.317  1.00 30.00           H  
ATOM   3232  HB3 GLN A 201      11.435   4.665  -9.702  1.00 30.00           H  
ATOM   3233  HB2 GLN A 201      10.591   5.234  -8.289  1.00 30.00           H  
ATOM   3234  HG3 GLN A 201       8.622   3.847  -8.790  1.00110.00           H  
ATOM   3235  HG2 GLN A 201       9.431   3.115 -10.183  1.00110.00           H  
ATOM   3236 HE22 GLN A 201       8.090   7.029 -10.325  1.00110.00           H  
ATOM   3237 HE21 GLN A 201       8.233   6.203  -8.795  1.00110.00           H  
ATOM   3238  N   PRO A 202      10.731   0.855  -8.887  1.00 30.00           N  
ATOM   3239  CA  PRO A 202      10.629  -0.250  -9.875  1.00 30.00           C  
ATOM   3240  C   PRO A 202      10.480   0.115 -11.401  1.00 30.00           C  
ATOM   3241  O   PRO A 202       9.610   0.893 -11.760  1.00 30.00           O  
ATOM   3242  CB  PRO A 202       9.425  -1.069  -9.420  1.00 30.00           C  
ATOM   3243  CG  PRO A 202       8.464  -0.015  -8.922  1.00 30.00           C  
ATOM   3244  CD  PRO A 202       9.417   0.913  -8.189  1.00 30.00           C  
ATOM   3245  HA  PRO A 202      11.522  -0.868  -9.770  1.00 30.00           H  
ATOM   3246  HB3 PRO A 202       9.736  -1.727  -8.608  1.00 30.00           H  
ATOM   3247  HB2 PRO A 202       8.990  -1.689 -10.205  1.00 30.00           H  
ATOM   3248  HG3 PRO A 202       7.669  -0.385  -8.280  1.00 30.00           H  
ATOM   3249  HG2 PRO A 202       7.992   0.507  -9.755  1.00 30.00           H  
ATOM   3250  HD2 PRO A 202       8.943   1.881  -8.101  1.00 30.00           H  
ATOM   3251  HD3 PRO A 202       9.576   0.549  -7.173  1.00 30.00           H  
ATOM   3252  N   TYR A 203      11.501  -0.227 -12.207  1.00 30.00           N  
ATOM   3253  CA  TYR A 203      11.566   0.011 -13.704  1.00 30.00           C  
ATOM   3254  C   TYR A 203      11.522   1.571 -14.102  1.00 30.00           C  
ATOM   3255  O   TYR A 203      10.813   1.976 -15.014  1.00 30.00           O  
ATOM   3256  CB  TYR A 203      10.579  -0.778 -14.487  1.00 30.00           C  
ATOM   3257  CG  TYR A 203      10.535  -2.276 -14.345  1.00 30.00           C  
ATOM   3258  CD1 TYR A 203      11.552  -3.096 -14.894  1.00 30.00           C  
ATOM   3259  CD2 TYR A 203       9.360  -2.889 -13.779  1.00 30.00           C  
ATOM   3260  CE1 TYR A 203      11.414  -4.455 -14.830  1.00 30.00           C  
ATOM   3261  CE2 TYR A 203       9.316  -4.325 -13.670  1.00 30.00           C  
ATOM   3262  CZ  TYR A 203      10.310  -5.151 -14.202  1.00 30.00           C  
ATOM   3263  OH  TYR A 203      10.174  -6.520 -14.193  1.00 30.00           O  
ATOM   3264  H   TYR A 203      12.264  -0.763 -11.821  1.00 30.00           H  
ATOM   3265  HA  TYR A 203      12.557  -0.333 -14.002  1.00 30.00           H  
ATOM   3266  HB3 TYR A 203      10.711  -0.588 -15.550  1.00 30.00           H  
ATOM   3267  HB2 TYR A 203       9.580  -0.407 -14.262  1.00 30.00           H  
ATOM   3268  HD1 TYR A 203      12.413  -2.657 -15.377  1.00 30.00           H  
ATOM   3269  HD2 TYR A 203       8.548  -2.290 -13.394  1.00 30.00           H  
ATOM   3270  HE1 TYR A 203      12.194  -5.054 -15.277  1.00 30.00           H  
ATOM   3271  HE2 TYR A 203       8.450  -4.781 -13.214  1.00 30.00           H  
ATOM   3272  HH  TYR A 203      10.818  -6.966 -14.753  1.00 30.00           H  
ATOM   3273  N   ASP A 204      12.389   2.356 -13.385  1.00 30.00           N  
ATOM   3274  CA  ASP A 204      12.320   3.759 -13.263  1.00 30.00           C  
ATOM   3275  C   ASP A 204      12.576   4.471 -14.621  1.00 30.00           C  
ATOM   3276  O   ASP A 204      11.760   5.246 -15.115  1.00 30.00           O  
ATOM   3277  CB  ASP A 204      13.188   4.387 -12.080  1.00 30.00           C  
ATOM   3278  CG  ASP A 204      14.720   4.140 -12.117  1.00 30.00           C  
ATOM   3279  OD1 ASP A 204      15.123   3.203 -12.773  1.00 30.00           O  
ATOM   3280  OD2 ASP A 204      15.454   4.665 -11.261  1.00 30.00           O1-
ATOM   3281  H   ASP A 204      13.014   1.912 -12.727  1.00 30.00           H  
ATOM   3282  HA  ASP A 204      11.283   3.979 -13.005  1.00 30.00           H  
ATOM   3283  HB3 ASP A 204      12.851   3.918 -11.159  1.00 30.00           H  
ATOM   3284  HB2 ASP A 204      12.980   5.452 -11.972  1.00 30.00           H  
ATOM   3285  N   LEU A 205      13.604   3.978 -15.360  1.00 30.00           N  
ATOM   3286  CA  LEU A 205      14.055   4.533 -16.651  1.00 30.00           C  
ATOM   3287  C   LEU A 205      13.034   4.273 -17.763  1.00 30.00           C  
ATOM   3288  O   LEU A 205      12.998   4.946 -18.788  1.00 30.00           O  
ATOM   3289  CB  LEU A 205      15.414   3.809 -17.036  1.00 30.00           C  
ATOM   3290  CG  LEU A 205      16.542   4.517 -16.355  1.00 30.00           C  
ATOM   3291  CD1 LEU A 205      17.915   3.759 -16.514  1.00 30.00           C  
ATOM   3292  CD2 LEU A 205      16.720   5.978 -16.801  1.00 30.00           C  
ATOM   3293  H   LEU A 205      14.200   3.274 -14.946  1.00 30.00           H  
ATOM   3294  HA  LEU A 205      14.165   5.614 -16.560  1.00 30.00           H  
ATOM   3295  HB3 LEU A 205      15.584   3.837 -18.114  1.00 30.00           H  
ATOM   3296  HB2 LEU A 205      15.377   2.754 -16.758  1.00 30.00           H  
ATOM   3297  HG  LEU A 205      16.326   4.527 -15.285  1.00 30.00           H  
ATOM   3298 HD11 LEU A 205      18.364   3.569 -15.538  1.00 30.00           H  
ATOM   3299 HD12 LEU A 205      17.782   2.790 -16.996  1.00 30.00           H  
ATOM   3300 HD13 LEU A 205      18.649   4.302 -17.109  1.00 30.00           H  
ATOM   3301 HD21 LEU A 205      16.336   6.658 -16.039  1.00 30.00           H  
ATOM   3302 HD22 LEU A 205      17.759   6.260 -16.969  1.00 30.00           H  
ATOM   3303 HD23 LEU A 205      16.181   6.191 -17.726  1.00 30.00           H  
ATOM   3304  N   TYR A 206      12.198   3.246 -17.565  1.00 30.00           N  
ATOM   3305  CA  TYR A 206      11.153   2.729 -18.434  1.00 30.00           C  
ATOM   3306  C   TYR A 206       9.805   3.415 -18.211  1.00 30.00           C  
ATOM   3307  O   TYR A 206       9.156   3.355 -17.169  1.00 30.00           O  
ATOM   3308  CB  TYR A 206      11.078   1.229 -18.230  1.00 30.00           C  
ATOM   3309  CG  TYR A 206      12.351   0.482 -18.567  1.00 30.00           C  
ATOM   3310  CD1 TYR A 206      13.016  -0.173 -17.543  1.00 30.00           C  
ATOM   3311  CD2 TYR A 206      12.875   0.418 -19.831  1.00 30.00           C  
ATOM   3312  CE1 TYR A 206      14.247  -0.790 -17.754  1.00 30.00           C  
ATOM   3313  CE2 TYR A 206      14.078  -0.287 -20.067  1.00 30.00           C  
ATOM   3314  CZ  TYR A 206      14.794  -0.855 -18.993  1.00 30.00           C  
ATOM   3315  OH  TYR A 206      15.874  -1.607 -19.323  1.00 30.00           O  
ATOM   3316  H   TYR A 206      12.274   2.760 -16.683  1.00 30.00           H  
ATOM   3317  HA  TYR A 206      11.459   2.906 -19.468  1.00 30.00           H  
ATOM   3318  HB3 TYR A 206      10.300   0.826 -18.880  1.00 30.00           H  
ATOM   3319  HB2 TYR A 206      10.751   0.981 -17.225  1.00 30.00           H  
ATOM   3320  HD1 TYR A 206      12.625  -0.148 -16.539  1.00 30.00           H  
ATOM   3321  HD2 TYR A 206      12.361   0.891 -20.654  1.00 30.00           H  
ATOM   3322  HE1 TYR A 206      14.743  -1.270 -16.923  1.00 30.00           H  
ATOM   3323  HE2 TYR A 206      14.465  -0.360 -21.073  1.00 30.00           H  
ATOM   3324  HH  TYR A 206      16.310  -1.991 -18.559  1.00 30.00           H  
ATOM   3325  N   ASP A 207       9.343   4.115 -19.262  1.00 30.00           N  
ATOM   3326  CA  ASP A 207       7.953   4.607 -19.455  1.00 30.00           C  
ATOM   3327  C   ASP A 207       7.084   3.426 -19.308  1.00 30.00           C  
ATOM   3328  O   ASP A 207       7.443   2.276 -19.635  1.00 30.00           O  
ATOM   3329  CB  ASP A 207       7.768   5.382 -20.784  1.00 30.00           C  
ATOM   3330  CG  ASP A 207       8.583   6.619 -21.085  1.00110.00           C  
ATOM   3331  OD1 ASP A 207       9.252   7.002 -20.093  1.00110.00           O  
ATOM   3332  OD2 ASP A 207       8.349   7.316 -22.141  1.00110.00           O1-
ATOM   3333  H   ASP A 207       9.930   4.196 -20.083  1.00 30.00           H  
ATOM   3334  HA  ASP A 207       7.728   5.280 -18.625  1.00 30.00           H  
ATOM   3335  HB3 ASP A 207       6.724   5.696 -20.835  1.00 30.00           H  
ATOM   3336  HB2 ASP A 207       7.906   4.700 -21.623  1.00 30.00           H  
ATOM   3337  N   ASN A 208       5.790   3.608 -18.934  1.00 30.00           N  
ATOM   3338  CA  ASN A 208       4.928   2.511 -18.551  1.00 30.00           C  
ATOM   3339  C   ASN A 208       4.549   1.688 -19.851  1.00 30.00           C  
ATOM   3340  O   ASN A 208       4.350   0.493 -19.737  1.00 30.00           O  
ATOM   3341  CB  ASN A 208       3.643   3.021 -18.006  1.00 30.00           C  
ATOM   3342  CG  ASN A 208       3.939   3.674 -16.669  1.00 30.00           C  
ATOM   3343  OD1 ASN A 208       3.956   2.974 -15.652  1.00 30.00           O  
ATOM   3344  ND2 ASN A 208       4.201   4.949 -16.508  1.00 30.00           N  
ATOM   3345  H   ASN A 208       5.450   4.541 -18.751  1.00 30.00           H  
ATOM   3346  HA  ASN A 208       5.441   1.866 -17.833  1.00 30.00           H  
ATOM   3347  HB3 ASN A 208       2.936   2.213 -17.837  1.00 30.00           H  
ATOM   3348  HB2 ASN A 208       3.160   3.732 -18.679  1.00 30.00           H  
ATOM   3349 HD22 ASN A 208       4.390   5.311 -15.584  1.00 30.00           H  
ATOM   3350 HD21 ASN A 208       4.194   5.584 -17.292  1.00 30.00           H  
ATOM   3351  N   SER A 209       4.458   2.370 -21.005  1.00 30.00           N  
ATOM   3352  CA  SER A 209       4.242   1.754 -22.297  1.00 30.00           C  
ATOM   3353  C   SER A 209       5.454   0.875 -22.738  1.00 30.00           C  
ATOM   3354  O   SER A 209       5.249  -0.104 -23.461  1.00 30.00           O  
ATOM   3355  CB  SER A 209       3.924   2.877 -23.325  1.00 30.00           C  
ATOM   3356  OG  SER A 209       4.982   3.891 -23.218  1.00 30.00           O  
ATOM   3357  H   SER A 209       4.644   3.363 -21.022  1.00 30.00           H  
ATOM   3358  HA  SER A 209       3.372   1.098 -22.230  1.00 30.00           H  
ATOM   3359  HB3 SER A 209       2.961   3.339 -23.107  1.00 30.00           H  
ATOM   3360  HB2 SER A 209       3.879   2.487 -24.343  1.00 30.00           H  
ATOM   3361  HG  SER A 209       4.827   4.569 -23.882  1.00 30.00           H  
ATOM   3362  N   GLN A 210       6.705   1.107 -22.262  1.00 30.00           N  
ATOM   3363  CA  GLN A 210       7.844   0.177 -22.350  1.00 30.00           C  
ATOM   3364  C   GLN A 210       7.985  -0.990 -21.346  1.00 30.00           C  
ATOM   3365  O   GLN A 210       8.509  -2.047 -21.801  1.00 30.00           O  
ATOM   3366  CB  GLN A 210       9.176   0.958 -22.324  1.00 30.00           C  
ATOM   3367  CG  GLN A 210       9.211   2.197 -23.347  1.00110.00           C  
ATOM   3368  CD  GLN A 210      10.258   3.286 -22.993  1.00110.00           C  
ATOM   3369  OE1 GLN A 210      10.379   3.864 -21.903  1.00110.00           O  
ATOM   3370  NE2 GLN A 210      10.868   3.655 -24.094  1.00110.00           N  
ATOM   3371  H   GLN A 210       6.849   1.905 -21.658  1.00 30.00           H  
ATOM   3372  HA  GLN A 210       7.789  -0.284 -23.339  1.00 30.00           H  
ATOM   3373  HB3 GLN A 210      10.022   0.298 -22.520  1.00 30.00           H  
ATOM   3374  HB2 GLN A 210       9.329   1.347 -21.316  1.00 30.00           H  
ATOM   3375  HG3 GLN A 210       8.260   2.727 -23.357  1.00110.00           H  
ATOM   3376  HG2 GLN A 210       9.344   1.812 -24.360  1.00110.00           H  
ATOM   3377 HE22 GLN A 210      11.527   4.420 -24.069  1.00110.00           H  
ATOM   3378 HE21 GLN A 210      10.673   3.195 -24.971  1.00110.00           H  
ATOM   3379  N   VAL A 211       7.489  -0.864 -20.127  1.00 30.00           N  
ATOM   3380  CA  VAL A 211       7.532  -1.945 -19.135  1.00 30.00           C  
ATOM   3381  C   VAL A 211       6.739  -3.254 -19.556  1.00 30.00           C  
ATOM   3382  O   VAL A 211       7.150  -4.327 -19.094  1.00 30.00           O  
ATOM   3383  CB  VAL A 211       6.933  -1.539 -17.761  1.00 30.00           C  
ATOM   3384  CG1 VAL A 211       6.873  -2.535 -16.628  1.00 30.00           C  
ATOM   3385  CG2 VAL A 211       7.639  -0.262 -17.165  1.00 30.00           C  
ATOM   3386  H   VAL A 211       7.060   0.005 -19.841  1.00 30.00           H  
ATOM   3387  HA  VAL A 211       8.578  -2.219 -18.987  1.00 30.00           H  
ATOM   3388  HB  VAL A 211       5.907  -1.229 -17.961  1.00 30.00           H  
ATOM   3389 HG11 VAL A 211       7.840  -3.015 -16.471  1.00 30.00           H  
ATOM   3390 HG12 VAL A 211       6.583  -2.063 -15.689  1.00 30.00           H  
ATOM   3391 HG13 VAL A 211       6.136  -3.311 -16.821  1.00 30.00           H  
ATOM   3392 HG21 VAL A 211       8.574  -0.515 -16.665  1.00 30.00           H  
ATOM   3393 HG22 VAL A 211       7.881   0.471 -17.929  1.00 30.00           H  
ATOM   3394 HG23 VAL A 211       6.996   0.252 -16.461  1.00 30.00           H  
ATOM   3395  N   VAL A 212       5.741  -3.230 -20.449  1.00 30.00           N  
ATOM   3396  CA  VAL A 212       5.004  -4.424 -20.958  1.00 30.00           C  
ATOM   3397  C   VAL A 212       6.076  -5.344 -21.644  1.00 30.00           C  
ATOM   3398  O   VAL A 212       5.918  -6.552 -21.451  1.00 30.00           O  
ATOM   3399  CB  VAL A 212       3.870  -4.165 -21.964  1.00 30.00           C  
ATOM   3400  CG1 VAL A 212       3.147  -5.452 -22.574  1.00 30.00           C  
ATOM   3401  CG2 VAL A 212       2.836  -3.208 -21.348  1.00 30.00           C  
ATOM   3402  H   VAL A 212       5.449  -2.341 -20.828  1.00 30.00           H  
ATOM   3403  HA  VAL A 212       4.592  -4.953 -20.096  1.00 30.00           H  
ATOM   3404  HB  VAL A 212       4.296  -3.637 -22.819  1.00 30.00           H  
ATOM   3405 HG11 VAL A 212       2.777  -6.098 -21.780  1.00 30.00           H  
ATOM   3406 HG12 VAL A 212       2.300  -5.172 -23.200  1.00 30.00           H  
ATOM   3407 HG13 VAL A 212       3.822  -6.042 -23.195  1.00 30.00           H  
ATOM   3408 HG21 VAL A 212       1.913  -3.174 -21.926  1.00 30.00           H  
ATOM   3409 HG22 VAL A 212       2.593  -3.482 -20.326  1.00 30.00           H  
ATOM   3410 HG23 VAL A 212       3.229  -2.191 -21.309  1.00 30.00           H  
ATOM   3411  N   LEU A 213       7.056  -4.775 -22.318  1.00 30.00           N  
ATOM   3412  CA  LEU A 213       8.059  -5.568 -23.068  1.00 30.00           C  
ATOM   3413  C   LEU A 213       8.960  -6.282 -22.101  1.00 30.00           C  
ATOM   3414  O   LEU A 213       9.131  -7.474 -22.323  1.00 30.00           O  
ATOM   3415  CB  LEU A 213       8.945  -4.634 -23.956  1.00 30.00           C  
ATOM   3416  CG  LEU A 213       8.139  -3.852 -25.044  1.00 30.00           C  
ATOM   3417  CD1 LEU A 213       8.976  -2.734 -25.564  1.00 30.00           C  
ATOM   3418  CD2 LEU A 213       7.684  -4.724 -26.195  1.00 30.00           C  
ATOM   3419  H   LEU A 213       7.123  -3.769 -22.379  1.00 30.00           H  
ATOM   3420  HA  LEU A 213       7.545  -6.293 -23.701  1.00 30.00           H  
ATOM   3421  HB3 LEU A 213       9.732  -5.214 -24.442  1.00 30.00           H  
ATOM   3422  HB2 LEU A 213       9.463  -3.921 -23.314  1.00 30.00           H  
ATOM   3423  HG  LEU A 213       7.258  -3.403 -24.583  1.00 30.00           H  
ATOM   3424 HD11 LEU A 213       9.115  -1.967 -24.802  1.00 30.00           H  
ATOM   3425 HD12 LEU A 213       9.964  -3.079 -25.870  1.00 30.00           H  
ATOM   3426 HD13 LEU A 213       8.511  -2.247 -26.423  1.00 30.00           H  
ATOM   3427 HD21 LEU A 213       7.919  -5.776 -26.027  1.00 30.00           H  
ATOM   3428 HD22 LEU A 213       6.603  -4.656 -26.325  1.00 30.00           H  
ATOM   3429 HD23 LEU A 213       8.141  -4.448 -27.146  1.00 30.00           H  
ATOM   3430  N   LYS A 214       9.372  -5.614 -21.048  1.00 30.00           N  
ATOM   3431  CA  LYS A 214      10.120  -6.176 -19.974  1.00 30.00           C  
ATOM   3432  C   LYS A 214       9.421  -7.156 -19.120  1.00 30.00           C  
ATOM   3433  O   LYS A 214      10.010  -8.108 -18.655  1.00 30.00           O  
ATOM   3434  CB  LYS A 214      10.716  -4.990 -19.039  1.00 30.00           C  
ATOM   3435  CG  LYS A 214      11.444  -3.809 -19.716  1.00 30.00           C  
ATOM   3436  CD  LYS A 214      12.570  -4.164 -20.682  1.00 30.00           C  
ATOM   3437  CE  LYS A 214      12.701  -3.146 -21.800  1.00 30.00           C  
ATOM   3438  NZ  LYS A 214      13.883  -3.473 -22.593  1.00 30.00           N1+
ATOM   3439  H   LYS A 214       9.109  -4.644 -20.946  1.00 30.00           H  
ATOM   3440  HA  LYS A 214      10.964  -6.707 -20.418  1.00 30.00           H  
ATOM   3441  HB3 LYS A 214      11.389  -5.429 -18.302  1.00 30.00           H  
ATOM   3442  HB2 LYS A 214       9.898  -4.562 -18.456  1.00 30.00           H  
ATOM   3443  HG3 LYS A 214      11.833  -3.141 -18.947  1.00 30.00           H  
ATOM   3444  HG2 LYS A 214      10.691  -3.223 -20.244  1.00 30.00           H  
ATOM   3445  HD3 LYS A 214      12.425  -5.159 -21.100  1.00 30.00           H  
ATOM   3446  HD2 LYS A 214      13.499  -4.211 -20.110  1.00 30.00           H  
ATOM   3447  HE3 LYS A 214      12.791  -2.137 -21.408  1.00 30.00           H  
ATOM   3448  HE2 LYS A 214      11.819  -3.165 -22.442  1.00 30.00           H  
ATOM   3449  HZ1 LYS A 214      13.790  -4.406 -22.969  1.00 30.00           H  
ATOM   3450  HZ2 LYS A 214      13.977  -2.812 -23.351  1.00 30.00           H  
ATOM   3451  HZ3 LYS A 214      14.704  -3.429 -22.006  1.00 30.00           H  
ATOM   3452  N   VAL A 215       8.116  -6.945 -18.829  1.00 30.00           N  
ATOM   3453  CA  VAL A 215       7.196  -7.919 -18.179  1.00 30.00           C  
ATOM   3454  C   VAL A 215       6.912  -9.152 -19.013  1.00 30.00           C  
ATOM   3455  O   VAL A 215       7.063 -10.154 -18.332  1.00 30.00           O  
ATOM   3456  CB  VAL A 215       5.837  -7.210 -17.737  1.00 30.00           C  
ATOM   3457  CG1 VAL A 215       4.791  -8.246 -17.141  1.00 30.00           C  
ATOM   3458  CG2 VAL A 215       6.100  -6.133 -16.647  1.00 30.00           C  
ATOM   3459  H   VAL A 215       7.679  -6.093 -19.159  1.00 30.00           H  
ATOM   3460  HA  VAL A 215       7.701  -8.228 -17.260  1.00 30.00           H  
ATOM   3461  HB  VAL A 215       5.393  -6.718 -18.603  1.00 30.00           H  
ATOM   3462 HG11 VAL A 215       4.395  -8.909 -17.909  1.00 30.00           H  
ATOM   3463 HG12 VAL A 215       5.240  -8.862 -16.363  1.00 30.00           H  
ATOM   3464 HG13 VAL A 215       3.940  -7.728 -16.701  1.00 30.00           H  
ATOM   3465 HG21 VAL A 215       6.910  -5.462 -16.916  1.00 30.00           H  
ATOM   3466 HG22 VAL A 215       5.207  -5.536 -16.459  1.00 30.00           H  
ATOM   3467 HG23 VAL A 215       6.393  -6.598 -15.708  1.00 30.00           H  
ATOM   3468  N   SER A 216       6.450  -9.060 -20.250  1.00 30.00           N  
ATOM   3469  CA  SER A 216       6.172 -10.196 -21.207  1.00 30.00           C  
ATOM   3470  C   SER A 216       7.421 -11.009 -21.559  1.00 30.00           C  
ATOM   3471  O   SER A 216       7.282 -12.242 -21.785  1.00 30.00           O  
ATOM   3472  CB  SER A 216       5.434  -9.666 -22.465  1.00 30.00           C  
ATOM   3473  OG  SER A 216       6.228  -8.764 -23.202  1.00 30.00           O  
ATOM   3474  H   SER A 216       6.305  -8.135 -20.636  1.00 30.00           H  
ATOM   3475  HA  SER A 216       5.491 -10.875 -20.691  1.00 30.00           H  
ATOM   3476  HB3 SER A 216       4.513  -9.157 -22.187  1.00 30.00           H  
ATOM   3477  HB2 SER A 216       5.150 -10.493 -23.116  1.00 30.00           H  
ATOM   3478  HG  SER A 216       6.260  -7.931 -22.720  1.00 30.00           H  
ATOM   3479  N   GLN A 217       8.625 -10.361 -21.622  1.00 30.00           N  
ATOM   3480  CA  GLN A 217       9.877 -11.087 -21.922  1.00 30.00           C  
ATOM   3481  C   GLN A 217      10.394 -11.878 -20.703  1.00 30.00           C  
ATOM   3482  O   GLN A 217      10.998 -12.931 -20.949  1.00 30.00           O  
ATOM   3483  CB  GLN A 217      10.869  -9.911 -22.396  1.00 30.00           C  
ATOM   3484  CG  GLN A 217      12.198 -10.405 -22.852  1.00 30.00           C  
ATOM   3485  CD  GLN A 217      13.064  -9.315 -23.414  1.00 30.00           C  
ATOM   3486  OE1 GLN A 217      13.414  -8.325 -22.839  1.00 30.00           O  
ATOM   3487  NE2 GLN A 217      13.658  -9.663 -24.578  1.00 30.00           N  
ATOM   3488  H   GLN A 217       8.685  -9.361 -21.484  1.00 30.00           H  
ATOM   3489  HA  GLN A 217       9.712 -11.774 -22.754  1.00 30.00           H  
ATOM   3490  HB3 GLN A 217      11.000  -9.183 -21.592  1.00 30.00           H  
ATOM   3491  HB2 GLN A 217      10.405  -9.391 -23.235  1.00 30.00           H  
ATOM   3492  HG3 GLN A 217      12.051 -11.195 -23.591  1.00 30.00           H  
ATOM   3493  HG2 GLN A 217      12.737 -10.859 -22.020  1.00 30.00           H  
ATOM   3494 HE22 GLN A 217      14.334  -9.047 -25.004  1.00 30.00           H  
ATOM   3495 HE21 GLN A 217      13.432 -10.539 -25.027  1.00 30.00           H  
ATOM   3496  N   GLY A 218      10.030 -11.506 -19.509  1.00 30.00           N  
ATOM   3497  CA  GLY A 218      10.422 -12.127 -18.200  1.00 30.00           C  
ATOM   3498  C   GLY A 218      11.714 -11.498 -17.612  1.00 30.00           C  
ATOM   3499  O   GLY A 218      12.597 -12.129 -17.001  1.00 30.00           O  
ATOM   3500  H   GLY A 218       9.437 -10.691 -19.440  1.00 30.00           H  
ATOM   3501  HA3 GLY A 218      10.556 -13.204 -18.311  1.00 30.00           H  
ATOM   3502  HA2 GLY A 218       9.608 -11.980 -17.490  1.00 30.00           H  
ATOM   3503  N   HIS A 219      12.007 -10.200 -17.980  1.00 30.00           N  
ATOM   3504  CA  HIS A 219      13.048  -9.350 -17.636  1.00 30.00           C  
ATOM   3505  C   HIS A 219      12.733  -8.756 -16.300  1.00 30.00           C  
ATOM   3506  O   HIS A 219      11.864  -7.840 -16.151  1.00 30.00           O  
ATOM   3507  CB  HIS A 219      13.208  -8.257 -18.733  1.00 30.00           C  
ATOM   3508  CG  HIS A 219      14.552  -7.534 -18.758  1.00 30.00           C  
ATOM   3509  ND1 HIS A 219      14.618  -6.188 -18.421  1.00 30.00           N  
ATOM   3510  CD2 HIS A 219      15.767  -7.997 -18.968  1.00 30.00           C  
ATOM   3511  CE1 HIS A 219      15.905  -5.893 -18.582  1.00 30.00           C  
ATOM   3512  NE2 HIS A 219      16.607  -6.912 -18.873  1.00 30.00           N  
ATOM   3513  H   HIS A 219      11.303  -9.735 -18.537  1.00 30.00           H  
ATOM   3514  HA  HIS A 219      13.966  -9.938 -17.591  1.00 30.00           H  
ATOM   3515  HB3 HIS A 219      12.431  -7.501 -18.656  1.00 30.00           H  
ATOM   3516  HB2 HIS A 219      13.081  -8.707 -19.719  1.00 30.00           H  
ATOM   3517  HD2 HIS A 219      16.122  -8.989 -19.205  1.00 30.00           H  
ATOM   3518  HE1 HIS A 219      16.315  -4.906 -18.430  1.00 30.00           H  
ATOM   3519  HE2 HIS A 219      17.608  -6.923 -19.003  1.00 30.00           H  
ATOM   3520  N   ARG A 220      13.528  -9.195 -15.259  1.00 30.00           N  
ATOM   3521  CA  ARG A 220      13.403  -8.797 -13.884  1.00 30.00           C  
ATOM   3522  C   ARG A 220      14.476  -7.801 -13.532  1.00 30.00           C  
ATOM   3523  O   ARG A 220      15.580  -7.824 -14.140  1.00 30.00           O  
ATOM   3524  CB  ARG A 220      13.278 -10.080 -13.143  1.00 30.00           C  
ATOM   3525  CG  ARG A 220      12.144 -11.030 -13.395  1.00 30.00           C  
ATOM   3526  CD  ARG A 220      12.014 -12.319 -12.579  1.00 30.00           C  
ATOM   3527  NE  ARG A 220      13.039 -13.297 -12.875  1.00 30.00           N  
ATOM   3528  CZ  ARG A 220      13.053 -14.215 -13.821  1.00 30.00           C  
ATOM   3529  NH1 ARG A 220      12.138 -14.362 -14.785  1.00 30.00           N  
ATOM   3530  NH2 ARG A 220      14.096 -15.034 -13.948  1.00 30.00           N1+
ATOM   3531  H   ARG A 220      14.249  -9.877 -15.449  1.00 30.00           H  
ATOM   3532  HA  ARG A 220      12.452  -8.279 -13.750  1.00 30.00           H  
ATOM   3533  HB3 ARG A 220      13.229  -9.825 -12.083  1.00 30.00           H  
ATOM   3534  HB2 ARG A 220      14.216 -10.629 -13.244  1.00 30.00           H  
ATOM   3535  HG3 ARG A 220      12.256 -11.340 -14.434  1.00 30.00           H  
ATOM   3536  HG2 ARG A 220      11.190 -10.501 -13.378  1.00 30.00           H  
ATOM   3537  HD3 ARG A 220      11.003 -12.729 -12.601  1.00 30.00           H  
ATOM   3538  HD2 ARG A 220      12.209 -12.069 -11.538  1.00 30.00           H  
ATOM   3539  HE  ARG A 220      13.849 -13.244 -12.273  1.00 30.00           H  
ATOM   3540 HH12 ARG A 220      11.333 -13.753 -14.807  1.00 30.00           H  
ATOM   3541 HH11 ARG A 220      12.254 -15.050 -15.514  1.00 30.00           H  
ATOM   3542 HH22 ARG A 220      14.862 -14.986 -13.293  1.00 30.00           H  
ATOM   3543 HH21 ARG A 220      14.132 -15.713 -14.695  1.00 30.00           H  
ATOM   3544  N   LEU A 221      14.185  -7.000 -12.542  1.00 30.00           N  
ATOM   3545  CA  LEU A 221      15.226  -6.132 -12.012  1.00 30.00           C  
ATOM   3546  C   LEU A 221      16.183  -7.019 -11.192  1.00 30.00           C  
ATOM   3547  O   LEU A 221      15.881  -8.089 -10.744  1.00 30.00           O  
ATOM   3548  CB  LEU A 221      14.598  -5.093 -11.076  1.00 30.00           C  
ATOM   3549  CG  LEU A 221      13.820  -4.061 -11.842  1.00 30.00           C  
ATOM   3550  CD1 LEU A 221      12.853  -3.204 -10.999  1.00 30.00           C  
ATOM   3551  CD2 LEU A 221      14.576  -3.181 -12.846  1.00 30.00           C  
ATOM   3552  H   LEU A 221      13.295  -7.029 -12.067  1.00 30.00           H  
ATOM   3553  HA  LEU A 221      15.767  -5.636 -12.822  1.00 30.00           H  
ATOM   3554  HB3 LEU A 221      15.375  -4.583 -10.508  1.00 30.00           H  
ATOM   3555  HB2 LEU A 221      13.959  -5.591 -10.344  1.00 30.00           H  
ATOM   3556  HG  LEU A 221      13.131  -4.639 -12.458  1.00 30.00           H  
ATOM   3557 HD11 LEU A 221      12.681  -3.644 -10.016  1.00 30.00           H  
ATOM   3558 HD12 LEU A 221      13.240  -2.200 -10.825  1.00 30.00           H  
ATOM   3559 HD13 LEU A 221      11.880  -3.111 -11.483  1.00 30.00           H  
ATOM   3560 HD21 LEU A 221      14.394  -3.513 -13.869  1.00 30.00           H  
ATOM   3561 HD22 LEU A 221      14.286  -2.131 -12.797  1.00 30.00           H  
ATOM   3562 HD23 LEU A 221      15.652  -3.223 -12.679  1.00 30.00           H  
ATOM   3563  N   TYR A 222      17.393  -6.486 -11.191  1.00 30.00           N  
ATOM   3564  CA  TYR A 222      18.481  -7.125 -10.444  1.00 30.00           C  
ATOM   3565  C   TYR A 222      18.225  -7.132  -8.869  1.00 30.00           C  
ATOM   3566  O   TYR A 222      17.462  -6.339  -8.349  1.00 30.00           O  
ATOM   3567  CB  TYR A 222      19.822  -6.453 -10.670  1.00 30.00           C  
ATOM   3568  CG  TYR A 222      20.324  -6.255 -12.126  1.00 30.00           C  
ATOM   3569  CD1 TYR A 222      20.914  -5.001 -12.450  1.00 30.00           C  
ATOM   3570  CD2 TYR A 222      20.312  -7.274 -13.058  1.00 30.00           C  
ATOM   3571  CE1 TYR A 222      21.348  -4.771 -13.739  1.00 30.00           C  
ATOM   3572  CE2 TYR A 222      20.862  -7.059 -14.378  1.00 30.00           C  
ATOM   3573  CZ  TYR A 222      21.374  -5.747 -14.725  1.00 30.00           C  
ATOM   3574  OH  TYR A 222      21.894  -5.500 -15.959  1.00 30.00           O  
ATOM   3575  H   TYR A 222      17.586  -5.605 -11.645  1.00 30.00           H  
ATOM   3576  HA  TYR A 222      18.558  -8.162 -10.778  1.00 30.00           H  
ATOM   3577  HB3 TYR A 222      20.604  -7.004 -10.147  1.00 30.00           H  
ATOM   3578  HB2 TYR A 222      19.795  -5.468 -10.198  1.00 30.00           H  
ATOM   3579  HD1 TYR A 222      20.966  -4.208 -11.719  1.00 30.00           H  
ATOM   3580  HD2 TYR A 222      19.909  -8.243 -12.800  1.00 30.00           H  
ATOM   3581  HE1 TYR A 222      21.744  -3.794 -13.976  1.00 30.00           H  
ATOM   3582  HE2 TYR A 222      20.867  -7.861 -15.101  1.00 30.00           H  
ATOM   3583  HH  TYR A 222      21.886  -6.269 -16.533  1.00 30.00           H  
ATOM   3584  N   ARG A 223      18.905  -8.062  -8.232  1.00 30.00           N  
ATOM   3585  CA  ARG A 223      18.864  -8.192  -6.755  1.00 30.00           C  
ATOM   3586  C   ARG A 223      19.242  -6.881  -6.018  1.00 30.00           C  
ATOM   3587  O   ARG A 223      20.348  -6.396  -6.324  1.00 30.00           O  
ATOM   3588  CB  ARG A 223      19.794  -9.359  -6.372  1.00 30.00           C  
ATOM   3589  CG  ARG A 223      19.905  -9.501  -4.821  1.00 30.00           C  
ATOM   3590  CD  ARG A 223      20.672 -10.749  -4.361  1.00 30.00           C  
ATOM   3591  NE  ARG A 223      21.999 -10.606  -4.842  1.00 30.00           N  
ATOM   3592  CZ  ARG A 223      23.024  -9.845  -4.463  1.00 30.00           C  
ATOM   3593  NH1 ARG A 223      23.000  -9.156  -3.349  1.00 30.00           N  
ATOM   3594  NH2 ARG A 223      24.135  -9.895  -5.204  1.00 30.00           N1+
ATOM   3595  H   ARG A 223      19.515  -8.692  -8.733  1.00 30.00           H  
ATOM   3596  HA  ARG A 223      17.850  -8.459  -6.469  1.00 30.00           H  
ATOM   3597  HB3 ARG A 223      20.780  -9.185  -6.804  1.00 30.00           H  
ATOM   3598  HB2 ARG A 223      19.418 -10.287  -6.807  1.00 30.00           H  
ATOM   3599  HG3 ARG A 223      18.907  -9.535  -4.384  1.00 30.00           H  
ATOM   3600  HG2 ARG A 223      20.374  -8.621  -4.380  1.00 30.00           H  
ATOM   3601  HD3 ARG A 223      20.231 -11.656  -4.776  1.00 30.00           H  
ATOM   3602  HD2 ARG A 223      20.668 -10.851  -3.279  1.00 30.00           H  
ATOM   3603  HE  ARG A 223      22.158 -11.154  -5.675  1.00 30.00           H  
ATOM   3604 HH12 ARG A 223      23.801  -8.621  -3.051  1.00 30.00           H  
ATOM   3605 HH11 ARG A 223      22.165  -9.156  -2.773  1.00 30.00           H  
ATOM   3606 HH22 ARG A 223      24.183 -10.486  -6.021  1.00 30.00           H  
ATOM   3607 HH21 ARG A 223      24.945  -9.352  -4.944  1.00 30.00           H  
ATOM   3608  N   PRO A 224      18.441  -6.258  -5.084  1.00 30.00           N  
ATOM   3609  CA  PRO A 224      18.831  -5.093  -4.257  1.00 30.00           C  
ATOM   3610  C   PRO A 224      19.993  -5.394  -3.332  1.00 30.00           C  
ATOM   3611  O   PRO A 224      20.132  -6.462  -2.701  1.00 30.00           O  
ATOM   3612  CB  PRO A 224      17.498  -4.664  -3.493  1.00 30.00           C  
ATOM   3613  CG  PRO A 224      16.318  -5.205  -4.269  1.00 30.00           C  
ATOM   3614  CD  PRO A 224      16.961  -6.500  -4.844  1.00 30.00           C  
ATOM   3615  HA  PRO A 224      19.107  -4.296  -4.952  1.00 30.00           H  
ATOM   3616  HB3 PRO A 224      17.440  -3.587  -3.343  1.00 30.00           H  
ATOM   3617  HB2 PRO A 224      17.503  -5.116  -2.502  1.00 30.00           H  
ATOM   3618  HG3 PRO A 224      16.079  -4.540  -5.093  1.00 30.00           H  
ATOM   3619  HG2 PRO A 224      15.419  -5.370  -3.674  1.00 30.00           H  
ATOM   3620  HD2 PRO A 224      16.865  -7.317  -4.131  1.00 30.00           H  
ATOM   3621  HD3 PRO A 224      16.452  -6.823  -5.749  1.00 30.00           H  
ATOM   3622  N   HIS A 225      20.827  -4.362  -3.128  1.00 30.00           N  
ATOM   3623  CA  HIS A 225      22.178  -4.362  -2.486  1.00 30.00           C  
ATOM   3624  C   HIS A 225      22.075  -4.887  -1.057  1.00 30.00           C  
ATOM   3625  O   HIS A 225      23.053  -5.549  -0.583  1.00 30.00           O  
ATOM   3626  CB  HIS A 225      22.736  -2.940  -2.614  1.00 30.00           C  
ATOM   3627  CG  HIS A 225      23.087  -2.429  -4.060  1.00 30.00           C  
ATOM   3628  ND1 HIS A 225      23.534  -1.102  -4.283  1.00 30.00           N  
ATOM   3629  CD2 HIS A 225      23.027  -3.070  -5.316  1.00 30.00           C  
ATOM   3630  CE1 HIS A 225      23.791  -1.047  -5.580  1.00 30.00           C  
ATOM   3631  NE2 HIS A 225      23.557  -2.177  -6.265  1.00 30.00           N  
ATOM   3632  H   HIS A 225      20.604  -3.495  -3.595  1.00 30.00           H  
ATOM   3633  HA  HIS A 225      22.820  -5.049  -3.040  1.00 30.00           H  
ATOM   3634  HB3 HIS A 225      23.651  -2.865  -2.024  1.00 30.00           H  
ATOM   3635  HB2 HIS A 225      22.039  -2.229  -2.168  1.00 30.00           H  
ATOM   3636  HD1 HIS A 225      23.670  -0.374  -3.598  1.00 30.00           H  
ATOM   3637  HD2 HIS A 225      22.726  -4.074  -5.576  1.00 30.00           H  
ATOM   3638  HE1 HIS A 225      24.183  -0.158  -6.053  1.00 30.00           H  
ATOM   3639  N   LEU A 226      20.867  -4.697  -0.412  1.00 30.00           N  
ATOM   3640  CA  LEU A 226      20.692  -5.090   0.974  1.00 30.00           C  
ATOM   3641  C   LEU A 226      19.906  -6.395   1.019  1.00 30.00           C  
ATOM   3642  O   LEU A 226      19.821  -6.976   2.081  1.00 30.00           O  
ATOM   3643  CB  LEU A 226      20.021  -3.944   1.767  1.00 30.00           C  
ATOM   3644  CG  LEU A 226      21.008  -2.774   2.216  1.00 30.00           C  
ATOM   3645  CD1 LEU A 226      21.585  -1.897   1.003  1.00 30.00           C  
ATOM   3646  CD2 LEU A 226      20.287  -1.734   2.994  1.00 30.00           C  
ATOM   3647  H   LEU A 226      20.109  -4.204  -0.862  1.00 30.00           H  
ATOM   3648  HA  LEU A 226      21.651  -5.296   1.453  1.00 30.00           H  
ATOM   3649  HB3 LEU A 226      19.584  -4.358   2.678  1.00 30.00           H  
ATOM   3650  HB2 LEU A 226      19.180  -3.537   1.203  1.00 30.00           H  
ATOM   3651  HG  LEU A 226      21.824  -3.180   2.815  1.00 30.00           H  
ATOM   3652 HD11 LEU A 226      21.682  -0.834   1.231  1.00 30.00           H  
ATOM   3653 HD12 LEU A 226      22.578  -2.248   0.725  1.00 30.00           H  
ATOM   3654 HD13 LEU A 226      20.951  -1.978   0.120  1.00 30.00           H  
ATOM   3655 HD21 LEU A 226      19.615  -1.140   2.373  1.00 30.00           H  
ATOM   3656 HD22 LEU A 226      19.677  -2.190   3.774  1.00 30.00           H  
ATOM   3657 HD23 LEU A 226      20.979  -1.056   3.496  1.00 30.00           H  
ATOM   3658  N   ALA A 227      19.252  -6.847  -0.090  1.00 30.00           N  
ATOM   3659  CA  ALA A 227      18.682  -8.106  -0.259  1.00 30.00           C  
ATOM   3660  C   ALA A 227      19.679  -9.234  -0.578  1.00 30.00           C  
ATOM   3661  O   ALA A 227      20.612  -9.064  -1.394  1.00 30.00           O  
ATOM   3662  CB  ALA A 227      17.596  -7.918  -1.256  1.00 30.00           C  
ATOM   3663  H   ALA A 227      19.362  -6.323  -0.948  1.00 30.00           H  
ATOM   3664  HA  ALA A 227      18.184  -8.368   0.678  1.00 30.00           H  
ATOM   3665  HB1 ALA A 227      17.998  -7.777  -2.257  1.00 30.00           H  
ATOM   3666  HB2 ALA A 227      16.960  -8.803  -1.296  1.00 30.00           H  
ATOM   3667  HB3 ALA A 227      16.952  -7.071  -1.034  1.00 30.00           H  
ATOM   3668  N   SER A 228      19.544 -10.355   0.122  1.00 30.00           N  
ATOM   3669  CA  SER A 228      20.193 -11.672  -0.212  1.00 30.00           C  
ATOM   3670  C   SER A 228      19.352 -12.400  -1.307  1.00 30.00           C  
ATOM   3671  O   SER A 228      18.218 -12.061  -1.601  1.00 30.00           O  
ATOM   3672  CB  SER A 228      20.255 -12.458   1.192  1.00 30.00           C  
ATOM   3673  OG  SER A 228      18.964 -12.864   1.561  1.00 30.00           O  
ATOM   3674  H   SER A 228      18.822 -10.408   0.826  1.00 30.00           H  
ATOM   3675  HA  SER A 228      21.207 -11.499  -0.579  1.00 30.00           H  
ATOM   3676  HB3 SER A 228      20.687 -11.835   1.976  1.00 30.00           H  
ATOM   3677  HB2 SER A 228      20.885 -13.344   1.101  1.00 30.00           H  
ATOM   3678  HG  SER A 228      19.009 -13.264   2.433  1.00 30.00           H  
ATOM   3679  N   ASP A 229      19.970 -13.470  -1.731  1.00 30.00           N  
ATOM   3680  CA  ASP A 229      19.412 -14.499  -2.622  1.00 30.00           C  
ATOM   3681  C   ASP A 229      18.182 -15.243  -1.999  1.00 30.00           C  
ATOM   3682  O   ASP A 229      17.240 -15.396  -2.763  1.00 30.00           O  
ATOM   3683  CB  ASP A 229      20.425 -15.550  -2.991  1.00 30.00           C  
ATOM   3684  CG  ASP A 229      21.869 -15.194  -3.456  1.00 30.00           C  
ATOM   3685  OD1 ASP A 229      22.437 -16.017  -4.184  1.00 30.00           O  
ATOM   3686  OD2 ASP A 229      22.449 -14.233  -2.997  1.00 30.00           O1-
ATOM   3687  H   ASP A 229      20.922 -13.642  -1.434  1.00 30.00           H  
ATOM   3688  HA  ASP A 229      19.112 -14.003  -3.542  1.00 30.00           H  
ATOM   3689  HB3 ASP A 229      19.984 -16.169  -3.776  1.00 30.00           H  
ATOM   3690  HB2 ASP A 229      20.578 -16.214  -2.138  1.00 30.00           H  
ATOM   3691  N   THR A 230      18.206 -15.691  -0.742  1.00 30.00           N  
ATOM   3692  CA  THR A 230      17.000 -16.418  -0.229  1.00 30.00           C  
ATOM   3693  C   THR A 230      15.689 -15.571  -0.073  1.00 30.00           C  
ATOM   3694  O   THR A 230      14.594 -16.150  -0.110  1.00 30.00           O  
ATOM   3695  CB  THR A 230      17.360 -17.252   1.061  1.00 30.00           C  
ATOM   3696  OG1 THR A 230      18.578 -17.950   0.859  1.00 30.00           O  
ATOM   3697  CG2 THR A 230      16.199 -18.121   1.559  1.00 30.00           C  
ATOM   3698  H   THR A 230      19.010 -15.593  -0.139  1.00 30.00           H  
ATOM   3699  HA  THR A 230      16.753 -17.169  -0.983  1.00 30.00           H  
ATOM   3700  HB  THR A 230      17.578 -16.538   1.856  1.00 30.00           H  
ATOM   3701  HG1 THR A 230      18.713 -18.552   1.596  1.00 30.00           H  
ATOM   3702 HG21 THR A 230      15.864 -18.807   0.781  1.00 30.00           H  
ATOM   3703 HG22 THR A 230      16.512 -18.724   2.413  1.00 30.00           H  
ATOM   3704 HG23 THR A 230      15.338 -17.546   1.885  1.00 30.00           H  
ATOM   3705  N   ILE A 231      15.926 -14.239   0.085  1.00 30.00           N  
ATOM   3706  CA  ILE A 231      14.966 -13.134  -0.019  1.00 30.00           C  
ATOM   3707  C   ILE A 231      14.620 -12.766  -1.523  1.00 30.00           C  
ATOM   3708  O   ILE A 231      13.461 -12.627  -1.889  1.00 30.00           O  
ATOM   3709  CB  ILE A 231      15.564 -11.885   0.795  1.00 30.00           C  
ATOM   3710  CG1 ILE A 231      15.463 -12.125   2.311  1.00 30.00           C  
ATOM   3711  CG2 ILE A 231      14.830 -10.594   0.417  1.00 30.00           C  
ATOM   3712  CD1 ILE A 231      16.115 -10.997   3.159  1.00 30.00           C  
ATOM   3713  H   ILE A 231      16.890 -13.944   0.148  1.00 30.00           H  
ATOM   3714  HA  ILE A 231      14.046 -13.452   0.459  1.00 30.00           H  
ATOM   3715  HB  ILE A 231      16.616 -11.762   0.538  1.00 30.00           H  
ATOM   3716 HG13 ILE A 231      15.949 -13.066   2.567  1.00 30.00           H  
ATOM   3717 HG12 ILE A 231      14.417 -12.234   2.599  1.00 30.00           H  
ATOM   3718 HG21 ILE A 231      15.150  -9.747   1.023  1.00 30.00           H  
ATOM   3719 HG22 ILE A 231      15.038 -10.307  -0.611  1.00 30.00           H  
ATOM   3720 HG23 ILE A 231      13.750 -10.694   0.537  1.00 30.00           H  
ATOM   3721 HD11 ILE A 231      15.394 -10.212   3.393  1.00 30.00           H  
ATOM   3722 HD12 ILE A 231      16.483 -11.392   4.106  1.00 30.00           H  
ATOM   3723 HD13 ILE A 231      16.959 -10.537   2.644  1.00 30.00           H  
ATOM   3724  N   TYR A 232      15.645 -12.751  -2.358  1.00 30.00           N  
ATOM   3725  CA  TYR A 232      15.440 -12.559  -3.765  1.00 30.00           C  
ATOM   3726  C   TYR A 232      14.618 -13.724  -4.391  1.00 30.00           C  
ATOM   3727  O   TYR A 232      13.860 -13.465  -5.375  1.00 30.00           O  
ATOM   3728  CB  TYR A 232      16.729 -12.188  -4.497  1.00 30.00           C  
ATOM   3729  CG  TYR A 232      16.520 -11.881  -6.033  1.00 30.00           C  
ATOM   3730  CD1 TYR A 232      16.169 -10.575  -6.401  1.00 30.00           C  
ATOM   3731  CD2 TYR A 232      16.657 -12.906  -7.033  1.00 30.00           C  
ATOM   3732  CE1 TYR A 232      16.021 -10.266  -7.818  1.00 30.00           C  
ATOM   3733  CE2 TYR A 232      16.470 -12.615  -8.376  1.00 30.00           C  
ATOM   3734  CZ  TYR A 232      16.219 -11.304  -8.803  1.00 30.00           C  
ATOM   3735  OH  TYR A 232      15.977 -11.063 -10.120  1.00 30.00           O  
ATOM   3736  H   TYR A 232      16.596 -12.864  -2.031  1.00 30.00           H  
ATOM   3737  HA  TYR A 232      14.809 -11.675  -3.859  1.00 30.00           H  
ATOM   3738  HB3 TYR A 232      17.443 -13.002  -4.416  1.00 30.00           H  
ATOM   3739  HB2 TYR A 232      17.190 -11.318  -4.029  1.00 30.00           H  
ATOM   3740  HD1 TYR A 232      16.060  -9.801  -5.659  1.00 30.00           H  
ATOM   3741  HD2 TYR A 232      16.891 -13.917  -6.735  1.00 30.00           H  
ATOM   3742  HE1 TYR A 232      15.764  -9.263  -8.126  1.00 30.00           H  
ATOM   3743  HE2 TYR A 232      16.553 -13.408  -9.105  1.00 30.00           H  
ATOM   3744  HH  TYR A 232      15.824 -10.132 -10.310  1.00 30.00           H  
ATOM   3745  N   GLN A 233      14.698 -14.873  -3.866  1.00 30.00           N  
ATOM   3746  CA  GLN A 233      13.865 -15.996  -4.169  1.00 30.00           C  
ATOM   3747  C   GLN A 233      12.340 -15.821  -3.984  1.00 30.00           C  
ATOM   3748  O   GLN A 233      11.590 -16.495  -4.680  1.00 30.00           O  
ATOM   3749  CB  GLN A 233      14.448 -17.224  -3.418  1.00 30.00           C  
ATOM   3750  CG  GLN A 233      13.881 -18.688  -3.685  1.00 30.00           C  
ATOM   3751  CD  GLN A 233      14.130 -19.209  -5.085  1.00 30.00           C  
ATOM   3752  OE1 GLN A 233      15.059 -18.767  -5.791  1.00 30.00           O  
ATOM   3753  NE2 GLN A 233      13.460 -20.332  -5.351  1.00 30.00           N  
ATOM   3754  H   GLN A 233      15.370 -15.017  -3.123  1.00 30.00           H  
ATOM   3755  HA  GLN A 233      14.011 -16.190  -5.233  1.00 30.00           H  
ATOM   3756  HB3 GLN A 233      14.349 -17.042  -2.354  1.00 30.00           H  
ATOM   3757  HB2 GLN A 233      15.523 -17.263  -3.599  1.00 30.00           H  
ATOM   3758  HG3 GLN A 233      12.811 -18.711  -3.472  1.00 30.00           H  
ATOM   3759  HG2 GLN A 233      14.348 -19.379  -2.983  1.00 30.00           H  
ATOM   3760 HE22 GLN A 233      13.632 -20.830  -6.212  1.00 30.00           H  
ATOM   3761 HE21 GLN A 233      12.782 -20.692  -4.696  1.00 30.00           H  
ATOM   3762  N   ILE A 234      11.965 -15.023  -2.962  1.00 30.00           N  
ATOM   3763  CA  ILE A 234      10.584 -14.684  -2.706  1.00 30.00           C  
ATOM   3764  C   ILE A 234      10.180 -13.612  -3.774  1.00 30.00           C  
ATOM   3765  O   ILE A 234       9.100 -13.732  -4.304  1.00 30.00           O  
ATOM   3766  CB  ILE A 234      10.428 -14.073  -1.264  1.00 30.00           C  
ATOM   3767  CG1 ILE A 234      11.069 -14.951  -0.084  1.00 30.00           C  
ATOM   3768  CG2 ILE A 234       9.040 -13.639  -0.827  1.00 30.00           C  
ATOM   3769  CD1 ILE A 234      11.603 -14.161   1.164  1.00 30.00           C  
ATOM   3770  H   ILE A 234      12.662 -14.551  -2.400  1.00 30.00           H  
ATOM   3771  HA  ILE A 234       9.950 -15.567  -2.793  1.00 30.00           H  
ATOM   3772  HB  ILE A 234      11.006 -13.148  -1.276  1.00 30.00           H  
ATOM   3773 HG13 ILE A 234      11.905 -15.537  -0.463  1.00 30.00           H  
ATOM   3774 HG12 ILE A 234      10.341 -15.692   0.246  1.00 30.00           H  
ATOM   3775 HG21 ILE A 234       9.061 -13.165   0.155  1.00 30.00           H  
ATOM   3776 HG22 ILE A 234       8.603 -12.919  -1.518  1.00 30.00           H  
ATOM   3777 HG23 ILE A 234       8.365 -14.494  -0.768  1.00 30.00           H  
ATOM   3778 HD11 ILE A 234      11.861 -13.132   0.915  1.00 30.00           H  
ATOM   3779 HD12 ILE A 234      10.843 -14.126   1.944  1.00 30.00           H  
ATOM   3780 HD13 ILE A 234      12.479 -14.648   1.591  1.00 30.00           H  
ATOM   3781  N   MET A 235      11.077 -12.653  -4.041  1.00 30.00           N  
ATOM   3782  CA  MET A 235      11.044 -11.683  -5.187  1.00 30.00           C  
ATOM   3783  C   MET A 235      10.739 -12.429  -6.489  1.00 30.00           C  
ATOM   3784  O   MET A 235       9.827 -12.080  -7.212  1.00 30.00           O  
ATOM   3785  CB  MET A 235      12.228 -10.748  -5.238  1.00 30.00           C  
ATOM   3786  CG  MET A 235      12.377  -9.780  -4.076  1.00 30.00           C  
ATOM   3787  SD  MET A 235      13.936  -8.927  -4.194  1.00 30.00           S  
ATOM   3788  CE  MET A 235      14.077  -8.053  -2.555  1.00 30.00           C  
ATOM   3789  H   MET A 235      11.932 -12.642  -3.502  1.00 30.00           H  
ATOM   3790  HA  MET A 235      10.169 -11.056  -5.003  1.00 30.00           H  
ATOM   3791  HB3 MET A 235      12.109 -10.133  -6.131  1.00 30.00           H  
ATOM   3792  HB2 MET A 235      13.162 -11.261  -5.409  1.00 30.00           H  
ATOM   3793  HG3 MET A 235      12.345 -10.315  -3.126  1.00 30.00           H  
ATOM   3794  HG2 MET A 235      11.565  -9.052  -4.066  1.00 30.00           H  
ATOM   3795  HE1 MET A 235      15.049  -7.574  -2.460  1.00 30.00           H  
ATOM   3796  HE2 MET A 235      13.309  -7.283  -2.477  1.00 30.00           H  
ATOM   3797  HE3 MET A 235      13.939  -8.750  -1.732  1.00 30.00           H  
ATOM   3798  N   TYR A 236      11.535 -13.414  -6.843  1.00 30.00           N  
ATOM   3799  CA  TYR A 236      11.365 -14.323  -7.950  1.00 30.00           C  
ATOM   3800  C   TYR A 236       9.966 -14.996  -8.089  1.00 30.00           C  
ATOM   3801  O   TYR A 236       9.433 -14.907  -9.198  1.00 30.00           O  
ATOM   3802  CB  TYR A 236      12.443 -15.437  -7.921  1.00 30.00           C  
ATOM   3803  CG  TYR A 236      12.510 -16.392  -9.104  1.00 30.00           C  
ATOM   3804  CD1 TYR A 236      12.802 -17.701  -8.778  1.00 30.00           C  
ATOM   3805  CD2 TYR A 236      12.187 -16.104 -10.457  1.00 30.00           C  
ATOM   3806  CE1 TYR A 236      12.801 -18.768  -9.722  1.00 30.00           C  
ATOM   3807  CE2 TYR A 236      12.146 -17.130 -11.408  1.00 30.00           C  
ATOM   3808  CZ  TYR A 236      12.505 -18.478 -11.086  1.00 30.00           C  
ATOM   3809  OH  TYR A 236      12.656 -19.395 -12.111  1.00 30.00           O  
ATOM   3810  H   TYR A 236      12.337 -13.604  -6.253  1.00 30.00           H  
ATOM   3811  HA  TYR A 236      11.530 -13.723  -8.847  1.00 30.00           H  
ATOM   3812  HB3 TYR A 236      12.344 -16.006  -7.000  1.00 30.00           H  
ATOM   3813  HB2 TYR A 236      13.424 -14.965  -7.862  1.00 30.00           H  
ATOM   3814  HD1 TYR A 236      13.040 -17.952  -7.754  1.00 30.00           H  
ATOM   3815  HD2 TYR A 236      11.923 -15.099 -10.750  1.00 30.00           H  
ATOM   3816  HE1 TYR A 236      13.074 -19.766  -9.415  1.00 30.00           H  
ATOM   3817  HE2 TYR A 236      11.905 -16.880 -12.431  1.00 30.00           H  
ATOM   3818  HH  TYR A 236      12.939 -20.260 -11.804  1.00 30.00           H  
ATOM   3819  N   SER A 237       9.584 -15.604  -6.941  1.00 30.00           N  
ATOM   3820  CA  SER A 237       8.379 -16.412  -6.751  1.00 30.00           C  
ATOM   3821  C   SER A 237       7.067 -15.579  -6.774  1.00 30.00           C  
ATOM   3822  O   SER A 237       6.030 -16.161  -7.034  1.00 30.00           O  
ATOM   3823  CB  SER A 237       8.608 -17.168  -5.439  1.00 30.00           C  
ATOM   3824  OG  SER A 237       9.619 -18.190  -5.617  1.00 30.00           O  
ATOM   3825  H   SER A 237      10.196 -15.548  -6.139  1.00 30.00           H  
ATOM   3826  HA  SER A 237       8.330 -17.144  -7.554  1.00 30.00           H  
ATOM   3827  HB3 SER A 237       7.689 -17.668  -5.129  1.00 30.00           H  
ATOM   3828  HB2 SER A 237       8.883 -16.497  -4.627  1.00 30.00           H  
ATOM   3829  HG  SER A 237      10.481 -17.779  -5.494  1.00 30.00           H  
ATOM   3830  N   CYS A 238       7.154 -14.332  -6.390  1.00 30.00           N  
ATOM   3831  CA  CYS A 238       6.080 -13.306  -6.515  1.00 30.00           C  
ATOM   3832  C   CYS A 238       5.810 -13.125  -8.002  1.00 30.00           C  
ATOM   3833  O   CYS A 238       4.682 -13.297  -8.471  1.00 30.00           O  
ATOM   3834  CB  CYS A 238       6.275 -11.998  -5.727  1.00 30.00           C  
ATOM   3835  SG  CYS A 238       6.464 -12.055  -3.878  1.00 30.00           S  
ATOM   3836  H   CYS A 238       8.051 -13.986  -6.074  1.00 30.00           H  
ATOM   3837  HA  CYS A 238       5.181 -13.763  -6.098  1.00 30.00           H  
ATOM   3838  HB3 CYS A 238       5.452 -11.318  -5.947  1.00 30.00           H  
ATOM   3839  HB2 CYS A 238       7.173 -11.509  -6.106  1.00 30.00           H  
ATOM   3840  HG  CYS A 238       7.630 -12.713  -3.884  1.00 30.00           H  
ATOM   3841  N   TRP A 239       6.969 -12.843  -8.620  1.00 30.00           N  
ATOM   3842  CA  TRP A 239       7.067 -12.511 -10.078  1.00 30.00           C  
ATOM   3843  C   TRP A 239       6.944 -13.675 -11.066  1.00 30.00           C  
ATOM   3844  O   TRP A 239       7.642 -13.870 -12.052  1.00 30.00           O  
ATOM   3845  CB  TRP A 239       8.403 -11.800 -10.298  1.00 30.00           C  
ATOM   3846  CG  TRP A 239       8.578 -10.472  -9.678  1.00 30.00           C  
ATOM   3847  CD1 TRP A 239       7.608  -9.633  -9.367  1.00 30.00           C  
ATOM   3848  CD2 TRP A 239       9.822  -9.854  -9.319  1.00 30.00           C  
ATOM   3849  NE1 TRP A 239       8.179  -8.554  -8.758  1.00 30.00           N  
ATOM   3850  CE3 TRP A 239      11.118 -10.275  -9.317  1.00 30.00           C  
ATOM   3851  CE2 TRP A 239       9.556  -8.554  -8.759  1.00 30.00           C  
ATOM   3852  CZ3 TRP A 239      12.200  -9.477  -8.911  1.00 30.00           C  
ATOM   3853  CZ2 TRP A 239      10.578  -7.661  -8.404  1.00 30.00           C  
ATOM   3854  CH2 TRP A 239      11.886  -8.145  -8.391  1.00 30.00           C  
ATOM   3855  H   TRP A 239       7.828 -12.783  -8.089  1.00 30.00           H  
ATOM   3856  HA  TRP A 239       6.256 -11.833 -10.333  1.00 30.00           H  
ATOM   3857  HB3 TRP A 239       8.563 -11.623 -11.363  1.00 30.00           H  
ATOM   3858  HB2 TRP A 239       9.226 -12.438  -9.977  1.00 30.00           H  
ATOM   3859  HD1 TRP A 239       6.549  -9.795  -9.507  1.00 30.00           H  
ATOM   3860  HE1 TRP A 239       7.612  -7.790  -8.419  1.00 30.00           H  
ATOM   3861  HE3 TRP A 239      11.328 -11.274  -9.663  1.00 30.00           H  
ATOM   3862  HZ3 TRP A 239      13.215  -9.845  -8.943  1.00 30.00           H  
ATOM   3863  HZ2 TRP A 239      10.350  -6.672  -8.034  1.00 30.00           H  
ATOM   3864  HH2 TRP A 239      12.693  -7.509  -8.090  1.00 30.00           H  
ATOM   3865  N   HIS A 240       5.792 -14.403 -10.929  1.00 30.00           N  
ATOM   3866  CA  HIS A 240       5.464 -15.441 -11.904  1.00 30.00           C  
ATOM   3867  C   HIS A 240       4.442 -14.868 -12.884  1.00 30.00           C  
ATOM   3868  O   HIS A 240       3.735 -13.951 -12.459  1.00 30.00           O  
ATOM   3869  CB  HIS A 240       4.980 -16.738 -11.187  1.00 30.00           C  
ATOM   3870  CG  HIS A 240       6.009 -17.833 -11.136  1.00 30.00           C  
ATOM   3871  ND1 HIS A 240       6.270 -18.721 -12.204  1.00 30.00           N  
ATOM   3872  CD2 HIS A 240       7.073 -17.972 -10.227  1.00 30.00           C  
ATOM   3873  CE1 HIS A 240       7.270 -19.505 -11.752  1.00 30.00           C  
ATOM   3874  NE2 HIS A 240       7.802 -19.081 -10.584  1.00 30.00           N  
ATOM   3875  H   HIS A 240       5.141 -14.223 -10.176  1.00 30.00           H  
ATOM   3876  HA  HIS A 240       6.316 -15.739 -12.518  1.00 30.00           H  
ATOM   3877  HB3 HIS A 240       4.104 -17.152 -11.689  1.00 30.00           H  
ATOM   3878  HB2 HIS A 240       4.657 -16.524 -10.167  1.00 30.00           H  
ATOM   3879  HD2 HIS A 240       7.300 -17.391  -9.352  1.00 30.00           H  
ATOM   3880  HE1 HIS A 240       7.667 -20.337 -12.314  1.00 30.00           H  
ATOM   3881  HE2 HIS A 240       8.602 -19.467 -10.104  1.00 30.00           H  
ATOM   3882  N   GLU A 241       4.423 -15.299 -14.168  1.00 30.00           N  
ATOM   3883  CA  GLU A 241       3.584 -14.674 -15.217  1.00 30.00           C  
ATOM   3884  C   GLU A 241       2.129 -15.131 -14.992  1.00 30.00           C  
ATOM   3885  O   GLU A 241       1.234 -14.280 -14.956  1.00 30.00           O  
ATOM   3886  CB  GLU A 241       4.077 -15.002 -16.694  1.00 30.00           C  
ATOM   3887  CG  GLU A 241       3.324 -14.323 -17.815  1.00 30.00           C  
ATOM   3888  CD  GLU A 241       3.912 -14.766 -19.195  1.00 30.00           C  
ATOM   3889  OE1 GLU A 241       5.105 -15.100 -19.301  1.00 30.00           O  
ATOM   3890  OE2 GLU A 241       3.170 -14.777 -20.154  1.00 30.00           O1-
ATOM   3891  H   GLU A 241       5.052 -16.030 -14.467  1.00 30.00           H  
ATOM   3892  HA  GLU A 241       3.636 -13.596 -15.081  1.00 30.00           H  
ATOM   3893  HB3 GLU A 241       4.050 -16.084 -16.839  1.00 30.00           H  
ATOM   3894  HB2 GLU A 241       5.130 -14.721 -16.736  1.00 30.00           H  
ATOM   3895  HG3 GLU A 241       3.403 -13.239 -17.726  1.00 30.00           H  
ATOM   3896  HG2 GLU A 241       2.263 -14.574 -17.775  1.00 30.00           H  
ATOM   3897  N   LEU A 242       1.953 -16.382 -14.670  1.00 30.00           N  
ATOM   3898  CA  LEU A 242       0.682 -17.055 -14.370  1.00 30.00           C  
ATOM   3899  C   LEU A 242       0.322 -16.929 -12.899  1.00 30.00           C  
ATOM   3900  O   LEU A 242       1.028 -17.606 -12.165  1.00 30.00           O  
ATOM   3901  CB  LEU A 242       0.674 -18.583 -14.842  1.00 30.00           C  
ATOM   3902  CG  LEU A 242       0.972 -18.895 -16.371  1.00 30.00           C  
ATOM   3903  CD1 LEU A 242       0.896 -20.390 -16.781  1.00 30.00           C  
ATOM   3904  CD2 LEU A 242       0.167 -17.956 -17.329  1.00 30.00           C  
ATOM   3905  H   LEU A 242       2.765 -16.980 -14.638  1.00 30.00           H  
ATOM   3906  HA  LEU A 242      -0.072 -16.562 -14.974  1.00 30.00           H  
ATOM   3907  HB3 LEU A 242      -0.290 -19.021 -14.595  1.00 30.00           H  
ATOM   3908  HB2 LEU A 242       1.397 -19.138 -14.245  1.00 30.00           H  
ATOM   3909  HG  LEU A 242       2.017 -18.618 -16.516  1.00 30.00           H  
ATOM   3910 HD11 LEU A 242       0.097 -20.583 -17.497  1.00 30.00           H  
ATOM   3911 HD12 LEU A 242       1.832 -20.722 -17.233  1.00 30.00           H  
ATOM   3912 HD13 LEU A 242       0.709 -21.025 -15.915  1.00 30.00           H  
ATOM   3913 HD21 LEU A 242      -0.760 -17.610 -16.872  1.00 30.00           H  
ATOM   3914 HD22 LEU A 242       0.755 -17.077 -17.597  1.00 30.00           H  
ATOM   3915 HD23 LEU A 242      -0.104 -18.455 -18.260  1.00 30.00           H  
ATOM   3916  N   PRO A 243      -0.763 -16.197 -12.477  1.00 30.00           N  
ATOM   3917  CA  PRO A 243      -1.317 -16.252 -11.084  1.00 30.00           C  
ATOM   3918  C   PRO A 243      -1.709 -17.608 -10.509  1.00 30.00           C  
ATOM   3919  O   PRO A 243      -1.677 -17.766  -9.269  1.00 30.00           O  
ATOM   3920  CB  PRO A 243      -2.549 -15.271 -11.182  1.00 30.00           C  
ATOM   3921  CG  PRO A 243      -2.863 -15.141 -12.605  1.00 30.00           C  
ATOM   3922  CD  PRO A 243      -1.599 -15.273 -13.312  1.00 30.00           C  
ATOM   3923  HA  PRO A 243      -0.578 -15.820 -10.409  1.00 30.00           H  
ATOM   3924  HB3 PRO A 243      -2.263 -14.297 -10.809  1.00 30.00           H  
ATOM   3925  HB2 PRO A 243      -3.420 -15.609 -10.620  1.00 30.00           H  
ATOM   3926  HG3 PRO A 243      -3.392 -14.220 -12.849  1.00 30.00           H  
ATOM   3927  HG2 PRO A 243      -3.514 -15.968 -12.891  1.00 30.00           H  
ATOM   3928  HD2 PRO A 243      -1.801 -15.632 -14.319  1.00 30.00           H  
ATOM   3929  HD3 PRO A 243      -1.103 -14.308 -13.395  1.00 30.00           H  
ATOM   3930  N   GLU A 244      -1.821 -18.638 -11.322  1.00 30.00           N  
ATOM   3931  CA  GLU A 244      -2.033 -20.037 -10.892  1.00 30.00           C  
ATOM   3932  C   GLU A 244      -0.723 -20.714 -10.422  1.00 30.00           C  
ATOM   3933  O   GLU A 244      -0.760 -21.662  -9.679  1.00 30.00           O  
ATOM   3934  CB  GLU A 244      -2.751 -20.821 -12.003  1.00 30.00           C  
ATOM   3935  CG  GLU A 244      -4.019 -20.129 -12.566  1.00 30.00           C  
ATOM   3936  CD  GLU A 244      -3.928 -19.008 -13.565  1.00 30.00           C  
ATOM   3937  OE1 GLU A 244      -2.786 -18.608 -13.990  1.00 30.00           O  
ATOM   3938  OE2 GLU A 244      -4.982 -18.507 -13.999  1.00 30.00           O1-
ATOM   3939  H   GLU A 244      -1.826 -18.486 -12.325  1.00 30.00           H  
ATOM   3940  HA  GLU A 244      -2.704 -20.024 -10.032  1.00 30.00           H  
ATOM   3941  HB3 GLU A 244      -3.039 -21.796 -11.609  1.00 30.00           H  
ATOM   3942  HB2 GLU A 244      -2.057 -21.033 -12.818  1.00 30.00           H  
ATOM   3943  HG3 GLU A 244      -4.621 -19.777 -11.726  1.00 30.00           H  
ATOM   3944  HG2 GLU A 244      -4.622 -20.905 -13.040  1.00 30.00           H  
ATOM   3945  N   LYS A 245       0.395 -20.076 -10.787  1.00 30.00           N  
ATOM   3946  CA  LYS A 245       1.747 -20.457 -10.298  1.00 30.00           C  
ATOM   3947  C   LYS A 245       2.346 -19.410  -9.325  1.00 30.00           C  
ATOM   3948  O   LYS A 245       3.534 -19.483  -9.122  1.00 30.00           O  
ATOM   3949  CB  LYS A 245       2.675 -20.657 -11.485  1.00 30.00           C  
ATOM   3950  CG  LYS A 245       2.245 -21.571 -12.492  1.00 30.00           C  
ATOM   3951  CD  LYS A 245       3.199 -21.658 -13.661  1.00 30.00           C  
ATOM   3952  CE  LYS A 245       2.953 -22.948 -14.459  1.00 30.00           C  
ATOM   3953  NZ  LYS A 245       3.466 -24.187 -13.889  1.00 30.00           N1+
ATOM   3954  H   LYS A 245       0.342 -19.248 -11.366  1.00 30.00           H  
ATOM   3955  HA  LYS A 245       1.707 -21.396  -9.745  1.00 30.00           H  
ATOM   3956  HB3 LYS A 245       3.654 -20.986 -11.130  1.00 30.00           H  
ATOM   3957  HB2 LYS A 245       2.845 -19.688 -11.961  1.00 30.00           H  
ATOM   3958  HG3 LYS A 245       1.264 -21.293 -12.879  1.00 30.00           H  
ATOM   3959  HG2 LYS A 245       2.114 -22.548 -12.026  1.00 30.00           H  
ATOM   3960  HD3 LYS A 245       4.238 -21.609 -13.330  1.00 30.00           H  
ATOM   3961  HD2 LYS A 245       3.054 -20.799 -14.317  1.00 30.00           H  
ATOM   3962  HE3 LYS A 245       3.430 -22.840 -15.433  1.00 30.00           H  
ATOM   3963  HE2 LYS A 245       1.887 -23.066 -14.660  1.00 30.00           H  
ATOM   3964  HZ1 LYS A 245       3.266 -24.955 -14.515  1.00 30.00           H  
ATOM   3965  HZ2 LYS A 245       4.465 -24.111 -13.759  1.00 30.00           H  
ATOM   3966  HZ3 LYS A 245       3.023 -24.357 -12.997  1.00 30.00           H  
ATOM   3967  N   ARG A 246       1.586 -18.477  -8.675  1.00 30.00           N  
ATOM   3968  CA  ARG A 246       2.114 -17.566  -7.547  1.00 30.00           C  
ATOM   3969  C   ARG A 246       1.770 -18.099  -6.168  1.00 30.00           C  
ATOM   3970  O   ARG A 246       0.842 -18.846  -6.046  1.00 30.00           O  
ATOM   3971  CB  ARG A 246       1.627 -16.110  -7.707  1.00 30.00           C  
ATOM   3972  CG  ARG A 246       2.048 -15.221  -8.902  1.00 30.00           C  
ATOM   3973  CD  ARG A 246       1.507 -13.805  -8.986  1.00 30.00           C  
ATOM   3974  NE  ARG A 246       1.586 -13.365 -10.350  1.00 30.00           N  
ATOM   3975  CZ  ARG A 246       0.710 -12.810 -11.188  1.00 30.00           C  
ATOM   3976  NH1 ARG A 246      -0.483 -12.435 -10.810  1.00 30.00           N  
ATOM   3977  NH2 ARG A 246       0.950 -12.748 -12.453  1.00 30.00           N1+
ATOM   3978  H   ARG A 246       0.590 -18.441  -8.844  1.00 30.00           H  
ATOM   3979  HA  ARG A 246       3.201 -17.537  -7.626  1.00 30.00           H  
ATOM   3980  HB3 ARG A 246       1.942 -15.564  -6.824  1.00 30.00           H  
ATOM   3981  HB2 ARG A 246       0.536 -16.115  -7.664  1.00 30.00           H  
ATOM   3982  HG3 ARG A 246       1.869 -15.775  -9.827  1.00 30.00           H  
ATOM   3983  HG2 ARG A 246       3.132 -15.167  -8.828  1.00 30.00           H  
ATOM   3984  HD3 ARG A 246       2.149 -13.126  -8.426  1.00 30.00           H  
ATOM   3985  HD2 ARG A 246       0.507 -13.733  -8.559  1.00 30.00           H  
ATOM   3986  HE  ARG A 246       2.476 -13.591 -10.775  1.00 30.00           H  
ATOM   3987 HH12 ARG A 246      -1.145 -12.053 -11.480  1.00 30.00           H  
ATOM   3988 HH11 ARG A 246      -0.745 -12.481  -9.834  1.00 30.00           H  
ATOM   3989 HH22 ARG A 246       0.262 -12.358 -13.089  1.00 30.00           H  
ATOM   3990 HH21 ARG A 246       1.821 -13.102 -12.827  1.00 30.00           H  
ATOM   3991  N   PRO A 247       2.582 -17.802  -5.092  1.00 30.00           N  
ATOM   3992  CA  PRO A 247       2.211 -18.246  -3.710  1.00 30.00           C  
ATOM   3993  C   PRO A 247       1.174 -17.275  -3.188  1.00 30.00           C  
ATOM   3994  O   PRO A 247       1.134 -16.073  -3.523  1.00 30.00           O  
ATOM   3995  CB  PRO A 247       3.555 -17.958  -2.921  1.00 30.00           C  
ATOM   3996  CG  PRO A 247       4.171 -16.801  -3.607  1.00 30.00           C  
ATOM   3997  CD  PRO A 247       3.905 -17.219  -5.099  1.00 30.00           C  
ATOM   3998  HA  PRO A 247       1.888 -19.286  -3.641  1.00 30.00           H  
ATOM   3999  HB3 PRO A 247       4.209 -18.829  -2.993  1.00 30.00           H  
ATOM   4000  HB2 PRO A 247       3.403 -17.762  -1.859  1.00 30.00           H  
ATOM   4001  HG3 PRO A 247       5.231 -16.683  -3.383  1.00 30.00           H  
ATOM   4002  HG2 PRO A 247       3.669 -15.865  -3.361  1.00 30.00           H  
ATOM   4003  HD2 PRO A 247       3.942 -16.339  -5.738  1.00 30.00           H  
ATOM   4004  HD3 PRO A 247       4.631 -17.954  -5.449  1.00 30.00           H  
ATOM   4005  N   THR A 248       0.338 -17.661  -2.267  1.00 30.00           N  
ATOM   4006  CA  THR A 248      -0.702 -16.832  -1.584  1.00 30.00           C  
ATOM   4007  C   THR A 248      -0.110 -16.102  -0.323  1.00 30.00           C  
ATOM   4008  O   THR A 248       0.965 -16.510   0.111  1.00 30.00           O  
ATOM   4009  CB  THR A 248      -1.870 -17.728  -1.071  1.00 30.00           C  
ATOM   4010  OG1 THR A 248      -1.315 -18.831  -0.286  1.00 30.00           O  
ATOM   4011  CG2 THR A 248      -2.564 -18.314  -2.260  1.00 30.00           C  
ATOM   4012  H   THR A 248       0.385 -18.616  -1.941  1.00 30.00           H  
ATOM   4013  HA  THR A 248      -1.094 -16.073  -2.264  1.00 30.00           H  
ATOM   4014  HB  THR A 248      -2.576 -17.190  -0.447  1.00 30.00           H  
ATOM   4015  HG1 THR A 248      -2.049 -19.323   0.091  1.00 30.00           H  
ATOM   4016 HG21 THR A 248      -1.920 -18.983  -2.833  1.00 30.00           H  
ATOM   4017 HG22 THR A 248      -3.442 -18.886  -1.957  1.00 30.00           H  
ATOM   4018 HG23 THR A 248      -2.902 -17.528  -2.931  1.00 30.00           H  
ATOM   4019  N   PHE A 249      -0.699 -15.078   0.298  1.00 30.00           N  
ATOM   4020  CA  PHE A 249      -0.063 -14.291   1.406  1.00 30.00           C  
ATOM   4021  C   PHE A 249       0.242 -15.069   2.688  1.00 30.00           C  
ATOM   4022  O   PHE A 249       1.134 -14.663   3.407  1.00 30.00           O  
ATOM   4023  CB  PHE A 249      -0.826 -12.963   1.691  1.00 30.00           C  
ATOM   4024  CG  PHE A 249      -0.566 -11.875   0.568  1.00 30.00           C  
ATOM   4025  CD1 PHE A 249       0.338 -10.786   0.746  1.00 30.00           C  
ATOM   4026  CD2 PHE A 249      -1.101 -12.012  -0.726  1.00 30.00           C  
ATOM   4027  CE1 PHE A 249       0.449  -9.779  -0.230  1.00 30.00           C  
ATOM   4028  CE2 PHE A 249      -0.820 -11.109  -1.731  1.00 30.00           C  
ATOM   4029  CZ  PHE A 249      -0.111  -9.920  -1.525  1.00 30.00           C  
ATOM   4030  H   PHE A 249      -1.622 -14.778   0.005  1.00 30.00           H  
ATOM   4031  HA  PHE A 249       0.918 -13.995   1.030  1.00 30.00           H  
ATOM   4032  HB3 PHE A 249      -0.547 -12.538   2.657  1.00 30.00           H  
ATOM   4033  HB2 PHE A 249      -1.898 -13.158   1.740  1.00 30.00           H  
ATOM   4034  HD1 PHE A 249       0.837 -10.658   1.696  1.00 30.00           H  
ATOM   4035  HD2 PHE A 249      -1.730 -12.860  -0.953  1.00 30.00           H  
ATOM   4036  HE1 PHE A 249       1.048  -8.908  -0.013  1.00 30.00           H  
ATOM   4037  HE2 PHE A 249      -1.243 -11.289  -2.708  1.00 30.00           H  
ATOM   4038  HZ  PHE A 249       0.029  -9.181  -2.298  1.00 30.00           H  
ATOM   4039  N   GLN A 250      -0.462 -16.199   2.862  1.00 30.00           N  
ATOM   4040  CA  GLN A 250      -0.237 -17.280   3.839  1.00 30.00           C  
ATOM   4041  C   GLN A 250       1.157 -17.798   3.655  1.00 30.00           C  
ATOM   4042  O   GLN A 250       2.046 -17.771   4.543  1.00 30.00           O  
ATOM   4043  CB  GLN A 250      -1.289 -18.350   3.639  1.00 30.00           C  
ATOM   4044  CG  GLN A 250      -2.735 -17.959   3.295  1.00 30.00           C  
ATOM   4045  CD  GLN A 250      -3.431 -17.467   4.472  1.00 30.00           C  
ATOM   4046  OE1 GLN A 250      -3.484 -18.210   5.470  1.00 30.00           O  
ATOM   4047  NE2 GLN A 250      -3.932 -16.233   4.437  1.00 30.00           N  
ATOM   4048  H   GLN A 250      -1.183 -16.397   2.182  1.00 30.00           H  
ATOM   4049  HA  GLN A 250      -0.331 -16.858   4.841  1.00 30.00           H  
ATOM   4050  HB3 GLN A 250      -1.266 -19.028   4.494  1.00 30.00           H  
ATOM   4051  HB2 GLN A 250      -0.979 -18.981   2.804  1.00 30.00           H  
ATOM   4052  HG3 GLN A 250      -3.271 -18.845   2.955  1.00 30.00           H  
ATOM   4053  HG2 GLN A 250      -2.775 -17.260   2.461  1.00 30.00           H  
ATOM   4054 HE22 GLN A 250      -4.403 -15.849   5.243  1.00 30.00           H  
ATOM   4055 HE21 GLN A 250      -3.936 -15.712   3.562  1.00 30.00           H  
ATOM   4056  N   GLN A 251       1.521 -18.184   2.431  1.00 30.00           N  
ATOM   4057  CA  GLN A 251       2.827 -18.705   2.003  1.00 30.00           C  
ATOM   4058  C   GLN A 251       3.953 -17.624   2.157  1.00 30.00           C  
ATOM   4059  O   GLN A 251       5.148 -17.930   2.516  1.00 30.00           O  
ATOM   4060  CB  GLN A 251       2.521 -19.230   0.594  1.00 30.00           C  
ATOM   4061  CG  GLN A 251       1.691 -20.560   0.552  1.00 30.00           C  
ATOM   4062  CD  GLN A 251       1.514 -20.948  -0.925  1.00 30.00           C  
ATOM   4063  OE1 GLN A 251       2.418 -21.274  -1.646  1.00 30.00           O  
ATOM   4064  NE2 GLN A 251       0.261 -20.899  -1.385  1.00 30.00           N  
ATOM   4065  H   GLN A 251       0.836 -18.112   1.690  1.00 30.00           H  
ATOM   4066  HA  GLN A 251       3.079 -19.557   2.629  1.00 30.00           H  
ATOM   4067  HB3 GLN A 251       3.486 -19.435   0.126  1.00 30.00           H  
ATOM   4068  HB2 GLN A 251       2.073 -18.494  -0.056  1.00 30.00           H  
ATOM   4069  HG3 GLN A 251       0.722 -20.433   1.036  1.00 30.00           H  
ATOM   4070  HG2 GLN A 251       2.214 -21.359   1.077  1.00 30.00           H  
ATOM   4071 HE22 GLN A 251       0.062 -21.164  -2.339  1.00 30.00           H  
ATOM   4072 HE21 GLN A 251      -0.488 -20.563  -0.794  1.00 30.00           H  
ATOM   4073  N   LEU A 252       3.640 -16.345   1.871  1.00 30.00           N  
ATOM   4074  CA  LEU A 252       4.722 -15.320   1.783  1.00 30.00           C  
ATOM   4075  C   LEU A 252       5.295 -14.998   3.253  1.00 30.00           C  
ATOM   4076  O   LEU A 252       6.509 -15.027   3.489  1.00 30.00           O  
ATOM   4077  CB  LEU A 252       4.146 -14.076   1.049  1.00 30.00           C  
ATOM   4078  CG  LEU A 252       3.957 -14.228  -0.476  1.00 30.00           C  
ATOM   4079  CD1 LEU A 252       3.106 -13.149  -1.102  1.00 30.00           C  
ATOM   4080  CD2 LEU A 252       5.339 -14.260  -1.249  1.00 30.00           C  
ATOM   4081  H   LEU A 252       2.707 -16.085   1.582  1.00 30.00           H  
ATOM   4082  HA  LEU A 252       5.553 -15.714   1.196  1.00 30.00           H  
ATOM   4083  HB3 LEU A 252       4.796 -13.218   1.229  1.00 30.00           H  
ATOM   4084  HB2 LEU A 252       3.196 -13.813   1.515  1.00 30.00           H  
ATOM   4085  HG  LEU A 252       3.452 -15.177  -0.660  1.00 30.00           H  
ATOM   4086 HD11 LEU A 252       2.215 -13.580  -1.561  1.00 30.00           H  
ATOM   4087 HD12 LEU A 252       2.761 -12.427  -0.361  1.00 30.00           H  
ATOM   4088 HD13 LEU A 252       3.625 -12.579  -1.873  1.00 30.00           H  
ATOM   4089 HD21 LEU A 252       6.002 -13.462  -0.914  1.00 30.00           H  
ATOM   4090 HD22 LEU A 252       5.851 -15.209  -1.093  1.00 30.00           H  
ATOM   4091 HD23 LEU A 252       5.200 -14.157  -2.325  1.00 30.00           H  
ATOM   4092  N   LEU A 253       4.376 -15.056   4.241  1.00 30.00           N  
ATOM   4093  CA  LEU A 253       4.534 -15.099   5.702  1.00 30.00           C  
ATOM   4094  C   LEU A 253       5.424 -16.273   6.102  1.00 30.00           C  
ATOM   4095  O   LEU A 253       6.544 -16.046   6.526  1.00 30.00           O  
ATOM   4096  CB  LEU A 253       3.183 -15.060   6.515  1.00 30.00           C  
ATOM   4097  CG  LEU A 253       2.509 -13.713   6.621  1.00 30.00           C  
ATOM   4098  CD1 LEU A 253       0.991 -13.933   6.646  1.00 30.00           C  
ATOM   4099  CD2 LEU A 253       2.956 -12.797   7.720  1.00 30.00           C  
ATOM   4100  H   LEU A 253       3.412 -15.135   3.946  1.00 30.00           H  
ATOM   4101  HA  LEU A 253       5.087 -14.196   5.969  1.00 30.00           H  
ATOM   4102  HB3 LEU A 253       3.335 -15.449   7.523  1.00 30.00           H  
ATOM   4103  HB2 LEU A 253       2.533 -15.785   6.029  1.00 30.00           H  
ATOM   4104  HG  LEU A 253       2.705 -13.197   5.684  1.00 30.00           H  
ATOM   4105 HD11 LEU A 253       0.682 -14.979   6.637  1.00 30.00           H  
ATOM   4106 HD12 LEU A 253       0.532 -13.494   7.532  1.00 30.00           H  
ATOM   4107 HD13 LEU A 253       0.521 -13.456   5.786  1.00 30.00           H  
ATOM   4108 HD21 LEU A 253       2.225 -12.012   7.914  1.00 30.00           H  
ATOM   4109 HD22 LEU A 253       3.101 -13.341   8.652  1.00 30.00           H  
ATOM   4110 HD23 LEU A 253       3.883 -12.298   7.444  1.00 30.00           H  
ATOM   4111  N   SER A 254       5.064 -17.487   5.675  1.00 30.00           N  
ATOM   4112  CA  SER A 254       5.960 -18.667   5.842  1.00 30.00           C  
ATOM   4113  C   SER A 254       7.341 -18.648   5.227  1.00 30.00           C  
ATOM   4114  O   SER A 254       8.223 -19.263   5.781  1.00 30.00           O  
ATOM   4115  CB  SER A 254       5.184 -19.995   5.775  1.00 30.00           C  
ATOM   4116  OG  SER A 254       4.606 -20.106   4.516  1.00 30.00           O  
ATOM   4117  H   SER A 254       4.175 -17.630   5.217  1.00 30.00           H  
ATOM   4118  HA  SER A 254       6.206 -18.621   6.905  1.00 30.00           H  
ATOM   4119  HB3 SER A 254       4.400 -20.026   6.534  1.00 30.00           H  
ATOM   4120  HB2 SER A 254       5.839 -20.849   5.950  1.00 30.00           H  
ATOM   4121  HG  SER A 254       3.905 -19.454   4.443  1.00 30.00           H  
ATOM   4122  N   SER A 255       7.521 -18.008   4.082  1.00 30.00           N  
ATOM   4123  CA  SER A 255       8.789 -18.109   3.349  1.00 30.00           C  
ATOM   4124  C   SER A 255       9.675 -16.999   3.939  1.00 30.00           C  
ATOM   4125  O   SER A 255      10.875 -17.087   3.799  1.00 30.00           O  
ATOM   4126  CB  SER A 255       8.635 -17.840   1.875  1.00 30.00           C  
ATOM   4127  OG  SER A 255       7.542 -18.575   1.376  1.00 30.00           O  
ATOM   4128  H   SER A 255       6.752 -17.527   3.636  1.00 30.00           H  
ATOM   4129  HA  SER A 255       9.256 -19.086   3.490  1.00 30.00           H  
ATOM   4130  HB3 SER A 255       9.540 -18.113   1.329  1.00 30.00           H  
ATOM   4131  HB2 SER A 255       8.437 -16.786   1.669  1.00 30.00           H  
ATOM   4132  HG  SER A 255       6.734 -18.273   1.807  1.00 30.00           H  
ATOM   4133  N   ILE A 256       9.055 -15.884   4.301  1.00 30.00           N  
ATOM   4134  CA  ILE A 256       9.751 -14.798   4.995  1.00 30.00           C  
ATOM   4135  C   ILE A 256      10.243 -15.189   6.371  1.00 30.00           C  
ATOM   4136  O   ILE A 256      11.388 -14.825   6.679  1.00 30.00           O  
ATOM   4137  CB  ILE A 256       8.792 -13.512   5.027  1.00 30.00           C  
ATOM   4138  CG1 ILE A 256       8.668 -12.806   3.664  1.00 30.00           C  
ATOM   4139  CG2 ILE A 256       9.219 -12.489   6.062  1.00 30.00           C  
ATOM   4140  CD1 ILE A 256       7.605 -11.644   3.610  1.00 30.00           C  
ATOM   4141  H   ILE A 256       8.047 -15.809   4.233  1.00 30.00           H  
ATOM   4142  HA  ILE A 256      10.628 -14.533   4.399  1.00 30.00           H  
ATOM   4143  HB  ILE A 256       7.796 -13.843   5.322  1.00 30.00           H  
ATOM   4144 HG13 ILE A 256       8.450 -13.527   2.877  1.00 30.00           H  
ATOM   4145 HG12 ILE A 256       9.643 -12.395   3.406  1.00 30.00           H  
ATOM   4146 HG21 ILE A 256      10.253 -12.178   5.907  1.00 30.00           H  
ATOM   4147 HG22 ILE A 256       8.604 -11.591   6.033  1.00 30.00           H  
ATOM   4148 HG23 ILE A 256       9.133 -12.868   7.080  1.00 30.00           H  
ATOM   4149 HD11 ILE A 256       6.814 -11.786   4.348  1.00 30.00           H  
ATOM   4150 HD12 ILE A 256       8.068 -10.674   3.793  1.00 30.00           H  
ATOM   4151 HD13 ILE A 256       7.130 -11.606   2.631  1.00 30.00           H  
ATOM   4152  N   GLU A 257       9.439 -16.001   7.085  1.00 30.00           N  
ATOM   4153  CA  GLU A 257       9.606 -16.295   8.561  1.00 30.00           C  
ATOM   4154  C   GLU A 257      10.999 -16.629   9.124  1.00 30.00           C  
ATOM   4155  O   GLU A 257      11.376 -16.055  10.143  1.00 30.00           O  
ATOM   4156  CB  GLU A 257       8.688 -17.436   9.062  1.00 30.00           C  
ATOM   4157  CG  GLU A 257       7.251 -17.020   9.439  1.00 30.00           C  
ATOM   4158  CD  GLU A 257       7.102 -16.893  10.949  1.00 30.00           C  
ATOM   4159  OE1 GLU A 257       8.095 -17.052  11.713  1.00 30.00           O  
ATOM   4160  OE2 GLU A 257       5.986 -16.606  11.379  1.00 30.00           O1-
ATOM   4161  H   GLU A 257       8.553 -16.284   6.686  1.00 30.00           H  
ATOM   4162  HA  GLU A 257       9.299 -15.380   9.068  1.00 30.00           H  
ATOM   4163  HB3 GLU A 257       9.157 -18.107   9.785  1.00 30.00           H  
ATOM   4164  HB2 GLU A 257       8.562 -18.106   8.212  1.00 30.00           H  
ATOM   4165  HG3 GLU A 257       6.537 -17.762   9.081  1.00 30.00           H  
ATOM   4166  HG2 GLU A 257       6.986 -16.066   8.984  1.00 30.00           H  
ATOM   4167  N   PRO A 258      11.779 -17.605   8.503  1.00 30.00           N  
ATOM   4168  CA  PRO A 258      13.177 -18.097   8.949  1.00 30.00           C  
ATOM   4169  C   PRO A 258      14.284 -17.030   8.697  1.00 30.00           C  
ATOM   4170  O   PRO A 258      15.342 -17.025   9.297  1.00 30.00           O  
ATOM   4171  CB  PRO A 258      13.432 -19.388   8.122  1.00 30.00           C  
ATOM   4172  CG  PRO A 258      12.634 -19.156   6.863  1.00 30.00           C  
ATOM   4173  CD  PRO A 258      11.357 -18.497   7.426  1.00 30.00           C  
ATOM   4174  HA  PRO A 258      13.169 -18.329  10.015  1.00 30.00           H  
ATOM   4175  HB3 PRO A 258      13.040 -20.252   8.661  1.00 30.00           H  
ATOM   4176  HB2 PRO A 258      14.487 -19.577   7.918  1.00 30.00           H  
ATOM   4177  HG3 PRO A 258      12.434 -20.070   6.304  1.00 30.00           H  
ATOM   4178  HG2 PRO A 258      13.156 -18.461   6.203  1.00 30.00           H  
ATOM   4179  HD2 PRO A 258      10.830 -18.008   6.613  1.00 30.00           H  
ATOM   4180  HD3 PRO A 258      10.693 -19.257   7.840  1.00 30.00           H  
ATOM   4181  N   LEU A 259      14.017 -16.048   7.798  1.00 30.00           N  
ATOM   4182  CA  LEU A 259      15.018 -14.930   7.453  1.00 30.00           C  
ATOM   4183  C   LEU A 259      14.963 -13.667   8.337  1.00 30.00           C  
ATOM   4184  O   LEU A 259      15.762 -12.737   8.218  1.00 30.00           O  
ATOM   4185  CB  LEU A 259      14.889 -14.555   5.952  1.00 30.00           C  
ATOM   4186  CG  LEU A 259      15.460 -15.552   4.974  1.00 30.00           C  
ATOM   4187  CD1 LEU A 259      14.797 -15.482   3.658  1.00 30.00           C  
ATOM   4188  CD2 LEU A 259      17.003 -15.444   4.882  1.00 30.00           C  
ATOM   4189  H   LEU A 259      13.129 -16.024   7.314  1.00 30.00           H  
ATOM   4190  HA  LEU A 259      16.027 -15.319   7.594  1.00 30.00           H  
ATOM   4191  HB3 LEU A 259      15.343 -13.584   5.747  1.00 30.00           H  
ATOM   4192  HB2 LEU A 259      13.826 -14.412   5.756  1.00 30.00           H  
ATOM   4193  HG  LEU A 259      15.240 -16.546   5.367  1.00 30.00           H  
ATOM   4194 HD11 LEU A 259      14.145 -14.615   3.559  1.00 30.00           H  
ATOM   4195 HD12 LEU A 259      15.500 -15.429   2.830  1.00 30.00           H  
ATOM   4196 HD13 LEU A 259      14.171 -16.360   3.494  1.00 30.00           H  
ATOM   4197 HD21 LEU A 259      17.409 -14.755   5.624  1.00 30.00           H  
ATOM   4198 HD22 LEU A 259      17.467 -16.414   5.063  1.00 30.00           H  
ATOM   4199 HD23 LEU A 259      17.352 -15.093   3.911  1.00 30.00           H  
ATOM   4200  N   ARG A 260      13.911 -13.645   9.183  1.00 30.00           N  
ATOM   4201  CA  ARG A 260      13.668 -12.671  10.207  1.00 30.00           C  
ATOM   4202  C   ARG A 260      14.713 -12.921  11.364  1.00 30.00           C  
ATOM   4203  O   ARG A 260      14.904 -14.110  11.693  1.00 30.00           O  
ATOM   4204  CB  ARG A 260      12.258 -12.799  10.777  1.00 30.00           C  
ATOM   4205  CG  ARG A 260      11.169 -12.126   9.847  1.00 30.00           C  
ATOM   4206  CD  ARG A 260       9.725 -12.496  10.333  1.00 30.00           C  
ATOM   4207  NE  ARG A 260       9.288 -11.845  11.546  1.00 30.00           N  
ATOM   4208  CZ  ARG A 260       8.608 -12.337  12.543  1.00 30.00           C  
ATOM   4209  NH1 ARG A 260       8.208 -13.654  12.548  1.00 30.00           N  
ATOM   4210  NH2 ARG A 260       8.437 -11.547  13.596  1.00 30.00           N1+
ATOM   4211  H   ARG A 260      13.286 -14.438   9.187  1.00 30.00           H  
ATOM   4212  HA  ARG A 260      13.822 -11.663   9.819  1.00 30.00           H  
ATOM   4213  HB3 ARG A 260      12.208 -12.290  11.742  1.00 30.00           H  
ATOM   4214  HB2 ARG A 260      12.026 -13.840  10.989  1.00 30.00           H  
ATOM   4215  HG3 ARG A 260      11.294 -12.400   8.798  1.00 30.00           H  
ATOM   4216  HG2 ARG A 260      11.310 -11.045   9.899  1.00 30.00           H  
ATOM   4217  HD3 ARG A 260       9.748 -13.569  10.512  1.00 30.00           H  
ATOM   4218  HD2 ARG A 260       9.002 -12.361   9.530  1.00 30.00           H  
ATOM   4219  HE  ARG A 260       9.575 -10.873  11.628  1.00 30.00           H  
ATOM   4220 HH12 ARG A 260       8.407 -14.255  11.761  1.00 30.00           H  
ATOM   4221 HH11 ARG A 260       7.688 -14.033  13.324  1.00 30.00           H  
ATOM   4222 HH22 ARG A 260       7.961 -11.882  14.419  1.00 30.00           H  
ATOM   4223 HH21 ARG A 260       8.718 -10.573  13.546  1.00 30.00           H  
ATOM   4224  N   GLU A 261      15.130 -11.884  12.062  1.00110.00           N  
ATOM   4225  CA  GLU A 261      16.088 -11.961  13.173  1.00110.00           C  
ATOM   4226  C   GLU A 261      15.439 -11.411  14.377  1.00110.00           C  
ATOM   4227  O   GLU A 261      14.642 -10.456  14.279  1.00110.00           O  
ATOM   4228  CB  GLU A 261      17.382 -11.194  12.712  1.00110.00           C  
ATOM   4229  CG  GLU A 261      18.007 -11.957  11.508  1.00110.00           C  
ATOM   4230  CD  GLU A 261      19.142 -11.245  10.730  1.00110.00           C  
ATOM   4231  OE1 GLU A 261      19.635 -11.669   9.677  1.00110.00           O  
ATOM   4232  OE2 GLU A 261      19.619 -10.233  11.321  1.00110.00           O1-
ATOM   4233  H   GLU A 261      14.825 -10.955  11.811  1.00110.00           H  
ATOM   4234  HA  GLU A 261      16.363 -12.998  13.378  1.00110.00           H  
ATOM   4235  HB3 GLU A 261      18.098 -11.135  13.534  1.00110.00           H  
ATOM   4236  HB2 GLU A 261      17.131 -10.169  12.440  1.00110.00           H  
ATOM   4237  HG3 GLU A 261      17.264 -12.180  10.746  1.00110.00           H  
ATOM   4238  HG2 GLU A 261      18.385 -12.922  11.849  1.00110.00           H  
ATOM   4239  N   LYS A 262      15.707 -12.029  15.526  1.00110.00           N  
ATOM   4240  CA  LYS A 262      15.295 -11.535  16.886  1.00110.00           C  
ATOM   4241  C   LYS A 262      16.201 -10.390  17.393  1.00110.00           C  
ATOM   4242  O   LYS A 262      15.700  -9.504  18.184  1.00110.00           O  
ATOM   4243  CB  LYS A 262      15.333 -12.661  17.959  1.00110.00           C  
ATOM   4244  CG  LYS A 262      14.366 -13.763  17.651  1.00110.00           C  
ATOM   4245  CD  LYS A 262      14.249 -14.684  18.867  1.00110.00           C  
ATOM   4246  CE  LYS A 262      13.110 -15.776  18.716  1.00110.00           C  
ATOM   4247  NZ  LYS A 262      13.384 -16.717  17.691  1.00110.00           N1+
ATOM   4248  H   LYS A 262      16.317 -12.834  15.519  1.00110.00           H  
ATOM   4249  HA  LYS A 262      14.277 -11.147  16.822  1.00110.00           H  
ATOM   4250  HB3 LYS A 262      15.082 -12.225  18.928  1.00110.00           H  
ATOM   4251  HB2 LYS A 262      16.342 -13.067  18.057  1.00110.00           H  
ATOM   4252  HG3 LYS A 262      14.697 -14.320  16.774  1.00110.00           H  
ATOM   4253  HG2 LYS A 262      13.387 -13.344  17.412  1.00110.00           H  
ATOM   4254  HD3 LYS A 262      14.036 -14.094  19.759  1.00110.00           H  
ATOM   4255  HD2 LYS A 262      15.208 -15.171  19.056  1.00110.00           H  
ATOM   4256  HE3 LYS A 262      12.151 -15.296  18.515  1.00110.00           H  
ATOM   4257  HE2 LYS A 262      13.000 -16.320  19.654  1.00110.00           H  
ATOM   4258  HZ1 LYS A 262      13.459 -16.238  16.805  1.00110.00           H  
ATOM   4259  HZ2 LYS A 262      14.253 -17.192  17.891  1.00110.00           H  
ATOM   4260  HZ3 LYS A 262      12.635 -17.393  17.643  1.00110.00           H  
ATOM   4261  N   ASP A 263      17.492 -10.427  17.133  1.00110.00           N  
ATOM   4262  CA  ASP A 263      18.494  -9.411  17.448  1.00110.00           C  
ATOM   4263  C   ASP A 263      18.582  -8.546  16.170  1.00110.00           C  
ATOM   4264  O   ASP A 263      19.627  -8.340  15.607  1.00110.00           O  
ATOM   4265  CB  ASP A 263      19.890  -9.970  17.926  1.00110.00           C  
ATOM   4266  CG  ASP A 263      19.803 -10.859  19.192  1.00110.00           C  
ATOM   4267  OD1 ASP A 263      20.619 -11.785  19.339  1.00110.00           O  
ATOM   4268  OD2 ASP A 263      19.047 -10.438  20.102  1.00110.00           O1-
ATOM   4269  H   ASP A 263      17.840 -11.194  16.577  1.00110.00           H  
ATOM   4270  HA  ASP A 263      18.119  -8.749  18.232  1.00110.00           H  
ATOM   4271  HB3 ASP A 263      20.578  -9.148  18.129  1.00110.00           H  
ATOM   4272  HB2 ASP A 263      20.329 -10.567  17.124  1.00110.00           H  
ATOM   4273  N   LYS A 264      17.432  -7.935  15.847  1.00110.00           N  
ATOM   4274  CA  LYS A 264      17.322  -6.727  15.044  1.00110.00           C  
ATOM   4275  C   LYS A 264      17.999  -5.617  15.925  1.00110.00           C  
ATOM   4276  O   LYS A 264      17.812  -5.645  17.155  1.00110.00           O  
ATOM   4277  CB  LYS A 264      15.801  -6.494  14.735  1.00110.00           C  
ATOM   4278  CG  LYS A 264      14.872  -6.004  15.866  1.00110.00           C  
ATOM   4279  CD  LYS A 264      13.538  -5.141  15.503  1.00110.00           C  
ATOM   4280  CE  LYS A 264      12.864  -4.534  16.751  1.00110.00           C  
ATOM   4281  NZ  LYS A 264      11.850  -3.528  16.404  1.00110.00           N1+
ATOM   4282  H   LYS A 264      16.606  -8.167  16.380  1.00110.00           H  
ATOM   4283  HA  LYS A 264      17.879  -6.848  14.113  1.00110.00           H  
ATOM   4284  HB3 LYS A 264      15.372  -7.377  14.258  1.00110.00           H  
ATOM   4285  HB2 LYS A 264      15.774  -5.722  13.965  1.00110.00           H  
ATOM   4286  HG3 LYS A 264      15.428  -5.381  16.559  1.00110.00           H  
ATOM   4287  HG2 LYS A 264      14.572  -6.871  16.455  1.00110.00           H  
ATOM   4288  HD3 LYS A 264      12.830  -5.783  14.975  1.00110.00           H  
ATOM   4289  HD2 LYS A 264      13.816  -4.353  14.801  1.00110.00           H  
ATOM   4290  HE3 LYS A 264      13.611  -4.042  17.374  1.00110.00           H  
ATOM   4291  HE2 LYS A 264      12.409  -5.319  17.356  1.00110.00           H  
ATOM   4292  HZ1 LYS A 264      11.125  -3.957  15.847  1.00110.00           H  
ATOM   4293  HZ2 LYS A 264      11.442  -3.152  17.249  1.00110.00           H  
ATOM   4294  HZ3 LYS A 264      12.278  -2.780  15.877  1.00110.00           H  
ATOM   4295  N   HIS A 265      18.804  -4.690  15.407  1.00110.00           N  
ATOM   4296  CA  HIS A 265      19.538  -3.641  16.159  1.00110.00           C  
ATOM   4297  C   HIS A 265      18.743  -2.328  16.054  1.00110.00           C  
ATOM   4298  O   HIS A 265      18.379  -1.777  15.006  1.00110.00           O  
ATOM   4299  CB  HIS A 265      20.974  -3.591  15.556  1.00110.00           C  
ATOM   4300  CG  HIS A 265      21.887  -4.735  15.894  1.00110.00           C  
ATOM   4301  ND1 HIS A 265      22.798  -4.621  16.897  1.00110.00           N  
ATOM   4302  CD2 HIS A 265      22.097  -5.937  15.302  1.00110.00           C  
ATOM   4303  CE1 HIS A 265      23.449  -5.721  16.976  1.00110.00           C  
ATOM   4304  NE2 HIS A 265      23.029  -6.643  16.076  1.00110.00           N  
ATOM   4305  H   HIS A 265      18.963  -4.689  14.410  1.00110.00           H  
ATOM   4306  HA  HIS A 265      19.638  -3.925  17.209  1.00110.00           H  
ATOM   4307  HB3 HIS A 265      21.463  -2.670  15.880  1.00110.00           H  
ATOM   4308  HB2 HIS A 265      20.919  -3.515  14.468  1.00110.00           H  
ATOM   4309  HD1 HIS A 265      22.926  -3.816  17.492  1.00110.00           H  
ATOM   4310  HD2 HIS A 265      21.602  -6.386  14.453  1.00110.00           H  
ATOM   4311  HE1 HIS A 265      24.212  -5.913  17.716  1.00110.00           H  
ATOM   4312  N   NMA A 265A     18.445  -1.846  17.245  1.00  0.00           N  
ATOM   4313  CA  NMA A 265A     17.632  -0.681  17.483  1.00  0.00           C  
ATOM   4314  H   NMA A 265A     18.761  -2.348  18.063  1.00  0.00           H  
ATOM   4315 1HA  NMA A 265A     18.027   0.188  16.955  1.00  0.00           H  
ATOM   4316 2HA  NMA A 265A     16.606  -0.852  17.154  1.00  0.00           H  
ATOM   4317 3HA  NMA A 265A     17.614  -0.451  18.548  1.00  0.00           H  
TER    4318      NMA A 265A
HETATM 4319  O1  UNK     0      -2.583   9.698   4.654  1.00  0.00           O  
HETATM 4320  C1  UNK     0      -3.390   9.456   5.513  1.00  0.00           C  
HETATM 4321  N1  UNK     0      -3.131   9.759   6.816  1.00  0.00           N  
HETATM 4322  C2  UNK     0      -2.043  10.407   7.474  1.00  0.00           C  
HETATM 4323  C3  UNK     0      -1.886  10.225   8.854  1.00  0.00           C  
HETATM 4324  N2  UNK     0      -0.853  10.719   9.632  1.00  0.00           N  
HETATM 4325  C4  UNK     0       0.173  11.333   8.912  1.00  0.00           C  
HETATM 4326  C5  UNK     0       0.169  11.636   7.524  1.00  0.00           C  
HETATM 4327  C6  UNK     0      -0.996  11.157   6.851  1.00  0.00           C  
HETATM 4328  N3  UNK     0       1.360  11.964   9.423  1.00  0.00           N  
HETATM 4329  C7  UNK     0       2.082  12.400   8.343  1.00  0.00           C  
HETATM 4330  C8  UNK     0       1.367  12.327   7.195  1.00  0.00           C  
HETATM 4331  C9  UNK     0       1.814  12.816   5.806  1.00  0.00           C  
HETATM 4332  C10 UNK     0       1.749  11.896   4.761  1.00  0.00           C  
HETATM 4333  C11 UNK     0       1.931  12.272   3.453  1.00  0.00           C  
HETATM 4334  N4  UNK     0       1.843  11.267   2.465  1.00  0.00           N  
HETATM 4335  C12 UNK     0       2.471  11.188   1.275  1.00  0.00           C  
HETATM 4336  C13 UNK     0       2.210   9.865   0.453  1.00  0.00           C  
HETATM 4337  C14 UNK     0       3.291   8.829   0.561  1.00  0.00           C  
HETATM 4338  O2  UNK     0       3.287  11.986   0.848  1.00  0.00           O  
HETATM 4339  C15 UNK     0       2.093  13.599   3.167  1.00  0.00           C  
HETATM 4340  C16 UNK     0       2.090  14.581   4.159  1.00  0.00           C  
HETATM 4341  C17 UNK     0       1.984  14.185   5.527  1.00  0.00           C  
HETATM 4342  C18 UNK     0      -4.746   8.758   5.223  1.00  0.00           C  
HETATM 4343  C19 UNK     0      -5.843   9.780   4.902  1.00  0.00           C  
HETATM 4344  C20 UNK     0      -6.959   8.945   4.211  1.00  0.00           C  
HETATM 4345  C21 UNK     0      -6.185   7.933   3.352  1.00  0.00           C  
HETATM 4346  C22 UNK     0      -4.762   7.926   3.958  1.00  0.00           C  
HETATM 4347  C23 UNK     0       2.064  15.273   6.625  1.00  0.00           C  
HETATM 4348  H1  UNK     0      -3.851   9.459   7.460  1.00  0.00           H  
HETATM 4349  H2  UNK     0      -2.636   9.667   9.382  1.00  0.00           H  
HETATM 4350  H3  UNK     0      -1.064  11.331   5.789  1.00  0.00           H  
HETATM 4351  H4  UNK     0       1.702  11.991  10.373  1.00  0.00           H  
HETATM 4352  H5  UNK     0       3.058  12.829   8.516  1.00  0.00           H  
HETATM 4353  H6  UNK     0       1.549  10.858   4.990  1.00  0.00           H  
HETATM 4354  H7  UNK     0       1.296  10.458   2.735  1.00  0.00           H  
HETATM 4355  H8  UNK     0       2.100  10.179  -0.579  1.00  0.00           H  
HETATM 4356  H9  UNK     0       1.248   9.430   0.722  1.00  0.00           H  
HETATM 4357  H10 UNK     0       3.287   8.260  -0.368  1.00  0.00           H  
HETATM 4358  H11 UNK     0       4.273   9.306   0.571  1.00  0.00           H  
HETATM 4359  H12 UNK     0       2.193  13.923   2.142  1.00  0.00           H  
HETATM 4360  H13 UNK     0       2.208  15.621   3.895  1.00  0.00           H  
HETATM 4361  H14 UNK     0      -4.950   8.134   6.089  1.00  0.00           H  
HETATM 4362  H15 UNK     0      -5.497  10.546   4.216  1.00  0.00           H  
HETATM 4363  H16 UNK     0      -6.223  10.294   5.783  1.00  0.00           H  
HETATM 4364  H17 UNK     0      -7.609   9.562   3.597  1.00  0.00           H  
HETATM 4365  H18 UNK     0      -7.584   8.424   4.934  1.00  0.00           H  
HETATM 4366  H19 UNK     0      -6.153   8.249   2.311  1.00  0.00           H  
HETATM 4367  H20 UNK     0      -6.656   6.955   3.408  1.00  0.00           H  
HETATM 4368  H21 UNK     0      -4.440   6.908   4.176  1.00  0.00           H  
HETATM 4369  H22 UNK     0      -4.075   8.305   3.200  1.00  0.00           H  
HETATM 4370  H23 UNK     0       1.255  15.130   7.341  1.00  0.00           H  
HETATM 4371  H24 UNK     0       3.007  15.210   7.167  1.00  0.00           H  
HETATM 4372  H25 UNK     0       1.955  16.274   6.207  1.00  0.00           H  
HETATM 4373 NA   NA      1     -25.519  -0.560  -7.812  1.00  0.00          Na1+
CONECT    1    4    5    6
CONECT    4    1
CONECT    5    1
CONECT    6    1
CONECT 4297 4312
CONECT 4312 4297
CONECT 4319 4320
CONECT 4319 4320
CONECT 4320 4319 4321 4342
CONECT 4320 4319
CONECT 4321 4320 4322 4348
CONECT 4322 4321 4323 4327
CONECT 4322 4327
CONECT 4323 4322 4324 4349
CONECT 4323 4324
CONECT 4324 4323 4325
CONECT 4324 4323
CONECT 4325 4324 4326 4328
CONECT 4325 4326
CONECT 4326 4325 4327 4330
CONECT 4326 4325
CONECT 4327 4322 4326 4350
CONECT 4327 4322
CONECT 4328 4325 4329 4351
CONECT 4329 4328 4330 4352
CONECT 4329 4330
CONECT 4330 4326 4329 4331
CONECT 4330 4329
CONECT 4331 4330 4332 4341
CONECT 4331 4341
CONECT 4332 4331 4333 4353
CONECT 4332 4333
CONECT 4333 4332 4334 4339
CONECT 4333 4332
CONECT 4334 4333 4335 4354
CONECT 4335 4334 4336 4338
CONECT 4335 4338
CONECT 4336 4335 4337 4355 4356
CONECT 4337 1387 4336 4357 4358
CONECT 4338 4335
CONECT 4338 4335
CONECT 4339 4333 4340 4359
CONECT 4339 4340
CONECT 4340 4339 4341 4360
CONECT 4340 4339
CONECT 4341 4331 4340 4347
CONECT 4341 4331
CONECT 4342 4320 4343 4346 4361
CONECT 4343 4342 4344 4362 4363
CONECT 4344 4343 4345 4364 4365
CONECT 4345 4344 4346 4366 4367
CONECT 4346 4342 4345 4368 4369
CONECT 4347 4341 4370 4371 4372
CONECT 4348 4321
CONECT 4349 4323
CONECT 4350 4327
CONECT 4351 4328
CONECT 4352 4329
CONECT 4353 4332
CONECT 4354 4334
CONECT 4355 4336
CONECT 4356 4336
CONECT 4357 4337
CONECT 4358 4337
CONECT 4359 4339
CONECT 4360 4340
CONECT 4361 4342
CONECT 4362 4343
CONECT 4363 4343
CONECT 4364 4344
CONECT 4365 4344
CONECT 4366 4345
CONECT 4367 4345
CONECT 4368 4346
CONECT 4369 4346
CONECT 4370 4347
CONECT 4371 4347
CONECT 4372 4347
END   
